# Supplementary material for: Identification of Low-Complexity Domains by Compositional Signatures Reveals Class-Specific Frequencies and Functions Across the Domains of Life
Source: PLoS Comput Biol. 2024 May 15;20(5):e1011372. doi: 10.1371/journal.pcbi.1011372 (PMC11132505; doi:10.1371/journal.pcbi.1011372)
Supplement: S1 Table — Column headers for columns 7–407 indicate the LCD class, with primary LCD classes indicated by a single amino acid and secondary LCD classes indicated by two amino acids. Values indicate the number of proteins in the corresponding organism containing at least one LCD of the indicated LCD class. (ZIP) [file pcbi.1011372.s023.zip]

Archive with 1 entries (1 files):
- TableS1.tsv
