# Supplementary material for: Identification of Low-Complexity Domains by Compositional Signatures Reveals Class-Specific Frequencies and Functions Across the Domains of Life
Source: PLoS Comput Biol. 2024 May 15;20(5):e1011372. doi: 10.1371/journal.pcbi.1011372 (PMC11132505; doi:10.1371/journal.pcbi.1011372)
Supplement: S1 Table — Column headers for columns 7–407 indicate the LCD class, with primary LCD classes indicated by a single amino acid and secondary LCD classes indicated by two amino acids. Values indicate the number of proteins in the corresponding organism containing at least one LCD of the indicated LCD class. (ZIP) [file pcbi.1011372.s023.zip › TableS1.tsv]

Proteome	Taxon ID	Domain	Scientific Name	Common Name (when available)	Total Proteins	A	C	D	E	F	G	H	I	K	L	M	N	P	Q	R	S	T	V	W	Y	AC	AD	AE	AF	AG	AH	AI	AK	AL	AM	AN	AP	AQ	AR	AS	AT	AV	AW	AY	CA	CD	CE	CF	CG
UP000000242_399549	399549	Archaea	Metallosphaera sedula (strain ATCC 51363 / DSM 5348 / JCM 9185 / NBRC 15509 / TH2)	N/A	2256	22	0	0	32	3	24	1	14	10	125	1	1	5	3	10	31	17	27	0	0	0	0	1	0	4	0	1	0	1	0	0	0	0	0	1	0	1	0	0	0	0	0	0	0
UP000000254_399550	399550	Archaea	Staphylothermus marinus (strain ATCC 43588 / DSM 3639 / JCM 9404 / F1)	N/A	1570	24	0	0	27	0	4	1	73	21	73	0	1	4	2	11	3	25	8	0	2	0	0	0	1	0	0	0	0	0	0	0	0	0	0	0	0	1	0	0	0	0	0	0	0
UP000000262_453591	453591	Archaea	Ignicoccus hospitalis (strain KIN4/I / DSM 18386 / JCM 14125)	N/A	1434	88	0	1	72	0	8	0	4	12	88	0	0	8	1	9	5	8	20	0	0	1	1	4	0	4	0	2	0	24	0	0	1	0	0	5	0	3	0	0	0	0	0	0	0
UP000000346_666510	666510	Archaea	Acidilobus saccharovorans (strain DSM 16705 / JCM 18335 / VKM B-2471 / 345-15)	N/A	1499	135	0	1	14	0	13	0	5	1	82	0	2	2	3	9	26	21	31	0	2	0	0	6	0	7	0	3	0	28	0	0	2	5	5	9	1	9	0	2	0	0	0	0	0
UP000000365_410358	410358	Archaea	Methanocorpusculum labreanum (strain ATCC 43576 / DSM 4855 / Z)	N/A	1739	58	0	1	18	0	22	3	23	7	60	1	1	6	2	3	7	17	13	0	1	0	0	2	0	4	0	0	2	4	0	0	0	0	0	1	3	1	0	0	0	0	0	0	0
UP000000390_795797	795797	Archaea	Halalkalicoccus jeotgali (strain DSM 18796 / CECT 7217 / JCM 14584 / KCTC 4019 / B3)	N/A	3779	296	0	47	165	1	96	2	1	1	164	0	2	4	3	47	21	16	81	0	0	0	2	17	0	37	0	6	1	37	0	0	1	0	4	3	5	27	0	0	0	0	0	0	0
UP000000391_644295	644295	Archaea	Methanohalobium evestigatum (strain ATCC BAA-1072 / DSM 3721 / NBRC 107634 / OCM 161 / Z-7303)	N/A	2250	7	0	6	45	0	22	0	37	32	47	1	12	0	6	6	24	6	9	0	0	0	0	0	0	0	0	0	0	0	0	0	0	0	0	0	0	1	0	0	0	0	0	0	0
UP000000438_263820	263820	Archaea	Picrophilus torridus (strain ATCC 700027 / DSM 9790 / JCM 10055 / NBRC 100828)	N/A	1535	16	0	3	7	5	7	0	138	14	20	0	13	1	0	1	18	2	5	0	2	0	0	0	0	2	0	0	0	0	0	0	0	0	0	0	0	1	0	0	0	0	0	0	0
UP000000536_69014	69014	Archaea	Thermococcus kodakarensis (strain ATCC BAA-918 / JCM 12380 / KOD1)	Pyrococcus kodakaraensis (strain KOD1)	2301	36	0	5	105	0	18	0	5	27	143	0	0	5	2	7	15	21	20	0	0	0	0	1	0	3	0	1	1	3	0	0	2	0	0	0	0	1	0	0	0	0	0	0	0
UP000000554_64091	64091	Archaea	Halobacterium salinarum (strain ATCC 700922 / JCM 11081 / NRC-1)	Halobacterium halobium	2423	536	0	71	36	2	57	0	0	0	45	0	0	6	5	35	18	39	100	0	0	0	93	24	2	59	0	4	1	50	0	0	7	3	14	11	19	96	0	1	0	0	0	0	0
UP000000578_228908	228908	Archaea	Nanoarchaeum equitans (strain Kin4-M)	N/A	536	5	0	0	12	0	2	0	13	27	33	0	3	1	2	1	1	2	0	0	0	0	0	0	0	0	0	0	0	1	0	0	0	0	0	0	0	0	0	0	0	0	0	0	0
UP000000590_267377	267377	Archaea	Methanococcus maripaludis (strain S2 / LL)	N/A	1722	24	0	1	41	2	13	1	32	34	31	1	3	0	2	1	9	6	6	0	0	0	0	3	0	4	0	1	0	0	0	0	0	0	0	1	1	3	0	0	0	0	0	0	0
UP000000595_192952	192952	Archaea	Methanosarcina mazei (strain ATCC BAA-159 / DSM 3647 / Goe1 / Go1 / JCM 11833 / OCM 88)	Methanosarcina frisia	3302	66	0	6	117	5	36	3	29	26	139	0	16	5	2	3	50	13	16	0	2	0	0	4	0	0	0	1	2	3	0	0	2	0	0	0	1	3	0	0	0	0	0	0	0
UP000000641_368408	368408	Archaea	Thermofilum pendens (strain DSM 2475 / Hrk 5)	N/A	1876	102	0	0	66	0	11	0	2	5	203	0	0	14	2	15	11	4	52	0	2	0	0	0	1	4	0	0	2	33	0	0	3	0	2	1	2	13	0	1	0	0	0	0	0
UP000000663_351160	351160	Archaea	Methanocella arvoryzae (strain DSM 22066 / NBRC 105507 / MRE50)	N/A	3071	177	2	5	17	1	52	2	30	14	155	0	2	48	9	9	25	37	14	0	1	1	3	4	0	14	0	4	9	17	0	0	17	2	2	7	8	3	0	0	1	0	0	0	0
UP000000674_349307	349307	Archaea	Methanothrix thermoacetophila (strain DSM 6194 / JCM 14653 / NBRC 101360 / PT)	Methanosaeta thermophila	1673	67	0	4	25	1	20	1	7	1	55	0	0	4	2	23	11	2	15	0	1	0	0	5	0	3	0	2	2	4	0	0	0	0	2	2	0	6	0	0	0	0	0	0	0
UP000000758_414004	414004	Archaea	Cenarchaeum symbiosum (strain A)	N/A	2022	184	0	17	24	0	74	0	4	12	16	8	1	28	2	23	19	4	10	0	2	0	2	10	0	17	0	3	7	22	0	0	10	0	9	7	1	9	0	0	0	0	0	0	0
UP000000792_436308	436308	Archaea	Nitrosopumilus maritimus (strain SCM1)	N/A	1795	24	0	10	39	0	12	0	32	75	12	6	2	10	2	4	9	4	8	0	1	0	0	4	0	2	0	1	4	1	0	0	2	1	1	0	1	2	0	0	0	0	0	0	0
UP000000805_243232	243232	Archaea	Methanocaldococcus jannaschii (strain ATCC 43067 / DSM 2661 / JAL-1 / JCM 10045 / NBRC 100440)	Methanococcus jannaschii	1787	22	0	2	76	2	13	1	74	130	36	0	9	1	2	4	1	0	2	0	0	0	0	1	0	3	0	0	0	1	0	0	0	0	0	0	1	2	0	0	0	0	0	0	0
UP000001013_186497	186497	Archaea	Pyrococcus furiosus (strain ATCC 43587 / DSM 3638 / JCM 8422 / Vc1)	N/A	2044	26	0	0	102	2	7	0	19	39	82	0	0	3	1	7	6	17	15	0	2	0	0	0	0	2	0	1	1	2	0	0	0	0	1	0	0	1	0	0	0	0	0	0	0
UP000001015_273063	273063	Archaea	Sulfurisphaera tokodaii (strain DSM 16993 / JCM 10545 / NBRC 100140 / 7)	Sulfolobus tokodaii	2805	25	0	2	49	3	14	0	106	39	144	0	4	4	7	3	25	26	12	0	3	0	0	0	0	2	0	2	0	1	0	0	1	0	0	1	0	1	0	0	0	0	0	0	0
UP000001018_330779	330779	Archaea	Sulfolobus acidocaldarius (strain ATCC 33909 / DSM 639 / JCM 8929 / NBRC 15157 / NCIMB 11770)	N/A	2222	22	0	0	35	1	12	0	47	25	120	0	2	4	6	3	39	15	15	0	2	0	0	0	0	3	0	0	0	0	0	0	0	0	0	1	0	0	0	0	0	0	0	0	0
UP000001024_273075	273075	Archaea	Thermoplasma acidophilum (strain ATCC 25905 / DSM 1728 / JCM 9062 / NBRC 15155 / AMRC-C165)	N/A	1482	26	0	1	15	5	16	0	35	6	27	0	0	1	0	6	21	0	7	0	3	0	0	0	0	2	0	1	0	1	0	0	0	0	0	0	0	0	0	0	0	0	0	0	0
UP000001037_694429	694429	Archaea	Pyrolobus fumarii (strain DSM 11204 / 1A)	N/A	1967	161	0	0	50	0	19	2	3	2	158	0	0	9	2	42	4	18	65	1	0	0	0	6	0	10	0	3	0	28	0	0	2	1	5	0	3	15	0	0	0	0	0	0	0
UP000001059_547558	547558	Archaea	Methanohalophilus mahii (strain ATCC 35705 / DSM 5219 / SLP)	N/A	1986	39	0	6	41	0	25	0	13	16	50	1	4	1	3	3	18	2	6	0	0	0	0	2	0	3	0	0	1	0	0	0	0	0	0	0	1	2	0	1	0	0	0	0	0
UP000001106_419665	419665	Archaea	Methanococcus aeolicus (strain ATCC BAA-1280 / DSM 17508 / OCM 812 / Nankai-3)	N/A	1490	15	0	5	43	0	12	0	78	57	20	4	67	0	3	2	6	7	3	0	0	0	0	1	0	2	0	1	1	0	0	0	0	0	0	0	0	2	0	0	0	0	0	0	0
UP000001137_397948	397948	Archaea	Caldivirga maquilingensis (strain ATCC 700844 / DSM 13496 / JCM 10307 / IC-167)	N/A	1962	45	0	0	17	1	22	0	41	1	128	0	2	5	5	9	15	37	42	0	4	0	0	2	0	1	0	1	1	1	0	0	2	0	0	1	0	1	0	0	0	0	0	0	0
UP000001169_272569	272569	Archaea	Haloarcula marismortui (strain ATCC 43049 / DSM 3752 / JCM 8966 / VKM B-1809)	Halobacterium marismortui	4234	398	0	80	143	1	124	4	3	0	171	0	2	7	7	40	42	65	88	0	0	0	33	24	0	34	0	2	1	35	0	3	2	0	7	6	16	24	0	0	0	0	0	0	0
UP000001304_583356	583356	Archaea	Ignisphaera aggregans (strain DSM 17230 / JCM 13409 / AQ1.S1)	N/A	1929	25	0	0	34	2	5	0	144	8	67	0	0	7	4	10	15	46	14	0	1	0	0	0	0	1	0	2	0	2	0	0	0	0	0	1	0	0	0	0	0	0	0	0	0
UP000001400_439481	439481	Archaea	Aciduliprofundum boonei (strain DSM 19572 / T469)	N/A	1539	11	0	1	74	3	22	0	52	39	47	0	3	2	2	3	4	2	7	0	3	0	0	0	0	2	0	0	0	0	0	0	0	0	1	0	0	0	0	0	0	0	0	0	0
UP000001686_374847	374847	Archaea	Korarchaeum cryptofilum (strain OPF8)	N/A	1602	27	1	0	50	0	20	0	28	5	115	0	1	3	0	16	17	11	4	0	0	0	0	0	0	0	0	0	1	0	0	0	0	0	0	0	0	1	0	0	1	0	0	0	0
UP000001746_485914	485914	Archaea	Halomicrobium mukohataei (strain ATCC 700874 / DSM 12286 / JCM 9738 / NCIMB 13541)	Haloarcula mukohataei	3343	404	0	88	98	1	96	2	4	0	133	0	0	5	6	38	15	52	124	0	0	0	40	33	1	22	0	1	1	35	0	0	5	3	6	6	9	52	0	0	0	0	0	0	0
UP000001826_190192	190192	Archaea	Methanopyrus kandleri (strain AV19 / DSM 6324 / JCM 9639 / NBRC 100938)	N/A	1687	66	0	1	163	0	33	0	4	7	76	0	0	4	4	76	5	5	47	1	0	0	0	2	0	6	0	1	0	9	0	0	0	0	1	1	0	6	0	0	0	0	0	0	0
UP000001879_547559	547559	Archaea	Natrialba magadii (strain ATCC 43099 / DSM 3394 / CCM 3739 / CIP 104546 / IAM 13178 / JCM 8861 / NBRC 102185 / NCIMB 2190 / MS3)	Natronobacterium magadii	4203	401	1	275	220	0	150	13	6	3	153	1	9	12	23	50	92	121	75	0	0	0	56	28	1	47	1	3	1	32	0	2	5	2	4	18	31	32	0	0	0	0	1	0	0
UP000001882_304371	304371	Archaea	Methanocella paludicola (strain DSM 17711 / JCM 13418 / NBRC 101707 / SANAE)	N/A	2993	143	1	1	15	2	54	2	26	26	139	2	3	43	4	3	26	42	25	3	3	1	0	5	1	10	0	5	4	14	0	2	12	0	1	6	3	4	0	0	1	0	0	0	0
UP000001901_572546	572546	Archaea	Archaeoglobus profundus (strain DSM 5631 / JCM 9629 / NBRC 100127 / Av18)	N/A	1822	9	0	2	60	0	10	0	10	28	55	0	0	8	1	7	5	12	24	0	0	0	0	1	0	1	0	0	0	0	0	0	0	0	0	0	0	1	0	0	0	0	0	0	0
UP000001903_543526	543526	Archaea	Haloterrigena turkmenica (strain ATCC 51198 / DSM 5511 / JCM 9101 / NCIMB 13204 / VKM B-1734 / 4k)	Halococcus turkmenicus	5113	541	0	193	230	0	140	5	3	4	183	0	0	8	8	74	47	29	98	0	0	0	54	27	2	67	0	2	1	67	0	0	3	3	13	19	19	56	0	0	0	0	0	0	0
UP000001931_339860	339860	Archaea	Methanosphaera stadtmanae (strain ATCC 43021 / DSM 3091 / JCM 11832 / MCB-3)	N/A	1533	11	0	3	20	2	13	3	102	32	37	0	52	1	6	1	10	44	4	0	0	0	0	1	0	1	0	0	0	0	0	0	0	0	0	1	0	0	0	0	0	0	0	0	0
UP000001941_323259	323259	Archaea	Methanospirillum hungatei JF-1 (strain ATCC 27890 / DSM 864 / NBRC 100397 / JF-1)	N/A	3087	80	0	3	27	5	37	2	77	16	99	0	0	24	3	4	25	12	8	0	1	0	0	4	0	15	0	0	0	4	0	0	0	0	0	0	0	4	0	0	0	0	0	0	0
UP000001974_273057	273057	Archaea	Saccharolobus solfataricus (strain ATCC 35092 / DSM 1617 / JCM 11322 / P2)	Sulfolobus solfataricus	2937	27	0	0	37	2	15	0	122	43	149	0	0	2	4	5	33	28	24	0	5	0	0	0	0	3	0	1	0	1	0	0	0	1	0	1	0	0	0	0	0	0	0	0	0
UP000001975_362976	362976	Archaea	Haloquadratum walsbyi (strain DSM 16790 / HBSQ001)	N/A	2557	155	0	59	54	2	61	2	14	1	66	0	2	8	5	10	73	84	21	0	0	0	4	3	1	17	0	2	0	4	0	1	2	0	1	3	7	9	0	0	0	0	0	0	0
UP000001979_259564	259564	Archaea	Methanococcoides burtonii (strain DSM 6242 / NBRC 107633 / OCM 468 / ACE-M)	N/A	2242	45	0	8	31	3	24	0	26	18	65	1	7	2	3	5	23	5	10	0	0	0	0	2	0	2	0	1	1	0	0	0	0	1	0	0	1	1	0	0	0	0	0	0	0
UP000002199_224325	224325	Archaea	Archaeoglobus fulgidus (strain ATCC 49558 / DSM 4304 / JCM 9628 / NBRC 100126 / VC-16)	N/A	2394	57	0	3	93	1	19	1	2	18	112	1	0	4	2	9	10	6	31	0	1	0	0	2	0	3	0	6	0	2	0	0	2	1	0	0	0	5	0	0	0	0	0	0	0
UP000002315_523846	523846	Archaea	Methanothermus fervidus (strain ATCC 43054 / DSM 2088 / JCM 10308 / V24 S)	N/A	1283	24	0	0	27	3	9	0	32	134	35	0	2	4	1	3	1	2	5	0	1	0	0	0	0	6	0	0	1	1	0	0	0	0	0	0	0	0	0	0	0	0	0	0	0
UP000002376_633148	633148	Archaea	Thermosphaera aggregans (strain DSM 11486 / M11TL)	N/A	1387	21	0	0	21	0	11	0	8	7	72	0	0	6	1	5	2	14	13	0	0	0	0	0	0	1	0	0	0	3	0	0	1	0	1	1	0	2	0	0	0	0	0	0	0
UP000002408_456442	456442	Archaea	Methanoregula boonei (strain DSM 21154 / JCM 14090 / 6A8)	N/A	2450	175	0	0	15	2	37	2	17	16	88	0	0	17	3	5	25	52	19	0	0	0	1	9	0	15	0	8	7	11	0	1	10	1	5	4	10	5	0	0	0	0	0	0	0
UP000002439_178306	178306	Archaea	Pyrobaculum aerophilum (strain ATCC 51768 / DSM 7523 / JCM 9630 / CIP 104966 / NBRC 100827 / IM2)	N/A	2589	220	0	0	38	1	9	0	10	7	125	0	0	32	3	13	2	24	41	0	2	0	0	9	1	16	0	3	4	42	0	0	0	0	2	2	4	19	0	0	0	0	0	0	0
UP000002457_521011	521011	Archaea	Methanosphaerula palustris (strain ATCC BAA-1556 / DSM 19958 / E1-9c)	N/A	2655	120	0	0	15	4	43	1	27	2	133	1	1	13	2	2	22	100	19	0	0	0	0	6	0	11	1	4	1	7	0	1	1	1	1	8	4	4	0	0	0	0	0	0	0
UP000002487_188937	188937	Archaea	Methanosarcina acetivorans (strain ATCC 35395 / DSM 2834 / JCM 12185 / C2A)	N/A	4468	79	0	9	152	28	55	5	35	80	194	1	25	10	3	4	105	20	21	0	1	0	1	9	0	3	0	4	1	5	0	0	3	0	0	1	1	4	0	0	0	0	0	0	0
UP000002518_272557	272557	Archaea	Aeropyrum pernix (strain ATCC 700893 / DSM 11879 / JCM 9820 / NBRC 100138 / K1)	N/A	1700	176	0	1	35	0	39	1	4	2	128	0	0	4	1	50	5	19	24	0	0	0	0	6	0	14	0	5	1	53	0	0	2	1	7	7	1	18	0	2	0	0	0	0	0
UP000002593_415426	415426	Archaea	Hyperthermus butylicus (strain DSM 5456 / JCM 9403 / PLM1-5)	N/A	1602	182	0	1	53	1	14	0	6	1	102	0	0	7	2	34	5	7	17	0	1	0	0	5	0	11	0	5	0	45	0	0	6	0	3	6	2	22	0	0	0	0	0	0	0
UP000002613_589924	589924	Archaea	Ferroglobus placidus (strain DSM 10642 / AEDII12DO)	N/A	2463	36	0	4	152	11	27	0	7	35	101	0	0	10	4	10	11	12	23	0	0	0	1	3	1	2	0	2	0	4	0	0	0	1	0	0	0	1	0	0	0	0	0	0	0
UP000002654_768679	768679	Archaea	Thermoproteus tenax (strain ATCC 35583 / DSM 2078 / JCM 9277 / NBRC 100435 / Kra 1)	N/A	2047	198	0	0	22	1	28	0	27	3	115	0	3	10	2	19	12	17	21	0	3	0	0	6	1	15	0	4	0	57	0	0	0	3	7	6	0	19	0	0	0	0	0	0	0
UP000002698_348780	348780	Archaea	Natronomonas pharaonis (strain ATCC 35678 / DSM 2160 / CIP 103997 / JCM 8858 / NBRC 14720 / NCIMB 2260 / Gabara)	Halobacterium pharaonis	2764	487	0	92	124	1	67	7	3	0	83	0	2	8	3	31	6	20	79	0	0	0	62	33	3	46	0	1	1	48	1	0	8	1	9	10	20	81	0	0	0	0	0	0	0
UP000003484_1072681	1072681	Archaea	Haloredivivus sp. (strain G17)	N/A	2152	8	0	7	203	2	15	0	3	14	37	1	3	1	7	8	18	0	2	0	0	0	0	1	0	0	0	1	0	2	0	0	0	0	0	1	0	0	0	0	0	0	0	0	0
UP000003980_671065	671065	Archaea	Metallosphaera yellowstonensis MK1	N/A	3340	31	0	0	54	4	46	1	24	16	234	0	2	10	3	27	26	12	37	0	4	0	0	0	0	3	0	0	0	4	0	0	0	0	0	0	0	4	0	0	0	0	0	0	0
UP000004595_751944	751944	Archaea	Halobacterium sp. DL1	N/A	3265	457	0	76	117	2	87	1	1	1	125	0	2	2	4	27	11	50	132	0	0	0	41	29	2	45	0	1	1	61	0	0	6	2	10	6	2	81	0	0	0	0	0	0	0
UP000005223_187420	187420	Archaea	Methanothermobacter thermautotrophicus (strain ATCC 29096 / DSM 1053 / JCM 10044 / NBRC 100330 / Delta H)	Methanobacterium thermoautotrophicum	1868	43	0	1	55	1	19	0	6	14	52	0	1	3	2	14	14	8	14	0	2	0	0	3	0	2	0	1	0	6	0	0	0	0	0	0	1	0	0	0	0	0	0	0	0
UP000005270_1184251	1184251	Archaea	Thermogladius calderae (strain DSM 22663 / VKM B-2946 / 1633)	N/A	1414	31	0	0	23	0	10	1	3	8	117	0	0	5	1	13	6	21	62	0	1	0	1	0	0	1	0	1	1	4	0	0	0	0	0	0	0	4	0	0	0	0	0	0	0
UP000005741_937775	937775	Archaea	Methanoplanus limicola DSM 2279	N/A	2928	49	1	6	57	3	40	2	67	32	65	0	7	5	4	2	40	16	6	0	1	0	0	4	1	3	0	1	0	2	0	0	0	0	1	0	4	1	0	0	0	0	0	0	0
UP000005877_1110509	1110509	Archaea	Methanosaeta harundinacea (strain 6Ac)	N/A	2358	200	0	2	76	1	111	0	9	3	135	2	1	14	3	33	16	1	19	0	1	1	2	17	1	12	0	2	2	23	0	0	8	0	5	8	3	8	0	0	0	0	0	0	0
UP000006565_679926	679926	Archaea	Methanolacinia petrolearia (strain DSM 11571 / OCM 486 / SEBR 4847)	Methanoplanus petrolearius	2779	81	0	12	41	2	48	1	58	23	70	0	1	1	2	3	33	38	14	0	0	0	0	4	0	9	0	1	2	4	0	0	1	0	2	2	2	4	0	0	0	0	0	0	0
UP000006622_679901	679901	Archaea	Methanosalsum zhilinae (strain DSM 4017 / NBRC 107636 / OCM 62 / WeN5)	Methanohalophilus zhilinae	1972	25	0	7	33	1	14	0	30	17	54	1	4	2	2	3	12	2	2	0	0	0	0	4	0	4	0	1	0	2	0	0	0	0	0	0	0	0	0	0	0	0	0	0	0
UP000006663_469382	469382	Archaea	Halogeometricum borinquense (strain ATCC 700274 / DSM 11551 / JCM 10706 / KCTC 4070 / PR3)	N/A	3894	414	0	92	132	1	96	3	3	3	118	0	0	5	6	41	54	72	80	0	0	0	29	25	3	43	0	2	1	33	1	1	2	1	4	12	17	38	0	0	0	0	0	0	0
UP000006681_572478	572478	Archaea	Vulcanisaeta distributa (strain DSM 14429 / JCM 11212 / NBRC 100878 / IC-017)	N/A	2493	53	0	0	28	1	22	1	70	4	125	1	3	9	7	14	8	13	47	1	2	0	0	2	0	4	0	3	1	4	0	0	1	1	0	0	0	1	0	0	0	0	0	0	0
UP000006794_797210	797210	Archaea	Halopiger xanaduensis (strain DSM 18323 / JCM 14033 / SH-6)	N/A	4221	526	0	171	210	0	161	6	1	1	157	0	4	7	5	59	66	25	104	0	0	0	72	45	3	62	0	5	0	54	0	2	2	3	15	22	22	44	0	0	0	0	0	0	0
UP000006903_490899	490899	Archaea	Desulfurococcus amylolyticus (strain DSM 18924 / JCM 16383 / VKM B-2413 / 1221n)	Desulfurococcus kamchatkensis	1470	13	0	0	19	1	5	1	15	11	91	0	1	5	1	8	8	15	6	0	0	0	0	0	0	2	0	2	0	1	0	0	1	0	0	1	0	1	0	0	0	0	0	0	0
UP000007391_1163730	1163730	Archaea	Fervidicoccus fontis (strain DSM 19380 / JCM 18336 / VKM B-2539 / Kam940)	N/A	1384	14	0	0	32	1	5	0	33	30	49	0	1	2	0	7	17	5	6	0	1	0	0	0	0	0	0	1	0	0	0	1	0	0	0	1	0	1	0	0	0	0	0	0	0
UP000007478_391623	391623	Archaea	Thermococcus barophilus (strain DSM 11836 / MP)	N/A	2265	22	0	2	87	1	12	2	15	48	127	1	0	3	2	7	5	24	14	0	0	0	0	0	0	1	0	0	1	1	0	0	1	0	0	1	0	2	0	0	0	0	0	0	0
UP000007490_877455	877455	Archaea	Methanobacterium lacus (strain AL-21)	N/A	2493	26	0	2	48	4	30	0	87	25	94	1	23	1	2	0	29	46	12	0	2	0	0	1	0	0	0	0	0	3	0	0	0	1	0	0	1	0	0	0	0	0	0	0	0
UP000007722_456320	456320	Archaea	Methanococcus voltae (strain ATCC BAA-1334 / A3)	N/A	1658	14	0	2	28	0	12	1	41	71	39	1	160	1	2	2	13	9	3	0	3	1	0	1	0	3	0	0	0	0	0	0	0	0	0	0	0	2	0	0	0	0	0	0	0
UP000007807_990316	990316	Archaea	Methanothrix soehngenii (strain ATCC 5969 / DSM 3671 / JCM 10134 / NBRC 103675 / OCM 69 / GP-6)	Methanosaeta concilii	2791	111	0	3	28	1	30	1	17	5	139	1	2	4	6	2	33	7	7	0	5	0	0	8	0	8	0	1	4	12	0	1	1	0	1	4	2	5	0	0	0	0	0	0	0
UP000008037_1237085	1237085	Archaea	Nitrososphaera gargensis (strain Ga9.2)	N/A	3523	163	0	6	46	0	55	4	18	33	48	2	4	10	7	11	39	23	6	0	0	0	2	10	2	8	0	12	6	18	0	0	7	1	0	4	5	15	0	0	0	0	0	0	0
UP000008120_311458	311458	Archaea	Caldiarchaeum subterraneum	N/A	2154	116	0	0	31	2	32	0	4	1	112	1	1	7	0	13	6	41	79	0	0	0	0	5	0	12	0	0	3	22	0	0	2	1	0	1	0	9	0	1	0	0	0	0	0
UP000008136_693661	693661	Archaea	Archaeoglobus veneficus (strain DSM 11195 / SNP6)	N/A	2065	55	1	2	94	1	14	1	11	28	77	0	1	7	3	6	4	9	23	0	1	0	0	2	1	3	0	1	1	2	0	0	2	0	0	1	2	5	0	0	0	1	0	0	1
UP000008243_309800	309800	Archaea	Haloferax volcanii (strain ATCC 29605 / DSM 3757 / JCM 8879 / NBRC 14742 / NCIMB 2012 / VKM B-1768 / DS2)	Halobacterium volcanii	3921	561	0	149	102	0	135	3	2	0	136	0	0	4	4	53	30	56	123	0	0	0	86	39	0	50	0	1	0	53	0	0	5	3	9	15	23	67	1	0	0	0	0	0	0
UP000008458_933801	933801	Archaea	Acidianus hospitalis (strain W1)	N/A	2329	25	0	0	53	1	13	0	95	24	92	1	1	6	6	1	25	14	8	0	3	0	0	1	0	2	0	0	0	2	0	0	0	0	0	0	1	0	0	0	0	0	0	0	0
UP000008680_634498	634498	Archaea	Methanobrevibacter ruminantium (strain ATCC 35063 / DSM 1093 / JCM 13430 / OCM 146 / M1)	Methanobacterium ruminantium	2209	27	2	37	85	3	34	5	88	60	48	0	53	2	3	5	84	7	12	0	1	0	2	3	0	3	0	0	1	1	0	0	0	1	0	1	2	1	0	0	0	0	0	0	0
UP000009007_1201294	1201294	Archaea	Methanoculleus bourgensis (strain ATCC 43281 / DSM 3045 / OCM 15 / MS2)	Methanogenium bourgense	2575	219	0	4	40	0	42	1	7	2	97	0	0	26	2	34	10	32	31	0	1	0	3	12	1	17	0	3	0	23	0	0	8	0	5	5	4	17	0	0	0	0	0	0	0
UP000009079_604354	604354	Archaea	Thermococcus sibiricus (strain DSM 12597 / MM 739)	N/A	2035	16	0	3	71	0	11	0	14	34	94	0	0	2	1	1	5	17	11	0	0	0	0	1	0	1	0	0	1	1	0	0	1	0	0	0	0	1	0	0	0	0	0	0	0
UP000009227_880724	880724	Archaea	Methanotorris igneus (strain DSM 5666 / JCM 11834 / Kol 5)	N/A	1753	29	0	2	67	1	13	1	46	98	36	1	10	1	2	0	4	8	4	0	1	0	0	2	0	2	0	0	1	1	0	0	0	0	0	0	1	1	0	0	0	0	0	0	0
UP000009375_662760	662760	Archaea	Candidatus Parvarchaeum acidiphilum ARMAN-4	N/A	911	6	0	1	12	4	3	0	37	38	26	0	4	0	2	2	42	10	6	0	0	0	0	0	0	2	0	1	0	0	0	0	0	0	0	1	0	0	0	0	0	0	0	0	0
UP000009376_662762	662762	Archaea	Candidatus Parvarchaeum acidophilus ARMAN-5	N/A	1002	10	0	1	10	2	11	0	41	27	29	0	4	0	1	1	56	6	5	0	1	0	0	0	0	0	0	1	0	0	0	0	0	0	0	2	0	0	0	0	0	0	0	0	0
UP000009379_889948	889948	Archaea	Nanosalina sp. (strain J07AB43)	N/A	1668	10	0	17	129	1	12	0	4	14	42	0	2	3	5	2	30	1	4	0	0	0	0	0	0	6	0	1	0	0	0	0	0	0	0	0	0	0	0	0	0	0	0	0	0
UP000009382_889962	889962	Archaea	Nanosalinarum sp. (strain J07AB56)	N/A	1399	33	0	13	97	0	20	0	0	0	37	0	0	0	5	6	35	7	11	0	0	0	3	3	0	2	0	1	0	1	0	0	0	0	0	1	0	6	0	0	0	0	0	0	0
UP000010096_756883	756883	Archaea	halophilic archaeon DL31	N/A	3413	371	0	46	153	0	100	2	2	1	132	0	0	6	3	33	14	38	65	0	0	0	34	33	2	40	0	5	1	35	0	0	1	0	8	7	14	40	0	0	0	0	0	0	0
UP000010468_797304	797304	Archaea	Natronobacterium gregoryi (strain ATCC 43098 / DSM 3393 / CCM 3738 / CIP 104747 / IAM 13177 / JCM 8860 / NBRC 102187 / NCIMB 2189 / SP2)	N/A	3624	280	0	132	209	0	79	3	2	3	133	0	0	7	3	49	26	18	115	0	0	0	14	21	0	24	0	7	1	24	0	0	2	1	3	7	10	28	0	0	0	0	0	0	0
UP000010469_1056495	1056495	Archaea	Caldisphaera lagunensis (strain DSM 15908 / JCM 11604 / ANMR 0165 / IC-154)	N/A	1477	15	0	1	26	1	14	1	106	20	56	0	9	1	3	2	27	14	4	0	1	0	0	0	0	1	0	2	0	1	0	0	0	0	0	2	1	1	0	0	0	0	0	0	0
UP000010824_593750	593750	Archaea	Methanoregula formicica (strain DSM 22288 / NBRC 105244 / SMSP)	N/A	2815	157	0	3	14	1	32	1	20	19	84	0	1	13	3	4	20	32	18	0	0	0	1	7	1	15	0	7	5	13	0	1	16	2	1	1	9	8	0	0	0	0	0	0	0
UP000010843_797303	797303	Archaea	Natrinema pellirubrum (strain DSM 15624 / CIP 106293 / JCM 10476 / NCIMB 786 / 157)	N/A	4138	507	0	152	150	0	102	0	1	0	174	0	1	7	4	59	19	26	89	0	0	0	52	23	2	50	0	3	2	40	0	0	2	1	19	12	22	62	0	1	0	0	0	0	0
UP000010846_797302	797302	Archaea	Halovivax ruber (strain DSM 18193 / JCM 13892 / XH-70)	N/A	3099	378	0	115	81	0	88	2	1	4	111	0	1	11	2	40	24	25	77	0	0	0	42	16	2	41	0	2	1	33	0	1	1	1	5	8	9	30	0	1	0	0	0	0	0
UP000010866_867904	867904	Archaea	Methanomethylovorans hollandica (strain DSM 15978 / NBRC 107637 / DMS1)	N/A	2551	44	0	1	30	0	30	2	25	10	89	2	2	4	3	1	25	25	11	0	1	0	1	3	0	3	0	1	0	4	1	1	1	0	0	0	1	1	0	0	0	0	0	0	0
UP000010878_694430	694430	Archaea	Natronococcus occultus SP4	N/A	4153	447	0	171	229	0	63	6	3	5	178	1	0	6	2	61	24	17	105	0	0	0	28	20	1	51	0	5	1	65	0	0	1	1	7	7	11	57	0	0	0	0	0	0	0
UP000011511_1227494	1227494	Archaea	Natrinema altunense JCM 12890	N/A	3732	454	0	122	120	1	91	1	0	0	133	0	1	4	5	63	26	25	77	0	0	1	55	22	2	41	0	0	0	40	0	0	6	0	13	7	25	33	0	1	0	0	0	0	0
UP000011513_1227487	1227487	Archaea	Halogeometricum pallidum JCM 14848	N/A	4246	600	0	92	141	2	159	3	1	0	165	1	0	8	2	75	34	49	121	0	0	0	72	38	4	86	1	4	0	70	0	1	4	0	12	9	18	83	0	0	0	0	0	0	0
UP000011554_29540	29540	Archaea	Natrialba asiatica (strain ATCC 700177 / DSM 12278 / JCM 9576 / FERM P-10747 / NBRC 102637 / 172P1)	N/A	4175	425	0	142	155	2	142	5	2	1	163	0	2	6	10	60	62	76	77	0	0	0	34	31	0	35	1	2	1	24	0	0	3	3	3	11	22	35	0	0	0	0	0	0	0
UP000011555_358396	358396	Archaea	Halobiforma lacisalsi AJ5	N/A	4151	468	0	202	279	2	165	7	1	2	149	0	1	8	4	79	49	44	114	0	0	0	45	44	2	47	0	4	1	55	0	1	3	1	7	9	18	58	0	0	0	0	0	0	0
UP000011566_1132509	1132509	Archaea	Halococcus hamelinensis 100A6	N/A	3400	348	0	65	109	1	127	4	1	0	131	1	0	4	3	40	26	46	143	0	0	0	24	13	1	37	1	1	2	33	0	2	3	2	7	7	17	32	0	0	0	0	0	0	0
UP000011568_931277	931277	Archaea	Halococcus morrhuae DSM 1307	N/A	3035	343	0	63	80	2	92	2	2	0	108	1	1	5	4	34	22	48	77	0	0	0	20	13	2	41	1	2	2	36	0	2	4	0	9	9	11	30	0	0	0	0	0	0	0
UP000011602_1227499	1227499	Archaea	Natronolimnohabitans innermongolicus JCM 12255	N/A	4400	500	0	288	188	1	125	7	0	2	160	0	0	5	7	80	53	22	119	0	0	0	60	27	0	56	0	5	1	50	0	0	3	1	10	12	17	58	0	0	0	0	0	0	0
UP000011607_1227454	1227454	Archaea	Halobiforma nitratireducens JCM 10879	N/A	3534	354	0	235	205	0	111	7	3	1	141	0	2	7	7	73	60	36	105	0	0	0	31	26	0	34	0	8	0	40	0	1	2	2	6	8	10	34	0	0	0	0	0	0	0
UP000011615_1230457	1230457	Archaea	Haloterrigena limicola JCM 13563	N/A	3519	358	0	103	120	1	75	3	0	1	130	0	0	8	5	33	23	36	52	0	0	0	36	17	2	24	0	3	2	24	0	0	2	1	4	5	20	32	0	0	0	0	0	0	0
UP000011626_797114	797114	Archaea	Halosimplex carlsbadense 2-9-1	N/A	4458	764	0	163	125	0	240	1	0	0	147	0	0	22	5	64	22	83	157	0	0	0	92	51	2	110	0	0	0	103	0	1	9	0	35	12	28	123	0	0	0	0	0	0	0
UP000011661_1230460	1230460	Archaea	Natronorubrum sulfidifaciens JCM 14089	N/A	3428	321	0	138	105	2	70	4	2	2	131	0	0	4	3	29	13	20	86	0	0	0	24	18	0	31	0	4	1	29	1	0	0	1	4	7	12	21	0	0	0	0	0	0	0
UP000011669_1227455	1227455	Archaea	Halococcus saccharolyticus DSM 5350	N/A	3441	470	0	86	101	2	141	4	3	0	130	1	1	9	6	31	28	77	107	0	0	1	38	25	0	55	0	0	1	52	0	4	2	1	13	7	18	51	0	0	0	0	0	0	0
UP000011689_1227481	1227481	Archaea	Halorubrum hochstenium ATCC 700873	N/A	2931	698	0	142	97	0	210	4	1	0	91	0	0	5	2	51	13	12	82	0	0	0	130	55	1	109	0	3	2	84	0	0	11	0	31	15	27	128	0	0	0	0	0	0	0
UP000011867_268739	268739	Archaea	Natronomonas moolapensis (strain DSM 18674 / CECT 7526 / JCM 14361 / 8.8.11)	N/A	2723	386	0	76	98	0	109	2	2	1	82	1	0	7	4	39	23	12	80	0	0	0	24	28	0	45	0	2	1	42	0	1	5	0	6	7	15	52	0	0	0	0	0	0	0
UP000012076_1054217	1054217	Archaea	Thermoplasmatales archaeon (strain BRNA1)	N/A	1524	71	0	5	18	1	12	2	7	12	15	0	0	2	4	5	6	4	11	0	0	0	1	12	0	2	0	0	11	1	0	0	4	3	0	0	2	5	0	0	0	0	0	0	0
UP000012672_1236689	1236689	Archaea	Methanomethylophilus alvus (strain Mx1201)	N/A	1643	75	0	5	23	0	17	1	4	11	17	0	0	3	3	7	13	5	14	0	0	0	0	11	0	2	0	2	5	2	0	0	2	2	1	1	1	5	0	0	0	0	0	0	0
UP000013307_387631	387631	Archaea	Archaeoglobus sulfaticallidus PM70-1	N/A	2213	21	0	2	67	3	15	1	16	41	57	1	2	6	1	7	3	6	18	0	0	0	0	0	0	1	0	2	0	2	0	0	1	0	0	0	0	0	0	0	0	0	0	0	0
UP000014065_859192	859192	Archaea	Candidatus Nitrosarchaeum limnium BG20	N/A	2621	21	0	7	20	0	16	0	48	64	15	3	2	8	3	0	21	9	3	0	0	0	0	1	0	1	0	1	4	0	0	1	1	1	1	1	0	2	0	0	0	0	0	0	0
UP000014066_224719	224719	Archaea	Methanobrevibacter sp. AbM4	N/A	1663	17	1	13	39	3	25	4	79	44	32	0	46	0	4	2	28	7	6	0	1	0	0	3	0	0	0	0	0	0	0	0	0	1	0	1	0	1	0	0	0	0	0	0	0
UP000014070_1295009	1295009	Archaea	Methanomassiliicoccus intestinalis (strain Issoire-Mx1)	N/A	1826	54	0	3	30	1	19	0	38	15	31	0	2	1	4	2	22	7	11	0	1	0	0	1	0	2	1	6	3	4	0	0	1	1	0	2	1	3	0	0	0	0	0	0	0
UP000014072_1333523	1333523	Archaea	Salinarchaeum sp. Harcht-Bsk1	N/A	3013	529	0	117	144	1	143	5	0	0	131	0	0	6	3	34	24	16	69	0	0	0	81	56	2	76	0	5	2	53	0	0	6	2	10	23	15	49	0	0	0	0	0	0	0
UP000014660_333146	333146	Archaea	Ferroplasma acidarmanus fer1	N/A	1927	18	0	2	9	5	15	0	99	27	36	0	10	1	2	2	16	3	4	0	2	0	0	1	0	5	0	1	0	1	0	0	0	0	1	0	0	3	0	0	0	0	0	0	0
UP000015381_1033806	1033806	Archaea	Halorhabdus tiamatea SARL4B	N/A	2988	286	0	75	109	1	65	1	0	0	79	0	0	3	4	31	18	44	73	0	0	0	19	16	2	30	0	1	1	27	0	0	0	0	4	5	6	35	0	0	0	0	0	0	0
UP000015543_1365176	1365176	Archaea	Thermofilum adornatum	N/A	1896	29	0	1	35	2	6	0	12	8	167	0	0	11	10	0	9	9	20	0	1	0	0	0	0	1	0	0	0	2	0	0	1	0	0	0	0	0	0	0	0	0	0	0	0
UP000016986_1261545	1261545	Archaea	Halarchaeum acidiphilum MH1-52-1	N/A	2706	497	0	73	113	1	85	3	0	0	78	0	0	7	3	101	46	34	86	0	0	0	64	24	3	43	1	2	0	63	0	2	6	0	27	20	14	64	0	0	0	0	0	0	0
UP000017840_1324957	1324957	Archaea	Candidatus Halobonum tyrrellensis G22	N/A	3445	850	0	167	103	1	225	1	1	0	118	1	0	11	2	65	17	49	158	0	0	0	147	51	1	126	0	1	0	112	0	2	20	2	38	18	35	134	0	1	0	0	0	0	0
UP000017867_1379702	1379702	Archaea	Methanobacterium sp. MB1	N/A	2013	27	1	1	49	1	23	2	46	35	70	0	7	1	3	3	21	12	14	0	1	0	0	2	0	1	0	3	0	3	0	0	1	0	0	0	1	0	0	0	0	0	0	0	0
UP000017931_667138	667138	Archaea	Thermoplasmatales archaeon I-plasma	N/A	1693	13	0	3	18	2	25	0	15	9	46	0	3	4	1	2	30	7	17	0	0	0	0	0	0	1	0	0	1	1	0	0	1	0	0	0	1	0	0	0	0	0	0	0	0
UP000018052_667137	667137	Archaea	Thermoplasmatales archaeon E-plasma	N/A	1661	12	0	2	15	4	23	0	52	13	37	0	2	4	1	1	46	8	4	0	1	0	0	0	0	1	0	1	0	0	0	0	1	0	0	0	0	0	0	0	0	0	0	0	0
UP000018159_1407055	1407055	Archaea	Candidatus Nitrosotenuis uzonensis	N/A	1944	28	0	4	9	2	13	0	21	36	23	2	0	8	3	2	13	10	5	0	0	0	0	2	0	1	0	0	3	1	0	0	3	1	0	0	0	1	0	0	0	0	0	0	0
UP000018202_261391	261391	Archaea	Thermoplasmatales archaeon Gpl	N/A	1917	7	0	2	22	3	26	0	47	19	39	0	2	2	2	4	32	4	6	0	0	0	0	0	0	0	0	0	0	1	0	0	0	0	0	0	0	0	0	0	0	0	0	0	0
UP000018337_667135	667135	Archaea	Thermoplasmatales archaeon A-plasma	N/A	2276	30	0	0	14	4	23	0	25	10	50	2	0	3	2	5	29	5	11	0	0	0	0	0	0	1	0	0	0	1	0	0	1	0	0	0	0	1	0	0	0	0	0	0	0
UP000018432_1242866	1242866	Archaea	Thermoplasmatales archaeon SCGC AB-540-F20	N/A	1255	12	0	13	11	3	12	0	41	41	28	0	10	4	1	0	7	1	4	0	1	0	1	1	0	0	0	2	0	1	0	0	0	0	0	0	0	2	0	0	0	0	0	0	0
UP000018894_1173487	1173487	Archaea	Halorubrum sp. AJ67	N/A	519	41	0	29	32	0	24	1	0	0	13	0	1	0	0	13	8	10	11	0	0	0	3	4	0	4	0	0	1	1	0	0	0	0	2	1	2	2	0	0	0	0	0	0	0
UP000019024_797299	797299	Archaea	Halostagnicola larsenii XH-48	N/A	4086	275	0	115	147	2	93	3	4	2	133	0	0	3	3	36	42	23	78	0	0	0	19	16	5	32	0	4	0	23	0	0	1	1	6	6	9	22	0	0	0	0	0	0	0
UP000019483_1090322	1090322	Archaea	Methanolobus tindarius DSM 2278	N/A	2912	49	0	15	66	4	28	1	34	24	66	2	6	2	5	2	56	10	21	0	0	0	0	5	0	2	0	2	0	1	0	2	0	0	0	0	0	2	0	0	0	0	0	0	0
UP000024332_1160895	1160895	Archaea	Candidatus Acidianus copahuensis	N/A	2328	18	0	0	25	8	16	0	77	21	81	0	1	3	3	3	37	13	16	0	0	0	0	0	0	1	0	0	1	0	0	0	0	0	0	0	0	0	0	0	0	0	0	0	0
UP000027027_1495067	1495067	Archaea	Halostagnicola sp. A56	N/A	2711	215	0	72	90	1	56	4	2	0	74	0	0	0	2	32	31	16	49	0	0	0	16	10	0	21	0	2	0	17	0	0	1	1	4	6	3	18	0	0	0	0	0	0	0
UP000027093_926571	926571	Archaea	Nitrososphaera viennensis EN76	N/A	3117	258	0	15	27	0	60	6	11	23	34	2	7	10	8	7	38	26	16	0	0	0	2	8	1	19	0	14	10	21	0	0	10	0	2	9	11	26	0	0	0	0	0	0	0
UP000027153_1392998	1392998	Archaea	Candidatus Methanoperedens nitroreducens	N/A	3420	58	0	10	51	4	52	1	56	27	102	3	7	26	3	6	20	31	14	0	2	0	0	2	0	2	0	3	0	4	0	0	3	0	2	0	1	1	0	0	0	0	0	0	0
UP000029384_1502289	1502289	Archaea	Marine Group I thaumarchaeote SCGC AAA799-B03	N/A	1339	13	0	2	23	1	15	0	21	46	7	3	1	7	2	2	12	6	2	0	0	0	0	3	0	1	0	0	4	0	0	0	1	0	2	0	0	2	0	0	0	0	0	0	0
UP000029387_1502295	1502295	Archaea	Marine Group I thaumarchaeote SCGC AAA799-P11	N/A	1431	14	0	6	28	0	11	0	24	56	11	3	0	4	0	2	5	4	2	0	0	0	0	2	0	0	0	0	3	1	0	0	1	0	1	0	0	0	0	0	0	0	0	0	0
UP000030639_1070774	1070774	Archaea	Halonotius sp. J07HN4	N/A	3224	373	0	135	76	0	83	5	3	2	106	0	0	6	7	44	26	49	46	0	0	0	61	21	1	25	0	3	0	16	0	0	2	1	6	6	22	29	0	1	0	0	0	0	0
UP000030642_1238426	1238426	Archaea	Haloquadratum sp. J07HQX50	N/A	2865	110	0	16	47	1	49	0	6	0	54	0	1	5	8	22	40	24	33	0	0	0	2	2	2	12	0	1	0	7	0	1	1	0	1	3	2	10	0	0	0	0	0	0	0
UP000030648_1412872	1412872	Archaea	uncultured archaeon A07HB70	N/A	2513	604	0	45	44	1	77	0	0	0	86	0	0	8	3	98	20	21	147	0	0	0	75	24	0	57	0	0	0	75	0	0	7	2	44	4	21	120	0	0	0	0	0	0	0
UP000030650_1085028	1085028	Archaea	halophilic archaeon J07HX64	N/A	3025	223	0	55	80	0	108	1	0	1	112	0	0	5	2	78	30	29	89	0	0	0	6	8	0	21	0	0	1	12	0	0	0	0	4	3	4	27	0	0	0	0	0	0	0
UP000030660_1412871	1412871	Archaea	uncultured archaeon A07HR67	N/A	2887	593	0	80	55	0	107	2	2	0	65	0	0	3	2	84	25	29	106	0	0	0	97	30	3	71	0	2	1	30	0	0	11	0	28	11	24	93	0	1	0	0	0	0	0
UP000030667_1412873	1412873	Archaea	uncultured archaeon A07HN63	N/A	2505	317	0	116	68	0	60	2	1	2	84	0	0	3	8	38	22	34	37	0	0	0	64	27	1	23	0	1	1	24	0	0	0	2	5	6	11	30	0	0	0	0	0	0	0
UP000030674_1085029	1085029	Archaea	halophilic archaeon J07HB67	N/A	2831	373	1	49	38	0	80	1	0	0	54	0	0	11	1	130	43	61	148	0	0	0	27	19	1	36	0	0	1	23	0	0	3	2	13	5	16	67	0	1	0	0	0	0	0
UP000030679_1412874	1412874	Archaea	uncultured archaeon A07HR60	N/A	2853	241	0	44	44	0	68	2	4	1	66	0	1	6	1	20	48	26	66	0	0	0	14	14	0	31	0	0	1	6	0	0	2	0	2	5	6	19	0	0	0	0	0	0	0
UP000030787_1577791	1577791	Archaea	Candidatus Methanoplasma termitum	N/A	1393	41	0	5	24	1	30	1	23	17	41	0	2	4	3	4	12	14	10	0	1	0	0	3	1	4	0	0	5	2	0	0	4	0	0	2	1	3	0	0	0	0	0	0	0
UP000030944_1410606	1410606	Archaea	Candidatus Nitrosopelagicus brevis	N/A	1444	26	0	2	23	0	19	1	26	54	8	3	2	7	4	1	5	2	2	0	0	0	1	6	0	1	0	1	7	0	0	0	3	1	1	0	0	0	0	0	0	0	0	0	0
UP000031311_1502290	1502290	Archaea	Marine Group I thaumarchaeote SCGC AAA799-D07	N/A	562	11	0	1	2	0	8	0	11	29	5	1	0	0	0	0	2	3	1	0	0	0	0	1	0	0	0	0	3	0	0	0	0	0	1	0	1	0	0	0	0	0	0	0	0
UP000031363_1502294	1502294	Archaea	Marine Group I thaumarchaeote SCGC AAA799-O18	N/A	697	8	0	0	5	0	5	0	5	31	4	1	0	2	1	0	4	0	2	0	0	0	0	2	0	0	0	0	3	0	0	0	1	0	1	0	0	0	0	0	0	0	0	0	0
UP000031483_1198115	1198115	Archaea	Thaumarchaeota archaeon SCGC AB-539-E09	N/A	645	0	0	0	15	2	7	0	4	4	18	0	1	4	0	1	2	0	4	0	0	0	0	0	0	0	0	0	0	0	0	0	0	0	0	0	0	0	0	0	0	0	0	0	0
UP000033049_1434100	1434100	Archaea	Methanosarcina sp. MTP4	N/A	3238	84	0	9	233	8	60	1	28	58	180	0	10	6	2	9	61	10	17	0	1	0	0	15	0	5	0	4	0	2	0	1	5	1	0	1	0	2	0	0	0	0	0	0	0
UP000034723_113653	113653	Archaea	Geoglobus ahangari	N/A	1973	37	0	1	76	2	23	0	5	10	78	1	1	8	2	18	8	13	43	0	0	0	1	2	0	2	0	0	0	2	0	0	0	0	1	1	0	2	0	0	0	0	0	0	0
UP000050301_312540	312540	Archaea	Acidiplasma cupricumulans	N/A	1683	16	0	2	14	5	12	0	137	9	39	0	10	1	1	1	9	0	3	0	1	0	0	0	0	2	0	1	1	1	0	0	0	0	0	0	0	0	0	0	0	0	0	0	0
UP000050535_699431	699431	Archaea	Halolamina pelagica	N/A	3464	521	0	57	101	1	77	3	0	0	114	0	0	7	4	99	85	43	70	0	0	0	67	39	3	47	0	1	1	51	0	0	6	0	16	7	7	53	0	0	0	0	0	0	0
UP000051144_1713724	1713724	Archaea	Methanomassiliicoccales archaeon RumEn M1	N/A	1877	85	0	3	30	0	20	2	7	4	89	0	0	15	5	13	7	2	15	0	0	0	0	3	0	1	0	2	1	13	0	0	3	0	1	2	0	4	0	0	0	0	0	0	0
UP000053279_1294122	1294122	Archaea	Nanobsidianus stetteri	N/A	647	4	0	0	10	3	4	0	78	25	29	0	22	1	4	1	6	4	1	0	2	0	0	0	0	0	0	1	0	0	0	0	0	0	0	0	0	0	0	0	0	0	0	0	0
UP000053331_2248	2248	Archaea	Halorubrum saccharovorum	N/A	2334	278	0	94	68	0	121	2	3	0	63	0	0	3	4	40	18	12	47	0	0	0	25	21	3	27	0	1	2	29	0	0	2	0	10	1	5	34	0	0	0	0	0	0	0
UP000053352_2309	2309	Archaea	Pyrodictium occultum	N/A	1602	296	0	0	45	0	41	0	1	3	141	0	0	7	1	60	9	19	26	1	0	0	1	15	0	39	0	7	1	104	0	0	5	0	11	11	7	30	0	2	0	0	0	0	0
UP000053361_1242690	1242690	Archaea	Thermoplasmatales archaeon SCGC AB-539-C06	N/A	780	7	0	5	13	0	3	0	25	27	13	0	5	2	0	1	2	4	2	0	0	0	0	2	0	2	0	1	1	0	0	0	1	0	0	0	0	2	0	0	0	0	0	0	0
UP000053694_1325472	1325472	Archaea	halophilic archaeon J07HX5	N/A	2127	266	0	15	26	0	44	1	1	0	49	0	0	2	3	44	18	33	42	0	0	0	11	9	0	29	0	2	0	12	0	0	6	0	3	3	16	34	0	0	0	0	0	0	0
UP000053781_1198116	1198116	Archaea	Thermoplasmatales archaeon SCGC AB-539-N05	N/A	844	9	0	1	12	2	12	0	27	40	19	0	4	3	1	1	5	11	6	0	0	0	0	0	0	1	0	0	0	1	0	0	1	0	0	0	0	1	0	0	0	0	0	0	0
UP000053922_1713725	1713725	Archaea	Methanomassiliicoccales archaeon RumEn M2	N/A	1175	36	0	0	13	1	11	0	9	7	25	0	0	1	3	5	10	1	5	0	0	0	0	1	0	4	0	1	1	3	0	0	1	0	0	1	0	3	0	0	0	0	0	0	0
UP000054200_1527301	1527301	Archaea	Nitrosopumilus sp. PRT-SC01	N/A	709	9	0	0	6	0	8	1	13	22	3	0	0	2	0	0	3	0	2	0	0	0	1	3	0	1	0	0	2	0	0	0	0	0	1	0	0	1	0	0	0	0	0	0	0
UP000054237_1769296	1769296	Archaea	Candidatus Methanomethylophilus sp. 1R26	N/A	1473	140	0	7	9	1	15	1	9	7	12	0	0	9	2	21	36	8	6	0	1	0	4	9	1	8	0	5	9	16	0	0	9	1	0	4	2	16	0	0	0	0	0	0	0
UP000054284_1326980	1326980	Archaea	Candidatus Aramenus sulfurataquae	N/A	1975	23	0	0	39	1	14	1	11	16	92	1	0	5	9	4	16	11	33	0	0	0	0	0	0	2	0	0	0	1	0	0	0	0	0	0	1	2	0	0	0	0	0	0	0
UP000054356_1238428	1238428	Archaea	Halorubrum sp. J07HR59	N/A	1832	148	0	32	26	0	42	0	3	0	35	0	1	4	1	22	26	14	32	0	0	0	8	6	0	18	0	1	0	4	0	0	2	0	0	5	2	14	0	0	0	0	0	0	0
UP000054387_1514971	1514971	Archaea	Haloprofundus marisrubri	N/A	3761	395	0	111	134	1	112	6	1	1	181	0	1	4	7	44	47	57	156	0	0	0	34	24	1	41	0	2	2	39	0	0	4	0	9	12	9	40	0	0	0	0	0	0	0
UP000058290_1495144	1495144	Archaea	Thermoplasmatales archaeon (strain ISO4-H5)	N/A	1805	71	0	6	27	2	15	0	9	12	37	0	0	6	5	6	8	13	13	0	0	0	0	6	0	3	0	2	4	2	1	0	3	0	0	1	1	9	0	0	0	0	0	0	0
UP000060778_940295	940295	Archaea	Ignicoccus islandicus DSM 13165	N/A	1510	33	0	0	58	0	4	0	4	13	80	0	0	1	0	6	9	13	21	0	0	0	1	0	0	2	0	4	0	3	0	0	2	0	0	1	0	1	0	0	0	0	0	0	0
UP000066737_1407499	1407499	Archaea	Halobacterium hubeiense	N/A	3340	574	0	88	137	1	91	1	0	1	94	0	0	1	3	29	24	49	134	0	0	0	77	38	3	61	0	1	1	101	0	1	5	2	17	9	13	129	0	0	0	0	0	0	0
UP000067434_1550241	1550241	Archaea	Infirmifilum uzonense	N/A	1454	43	0	1	24	1	7	0	5	4	155	0	0	9	4	5	13	2	15	0	0	0	0	2	0	2	0	0	0	7	0	0	1	0	2	0	1	2	0	1	0	0	0	0	0
UP000069850_83986	83986	Archaea	Methanoculleus bourgensis	N/A	3442	216	0	2	35	0	66	0	6	3	93	0	1	35	2	76	52	40	32	0	1	0	1	11	1	18	0	5	0	22	0	0	5	0	5	6	7	21	0	0	0	0	0	0	0
UP000069906_1604004	1604004	Archaea	Halanaeroarchaeum sulfurireducens	N/A	2225	201	0	34	94	2	49	0	1	0	52	0	0	5	4	34	13	24	45	0	0	0	14	17	0	22	0	0	3	12	0	0	0	1	6	3	4	22	0	1	0	0	0	0	0
UP000070035_1698274	1698274	Archaea	candidate division MSBL1 archaeon SCGC-AAA261F17	N/A	559	4	0	0	45	0	5	0	6	19	15	0	0	0	1	2	1	1	2	0	0	0	0	0	0	0	0	0	1	0	0	0	0	0	0	0	0	0	0	0	0	0	0	0	0
UP000070038_1698258	1698258	Archaea	candidate division MSBL1 archaeon SCGC-AAA833K04	N/A	196	1	0	0	16	0	0	0	5	7	6	0	0	0	0	1	0	0	2	0	0	0	0	0	0	0	0	0	0	0	0	0	0	0	0	0	0	0	0	0	0	0	0	0	0
UP000070076_1698277	1698277	Archaea	candidate division MSBL1 archaeon SCGC-AAA261O19	N/A	779	6	0	0	58	0	10	1	11	18	21	0	0	1	1	3	1	0	1	0	0	0	0	0	0	0	0	1	0	0	0	0	1	0	0	0	0	0	0	0	0	0	0	0	0
UP000070155_1698266	1698266	Archaea	candidate division MSBL1 archaeon SCGC-AAA259I07	N/A	671	2	0	0	69	2	9	0	6	12	7	0	1	0	0	3	1	0	2	0	0	0	0	1	0	0	0	0	0	0	0	0	0	0	0	0	1	0	0	0	0	0	0	0	0
UP000070163_1698259	1698259	Archaea	candidate division MSBL1 archaeon SCGC-AAA259A05	N/A	1212	8	0	0	107	1	7	0	6	25	35	0	0	0	1	10	8	0	7	0	0	0	0	1	0	0	0	1	0	0	0	0	0	0	0	0	0	1	0	0	0	0	0	0	0
UP000070171_1698288	1698288	Archaea	candidate division MSBL1 archaeon SCGC-AAA385M11	N/A	228	1	0	1	2	0	0	0	0	1	5	0	1	0	0	1	1	0	0	0	0	0	0	0	0	0	0	0	0	0	0	0	0	0	0	0	0	0	0	0	0	0	0	0	0
UP000070175_1698285	1698285	Archaea	candidate division MSBL1 archaeon SCGC-AAA382N08	N/A	431	2	0	1	37	0	9	0	4	15	10	0	1	0	1	1	4	1	1	0	0	0	0	0	0	0	0	0	0	0	0	0	0	0	0	0	0	0	0	0	0	0	0	0	0
UP000070184_1698260	1698260	Archaea	candidate division MSBL1 archaeon SCGC-AAA259B11	N/A	852	7	0	1	85	0	9	0	6	20	16	0	0	0	2	5	3	1	3	0	0	0	1	0	0	0	0	1	0	1	0	0	0	0	0	0	1	0	0	0	0	0	0	0	0
UP000070195_1698262	1698262	Archaea	candidate division MSBL1 archaeon SCGC-AAA259D18	N/A	389	3	0	0	28	1	3	1	4	5	10	0	0	0	0	5	3	1	2	0	0	0	1	0	0	0	0	0	0	0	0	0	0	0	0	0	0	0	0	0	0	0	0	0	0
UP000070248_1698287	1698287	Archaea	candidate division MSBL1 archaeon SCGC-AAA385M02	N/A	156	0	0	2	5	0	2	0	0	13	0	0	4	1	1	0	2	3	3	0	0	0	0	0	0	0	0	0	0	0	0	0	0	0	0	0	0	0	0	0	0	0	0	0	0
UP000070256_1698286	1698286	Archaea	candidate division MSBL1 archaeon SCGC-AAA385D11	N/A	299	2	0	2	15	0	3	0	0	9	5	0	2	0	0	2	3	1	0	0	0	0	0	0	0	1	0	0	0	0	0	0	0	0	0	0	0	0	0	0	0	0	0	0	0
UP000070257_1698269	1698269	Archaea	candidate division MSBL1 archaeon SCGC-AAA259J03	N/A	964	7	0	0	80	0	10	0	7	23	13	0	0	0	0	4	3	0	4	0	0	0	0	2	0	0	0	1	0	0	1	0	0	0	0	0	0	1	0	0	0	0	0	0	0
UP000070263_1698280	1698280	Archaea	candidate division MSBL1 archaeon SCGC-AAA382A20	N/A	947	8	0	2	71	2	10	0	4	36	9	0	1	1	0	3	4	2	2	0	0	0	1	0	0	1	0	0	0	0	0	0	0	0	0	0	0	0	0	0	0	0	0	0	0
UP000070284_1698264	1698264	Archaea	candidate division MSBL1 archaeon SCGC-AAA259E19	N/A	1417	8	0	1	127	6	21	0	3	29	31	0	0	2	1	12	8	2	6	0	0	0	0	3	0	1	0	0	0	0	0	0	0	0	0	1	1	1	0	0	0	0	0	0	0
UP000070311_1698279	1698279	Archaea	candidate division MSBL1 archaeon SCGC-AAA382A13	N/A	450	6	0	0	26	1	4	0	3	16	7	0	0	0	0	2	1	0	2	0	0	0	0	0	0	0	0	0	0	0	0	0	0	0	0	0	1	0	0	0	0	0	0	0	0
UP000070341_1698270	1698270	Archaea	candidate division MSBL1 archaeon SCGC-AAA259M10	N/A	893	2	0	1	74	0	8	0	6	24	13	0	0	2	0	1	5	3	5	0	0	0	0	1	0	1	0	0	0	0	0	0	0	0	0	0	0	0	0	0	0	0	0	0	0
UP000070344_1698271	1698271	Archaea	candidate division MSBL1 archaeon SCGC-AAA259O05	N/A	1138	12	0	1	89	1	12	0	5	12	33	0	0	0	0	8	8	1	6	0	0	1	1	1	0	1	0	0	0	1	0	0	0	0	1	1	2	2	0	0	0	0	0	0	0
UP000070373_1698263	1698263	Archaea	candidate division MSBL1 archaeon SCGC-AAA259E17	N/A	891	4	0	1	72	1	13	0	3	15	18	0	0	0	0	8	7	2	5	0	0	0	1	0	0	0	0	0	1	1	0	0	0	0	0	0	0	0	0	0	0	0	0	0	0
UP000070399_1698257	1698257	Archaea	candidate division MSBL1 archaeon SCGC-AAA833F18	N/A	278	2	0	0	15	0	2	0	5	5	12	0	0	0	0	0	1	0	0	0	0	0	0	0	0	0	0	0	1	0	0	0	0	0	0	0	0	0	0	0	0	0	0	0	0
UP000070400_1698273	1698273	Archaea	candidate division MSBL1 archaeon SCGC-AAA261D19	N/A	687	5	0	0	37	1	4	0	4	24	18	0	0	0	0	5	2	0	4	0	0	0	0	0	0	1	0	0	0	1	0	0	0	0	1	0	0	0	0	0	0	0	0	0	0
UP000070404_1698281	1698281	Archaea	candidate division MSBL1 archaeon SCGC-AAA382C18	N/A	551	4	0	3	48	3	11	0	8	14	11	0	0	1	0	3	5	0	1	0	0	0	0	1	0	1	0	0	0	0	0	0	0	0	0	0	0	0	0	0	0	0	0	0	0
UP000070405_1698276	1698276	Archaea	candidate division MSBL1 archaeon SCGC-AAA261G05	N/A	601	5	0	0	38	0	7	0	5	12	23	0	0	0	1	1	1	0	0	0	0	0	0	0	0	0	0	0	1	0	0	0	0	0	0	0	0	0	0	0	0	0	0	0	0
UP000070414_1698268	1698268	Archaea	candidate division MSBL1 archaeon SCGC-AAA259I14	N/A	774	1	0	1	67	3	4	0	7	23	22	0	0	2	1	2	2	0	4	0	0	0	0	1	0	0	0	0	0	0	0	0	0	0	0	0	0	0	0	0	0	0	0	0	0
UP000070463_1698267	1698267	Archaea	candidate division MSBL1 archaeon SCGC-AAA259I09	N/A	1400	10	0	2	123	0	15	0	7	31	20	0	0	5	3	7	2	0	10	0	0	0	1	0	0	3	0	0	0	0	1	0	0	0	0	0	0	1	0	0	0	0	0	0	0
UP000070491_1698282	1698282	Archaea	candidate division MSBL1 archaeon SCGC-AAA382F02	N/A	344	5	0	0	31	1	6	0	0	6	5	0	0	0	0	2	2	0	2	0	0	0	0	0	0	0	0	1	0	0	0	0	0	0	0	0	2	0	0	0	0	0	0	0	0
UP000070504_1698283	1698283	Archaea	candidate division MSBL1 archaeon SCGC-AAA382K21	N/A	218	3	0	0	28	0	6	0	0	4	5	0	0	0	0	0	2	1	0	0	0	0	1	0	0	0	0	0	0	0	0	0	0	0	0	0	0	0	0	0	0	0	0	0	0
UP000070520_1698272	1698272	Archaea	candidate division MSBL1 archaeon SCGC-AAA261C02	N/A	703	4	0	0	51	0	3	1	6	15	13	0	0	1	1	2	1	0	2	0	0	0	0	0	0	0	0	0	1	0	0	0	0	0	0	0	0	0	0	0	0	0	0	0	0
UP000070549_1698278	1698278	Archaea	candidate division MSBL1 archaeon SCGC-AAA382A03	N/A	427	3	0	0	39	2	4	0	2	22	2	0	0	0	0	0	2	0	0	0	0	0	0	0	0	0	0	0	0	0	0	0	0	0	0	0	0	0	0	0	0	0	0	0	0
UP000070565_1698275	1698275	Archaea	candidate division MSBL1 archaeon SCGC-AAA261F19	N/A	687	10	0	0	30	0	1	0	3	17	15	0	0	0	1	1	3	0	5	0	0	0	0	0	0	4	0	0	1	1	0	0	0	0	1	0	0	1	0	0	0	0	0	0	0
UP000070589_1698261	1698261	Archaea	candidate division MSBL1 archaeon SCGC-AAA259D14	N/A	885	5	0	0	66	1	13	0	7	26	17	0	0	1	1	4	4	1	6	0	0	0	0	0	0	0	0	0	0	0	0	0	0	0	0	0	0	0	0	0	0	0	0	0	0
UP000070633_1698284	1698284	Archaea	candidate division MSBL1 archaeon SCGC-AAA382M17	N/A	356	4	0	1	23	0	9	0	6	7	12	0	0	0	1	3	4	0	4	0	0	0	0	0	0	1	0	0	0	0	0	0	0	0	0	0	0	0	0	0	0	0	0	0	0
UP000070657_1698265	1698265	Archaea	candidate division MSBL1 archaeon SCGC-AAA259E22	N/A	843	7	0	1	63	3	10	0	4	26	24	0	0	1	1	3	4	0	9	0	0	0	0	0	0	0	0	0	0	0	0	0	0	0	0	0	0	0	0	0	0	0	0	0	0
UP000076599_1679489	1679489	Archaea	Haladaptatus sp. R4	N/A	4086	186	0	59	138	2	111	10	0	3	153	0	0	6	5	39	54	74	77	0	0	0	9	9	1	13	0	6	1	10	0	0	0	1	4	3	3	14	0	0	0	0	0	0	0
UP000077066_55758	55758	Archaea	Methanobrevibacter filiformis	N/A	1920	16	0	10	29	4	20	3	121	106	38	0	150	3	3	2	45	41	27	0	1	0	0	0	0	2	0	2	0	1	0	0	0	1	0	0	1	0	0	0	0	0	0	0	0
UP000077245_49547	49547	Archaea	Methanobrevibacter curvatus	N/A	1968	13	0	6	30	4	17	1	102	142	45	1	158	0	3	2	32	5	5	0	1	0	0	0	0	0	0	0	0	0	0	0	0	0	0	0	1	1	0	0	0	0	0	0	0
UP000077275_47311	47311	Archaea	Methanobrevibacter cuticularis	N/A	2061	17	0	8	39	4	22	3	117	124	49	0	136	10	4	3	38	11	8	0	0	0	0	0	0	2	0	0	1	1	0	0	0	0	0	0	1	0	0	0	0	0	0	0	0
UP000094058_1849261	1849261	Archaea	Candidatus Altiarchaeales archaeon WOR_SM1_SCG	N/A	2164	15	0	10	72	5	33	0	63	79	51	1	23	10	4	1	8	13	5	0	0	0	1	1	0	0	0	2	0	1	0	0	1	0	0	1	0	0	0	0	0	0	0	0	0
UP000094707_118062	118062	Archaea	Methanobacterium congolense	N/A	2340	32	1	1	58	4	24	2	53	63	86	0	9	0	3	4	29	34	24	0	4	0	0	1	0	2	0	1	0	1	0	0	0	0	0	2	2	0	0	0	0	0	0	0	0
UP000094736_1860100	1860100	Archaea	Methanobacterium sp. A39	N/A	3065	38	0	7	58	3	47	0	122	51	90	1	27	1	3	0	33	27	7	0	4	0	0	1	0	5	0	2	0	1	0	0	0	0	0	1	3	2	0	0	0	0	0	0	0
UP000183275_1202768	1202768	Archaea	Halopiger salifodinae	N/A	4090	559	0	149	182	0	155	4	1	0	158	1	1	3	5	74	31	24	68	0	0	0	77	26	1	61	1	3	0	50	0	0	3	1	12	15	17	57	0	0	0	0	0	0	0
UP000184145_1531428	1531428	Archaea	Candidatus Micrarchaeum sp. AZ1	N/A	840	36	0	0	8	0	9	0	29	18	32	0	1	2	3	1	27	10	1	0	0	0	0	1	0	5	0	6	4	0	0	0	1	1	2	0	0	0	0	0	0	0	0	0	0
UP000184357_43928	43928	Archaea	Halobaculum gomorrense	N/A	3149	761	0	133	82	0	191	3	0	0	88	1	0	4	4	54	11	30	94	0	0	0	127	41	2	128	0	2	0	121	0	0	11	0	24	19	21	129	0	1	0	0	0	0	0
UP000185687_588898	588898	Archaea	Haloterrigena daqingensis	N/A	3795	261	0	211	224	1	102	4	2	0	128	0	3	6	7	31	43	24	70	0	0	0	14	13	1	21	0	4	1	20	0	1	2	1	2	7	8	25	0	0	0	0	0	0	0
UP000185744_1903181	1903181	Archaea	Candidatus Methanohalarchaeum thermophilum	N/A	2152	9	0	3	151	8	22	0	42	206	61	0	3	0	3	3	15	11	6	0	0	0	0	0	0	1	0	1	0	1	0	0	0	0	0	0	0	0	0	0	0	0	0	0	0
UP000185779_1839936	1839936	Archaea	Candidatus Syntrophoarchaeum butanivorans	N/A	1592	31	0	6	68	1	23	1	16	3	66	0	0	3	0	18	2	6	6	0	1	0	0	4	0	1	0	0	1	1	0	0	2	0	1	1	0	0	0	0	0	0	0	0	0
UP000186165_1873524	1873524	Archaea	Halodesulfurarchaeum formicicum	N/A	2099	222	0	14	82	2	42	2	2	0	82	0	0	1	1	24	4	27	28	0	0	0	11	26	0	18	0	1	2	15	0	0	2	0	3	2	4	12	0	0	0	0	0	0	0
UP000186914_553468	553468	Archaea	Haladaptatus litoreus	N/A	4885	202	0	68	167	3	121	4	5	5	193	0	1	11	11	31	43	69	72	0	0	0	8	8	1	22	0	3	1	10	0	0	0	3	2	4	2	13	0	0	0	0	0	0	0
UP000186940_1838285	1838285	Archaea	Candidatus Syntrophoarchaeum caldarius	N/A	1784	35	0	5	38	1	25	1	18	10	54	0	5	1	1	8	6	16	10	0	0	0	1	3	0	2	0	0	0	0	0	0	2	0	0	0	2	1	0	0	0	0	0	0	0
UP000187924_1932360	1932360	Archaea	Halorientalis sp. IM1011	N/A	3726	459	0	116	168	2	135	2	1	1	160	0	0	12	12	48	14	52	114	0	0	0	46	30	0	54	0	2	0	65	0	0	6	0	10	7	21	61	0	0	0	0	0	0	0
UP000191169_1853690	1853690	Archaea	Halolamina sp. CBA1230	N/A	3470	550	0	72	189	1	112	3	3	0	150	0	0	6	5	37	11	41	97	0	0	0	47	38	4	52	0	1	1	66	0	1	4	0	15	6	11	74	0	0	0	0	0	0	0
UP000191661_1300164	1300164	Archaea	Methanobrevibacter arboriphilus JCM 13429 = DSM 1125	N/A	1961	16	0	17	34	3	28	3	177	114	36	0	198	7	4	1	46	8	9	0	2	0	0	1	0	1	0	0	0	1	0	0	0	0	0	0	1	1	0	0	0	0	0	0	0
UP000195137_1927129	1927129	Archaea	Methanonatronarchaeum thermophilum	N/A	1510	9	1	4	64	4	20	0	41	137	44	0	5	0	3	1	2	13	20	0	0	0	1	0	0	2	0	0	0	2	0	0	0	0	0	0	0	0	0	0	0	0	0	0	1
UP000196084_253108	253108	Archaea	Natronolimnobius baerhuensis	N/A	3662	340	0	193	126	0	87	7	3	2	139	0	0	4	4	23	35	38	79	0	0	0	43	27	0	21	0	2	0	26	0	0	1	2	2	6	10	25	0	0	0	0	0	0	0
UP000196489_1932700	1932700	Archaea	archaeon D22	N/A	474	10	0	6	17	2	4	0	10	25	12	0	2	0	1	0	11	2	0	0	0	0	0	2	0	1	0	0	0	1	0	0	0	1	0	1	0	0	0	0	0	0	0	0	0
UP000197679_1920749	1920749	Archaea	Candidatus Mancarchaeum acidiphilum	N/A	944	11	0	1	6	0	11	0	44	36	27	0	8	0	0	1	35	3	2	0	0	0	1	0	0	1	0	0	3	0	0	1	0	0	0	1	0	0	0	0	0	0	0	0	0
UP000197915_1961136	1961136	Archaea	Thermoplasmatales archaeon B_DKE	N/A	1928	20	0	1	11	4	23	0	23	10	54	1	1	2	2	6	29	7	6	0	0	0	0	0	1	1	0	0	0	1	0	0	0	0	1	3	0	0	0	0	0	0	0	0	0
UP000198397_63740	63740	Archaea	Halorubrum vacuolatum	Natronobacterium vacuolatum	3371	456	0	154	135	1	119	8	3	1	111	1	1	5	1	52	17	23	82	0	0	0	35	42	1	32	0	3	1	40	0	0	4	0	20	4	9	37	0	0	0	0	0	0	0
UP000198518_355548	355548	Archaea	Halobacterium jilantaiense	N/A	3054	601	0	113	100	1	79	0	1	0	86	0	1	4	6	31	14	55	149	0	0	0	70	33	1	69	0	0	0	99	0	0	6	0	17	11	20	134	0	0	0	0	0	0	0
UP000198856_890420	890420	Archaea	Halovenus aranensis	N/A	3354	279	0	75	139	0	83	1	0	1	118	0	0	6	6	29	12	46	98	0	0	0	12	24	0	27	0	0	0	29	0	0	2	2	2	5	8	30	0	0	0	0	0	0	0
UP000198888_1073996	1073996	Archaea	Halohasta litchfieldiae	N/A	3425	282	0	80	104	0	75	3	3	3	112	0	1	4	7	11	27	39	45	0	0	0	25	23	0	26	0	4	1	12	0	0	3	1	5	8	12	21	0	0	0	0	0	0	0
UP000199062_767519	767519	Archaea	Halomicrobium zhouii	N/A	4091	518	0	174	134	1	202	5	2	3	195	0	0	11	10	45	27	81	161	0	0	0	45	29	0	58	1	0	1	68	0	0	4	0	12	12	20	73	0	0	0	0	0	0	0
UP000199170_660517	660517	Archaea	Halobellus clavatus	N/A	3679	512	0	100	119	1	125	3	4	1	127	0	1	6	5	49	35	53	88	0	0	0	71	30	0	57	0	0	1	58	0	1	4	0	17	12	18	53	0	0	0	0	0	0	0
UP000199215_1267564	1267564	Archaea	Halopenitus malekzadehii	N/A	3119	470	0	156	87	1	166	3	2	1	87	0	1	6	3	51	24	47	77	0	0	1	88	36	2	48	0	2	1	24	0	1	4	1	20	10	21	40	0	0	0	0	0	0	0
UP000199289_1236180	1236180	Archaea	Halopelagius longus	N/A	3802	571	0	95	183	1	139	5	2	2	123	0	2	2	4	53	30	48	122	0	0	0	68	50	5	77	0	3	1	60	0	2	3	0	24	13	19	101	0	0	0	0	0	0	0
UP000199370_996166	996166	Archaea	Haloarchaeobius iranensis	N/A	3852	553	0	103	111	1	139	0	1	0	159	0	0	7	5	42	23	83	170	0	0	0	60	49	0	63	0	0	1	67	0	0	7	1	13	8	20	66	0	0	0	0	0	0	0
UP000199451_660521	660521	Archaea	Halogranum gelatinilyticum	N/A	3752	450	0	126	130	1	133	3	0	0	193	0	4	9	4	32	26	79	148	0	0	0	62	35	1	38	0	0	0	37	0	1	2	1	8	8	20	65	0	0	0	0	0	0	0
UP000215704_1483400	1483400	Archaea	Halorubrum sp. E3	N/A	4984	545	0	147	127	1	138	1	3	0	92	0	1	7	2	57	23	23	72	0	0	0	67	30	1	59	0	3	1	73	0	0	5	0	17	9	10	73	0	0	0	0	0	0	0
UP000216287_29283	29283	Archaea	Halorubrum distributum	N/A	2492	304	0	59	77	0	78	3	3	1	40	0	0	4	2	29	6	6	35	0	0	0	48	20	0	34	0	1	1	42	0	0	4	0	9	2	9	32	0	0	0	0	0	0	0
UP000216308_1383851	1383851	Archaea	Halorubrum halodurans	N/A	3137	608	0	154	95	1	204	2	0	0	93	0	1	9	3	60	19	35	130	0	0	0	104	48	0	93	0	1	1	65	0	0	8	0	23	8	12	96	0	0	0	0	0	0	0
UP000216554_1383850	1383850	Archaea	Halorubrum sp. Ib24	N/A	2609	504	0	121	79	3	168	2	2	0	92	0	1	3	5	49	16	17	62	0	0	0	70	41	1	59	0	0	1	52	0	0	7	0	25	8	12	95	0	0	0	0	0	0	0
UP000219453_558529	558529	Archaea	Natronoarchaeum philippinense	N/A	3284	513	0	131	121	1	127	2	1	2	111	0	0	5	1	39	28	16	93	0	0	0	100	28	2	66	0	2	1	63	0	2	2	1	9	31	14	52	0	0	0	0	0	0	0
UP000232412_1499975	1499975	Archaea	Candidatus Nitrosotalea sinensis	N/A	1881	25	0	2	12	0	22	1	32	32	19	2	2	6	5	3	24	24	9	0	0	0	0	0	0	4	0	0	3	1	0	0	1	0	1	1	1	0	0	0	0	0	0	0	0
UP000236212_2035442	2035442	Archaea	archaeon HR06	N/A	1118	10	0	0	22	3	5	1	11	18	106	0	0	2	1	1	5	10	2	0	0	0	0	0	0	3	0	1	0	0	0	0	0	0	0	0	0	0	0	0	0	0	0	0	0
UP000236248_2058097	2058097	Archaea	Candidatus Nitrosocaldus cavascurensis	N/A	1766	31	0	7	48	0	30	2	17	8	50	4	19	2	6	10	71	14	15	0	2	0	0	1	0	1	0	1	0	0	0	0	1	0	0	0	3	2	0	0	0	0	0	0	0
UP000236308_2035441	2035441	Archaea	archaeon HR05	N/A	721	16	0	1	17	1	12	0	3	1	20	1	5	0	1	5	38	1	3	0	0	0	0	1	0	1	0	1	0	0	0	0	1	0	0	0	2	1	0	0	0	0	0	0	0
UP000236403_2035438	2035438	Archaea	archaeon HR02	N/A	1939	54	0	0	25	0	25	0	14	4	124	1	0	8	1	15	6	14	35	0	1	0	0	1	0	3	0	2	1	8	0	0	0	0	3	1	1	3	0	0	0	0	0	0	0
UP000236463_2035439	2035439	Archaea	archaeon HR03	N/A	434	23	0	0	4	0	4	0	2	0	19	0	0	1	0	1	2	3	11	0	0	0	0	0	0	0	0	0	0	5	0	0	0	0	0	0	1	0	0	0	0	0	0	0	0
UP000236584_755307	755307	Archaea	Salinigranum rubrum	N/A	4473	471	0	109	113	2	183	8	2	0	183	0	2	16	2	97	80	77	246	0	0	0	41	32	1	42	1	0	1	48	0	0	2	1	21	9	15	60	0	0	0	0	0	0	0
UP000236627_2035437	2035437	Archaea	archaeon HR01	N/A	1916	84	0	0	18	0	25	0	5	3	121	1	0	8	0	24	4	32	32	0	0	0	0	4	0	8	0	1	0	9	0	0	2	0	0	2	2	11	0	0	0	0	0	0	0
UP000236740_699433	699433	Archaea	Halobellus limi	N/A	3637	497	0	133	144	1	181	5	4	1	160	0	0	6	2	52	28	43	123	0	0	0	66	49	2	61	1	1	1	53	0	0	2	0	19	9	15	83	0	0	0	0	0	0	0
UP000236755_555874	555874	Archaea	Haloplanus vescus	N/A	2791	371	0	81	82	1	89	3	1	1	112	0	1	3	3	32	20	52	96	0	0	0	49	26	1	36	0	2	0	31	0	0	3	0	11	4	20	51	0	0	0	0	0	0	0
UP000240531_2137776	2137776	Archaea	archaeon SCG-AAA382B04	N/A	1591	8	0	0	137	2	10	0	21	134	51	0	1	1	3	8	3	6	4	0	0	0	0	0	0	1	0	0	0	0	0	0	0	0	0	0	1	0	0	0	0	0	0	0	0
UP000244727_1679096	1679096	Archaea	Halococcoides cellulosivorans	N/A	2532	430	0	92	39	0	75	1	1	0	47	0	0	10	4	44	16	53	91	0	0	0	67	12	1	57	0	2	1	36	0	0	4	0	17	10	13	35	0	0	0	0	0	0	0
UP000245022_2027460	2027460	Archaea	Desulfurococcaceae archaeon AG1	N/A	1903	43	0	0	22	0	21	0	42	7	94	2	1	12	4	9	18	18	15	0	0	0	0	0	0	2	0	3	0	4	0	0	2	1	3	1	0	1	0	0	0	0	0	0	0
UP000245548_1987492	1987492	Archaea	Sulfolobus sp. SCGC AB-777_L09	N/A	930	7	0	0	15	0	9	0	20	14	48	1	0	7	3	1	14	11	12	0	1	0	0	0	0	1	0	0	0	1	0	0	0	0	0	0	0	1	0	0	0	0	0	0	0
UP000245556_1987488	1987488	Archaea	Acidilobus sp. SCGC AC-742_E15	N/A	672	41	0	1	10	0	7	0	2	0	31	0	0	1	0	7	8	6	10	0	1	0	0	2	0	0	0	1	1	8	0	0	0	1	1	3	0	2	0	0	0	0	0	0	0
UP000245577_190976	190976	Archaea	Methanobrevibacter woesei	N/A	1581	17	1	9	41	2	20	3	77	40	29	0	8	0	3	1	21	3	10	0	1	0	0	1	0	1	0	1	0	1	0	0	0	0	0	1	1	0	0	0	0	0	0	0	0
UP000245619_1987490	1987490	Archaea	Sulfolobus sp. SCGC AB-777_G05	N/A	297	1	0	0	3	0	4	0	7	3	10	0	0	0	0	0	3	0	1	0	0	0	0	0	0	0	0	0	0	0	0	0	0	0	0	0	0	0	0	0	0	0	0	0	0
UP000245635_2005259	2005259	Archaea	Sulfolobales archaeon SCGC AB-777_J03	N/A	928	10	0	1	16	0	5	1	2	9	41	0	0	0	1	3	5	2	15	0	0	0	0	0	0	2	0	1	0	0	0	0	0	0	0	0	0	0	0	0	0	0	0	0	0
UP000245657_668570	668570	Archaea	Methanospirillum lacunae	N/A	3377	91	0	5	14	4	47	4	105	4	127	0	5	16	5	7	68	36	8	0	1	0	0	2	0	9	0	2	1	0	0	4	4	0	0	0	4	6	0	0	0	0	0	0	0
UP000245662_2005260	2005260	Archaea	Sulfolobales archaeon SCGC AB-777_K09	N/A	206	5	0	0	7	0	2	0	2	3	7	0	0	1	0	0	2	2	3	0	1	0	0	0	0	2	0	1	0	0	0	0	0	0	0	0	0	1	0	0	0	0	0	0	0
UP000245763_2005261	2005261	Archaea	Sulfolobales archaeon SCGC AB-777_K20	N/A	578	5	0	0	10	1	3	0	4	1	24	0	0	0	0	0	6	4	7	0	0	0	0	0	0	3	0	0	0	0	0	0	0	0	0	0	0	0	0	0	0	0	0	0	0
UP000245834_1987489	1987489	Archaea	Acidilobus sp. SCGC AC-742_M05	N/A	280	7	0	0	6	0	2	1	0	0	18	0	0	0	0	6	1	1	4	0	0	0	0	0	0	0	0	0	0	1	0	0	1	0	0	1	0	1	0	0	0	0	0	0	0
UP000245871_1987493	1987493	Archaea	Vulcanisaeta sp. SCGC AB-777_J10	N/A	918	14	0	0	11	0	11	0	21	2	46	0	1	1	2	9	4	5	17	0	2	0	0	0	0	0	0	0	0	0	0	0	0	0	0	0	0	1	0	0	0	0	0	0	0
UP000246112_2026714	2026714	Archaea	Candidatus Bathyarchaeota archaeon	N/A	2329	57	0	3	26	1	31	0	18	28	88	0	8	5	6	4	15	36	38	0	1	0	1	0	0	1	0	6	1	5	0	0	0	1	0	0	3	18	0	0	0	0	0	0	0
UP000247916_2056316	2056316	Archaea	Methanophagales archaeon	N/A	1797	37	0	7	77	1	31	0	14	18	67	1	9	22	3	11	11	16	16	0	1	1	0	1	0	3	0	4	1	0	0	0	1	1	0	2	1	4	0	0	0	0	0	0	0
UP000248044_41673	41673	Archaea	Acidianus brierleyi	N/A	2858	29	0	0	37	3	18	0	167	36	101	0	7	2	5	0	32	18	4	0	4	0	0	0	0	2	0	0	0	3	0	0	1	0	0	0	0	1	0	0	0	0	0	0	0
UP000248329_2056317	2056317	Archaea	ANME-2 cluster archaeon	N/A	3377	114	0	22	42	1	74	2	30	29	77	1	20	18	4	15	11	26	28	0	0	0	4	5	0	4	0	6	1	6	0	0	2	0	1	1	0	7	0	0	0	0	0	0	0
UP000248971_1945579	1945579	Archaea	Methanosphaera sp. rholeuAM74	N/A	1765	13	0	8	40	1	12	1	53	31	48	0	56	1	8	1	21	73	12	0	1	0	1	1	0	1	0	1	1	0	0	0	0	0	0	0	2	1	0	0	0	0	0	0	0
UP000248984_1945580	1945580	Archaea	Methanosphaera sp. rholeuAM6	N/A	1750	12	0	9	32	0	22	1	59	35	29	0	30	0	7	0	18	41	6	0	1	0	0	2	0	1	0	0	0	0	0	0	0	1	0	0	1	1	0	0	0	0	0	0	0
UP000249370_1789762	1789762	Archaea	Methanosphaera sp. BMS	N/A	2101	14	0	14	45	2	23	2	116	49	54	1	93	1	5	1	38	81	11	0	2	0	0	1	0	1	0	1	0	0	0	0	0	0	0	1	0	1	0	0	0	0	0	0	0
UP000249457_1945577	1945577	Archaea	Methanosphaera sp. rholeuAM270	N/A	1611	28	0	7	41	0	20	2	40	45	39	0	47	1	7	2	17	62	12	0	2	0	0	3	0	2	0	0	1	1	0	0	0	0	1	0	1	2	0	0	0	0	0	0	0
UP000249782_680118	680118	Archaea	Methanothermobacter tenebrarum	N/A	1556	25	0	0	42	2	11	0	63	60	54	0	2	5	1	3	4	6	4	0	0	0	0	2	0	5	0	1	1	2	0	0	0	0	0	0	2	1	0	0	0	0	0	0	0
UP000250088_745377	745377	Archaea	Natrarchaeobaculum aegyptiacum	N/A	3626	349	0	212	178	0	103	10	5	4	136	0	1	14	5	62	30	13	118	0	0	0	32	24	1	32	0	4	1	42	0	0	4	2	5	8	13	36	0	0	0	0	0	0	0
UP000251717_190975	190975	Archaea	Methanobrevibacter thaueri	N/A	2136	30	1	23	57	1	25	3	80	107	42	0	20	3	3	2	22	10	12	0	0	0	1	5	0	1	0	0	0	1	0	0	1	2	0	2	1	0	0	0	0	0	0	0	0
UP000252983_29295	29295	Archaea	halophilic archaeon	N/A	5207	570	0	122	171	5	152	4	4	4	182	0	3	9	10	80	34	82	155	0	0	0	61	24	6	55	0	1	1	70	0	0	4	1	16	9	16	81	0	0	0	0	0	0	0
UP000253099_2006182	2006182	Archaea	Methanobrevibacter sp. NOE	N/A	1736	9	0	5	28	3	13	2	90	55	24	0	115	4	3	1	21	2	3	0	0	0	0	1	0	1	0	0	0	0	0	0	0	0	0	0	1	0	0	0	0	0	0	0	0
UP000258613_2044521	2044521	Archaea	Natrarchaeobaculum sulfurireducens	N/A	3734	346	0	177	155	0	68	6	4	2	132	0	0	3	4	53	24	11	112	0	0	0	24	31	0	28	0	6	1	25	0	0	2	2	7	7	9	46	0	0	0	0	0	0	0
UP000263012_2055893	2055893	Archaea	Halalkaliarchaeum desulfuricum	N/A	3224	335	0	126	202	1	106	8	4	1	96	0	0	15	2	54	14	16	90	0	0	0	13	20	3	46	0	2	1	22	0	0	2	1	10	3	7	32	0	0	0	0	0	0	0
UP000267112_1853682	1853682	Archaea	Halarchaeum sp. CBA1220	N/A	3110	612	0	70	136	0	104	6	0	1	130	0	0	7	3	42	23	50	128	0	0	0	88	44	0	54	2	2	1	104	0	0	5	0	33	14	11	95	0	1	0	0	0	0	0
UP000267582_2163009	2163009	Archaea	Candidatus Poseidoniales archaeon	N/A	1593	68	0	46	69	0	40	1	12	15	64	1	5	17	8	11	29	7	7	0	3	0	1	11	0	4	0	2	9	2	0	0	3	1	0	4	1	3	0	0	0	0	0	0	0
UP000273828_1679091	1679091	Archaea	Natrarchaeobius halalkaliphilus	N/A	3330	229	0	131	109	1	97	3	5	1	96	0	1	4	2	52	30	17	86	0	0	0	13	14	1	20	0	5	1	19	0	0	0	0	0	4	4	23	0	0	0	0	0	0	0
UP000276588_2216978	2216978	Archaea	Halonotius aquaticus	N/A	2459	368	0	132	63	0	77	4	4	1	102	0	3	2	4	24	16	33	40	0	0	0	63	25	0	23	0	1	0	21	0	0	5	1	5	5	32	35	0	0	0	0	0	0	0
UP000276741_1670455	1670455	Archaea	Sulfodiicoccus acidiphilus	N/A	2410	50	0	1	41	1	26	0	3	10	122	0	0	5	4	10	25	12	70	0	1	0	1	0	1	3	0	0	1	3	0	1	1	1	0	0	1	2	0	0	0	0	0	0	0
UP000277703_2282131	2282131	Archaea	Halobellus sp. Atlit-38R	N/A	3864	496	0	107	119	2	138	5	2	0	140	0	0	6	8	38	28	57	95	0	0	0	65	39	3	59	0	1	2	59	0	0	3	3	19	13	22	60	0	0	0	0	0	0	0
UP000282322_671145	671145	Archaea	Halomarina oriensis	N/A	3340	195	0	40	77	0	50	2	2	3	109	0	0	4	8	26	23	51	63	0	0	0	15	3	2	14	0	2	0	13	0	0	1	1	1	4	7	14	0	0	0	0	0	0	0
UP000282323_1679083	1679083	Archaea	Natrarchaeobius chitinivorans	N/A	4237	302	0	192	169	1	121	6	6	1	125	0	5	4	4	64	29	22	120	0	0	0	20	14	2	23	0	4	1	26	0	0	1	0	6	6	8	26	0	0	0	0	0	0	0
UP000290298_2202732	2202732	Archaea	Nitrosopumilaceae archaeon	N/A	2237	432	0	9	12	0	136	3	2	13	33	3	1	55	3	63	6	7	19	0	0	0	11	21	0	94	1	3	11	77	0	0	29	3	43	9	1	35	0	0	0	0	0	0	0
UP000290932_1550565	1550565	Archaea	Methanoculleus taiwanensis	N/A	2433	180	0	3	21	3	46	1	17	2	124	0	0	16	4	15	8	27	19	0	0	0	0	5	1	9	0	1	0	15	0	0	3	0	2	3	5	7	0	0	0	0	0	0	0
UP000291901_1906665	1906665	Archaea	archaeon	N/A	1258	443	4	16	21	1	94	1	0	5	41	2	0	40	0	30	94	9	14	0	0	5	7	24	1	74	3	0	9	22	2	0	62	0	26	82	33	22	0	0	1	0	0	0	0
UP000292580_2052832	2052832	Archaea	Methanofollis fontis	N/A	2256	202	0	3	30	4	50	2	8	0	78	0	0	15	1	16	10	32	21	0	0	1	1	8	1	20	0	6	0	19	0	1	5	0	4	2	6	11	0	0	0	0	0	0	0
UP000292987_2026739	2026739	Archaea	Euryarchaeota archaeon	N/A	1149	759	0	11	13	0	83	2	0	4	62	1	0	59	7	27	159	9	11	0	0	2	21	33	0	103	4	0	6	61	2	0	114	15	65	179	72	60	0	0	0	0	0	0	0
UP000293923_2250255	2250255	Archaea	Methanosarcinales archaeon	N/A	1193	265	1	7	14	0	55	2	0	2	38	2	0	20	0	20	95	25	14	0	0	1	5	13	1	42	1	0	4	10	0	1	24	5	14	43	20	14	0	0	0	0	0	0	0
UP000294299_1798806	1798806	Archaea	Candidatus Nitrosocosmicus franklandus	N/A	3135	15	0	22	23	3	39	3	68	23	52	5	36	10	7	4	91	21	5	0	1	0	0	0	0	1	0	2	1	1	0	0	0	0	0	0	0	0	0	0	0	0	0	0	0
UP000294855_91560	91560	Archaea	Methanimicrococcus blatticola	N/A	1537	54	2	11	49	5	30	2	24	31	48	0	12	9	3	3	21	11	3	0	0	0	1	6	0	4	0	0	6	2	0	0	4	1	2	0	5	4	0	0	0	0	0	0	0
UP000296706_1457250	1457250	Archaea	Halapricum salinum	N/A	3303	336	0	70	137	1	110	2	1	0	153	0	6	17	14	34	19	50	94	0	0	0	26	26	0	39	0	1	0	25	0	0	2	0	9	5	7	39	0	0	0	0	0	0	0
UP000297295_2052935	2052935	Archaea	Methanolobus halotolerans	N/A	2452	32	0	5	33	4	28	1	30	9	76	0	4	3	4	2	19	3	15	0	1	0	0	3	0	4	0	1	0	0	0	0	0	0	0	0	0	0	0	0	0	0	0	0	0
UP000305339_1419722	1419722	Archaea	Halorubrum sp. SD626R	N/A	6274	1143	0	249	160	2	342	7	3	1	166	0	0	5	5	105	27	30	139	0	0	0	183	88	1	159	1	2	2	136	0	1	16	0	45	14	26	190	0	0	0	0	0	0	0
UP000308037_2217661	2217661	Archaea	Natronomonas salsuginis	N/A	2818	316	0	42	86	0	94	3	1	0	88	1	7	6	4	43	13	18	57	0	0	0	19	14	1	25	0	2	0	33	0	0	1	0	1	2	5	33	0	0	0	0	0	0	0
UP000315084_2200886	2200886	Archaea	Sulfolobus sp. F3	N/A	1702	16	0	0	14	2	14	0	64	8	71	1	2	1	3	3	15	12	17	0	1	0	0	0	0	1	0	1	0	0	0	0	0	0	0	0	0	0	0	0	0	0	0	0	0
UP000315289_2035267	2035267	Archaea	Candidatus Nitrosocosmicus arcticus	N/A	3069	15	0	15	21	3	28	2	71	25	34	7	55	7	7	0	90	26	2	0	0	0	0	0	0	0	0	1	0	1	0	0	1	0	0	0	0	0	0	0	0	0	0	0	0
UP000318864_2419781	2419781	Archaea	Salinadaptatus halalkaliphilus	N/A	4165	354	0	185	149	1	108	7	3	1	163	0	0	4	5	54	30	33	121	0	0	0	28	18	1	29	0	4	1	34	0	0	0	2	2	8	7	26	0	0	0	0	0	0	0
UP000319894_2234134	2234134	Archaea	Haloglomus irregulare	N/A	3668	619	0	72	100	1	177	3	1	1	140	0	0	15	5	54	32	56	78	0	0	0	63	49	0	96	0	1	1	90	0	0	12	2	30	1	26	81	0	0	0	0	0	0	0
UP000320004_2599399	2599399	Archaea	Salarchaeum sp. JOR-1	N/A	2527	420	0	62	100	0	60	3	1	0	96	0	0	5	7	26	10	56	93	0	0	0	49	23	0	35	0	1	2	66	0	0	4	0	11	7	12	68	0	1	0	0	0	0	0
UP000321408_2594042	2594042	Archaea	Candidatus Prometheoarchaeum syntrophicum	N/A	3933	26	0	29	85	19	25	2	280	285	137	1	19	16	6	4	30	10	3	0	3	0	0	1	0	3	0	1	1	3	0	0	2	2	0	0	0	1	0	0	0	0	0	0	0
UP000322983_1294262	1294262	Archaea	Sulfuracidifex tepidarius	N/A	2770	26	0	2	40	2	26	0	40	23	107	1	3	11	7	1	71	16	20	0	5	0	0	0	0	4	0	2	0	1	0	0	0	0	0	1	0	1	0	0	0	0	0	0	0
UP000323283_2563600	2563600	Archaea	Candidatus Nitrosocosmicus sp. SS	N/A	2921	19	1	22	12	2	31	2	74	27	68	4	54	6	9	1	98	11	4	0	0	0	0	0	1	0	0	0	1	1	0	0	0	0	0	1	0	0	0	0	0	0	0	0	0
UP000332487_425595	425595	Archaea	Candidatus Micrarchaeum acidiphilum ARMAN-2	N/A	1025	37	0	0	6	0	20	0	20	15	31	0	2	0	3	3	34	12	6	0	0	0	1	2	0	2	0	0	2	5	0	1	0	0	1	0	0	0	1	0	0	0	0	0	0
UP000377803_2565781	2565781	Archaea	Candidatus Nanohalobium constans	N/A	1162	8	0	11	201	2	10	0	2	16	23	0	6	1	7	2	17	7	3	0	0	0	0	0	0	0	0	1	0	0	0	0	0	0	0	0	1	2	0	0	0	0	0	0	0
UP000423396_41675	41675	Archaea	Stygiolobus azoricus	N/A	2042	22	0	1	33	2	17	0	48	28	102	0	1	4	4	4	26	13	9	0	2	0	0	0	0	2	0	1	0	0	0	0	0	0	0	1	0	2	0	0	0	0	0	0	0
UP000426082_1380432	1380432	Archaea	Halorhabdus sp. CBA1104	N/A	2453	242	0	38	88	0	60	2	0	3	87	0	0	1	10	22	16	37	50	0	0	0	17	11	0	23	0	2	0	16	0	0	2	1	4	5	3	20	0	1	0	0	0	0	0
UP000431469_2668070	2668070	Archaea	Natronomonas sp. CBA1123	N/A	3455	378	0	77	144	0	92	4	1	0	143	0	12	19	5	55	11	41	99	0	0	0	23	32	4	34	0	0	1	31	0	0	0	1	8	4	15	58	0	0	0	0	0	0	0
UP000432575_2668072	2668072	Archaea	Halorubrum sp. CBA1125	N/A	2858	415	0	133	83	1	110	0	1	0	90	1	0	3	2	36	17	19	72	0	0	0	54	23	0	43	0	0	1	36	0	0	3	0	12	10	11	56	0	0	0	0	0	0	0
UP000434101_2691917	2691917	Archaea	Natronorubrum halalkaliphilum	N/A	4155	393	0	202	210	0	105	12	3	1	168	0	1	4	9	45	41	42	85	0	0	0	36	18	1	39	0	5	1	36	0	0	1	1	3	9	13	30	0	0	0	0	0	0	0
UP000452269_2169593	2169593	Archaea	Nitrososphaeraceae archaeon	N/A	3773	49	0	25	28	0	38	2	51	17	62	2	23	12	19	3	97	17	10	0	0	0	1	1	0	6	0	2	0	1	0	0	1	0	0	6	4	4	0	0	0	0	0	0	0
UP000464077_1535962	1535962	Archaea	Methanomassiliicoccaceae archaeon DOK	N/A	1835	84	0	11	21	2	16	2	10	10	35	0	3	2	4	12	18	16	29	0	0	0	2	8	1	4	0	3	2	4	1	0	2	0	1	1	1	14	0	0	0	0	0	0	0
UP000466535_2692199	2692199	Archaea	Halovenus carboxidivorans	N/A	3185	318	0	54	191	1	99	2	1	0	121	0	0	7	8	51	14	22	71	0	0	0	10	22	1	37	0	1	0	36	0	0	1	1	7	5	7	33	0	0	0	0	0	0	0
UP000468503_2668068	2668068	Archaea	Halapricum sp. CBA1109	N/A	2712	317	0	82	68	1	79	1	1	0	103	0	0	12	1	80	20	48	87	0	0	0	29	12	0	26	0	0	1	32	0	0	0	0	3	5	10	57	0	1	0	0	0	0	0
UP000470911_2026768	2026768	Archaea	Nitrosopumilales archaeon	N/A	1495	14	0	0	8	0	14	0	13	10	22	1	10	0	5	0	28	6	5	0	0	0	0	0	0	1	0	1	0	1	0	0	0	0	0	0	0	2	0	0	0	0	0	0	0
UP000471521_2692200	2692200	Archaea	Halobacterium bonnevillei	N/A	3549	464	0	103	84	1	83	1	0	0	104	0	1	2	6	41	16	67	152	0	0	0	40	29	2	36	1	0	1	44	0	1	4	3	5	8	15	78	0	1	0	0	0	0	0
UP000473608_2690782	2690782	Archaea	Halorubrum sp. JWXQ-INN 858	N/A	2889	619	0	217	76	1	210	3	0	0	98	0	0	8	2	53	21	27	119	0	0	0	123	36	1	72	0	2	1	67	0	2	7	0	25	3	19	88	0	0	0	0	0	0	0
UP000479062_2283638	2283638	Archaea	Halorussus sp. MSC15.2	N/A	4072	461	3	81	168	1	146	2	1	2	172	0	0	6	12	63	50	102	140	0	0	0	43	35	2	46	1	1	0	63	0	1	4	0	11	14	13	75	0	0	0	0	0	0	0
UP000487987_2668071	2668071	Archaea	Halogeometricum sp. CBA1124	N/A	3244	379	0	91	97	0	93	2	0	0	130	0	0	15	4	111	39	58	148	0	0	0	43	35	2	43	0	2	0	41	0	0	3	0	11	12	11	55	0	0	0	0	0	0	0
UP000503032_2716717	2716717	Archaea	Haloarcula sp. JP-L23	N/A	4757	502	0	98	113	1	161	3	3	0	200	2	0	13	4	54	37	73	159	0	0	0	48	27	2	40	1	0	2	53	0	1	1	0	11	11	15	60	0	0	0	0	0	0	0
UP000509241_1699371	1699371	Archaea	Haloterrigena sp. YPL8	N/A	3981	298	0	126	122	0	128	2	2	1	117	1	3	5	6	42	47	32	73	0	0	0	18	9	1	32	0	1	0	25	0	0	2	3	4	9	14	24	0	0	0	0	0	0	0
UP000509296_2594798	2594798	Archaea	Nanohaloarchaea archaeon	N/A	1074	13	0	6	202	1	13	0	0	12	24	0	6	1	10	1	20	3	4	0	0	0	0	1	0	3	0	1	1	2	0	0	0	0	0	0	0	0	0	0	0	0	0	0	0
UP000509448_1874277	1874277	Archaea	Conexivisphaera calida	N/A	1603	171	0	0	21	0	43	0	0	0	51	0	1	14	0	42	28	5	15	0	1	0	0	8	1	16	0	3	1	37	0	0	2	0	11	7	0	6	0	0	0	0	0	0	0
UP000509626_2743089	2743089	Archaea	Halobaculum salinum	N/A	4124	699	0	111	138	1	248	5	3	0	183	0	0	13	2	68	9	37	137	0	0	0	70	58	5	106	2	3	0	114	0	1	8	1	27	12	18	115	0	0	0	0	0	0	0
UP000509750_2743090	2743090	Archaea	Halobaculum halophilum	N/A	4176	569	0	109	156	2	199	4	0	0	193	0	0	13	7	48	32	58	135	0	0	0	56	48	1	71	0	1	0	77	0	0	4	0	16	4	15	81	0	0	0	0	0	0	0
UP000546257_2761102	2761102	Archaea	Halobellus ruber	N/A	3285	585	0	105	95	2	168	3	1	0	100	0	1	7	1	55	18	32	121	0	1	0	111	30	2	82	0	0	2	61	0	0	14	1	22	12	15	91	0	0	0	0	0	0	0
UP000594121_2776706	2776706	Archaea	Infirmifilum lucidum	N/A	1763	61	0	0	38	0	10	0	1	3	174	0	0	14	5	12	10	5	41	0	0	0	0	0	0	2	0	1	0	14	0	0	1	0	2	1	0	2	0	0	0	0	0	0	0
UP000604391_2756141	2756141	Archaea	Candidatus Undinarchaeum marinum	N/A	709	6	1	1	42	0	8	0	7	34	27	0	1	3	2	4	9	2	1	0	0	0	0	1	0	1	0	0	0	0	0	0	1	1	0	1	0	0	0	0	0	0	0	0	0
UP000607197_1383812	1383812	Archaea	Halocalculus aciditolerans	N/A	3498	613	0	115	130	1	113	3	0	0	115	0	0	5	7	43	37	75	134	0	0	0	88	24	1	51	0	2	1	103	0	0	7	0	30	19	22	105	0	0	0	0	0	0	0
UP000610960_62609	62609	Archaea	Thermocladium modestius	N/A	1937	103	0	1	24	1	32	0	21	4	89	0	0	9	8	16	28	13	27	0	3	0	0	2	0	2	0	3	0	14	0	1	1	0	2	4	0	9	0	0	0	0	0	0	0
UP000632195_399579	399579	Archaea	Thermogymnomonas acidicola	N/A	1715	28	0	1	21	0	26	0	6	6	46	1	0	1	2	6	19	2	29	0	1	0	0	0	0	2	0	0	0	1	0	0	0	0	0	1	0	2	0	0	0	0	0	0	0
UP000646946_2756139	2756139	Archaea	Candidatus Naiadarchaeum limnaeum	N/A	1101	19	0	1	25	4	23	0	22	32	32	0	4	15	2	1	3	16	4	0	0	0	0	1	0	2	0	1	0	0	0	0	1	0	0	0	1	0	0	0	0	0	0	0	0
UP000652933_2756140	2756140	Archaea	Candidatus Naiadarchaeales archaeon SRR2090159.bin1288	N/A	879	21	0	2	13	3	19	1	7	24	20	0	0	4	1	0	6	5	2	0	0	0	0	0	0	1	0	0	0	1	0	0	1	0	0	0	0	0	0	0	0	0	0	0	0
UP000663292_2841257	2841257	Archaea	Halapricum desulfuricans	N/A	2859	289	0	61	91	0	64	1	1	0	115	0	0	5	4	39	13	27	54	0	0	0	18	15	5	25	0	0	1	33	0	1	2	2	2	6	3	33	0	0	0	0	0	0	0
UP000663586_2784880	2784880	Archaea	Natranaeroarchaeum sulfidigenum	N/A	3117	252	0	114	161	0	59	5	5	0	112	0	1	5	2	22	12	13	60	0	0	0	21	15	1	22	0	2	1	17	0	0	0	0	4	5	9	15	0	0	0	0	0	0	0
UP000000212_1234679	1234679	Bacteria	Carnobacterium maltaromaticum LMA28	N/A	3539	61	0	5	59	6	54	0	36	70	133	1	9	18	3	0	28	18	14	0	0	0	2	4	0	3	0	0	5	2	0	0	1	0	0	2	4	2	0	0	0	0	0	0	0
UP000000214_1171373	1171373	Bacteria	Acidipropionibacterium acidipropionici (strain ATCC 4875 / DSM 20272 / JCM 6432 / NBRC 12425 / NCIMB 8070 / 4)	Propionibacterium acidipropionici	3316	631	0	21	12	1	98	1	2	6	125	1	1	47	5	94	82	33	87	0	0	0	13	32	0	56	0	4	14	69	0	0	22	12	41	25	23	44	2	0	0	0	0	0	0
UP000000233_379731	379731	Bacteria	Pseudomonas stutzeri (strain A1501)	N/A	4092	563	0	6	23	0	73	1	3	10	569	2	0	21	8	38	15	8	29	0	0	0	9	26	0	32	2	3	6	82	1	0	39	11	16	17	7	29	0	0	0	0	0	0	0
UP000000235_369723	369723	Bacteria	Salinispora tropica (strain ATCC BAA-916 / DSM 44818 / CNB-440)	N/A	4522	1430	0	16	11	0	207	3	0	8	352	1	1	160	6	203	30	50	132	0	0	1	38	51	3	163	1	3	13	250	1	1	75	10	120	12	60	182	2	0	0	0	0	0	0
UP000000238_349521	349521	Bacteria	Hahella chejuensis (strain KCTC 2396)	N/A	6751	489	0	34	47	2	114	5	7	16	392	1	1	27	14	21	71	20	25	0	1	0	10	17	2	19	0	3	8	60	0	0	18	14	2	25	14	9	0	0	0	0	0	0	0
UP000000239_290398	290398	Bacteria	Chromohalobacter salexigens (strain ATCC BAA-138 / DSM 3043 / CIP 106854 / NCIMB 13768 / 1H11)	N/A	3298	415	0	15	22	2	63	5	1	4	302	0	1	9	7	61	11	4	20	0	0	0	19	29	0	29	1	3	2	56	0	0	11	8	17	11	10	10	0	0	0	0	0	0	0
UP000000243_391295	391295	Bacteria	Streptococcus suis (strain 05ZYH33)	N/A	2178	56	0	1	31	3	17	0	11	15	123	0	2	4	1	3	31	13	4	0	0	0	1	3	0	3	0	0	4	2	0	0	3	2	1	3	0	1	0	0	0	0	0	0	0
UP000000245_349163	349163	Bacteria	Acidiphilium cryptum (strain JF-5)	N/A	3521	1406	0	7	9	1	115	4	2	2	216	0	0	86	4	96	17	16	20	0	1	0	24	60	8	151	2	11	10	306	1	1	110	6	173	18	37	60	0	0	0	0	0	0	0
UP000000248_246195	246195	Bacteria	Dichelobacter nodosus (strain VCS1703A)	N/A	1273	92	0	4	11	6	11	1	3	6	75	0	0	6	9	3	5	2	5	0	0	0	2	5	0	4	1	1	4	5	0	0	0	4	1	2	0	1	0	0	0	0	0	0	0
UP000000265_272620	272620	Bacteria	Klebsiella pneumoniae subsp. pneumoniae (strain ATCC 700721 / MGH 78578)	N/A	5125	447	0	15	21	6	69	5	10	9	440	2	3	23	23	21	17	8	22	0	0	0	6	10	1	21	0	4	10	62	0	0	22	19	8	11	8	20	0	0	0	0	0	0	0
UP000000268_329726	329726	Bacteria	Acaryochloris marina (strain MBIC 11017)	N/A	8172	206	0	24	31	2	95	9	16	38	476	3	4	123	92	34	91	31	25	0	0	0	1	7	2	9	0	2	6	15	0	0	17	9	9	5	3	10	0	0	0	0	0	0	0
UP000000269_350688	350688	Bacteria	Alkaliphilus oremlandii (strain OhILAs)	Clostridium oremlandii (strain OhILAs)	2828	41	0	4	61	2	33	2	61	26	56	2	7	2	3	0	7	4	12	0	1	0	0	2	0	6	0	0	1	2	0	0	1	0	0	0	1	2	0	0	0	0	0	0	0
UP000000270_438753	438753	Bacteria	Azorhizobium caulinodans (strain ATCC 43989 / DSM 5975 / JCM 20966 / LMG 6465 / NBRC 14845 / NCIMB 13405 / ORS 571)	N/A	4708	1504	0	6	17	1	124	8	4	5	305	0	1	98	16	61	23	26	60	0	0	0	19	64	2	105	1	11	19	278	1	1	127	20	74	31	29	75	0	0	0	0	0	0	0
UP000000271_439292	439292	Bacteria	Bacillus selenitireducens (strain ATCC 700615 / DSM 15326 / MLS10)	N/A	3231	78	0	21	107	2	40	2	26	17	124	1	17	3	8	5	16	2	17	0	0	0	0	6	0	6	0	3	1	2	0	0	0	0	1	3	0	4	0	0	0	0	0	0	0
UP000000272_555079	555079	Bacteria	Thermosediminibacter oceani (strain ATCC BAA-1034 / DSM 16646 / JW/IW-1228P)	N/A	2151	62	0	3	30	1	34	0	22	15	75	0	1	3	7	2	6	2	11	0	0	0	0	1	1	5	0	1	2	1	0	0	3	0	1	1	0	3	0	0	0	0	0	0	0
UP000000276_681645	681645	Bacteria	Corynebacterium pseudotuberculosis (strain C231)	N/A	2001	248	0	7	19	0	33	0	8	12	82	0	0	18	7	24	28	9	20	0	0	0	3	17	0	11	0	9	9	16	0	0	9	4	9	6	11	20	0	0	0	0	0	0	0
UP000000310_762903	762903	Bacteria	Pseudopedobacter saltans (strain ATCC 51119 / DSM 12145 / JCM 21818 / CCUG 39354 / LMG 10337 / NBRC 100064 / NCIMB 13643)	Pedobacter saltans	3780	58	0	8	28	7	40	2	35	45	127	1	14	4	4	2	25	16	3	0	3	0	0	4	0	2	0	0	5	4	0	0	3	0	0	2	4	0	0	0	0	0	0	0	0
UP000000321_287752	287752	Bacteria	Aurantimonas manganoxydans (strain ATCC BAA-1229 / DSM 21871 / SI85-9A1)	N/A	3625	978	0	15	14	0	112	7	3	3	154	1	1	18	4	110	22	8	28	0	0	0	31	48	0	76	1	7	6	124	1	0	67	6	33	17	25	36	0	0	0	0	0	0	0
UP000000322_446469	446469	Bacteria	Sanguibacter keddieii (strain ATCC 51767 / DSM 10542 / NCFB 3025 / ST-74)	N/A	3710	1123	0	36	17	0	140	4	3	0	233	0	0	105	10	81	44	98	296	0	0	0	48	58	3	123	1	5	16	164	1	0	108	14	77	52	79	156	0	0	0	0	0	0	0
UP000000323_525904	525904	Bacteria	Thermobaculum terrenum (strain ATCC BAA-798 / YNP1)	N/A	2827	146	0	0	25	0	56	3	12	2	268	0	1	35	6	23	34	10	12	0	1	0	1	7	0	7	0	1	0	23	0	0	6	1	7	3	1	5	0	0	0	0	0	0	0
UP000000329_757424	757424	Bacteria	Herbaspirillum seropedicae (strain SmR1)	N/A	4732	1127	0	5	15	1	108	12	4	10	432	1	5	57	20	39	39	13	24	0	1	0	10	34	2	64	5	4	31	176	1	4	119	66	40	56	24	36	0	0	0	0	0	0	0
UP000000332_759914	759914	Bacteria	Brachyspira pilosicoli (strain ATCC BAA-1826 / 95/1000)	N/A	2301	27	0	8	35	9	30	1	163	93	45	0	84	2	1	1	22	13	8	0	7	0	0	1	0	1	0	0	1	0	0	0	0	0	1	2	0	0	0	0	0	0	0	0	0
UP000000333_633147	633147	Bacteria	Olsenella uli (strain ATCC 49627 / DSM 7084 / CIP 109912 / JCM 12494 / NCIMB 702895 / VPI D76D-27C)	Lactobacillus uli	1739	300	0	15	14	1	82	2	2	0	73	0	2	14	2	23	19	7	44	0	0	0	6	15	1	29	1	1	5	30	0	0	15	2	16	9	6	26	0	0	0	0	0	0	0
UP000000343_1198114	1198114	Bacteria	Granulicella tundricola (strain ATCC BAA-1859 / DSM 23138 / MP5ACTX9)	N/A	4514	676	0	8	27	1	155	4	7	24	284	1	18	107	17	18	58	100	25	0	4	0	4	23	1	28	2	6	21	62	1	3	64	17	9	27	32	27	0	1	0	0	0	0	0
UP000000361_318586	318586	Bacteria	Paracoccus denitrificans (strain Pd 1222)	N/A	5019	1360	0	12	14	1	145	6	0	4	272	1	0	55	4	78	10	5	38	0	0	0	31	63	2	122	0	15	11	239	1	1	80	28	80	16	21	48	1	0	0	0	0	0	0
UP000000366_420662	420662	Bacteria	Methylibium petroleiphilum (strain ATCC BAA-1232 / LMG 22953 / PM1)	N/A	4359	1400	0	7	5	1	114	11	1	5	345	2	0	63	3	68	17	6	40	0	0	0	24	28	2	90	3	5	18	251	1	0	158	16	89	47	26	73	0	0	0	0	0	0	0
UP000000370_357809	357809	Bacteria	Lachnoclostridium phytofermentans (strain ATCC 700394 / DSM 18823 / ISDg)	Clostridium phytofermentans	3891	60	2	6	73	3	35	3	102	67	140	1	23	12	2	6	41	35	21	0	2	0	0	1	1	2	0	0	4	2	0	2	0	0	0	1	4	8	0	0	0	1	0	0	0
UP000000374_391735	391735	Bacteria	Verminephrobacter eiseniae (strain EF01-2)	N/A	4911	1360	0	6	4	0	127	3	1	1	417	0	1	67	15	47	14	22	32	0	0	0	23	10	1	95	2	7	11	266	2	3	134	45	61	27	30	40	1	0	0	0	0	0	0
UP000000376_644284	644284	Bacteria	Arcanobacterium haemolyticum (strain ATCC 9345 / DSM 20595 / CCUG 17215 / LMG 16163 / NBRC 15585 / NCTC 8452 / 11018)	N/A	1717	203	0	12	17	1	34	2	1	7	53	0	0	17	0	18	6	8	30	0	0	1	6	14	0	6	0	2	12	13	0	1	6	2	8	7	3	11	0	0	0	0	0	0	0
UP000000377_749414	749414	Bacteria	Streptomyces bingchenggensis (strain BCW-1)	N/A	10019	3189	1	43	57	0	652	8	1	22	570	1	3	339	44	344	103	123	170	1	0	0	95	158	3	445	6	5	31	556	1	1	256	29	289	72	177	292	1	3	0	1	0	0	0
UP000000378_643648	643648	Bacteria	Syntrophothermus lipocalidus (strain DSM 12680 / TGB-C1)	N/A	2311	95	0	3	37	1	26	0	2	7	118	0	0	5	3	10	7	3	23	0	0	0	0	4	1	11	0	3	0	5	0	0	0	4	5	1	0	10	0	0	0	0	0	0	0
UP000000379_649638	649638	Bacteria	Truepera radiovictrix (strain DSM 17093 / CIP 108686 / LMG 22925 / RQ-24)	N/A	2924	752	0	7	16	2	65	2	1	3	456	0	0	67	8	72	5	13	29	0	0	0	10	68	2	56	0	1	3	205	1	0	48	6	70	4	12	42	1	0	0	0	0	0	0
UP000000383_666681	666681	Bacteria	Methylotenera versatilis (strain 301)	N/A	2752	195	0	5	12	3	39	2	10	10	170	1	4	9	6	3	23	21	19	0	1	0	3	9	0	5	0	2	18	21	0	1	13	4	0	6	9	5	0	1	0	0	0	0	0
UP000000417_292459	292459	Bacteria	Symbiobacterium thermophilum (strain T / IAM 14863)	N/A	3313	719	0	7	26	0	109	4	0	0	287	1	0	63	11	106	7	8	44	0	0	0	8	65	0	102	0	3	1	141	0	0	50	11	58	11	6	45	0	2	0	0	0	0	0
UP000000422_273121	273121	Bacteria	Wolinella succinogenes (strain ATCC 29543 / DSM 1740 / LMG 7466 / NCTC 11488 / FDC 602W)	Vibrio succinogenes	2028	38	0	0	53	8	24	2	7	9	235	0	2	11	0	4	29	3	5	0	0	0	0	2	1	3	0	3	0	6	0	2	1	0	0	2	0	2	0	0	0	0	0	0	0
UP000000423_273119	273119	Bacteria	Ureaplasma parvum serovar 3 (strain ATCC 700970)	N/A	611	3	0	1	3	1	3	0	45	22	14	0	25	3	1	0	1	1	1	0	0	0	0	0	0	0	0	0	0	0	0	0	0	0	0	0	0	0	0	0	0	0	0	0	0
UP000000425_122586	122586	Bacteria	Neisseria meningitidis serogroup B (strain MC58)	N/A	2001	211	0	3	9	3	23	2	4	14	77	0	0	7	10	14	6	3	10	0	0	0	1	19	1	19	0	2	7	21	1	0	10	9	1	12	5	15	0	0	0	0	0	0	0
UP000000428_227882	227882	Bacteria	Streptomyces avermitilis (strain ATCC 31267 / DSM 46492 / JCM 5070 / NBRC 14893 / NCIMB 12804 / NRRL 8165 / MA-4680)	N/A	7672	2354	2	39	60	2	472	11	2	16	480	0	3	279	41	296	132	104	146	0	1	1	62	105	1	282	4	3	41	398	1	0	172	19	175	74	111	235	1	1	0	1	0	1	1
UP000000429_85962	85962	Bacteria	Helicobacter pylori (strain ATCC 700392 / 26695)	Campylobacter pylori	1552	8	0	5	37	7	17	2	6	43	121	1	19	4	3	2	11	5	6	0	3	0	0	0	0	1	0	0	0	0	0	1	0	0	0	0	0	1	0	0	0	0	0	0	0
UP000000430_62977	62977	Bacteria	Acinetobacter baylyi (strain ATCC 33305 / BD413 / ADP1)	N/A	3263	126	0	6	8	9	36	3	15	14	177	0	4	8	44	2	25	11	10	0	0	0	0	4	0	4	1	3	5	5	0	0	6	4	1	2	3	4	0	0	0	0	0	0	0
UP000000431_272561	272561	Bacteria	Chlamydia trachomatis (strain D/UW-3/Cx)	N/A	895	19	0	1	11	1	10	0	2	10	61	0	0	8	2	2	25	8	3	0	0	0	0	2	0	1	0	1	3	2	0	0	0	0	1	5	1	2	0	0	0	0	0	0	0
UP000000432_220668	220668	Bacteria	Lactiplantibacillus plantarum (strain ATCC BAA-793 / NCIMB 8826 / WCFS1)	Lactobacillus plantarum	3087	151	0	15	4	2	28	2	20	14	163	1	6	4	14	6	63	89	14	0	0	0	2	4	0	3	0	3	10	7	0	1	2	10	2	19	15	2	0	0	0	0	0	0	0
UP000000435_269484	269484	Bacteria	Ehrlichia canis (strain Jake)	N/A	921	7	0	9	6	3	8	0	36	17	51	0	7	1	1	1	22	3	3	0	1	0	0	0	0	1	0	0	0	1	0	0	0	0	0	0	0	0	0	0	0	0	0	0	0
UP000000439_206672	206672	Bacteria	Bifidobacterium longum (strain NCC 2705)	N/A	1724	275	0	22	7	0	57	1	4	8	40	0	4	14	14	41	42	19	30	0	0	0	15	19	2	23	1	4	14	17	0	2	18	12	9	24	9	15	0	0	0	0	0	0	0
UP000000440_197221	197221	Bacteria	Thermosynechococcus vestitus (strain NIES-2133 / IAM M-273 / BP-1)	N/A	2451	170	0	2	13	2	29	2	2	2	290	0	1	75	40	14	9	6	8	0	0	0	1	9	0	4	0	1	0	14	0	0	6	6	2	1	2	6	0	0	0	0	0	0	0
UP000000442_177437	177437	Bacteria	Desulforapulum autotrophicum (strain ATCC 43914 / DSM 3382 / VKM B-1955 / HRM2)	Desulfobacterium autotrophicum	4846	168	0	13	22	7	74	2	26	36	183	0	0	13	6	5	15	6	25	0	0	0	2	10	1	10	0	2	4	8	0	1	2	3	4	2	1	6	0	0	0	0	0	0	0
UP000000448_598659	598659	Bacteria	Nautilia profundicola (strain ATCC BAA-1463 / DSM 18972 / AmH)	N/A	1730	24	0	3	47	14	11	2	55	102	48	0	11	0	3	4	3	3	6	0	2	0	0	4	0	0	0	1	3	0	0	0	0	0	1	1	0	1	0	0	0	0	0	0	0
UP000000449_218495	218495	Bacteria	Streptococcus uberis (strain ATCC BAA-854 / 0140J)	N/A	1760	37	0	2	24	2	21	0	15	19	122	0	3	2	1	1	13	4	4	0	0	0	1	3	0	3	0	0	3	0	0	0	2	3	1	0	2	2	0	0	0	0	0	0	0
UP000000466_1117647	1117647	Bacteria	Simiduia agarivorans (strain DSM 21679 / JCM 13881 / BCRC 17597 / SA1)	N/A	3812	448	0	15	26	1	71	3	2	11	322	0	2	40	16	18	15	22	25	0	0	0	9	24	0	15	0	6	10	37	2	0	23	11	9	12	6	9	0	0	0	0	0	0	0
UP000000467_1089553	1089553	Bacteria	Thermacetogenium phaeum (strain ATCC BAA-254 / DSM 26808 / PB)	N/A	2803	160	0	1	50	3	53	0	3	9	194	0	0	12	3	23	4	3	27	0	0	0	0	8	0	25	0	0	2	21	0	0	1	1	5	1	1	10	0	0	0	0	0	0	0
UP000000482_1131462	1131462	Bacteria	Dehalobacter sp. CF	N/A	2936	70	0	5	26	3	22	1	30	23	116	3	6	2	8	1	16	14	14	1	1	0	0	2	0	4	0	1	1	3	0	0	0	0	0	0	4	2	0	0	0	0	0	0	0
UP000000483_880072	880072	Bacteria	Desulfobacca acetoxidans (strain ATCC 700848 / DSM 11109 / ASRB2)	N/A	2859	183	0	0	23	2	49	1	9	13	244	1	1	36	6	13	7	5	9	0	1	0	2	10	0	12	0	2	5	21	0	0	7	3	4	4	0	7	0	0	0	0	0	0	0
UP000000485_593907	593907	Bacteria	Cellulomonas gilvus (strain ATCC 13127 / NRRL B-14078)	Cellvibrio gilvus	3153	1283	0	23	8	0	102	0	0	1	173	0	0	121	1	102	20	70	228	0	0	2	72	36	1	153	4	3	9	236	1	0	132	10	128	32	60	242	0	4	0	0	0	0	0
UP000000492_662755	662755	Bacteria	Corynebacterium resistens (strain DSM 45100 / JCM 12819 / GTC 2026 / SICGH 158)	N/A	2158	352	0	9	26	0	79	0	0	13	87	1	8	23	9	40	47	14	32	0	0	0	4	19	2	43	0	5	16	18	1	1	10	7	8	9	12	26	0	0	0	0	0	0	0
UP000000494_717785	717785	Bacteria	Hyphomicrobium sp. (strain MC1)	N/A	4887	841	0	9	14	0	126	7	2	25	160	4	0	63	10	46	37	12	27	0	8	0	16	32	4	41	0	11	37	77	2	0	49	8	24	35	20	32	0	0	0	0	0	0	0
UP000000495_765952	765952	Bacteria	Parachlamydia acanthamoebae (strain UV7)	N/A	2778	48	0	4	42	9	24	2	7	44	142	1	2	25	8	3	32	8	4	0	2	0	0	4	1	4	0	5	4	1	0	0	0	0	1	0	2	0	0	0	0	0	0	0	0
UP000000496_331113	331113	Bacteria	Simkania negevensis (strain ATCC VR-1471 / Z)	N/A	2512	38	0	3	54	4	22	0	15	36	118	1	2	21	9	4	19	8	4	0	0	0	0	0	0	5	0	1	0	2	0	0	0	0	0	2	1	2	0	0	0	0	0	0	0
UP000000503_744872	744872	Bacteria	Treponema caldarium (strain ATCC 51460 / DSM 7334 / H1)	Spirochaeta caldaria	2754	146	0	2	13	7	44	1	33	12	172	1	4	9	5	7	12	12	12	0	1	0	0	8	0	10	0	1	2	5	0	0	5	3	1	10	5	7	0	0	0	0	0	0	0
UP000000504_903503	903503	Bacteria	Moranella endobia (strain PCIT)	N/A	405	12	0	0	1	0	4	0	3	1	24	0	0	0	1	3	3	0	0	0	0	0	0	0	0	0	0	1	0	0	0	0	0	0	0	0	0	0	0	0	0	0	0	0	0
UP000000517_59374	59374	Bacteria	Fibrobacter succinogenes (strain ATCC 19169 / S85)	N/A	2871	179	2	8	22	4	47	3	7	41	70	0	7	11	0	11	148	8	21	0	4	2	3	17	1	3	0	1	20	3	0	3	17	5	2	6	7	11	0	0	0	0	0	0	1
UP000000528_272635	272635	Bacteria	Mycoplasmopsis pulmonis (strain UAB CTIP)	Mycoplasma pulmonis	778	6	0	4	11	6	3	0	35	62	26	0	19	7	3	0	8	1	3	0	0	0	0	1	1	1	0	0	1	0	0	0	2	0	0	0	0	1	0	0	0	0	0	0	0
UP000000529_264201	264201	Bacteria	Protochlamydia amoebophila (strain UWE25)	N/A	1879	20	0	6	29	8	13	1	7	40	135	1	3	6	9	2	37	5	1	0	1	0	0	0	0	3	0	0	1	0	0	0	1	0	0	1	0	1	0	0	0	0	0	0	0
UP000000531_176279	176279	Bacteria	Staphylococcus epidermidis (strain ATCC 35984 / RP62A)	N/A	2491	18	0	9	21	5	20	3	119	53	80	1	20	0	11	3	21	9	9	0	1	0	0	0	0	3	0	0	0	1	0	0	0	0	0	0	1	0	0	0	0	0	0	0	0
UP000000532_300852	300852	Bacteria	Thermus thermophilus (strain ATCC 27634 / DSM 579 / HB8)	N/A	2225	232	0	0	56	0	65	0	0	2	546	1	0	73	1	36	10	2	19	0	0	0	0	26	0	15	0	0	2	70	0	0	5	2	10	1	1	4	0	1	0	0	0	0	0
UP000000535_242231	242231	Bacteria	Neisseria gonorrhoeae (strain ATCC 700825 / FA 1090)	N/A	2106	218	0	3	9	0	31	1	4	14	69	0	0	9	4	16	4	3	11	0	0	0	1	17	0	7	0	2	8	22	1	0	8	6	3	9	2	9	0	0	0	0	0	0	0
UP000000537_312309	312309	Bacteria	Aliivibrio fischeri (strain ATCC 700601 / ES114)	Vibrio fischeri	3812	128	0	6	41	2	39	6	22	30	186	1	7	6	13	5	42	7	9	0	0	0	3	9	0	12	0	0	6	6	1	2	3	1	0	6	4	7	0	0	0	0	0	0	0
UP000000545_306537	306537	Bacteria	Corynebacterium jeikeium (strain K411)	N/A	2064	380	0	14	43	0	107	3	1	21	87	1	7	29	21	30	44	15	36	0	0	0	15	33	0	55	1	5	13	27	0	2	21	11	9	18	19	19	0	0	0	0	0	0	0
UP000000546_259536	259536	Bacteria	Psychrobacter arcticus (strain DSM 17307 / VKM B-2377 / 273-4)	N/A	2099	100	0	14	7	1	23	1	14	16	86	2	14	2	8	2	29	13	14	0	0	0	4	7	0	3	0	2	5	7	0	1	4	4	0	4	9	3	0	0	0	0	0	0	0
UP000000547_167879	167879	Bacteria	Colwellia psychrerythraea (strain 34H / ATCC BAA-681)	Vibrio psychroerythus	4871	123	0	18	24	3	38	1	28	45	283	1	7	3	27	4	45	15	14	0	1	0	1	5	0	6	0	0	7	4	2	0	3	1	0	4	4	9	0	0	0	0	0	0	0
UP000000549_262723	262723	Bacteria	Mycoplasmopsis synoviae (strain 53)	Mycoplasma synoviae	679	22	0	3	10	5	5	0	24	31	19	0	11	5	4	1	9	1	3	0	0	0	0	6	1	0	0	0	4	0	0	0	1	0	0	2	4	0	0	0	0	0	0	0	0
UP000000555_273068	273068	Bacteria	Caldanaerobacter subterraneus subsp. tengcongensis (strain DSM 15242 / JCM 11007 / NBRC 100824 / MB4)	Thermoanaerobacter tengcongensis	2545	45	0	2	107	6	18	0	29	41	80	0	2	5	2	0	11	6	11	0	2	0	0	1	0	2	0	1	1	1	0	0	1	1	1	0	0	0	0	0	0	0	0	0	0
UP000000556_160488	160488	Bacteria	Pseudomonas putida (strain ATCC 47054 / DSM 6125 / CFBP 8728 / NCIMB 11950 / KT2440)	N/A	5527	688	0	11	25	2	97	5	6	11	625	1	5	32	29	25	17	12	38	0	1	0	13	23	1	43	0	5	13	97	0	0	49	24	11	9	15	27	0	0	0	0	0	0	0
UP000000557_251221	251221	Bacteria	Gloeobacter violaceus (strain ATCC 29082 / PCC 7421)	N/A	4406	637	0	8	27	0	110	3	0	2	341	0	0	108	15	32	16	29	31	0	0	0	3	27	2	49	0	3	0	116	1	0	50	10	30	10	13	36	0	0	0	0	0	0	0
UP000000558_83334	83334	Bacteria	Escherichia coli O157:H7	N/A	5057	275	0	15	30	4	82	4	13	10	276	1	4	23	20	22	41	24	27	0	0	1	1	17	0	18	0	2	8	27	0	0	13	9	6	14	6	16	0	0	0	0	0	0	0
UP000000562_36870	36870	Bacteria	Wigglesworthia glossinidia brevipalpis	N/A	617	1	0	0	3	9	3	0	95	107	18	0	18	0	0	0	9	0	0	0	1	0	0	0	0	0	0	0	0	0	0	0	0	0	0	0	0	1	0	0	0	0	0	0	0
UP000000566_435591	435591	Bacteria	Parabacteroides distasonis (strain ATCC 8503 / DSM 20701 / CIP 104284 / JCM 5825 / NCTC 11152)	N/A	3830	76	0	10	44	5	44	4	8	31	158	0	11	10	5	9	26	6	20	0	6	1	3	8	0	8	0	0	5	6	0	1	2	1	1	0	1	2	0	1	0	0	0	0	0
UP000000577_243231	243231	Bacteria	Geobacter sulfurreducens (strain ATCC 51573 / DSM 12127 / PCA)	N/A	3402	417	0	3	40	3	75	2	6	10	195	0	0	41	0	19	11	20	35	0	2	0	5	18	0	26	0	1	4	49	1	0	33	3	15	9	12	30	0	0	0	0	0	0	0
UP000000579_71421	71421	Bacteria	Haemophilus influenzae (strain ATCC 51907 / DSM 11121 / KW20 / Rd)	N/A	1704	57	0	2	18	1	23	3	10	9	79	1	3	0	9	5	3	1	6	0	0	0	1	4	0	1	0	0	4	3	1	0	2	1	0	2	2	5	0	0	0	0	0	0	0
UP000000580_262316	262316	Bacteria	Mycolicibacterium paratuberculosis (strain ATCC BAA-968 / K-10)	Mycobacterium paratuberculosis	4316	1314	0	33	15	0	147	1	0	11	147	1	1	191	8	157	29	20	87	0	0	0	39	35	2	132	2	6	15	171	1	3	86	18	95	25	43	129	1	1	0	0	0	0	0
UP000000581_257314	257314	Bacteria	Lactobacillus johnsonii (strain CNCM I-12250 / La1 / NCC 533)	N/A	1809	42	0	9	18	2	13	0	51	36	76	0	15	1	7	0	27	12	8	0	0	0	0	1	1	2	0	1	4	0	0	2	0	2	0	2	2	0	0	0	0	0	0	0	0
UP000000582_196627	196627	Bacteria	Corynebacterium glutamicum (strain ATCC 13032 / DSM 20300 / BCRC 11384 / JCM 1318 / LMG 3730 / NCIMB 10025)	N/A	3092	379	0	28	40	0	66	2	6	6	100	1	2	25	16	23	59	31	33	0	0	0	9	29	2	25	0	7	11	24	0	1	21	5	5	12	11	24	0	0	0	0	0	0	0
UP000000584_243277	243277	Bacteria	Vibrio cholerae serotype O1 (strain ATCC 39315 / El Tor Inaba N16961)	N/A	3782	160	0	3	25	2	39	2	9	16	258	1	2	8	25	8	25	4	14	0	0	0	0	9	0	11	0	1	7	9	0	0	3	7	1	5	3	2	0	1	0	0	0	0	0
UP000000586_171101	171101	Bacteria	Streptococcus pneumoniae (strain ATCC BAA-255 / R6)	N/A	2030	45	0	2	31	1	23	0	17	16	133	0	2	7	3	1	14	2	3	0	0	0	2	5	0	3	0	0	3	1	0	0	2	2	0	0	1	4	0	0	0	0	0	0	0
UP000000588_242619	242619	Bacteria	Porphyromonas gingivalis (strain ATCC BAA-308 / W83)	N/A	1863	62	0	5	25	1	23	1	7	17	118	0	3	2	4	9	11	3	7	0	3	1	1	6	0	2	0	1	2	1	0	0	3	0	1	2	2	3	0	0	0	0	0	0	0
UP000000593_298386	298386	Bacteria	Photobacterium profundum (strain SS9)	N/A	5328	187	0	18	17	4	62	4	13	28	279	4	6	5	16	9	55	11	15	0	3	0	4	12	1	10	0	1	6	11	0	2	5	2	0	8	9	13	0	0	0	0	0	0	0
UP000000594_1392	1392	Bacteria	Bacillus anthracis	N/A	5490	68	0	6	84	17	76	4	95	63	176	2	5	9	18	4	16	15	18	0	2	0	1	7	0	7	0	0	6	2	0	0	4	3	1	0	0	4	0	0	0	0	0	0	0
UP000000601_224915	224915	Bacteria	Buchnera aphidicola subsp. Baizongia pistaciae (strain Bp)	N/A	507	0	0	0	1	2	2	0	46	26	12	0	10	0	0	0	5	0	0	0	0	0	0	0	0	0	0	0	0	0	0	0	0	0	0	0	0	0	0	0	0	0	0	0	0
UP000000602_177439	177439	Bacteria	Desulfotalea psychrophila (strain LSv54 / DSM 12343)	N/A	3233	122	0	3	22	7	45	2	11	29	240	0	1	7	6	8	34	10	11	0	0	0	1	6	0	12	0	3	4	7	0	0	8	0	0	4	3	13	0	1	0	0	0	0	0
UP000000605_272560	272560	Bacteria	Burkholderia pseudomallei (strain K96243)	N/A	5717	2345	0	20	3	1	212	8	5	5	232	0	3	90	19	93	51	27	48	0	1	1	124	42	6	315	9	11	20	461	2	12	257	59	339	130	53	110	0	2	0	0	0	0	0
UP000000606_279010	279010	Bacteria	Bacillus licheniformis (strain ATCC 14580 / DSM 13 / JCM 2505 / CCUG 7422 / NBRC 12200 / NCIMB 9375 / NCTC 10341 / NRRL NRS-1264 / Gibson 46)	N/A	4164	125	0	3	58	13	55	2	27	55	156	1	4	4	10	6	24	5	12	0	2	0	0	4	1	8	0	4	5	9	0	0	7	5	0	3	1	4	0	0	0	0	0	0	0
UP000000609_272624	272624	Bacteria	Legionella pneumophila subsp. pneumophila (strain Philadelphia 1 / ATCC 33152 / DSM 7513)	N/A	2930	51	0	1	22	7	30	4	25	14	182	1	3	4	11	1	26	7	8	0	2	0	0	2	0	6	0	3	0	0	0	0	0	1	0	2	2	5	0	1	0	0	0	0	0
UP000000625_83333	83333	Bacteria	Escherichia coli (strain K12)	N/A	4359	235	0	11	27	3	65	4	16	8	269	1	3	16	18	20	26	15	24	0	0	1	1	9	0	11	0	4	6	24	0	0	13	7	2	3	4	9	0	0	0	0	0	0	0
UP000000628_471856	471856	Bacteria	Jonesia denitrificans (strain ATCC 14870 / DSM 20603 / BCRC 15368 / CIP 55.134 / JCM 11481 / NBRC 15587 / NCTC 10816 / Prevot 55134)	Listeria denitrificans	2495	380	0	14	16	0	48	0	4	4	89	0	3	45	7	29	21	97	100	0	0	0	7	9	1	11	2	5	3	40	0	0	10	5	13	12	24	24	0	0	0	0	0	0	0
UP000000636_292414	292414	Bacteria	Ruegeria sp. (strain TM1040)	Silicibacter sp.	3849	696	0	7	25	2	92	4	5	6	192	1	0	18	3	24	10	13	27	0	0	0	12	50	0	39	2	5	12	73	2	0	32	6	14	14	13	21	0	0	0	0	0	0	0
UP000000637_290340	290340	Bacteria	Paenarthrobacter aurescens (strain TC1)	N/A	4565	1036	0	22	10	1	121	3	4	2	259	0	0	73	5	44	37	40	86	0	0	0	23	49	3	87	1	8	14	106	2	0	58	13	25	33	33	94	0	0	0	0	0	0	0
UP000000639_357804	357804	Bacteria	Psychromonas ingrahamii (strain 37)	N/A	3530	111	0	12	16	3	37	1	17	24	272	2	8	3	14	2	25	12	8	0	0	0	1	7	1	10	0	4	7	5	2	0	2	0	0	3	7	7	0	0	0	0	0	0	0
UP000000640_196162	196162	Bacteria	Nocardioides sp. (strain ATCC BAA-499 / JS614)	N/A	4888	1373	0	26	28	0	171	5	1	12	271	0	0	85	8	132	24	35	164	0	0	0	39	61	2	109	1	4	18	229	0	2	62	7	103	14	35	164	0	0	0	0	0	0	0
UP000000643_360095	360095	Bacteria	Bartonella bacilliformis (strain ATCC 35685 / NCTC 12138 / KC583)	N/A	1255	37	0	2	2	8	13	2	12	8	45	0	1	2	1	1	10	5	6	0	0	0	1	1	0	5	0	0	1	2	0	0	0	0	1	1	0	1	0	0	0	0	0	0	0
UP000000644_365044	365044	Bacteria	Polaromonas naphthalenivorans (strain CJ2)	N/A	4879	1073	0	5	6	2	115	6	4	7	337	4	1	54	8	22	28	16	36	0	1	0	9	25	1	63	3	1	31	190	3	2	103	23	28	46	26	44	0	0	0	0	0	0	0
UP000000645_232721	232721	Bacteria	Acidovorax sp. (strain JS42)	N/A	305	66	0	0	1	0	3	0	0	0	9	0	0	0	0	4	0	0	1	0	0	0	0	4	0	8	0	0	4	2	0	0	2	3	1	0	0	1	0	0	0	0	0	0	0
UP000000647_349124	349124	Bacteria	Halorhodospira halophila (strain DSM 244 / SL1)	Ectothiorhodospira halophila (strain DSM 244 / SL1)	2406	480	0	15	51	0	95	0	0	4	169	0	0	26	5	93	8	2	14	1	0	0	9	43	1	53	0	1	1	85	1	0	21	1	26	7	3	26	1	0	0	0	0	0	0
UP000000657_326424	326424	Bacteria	Frankia alni (strain ACN14a)	N/A	6677	2486	1	80	10	0	738	9	1	1	310	0	1	426	11	358	70	132	190	2	0	0	137	82	11	499	4	8	4	411	3	3	366	14	325	105	154	285	2	0	0	1	0	0	0
UP000000669_372461	372461	Bacteria	Buchnera aphidicola subsp. Cinara cedri (strain Cc)	N/A	362	0	0	0	0	12	2	0	48	131	9	0	13	0	0	0	2	0	0	0	0	0	0	0	0	0	0	0	0	0	0	0	0	0	0	0	0	0	0	0	0	0	0	0	0
UP000000684_318167	318167	Bacteria	Shewanella frigidimarina (strain NCIMB 400)	N/A	3990	164	0	13	10	1	40	2	13	12	242	0	9	6	44	5	41	24	18	0	0	0	0	9	0	6	0	8	9	11	1	1	5	2	1	4	4	5	0	1	0	0	0	0	0
UP000000686_743720	743720	Bacteria	Pseudomonas fulva (strain 12-X)	N/A	4459	578	0	14	23	1	66	4	4	6	568	1	1	36	18	15	14	4	27	0	0	0	5	24	1	32	1	3	11	89	0	0	51	13	5	12	7	23	1	0	0	0	0	0	0
UP000000692_759362	759362	Bacteria	Ketogulonicigenium vulgare (strain WSH-001)	N/A	3049	778	0	14	9	1	69	4	6	3	149	1	0	24	3	11	2	3	15	0	0	0	19	24	3	38	2	7	7	124	0	0	32	6	28	6	19	26	0	0	0	0	0	0	0
UP000000716_360911	360911	Bacteria	Exiguobacterium sp. (strain ATCC BAA-1283 / AT1b)	N/A	3020	72	0	3	58	4	40	1	8	9	147	0	2	4	4	6	14	11	14	0	0	0	0	7	0	6	0	1	2	1	0	0	1	1	4	0	2	1	0	0	0	0	0	0	0
UP000000718_289376	289376	Bacteria	Thermodesulfovibrio yellowstonii (strain ATCC 51303 / DSM 11347 / YP87)	N/A	1982	26	0	0	34	9	14	0	55	45	48	0	1	2	5	5	10	3	1	0	1	0	0	1	0	0	0	0	2	0	0	0	3	0	0	0	0	0	0	0	0	0	0	0	0
UP000000719_373903	373903	Bacteria	Halothermothrix orenii (strain H 168 / OCM 544 / DSM 9562)	N/A	2324	38	0	4	55	0	29	0	80	51	97	0	8	1	4	2	3	2	8	0	1	0	0	2	0	3	0	0	0	0	0	0	0	0	1	0	0	1	0	0	0	0	0	0	0
UP000000723_511995	511995	Bacteria	Azobacteroides pseudotrichonymphae genomovar. CFP2	N/A	847	5	0	1	3	1	4	0	21	11	17	0	1	0	1	0	3	1	3	0	0	0	0	0	0	0	0	1	0	0	0	0	0	0	0	0	0	0	0	0	0	0	0	0	0
UP000000737_313612	313612	Bacteria	Lyngbya sp. (strain PCC 8106)	Lyngbya aestuarii (strain CCY9616)	6110	111	0	31	79	3	124	7	27	29	338	2	17	87	92	25	124	51	19	0	1	0	0	7	0	8	0	3	2	8	0	0	3	4	0	0	7	5	0	0	0	0	0	0	0
UP000000738_465515	465515	Bacteria	Micrococcus luteus (strain ATCC 4698 / DSM 20030 / JCM 1464 / NBRC 3333 / NCIMB 9278 / NCTC 2665 / VKM Ac-2230)	Micrococcus lysodeikticus	2207	806	0	14	17	0	91	0	0	5	139	1	0	43	2	97	31	7	69	0	0	0	57	52	2	94	1	0	3	137	0	0	78	11	85	19	26	90	0	0	0	0	0	0	0
UP000000739_218208	218208	Bacteria	Desulfatibacillum aliphaticivorans	N/A	5198	394	0	33	60	3	96	1	8	35	189	0	0	40	6	13	28	20	27	0	2	0	1	26	0	26	1	3	17	44	0	1	34	9	3	3	2	11	0	0	0	0	0	0	0
UP000000742_491915	491915	Bacteria	Anoxybacillus flavithermus (strain DSM 21510 / WK1)	N/A	2819	58	0	4	51	5	28	0	13	23	89	2	1	4	20	4	3	6	31	0	4	0	0	0	0	5	0	1	3	1	0	0	1	0	0	2	0	6	0	0	0	0	0	0	0
UP000000750_301447	301447	Bacteria	Streptococcus pyogenes serotype M1	N/A	1690	43	0	6	14	0	27	0	16	22	116	0	1	2	2	3	16	4	6	0	0	0	0	3	0	4	0	0	2	1	1	0	1	3	0	0	3	0	0	0	0	0	0	0	0
UP000000754_290399	290399	Bacteria	Arthrobacter sp. (strain FB24)	N/A	4453	1359	0	14	15	1	176	1	5	5	252	1	0	74	5	38	31	30	82	0	0	1	31	61	4	139	1	4	20	157	0	0	129	13	49	64	53	120	0	1	0	0	0	0	0
UP000000756_380703	380703	Bacteria	Aeromonas hydrophila subsp. hydrophila (strain ATCC 7966 / DSM 30187 / BCRC 13018 / CCUG 14551 / JCM 1027 / KCTC 2358 / NCIMB 9240 / NCTC 8049)	N/A	4118	419	0	8	26	3	73	6	1	7	620	0	2	21	35	15	14	11	9	0	0	0	5	21	0	27	0	0	14	53	2	0	34	11	7	11	7	13	0	0	0	0	0	0	0
UP000000757_246196	246196	Bacteria	Mycolicibacterium smegmatis (strain ATCC 700084 / mc(2)155)	Mycobacterium smegmatis	6602	1664	0	37	22	2	170	3	4	12	201	0	0	184	14	114	36	45	167	0	0	0	30	59	4	136	0	4	22	153	0	1	74	11	77	22	45	164	0	0	0	0	0	0	0
UP000000771_525909	525909	Bacteria	Acidimicrobium ferrooxidans (strain DSM 10331 / JCM 15462 / NBRC 103882 / ICP)	N/A	1935	503	0	3	6	0	51	0	1	0	88	0	0	14	3	107	31	15	117	0	0	0	7	18	1	34	1	3	1	72	0	1	11	6	54	13	10	63	0	0	0	0	0	0	0
UP000000773_278197	278197	Bacteria	Pediococcus pentosaceus (strain ATCC 25745 / CCUG 21536 / LMG 10740 / 183-1w)	N/A	1753	33	0	7	12	1	19	1	33	24	56	0	7	1	5	3	39	12	8	0	0	0	0	1	0	1	0	1	1	0	0	1	0	2	0	2	1	1	0	0	0	0	0	0	0
UP000000774_203123	203123	Bacteria	Oenococcus oeni (strain ATCC BAA-331 / PSU-1)	N/A	1682	37	0	5	2	3	13	1	31	29	80	1	3	0	3	2	46	12	2	0	0	0	2	1	0	2	0	1	5	0	0	1	0	1	2	9	1	1	0	0	0	0	0	0	0
UP000000777_387662	387662	Bacteria	Carsonella ruddii (strain PV)	N/A	182	0	0	0	0	14	0	0	35	69	5	0	12	0	0	0	2	0	0	0	0	0	0	0	0	0	0	0	0	0	0	0	0	0	0	0	0	0	0	0	0	0	0	0	0
UP000000781_444179	444179	Bacteria	Sulcia muelleri (strain GWSS)	N/A	227	0	0	1	1	1	2	0	38	63	2	0	11	0	0	0	2	1	0	0	1	0	0	0	0	0	0	0	0	0	0	0	0	0	0	0	0	0	0	0	0	0	0	0	0
UP000000784_398578	398578	Bacteria	Delftia acidovorans (strain DSM 14801 / SPH-1)	N/A	5968	1822	0	5	14	0	188	14	4	7	475	1	2	120	31	44	35	21	45	0	0	1	30	45	2	145	4	4	38	380	0	2	221	95	67	74	58	75	1	0	0	0	0	0	0
UP000000787_316274	316274	Bacteria	Herpetosiphon aurantiacus (strain ATCC 23779 / DSM 785 / 114-95)	N/A	5254	572	1	19	10	1	86	4	20	1	501	0	14	113	76	27	25	149	29	0	0	0	2	15	0	17	0	12	5	67	0	2	27	17	8	5	40	14	0	0	0	1	0	0	1
UP000000788_93059	93059	Bacteria	Prochlorococcus marinus (strain MIT 9211)	N/A	1855	30	0	5	15	2	21	4	16	17	125	1	2	1	0	7	33	1	7	0	0	0	0	2	1	3	0	0	4	5	0	0	0	1	1	0	1	0	0	0	0	0	0	0	0
UP000000798_224324	224324	Bacteria	Aquifex aeolicus (strain VF5)	N/A	1553	16	0	0	122	9	17	0	5	59	119	1	0	4	3	7	3	0	12	0	0	0	0	1	0	2	0	2	0	0	1	0	0	0	0	0	0	0	0	0	0	0	0	0	0
UP000000799_192222	192222	Bacteria	Campylobacter jejuni subsp. jejuni serotype O:2 (strain ATCC 700819 / NCTC 11168)	N/A	1622	18	0	2	19	12	11	4	31	60	74	0	14	0	0	3	16	2	1	0	0	0	0	0	0	2	0	0	1	1	0	0	0	0	0	0	0	2	0	0	0	0	0	0	0
UP000000806_272631	272631	Bacteria	Mycobacterium leprae (strain TN)	N/A	1603	297	0	5	6	1	39	0	0	3	63	1	0	32	2	32	12	7	48	0	0	0	7	12	1	13	0	1	6	24	0	0	12	1	14	7	3	31	0	0	0	0	0	0	0
UP000000807_243273	243273	Bacteria	Mycoplasma genitalium (strain ATCC 33530 / DSM 19775 / NCTC 10195 / G37)	Mycoplasmoides genitalium	483	2	0	0	6	1	3	1	6	27	34	0	3	1	3	0	9	0	3	0	0	0	0	0	0	0	0	0	0	1	0	0	0	0	0	0	0	0	0	0	0	0	0	0	0
UP000000808_272634	272634	Bacteria	Mycoplasma pneumoniae (strain ATCC 29342 / M129)	Mycoplasmoides pneumoniae	686	11	0	0	5	1	13	1	5	30	42	0	3	9	6	1	24	9	8	0	0	0	0	1	0	0	0	0	0	0	0	0	2	1	0	1	0	0	0	0	0	0	0	0	0
UP000000809_272843	272843	Bacteria	Pasteurella multocida (strain Pm70)	N/A	2007	74	0	1	15	4	24	3	14	10	147	1	0	5	27	6	8	2	6	0	0	0	0	5	0	2	1	1	6	4	0	0	2	1	0	0	0	4	0	0	0	0	0	0	0
UP000000811_243276	243276	Bacteria	Treponema pallidum (strain Nichols)	N/A	1027	97	2	1	9	2	18	0	0	2	54	0	0	5	1	15	11	0	13	0	0	0	0	1	0	6	0	0	1	6	0	0	4	1	7	3	0	4	0	0	0	0	0	0	0
UP000000812_160492	160492	Bacteria	Xylella fastidiosa (strain 9a5c)	N/A	2772	237	1	1	5	2	55	2	2	9	179	0	1	27	15	14	21	12	34	0	0	0	2	9	1	10	0	4	1	24	0	1	4	9	11	14	7	10	0	0	1	0	0	0	0
UP000000813_176299	176299	Bacteria	Agrobacterium fabrum (strain C58 / ATCC 33970)	Agrobacterium tumefaciens (strain C58)	5344	817	0	7	18	3	93	9	0	4	213	0	4	29	6	39	22	8	45	0	0	0	13	36	5	61	0	10	12	80	1	1	34	5	12	18	17	28	0	0	0	0	0	0	0
UP000000814_272562	272562	Bacteria	Clostridium acetobutylicum (strain ATCC 824 / DSM 792 / JCM 1419 / LMG 5710 / VKM B-1787)	N/A	3847	34	0	6	48	3	37	3	150	94	73	0	23	0	4	0	62	19	11	0	2	0	0	1	0	4	0	2	2	1	0	1	0	0	0	0	1	1	0	0	0	0	0	0	0
UP000000815_632	632	Bacteria	Yersinia pestis	N/A	3906	189	0	8	18	3	63	3	17	12	325	0	7	8	26	10	37	19	20	0	0	0	0	8	0	18	0	5	8	16	0	1	4	9	7	6	7	6	0	1	0	0	0	0	0
UP000000817_169963	169963	Bacteria	Listeria monocytogenes serovar 1/2a (strain ATCC BAA-679 / EGD-e)	N/A	2844	61	0	4	49	2	33	3	46	33	94	1	6	10	1	1	12	22	14	0	0	0	2	8	0	4	0	1	4	2	0	0	0	0	0	3	2	2	0	0	0	0	0	0	0
UP000000818_195102	195102	Bacteria	Clostridium perfringens (strain 13 / Type A)	N/A	2721	10	4	2	81	4	25	2	127	79	75	0	24	2	1	1	20	1	10	0	0	0	0	0	0	2	0	0	0	0	0	0	0	0	0	0	0	1	0	0	0	1	0	0	0
UP000000821_208435	208435	Bacteria	Streptococcus agalactiae serotype V (strain ATCC BAA-611 / 2603 V/R)	N/A	2105	27	0	7	19	6	15	3	34	33	103	0	5	2	1	2	19	8	7	0	0	0	0	2	0	3	0	0	1	0	0	0	0	2	0	0	1	2	0	0	0	0	0	0	0
UP000000822_221109	221109	Bacteria	Oceanobacillus iheyensis (strain DSM 14371 / CIP 107618 / JCM 11309 / KCTC 3954 / HTE831)	N/A	3490	45	0	10	84	7	46	0	109	42	133	1	8	4	16	2	19	3	8	0	3	0	0	2	0	4	0	4	1	5	0	0	0	0	0	1	0	5	0	0	0	0	0	0	0
UP000000841_471857	471857	Bacteria	Saccharomonospora viridis (strain ATCC 15386 / DSM 43017 / JCM 3036 / NBRC 12207 / P101)	N/A	3828	732	0	36	22	0	128	2	2	4	227	2	1	69	12	107	39	19	118	0	0	0	18	32	0	56	1	0	6	90	1	0	16	7	56	12	19	68	0	0	0	0	0	0	0
UP000000844_446470	446470	Bacteria	Stackebrandtia nassauensis (strain DSM 44728 / CIP 108903 / NRRL B-16338 / NBRC 102104 / LLR-40K-21)	N/A	6379	1621	1	55	28	1	211	2	3	34	325	1	1	156	17	147	51	38	147	0	0	0	52	53	2	122	0	9	17	225	2	0	50	9	97	20	52	200	0	0	0	1	0	0	0
UP000000845_526218	526218	Bacteria	Sebaldella termitidis (strain ATCC 33386 / NCTC 11300)	N/A	4124	38	0	4	82	10	58	0	118	123	75	1	29	5	1	3	26	21	10	0	2	0	0	0	0	3	0	2	0	2	0	0	0	0	0	1	0	1	0	0	0	0	0	0	0
UP000000849_446466	446466	Bacteria	Cellulomonas flavigena (strain ATCC 482 / DSM 20109 / BCRC 11376 / JCM 18109 / NBRC 3775 / NCIMB 8073 / NRS 134)	N/A	3673	1517	0	26	14	1	156	1	0	1	231	0	0	175	7	127	9	74	372	0	0	0	94	56	0	202	0	4	9	277	0	0	134	9	192	27	70	299	1	1	0	0	0	0	0
UP000000851_479433	479433	Bacteria	Catenulispora acidiphila (strain DSM 44928 / JCM 14897 / NBRC 102108 / NRRL B-24433 / ID139908)	N/A	8909	3288	0	50	52	1	597	8	3	8	380	2	6	291	48	185	299	228	175	0	1	0	107	139	2	401	4	13	36	439	2	5	215	35	194	251	228	363	0	0	0	0	0	0	0
UP000000852_485917	485917	Bacteria	Pedobacter heparinus (strain ATCC 13125 / DSM 2366 / CIP 104194 / JCM 7457 / NBRC 12017 / NCIMB 9290 / NRRL B-14731 / HIM 762-3)	N/A	4249	123	0	6	21	10	59	0	33	36	187	0	11	5	9	0	23	24	13	0	3	1	0	6	0	2	0	2	7	10	0	0	7	0	2	1	2	7	0	0	0	0	0	0	0
UP000000925_583355	583355	Bacteria	Coraliomargarita akajimensis (strain DSM 45221 / IAM 15411 / JCM 23193 / KCTC 12865 / 04OKA010-24)	N/A	3110	231	0	11	29	3	48	3	3	27	224	2	1	17	6	10	23	15	19	0	0	1	4	22	0	15	1	2	14	7	0	1	12	7	3	5	3	5	0	0	0	0	0	0	0
UP000000927_264731	264731	Bacteria	Prevotella ruminicola (strain ATCC 19189 / JCM 8958 / 23)	N/A	2761	94	0	10	35	5	63	1	12	30	74	2	6	5	12	2	16	12	7	0	4	0	1	11	0	3	0	0	19	3	1	1	8	3	1	1	3	3	0	0	0	0	0	0	0
UP000000930_1236608	1236608	Bacteria	Moraxella catarrhalis (strain BBH18)	N/A	1881	71	0	11	2	2	11	6	11	6	73	0	2	3	4	0	2	8	6	0	0	0	1	5	0	5	0	1	2	6	0	1	2	3	0	4	3	9	0	0	0	0	0	0	0
UP000000935_545693	545693	Bacteria	Priestia megaterium (strain ATCC 12872 / QMB1551)	Bacillus megaterium	5606	88	0	7	67	7	59	3	62	75	220	0	8	8	14	5	40	15	32	0	2	0	0	5	1	7	0	3	3	6	0	0	2	5	1	3	0	7	0	0	0	0	0	0	0
UP000000936_754252	754252	Bacteria	Propionibacterium freudenreichii subsp. shermanii (strain ATCC 9614 / DSM 4902 / CIP 103027 / NCIMB 8099 / CIRM-BIA1)	N/A	2281	451	0	16	9	0	77	0	1	5	79	0	0	42	10	66	43	21	49	0	0	0	12	11	0	32	0	2	8	33	0	0	28	12	29	30	15	33	0	0	0	0	0	0	0
UP000000939_572480	572480	Bacteria	Arcobacter nitrofigilis (strain ATCC 33309 / DSM 7299 / CCUG 15893 / LMG 7604 / NCTC 12251 / CI)	Campylobacter nitrofigilis	3125	63	0	3	43	6	26	5	127	115	135	0	17	0	1	1	15	16	6	0	1	0	0	1	0	12	0	0	1	1	1	0	2	0	0	0	1	0	0	0	0	0	0	0	0
UP000000948_634452	634452	Bacteria	Acetobacter pasteurianus (strain NBRC 105184 / IFO 3283-01)	N/A	2906	440	0	3	11	0	72	2	2	11	135	0	0	44	8	16	21	7	18	0	1	0	3	24	1	22	2	2	8	47	0	1	40	17	12	13	18	11	0	1	0	0	0	0	0
UP000000954_469378	469378	Bacteria	Cryptobacterium curtum (strain ATCC 700683 / DSM 15641 / CCUG 43107 / 12-3)	N/A	1355	216	0	3	17	0	20	1	7	7	35	0	0	10	6	4	61	15	14	0	0	0	6	13	2	17	0	3	11	9	0	1	3	3	11	10	12	12	0	0	0	0	0	0	0
UP000000960_521095	521095	Bacteria	Lancefieldella parvula (strain ATCC 33793 / DSM 20469 / CCUG 32760 / JCM 10300 / KCTC 3663 / VPI 0546 / 1246)	Atopobium parvulum	1353	103	0	5	11	0	25	3	4	11	45	0	3	4	5	3	24	17	12	0	0	0	2	13	0	3	0	0	3	3	0	1	5	4	1	5	4	6	0	0	0	0	0	0	0
UP000001006_623	623	Bacteria	Shigella flexneri	N/A	4099	216	0	10	25	4	51	2	13	12	239	1	2	7	18	17	22	14	25	0	0	0	1	10	0	8	0	3	7	18	0	0	11	13	2	2	3	11	0	0	0	0	0	0	0
UP000001007_194439	194439	Bacteria	Chlorobaculum tepidum (strain ATCC 49652 / DSM 12025 / NBRC 103806 / TLS)	Chlorobium tepidum	2250	141	0	6	17	2	29	3	2	7	89	0	0	9	1	13	9	2	8	0	1	1	1	10	2	9	0	1	8	15	0	0	10	4	1	4	2	4	0	0	0	0	0	0	0
UP000001010_190485	190485	Bacteria	Xanthomonas campestris pv. campestris (strain ATCC 33913 / DSM 3586 / NCPPB 528 / LMG 568 / P 25)	N/A	4126	1207	0	12	8	1	111	3	0	16	338	0	1	68	35	54	28	10	20	0	1	0	32	26	2	61	5	5	15	173	3	0	169	48	38	36	61	44	1	0	0	0	0	0	0
UP000001014_99287	99287	Bacteria	Salmonella typhimurium (strain LT2 / SGSC1412 / ATCC 700720)	N/A	4528	305	0	16	22	1	67	3	16	9	280	1	3	15	24	18	28	16	22	0	0	0	3	14	0	14	0	2	7	24	1	1	11	13	4	8	11	15	0	0	0	0	0	0	0
UP000001016_272632	272632	Bacteria	Mycoplasma mycoides subsp. mycoides SC (strain PG1)	N/A	978	4	0	6	4	7	4	0	48	89	49	0	40	3	1	0	18	1	2	0	0	0	0	0	0	0	0	0	0	0	0	0	0	0	0	0	0	1	0	0	0	0	0	0	0
UP000001022_233412	233412	Bacteria	Haemophilus ducreyi (strain 35000HP / ATCC 700724)	N/A	1694	41	0	3	10	4	16	1	8	13	91	1	4	1	14	4	6	1	2	0	0	0	0	1	0	1	0	0	5	0	0	0	1	1	0	0	1	1	0	0	0	0	0	0	0
UP000001023_246200	246200	Bacteria	Ruegeria pomeroyi (strain ATCC 700808 / DSM 15171 / DSS-3)	Silicibacter pomeroyi	4269	1003	0	18	22	3	100	2	3	5	273	1	0	32	0	39	5	5	27	0	0	0	13	51	2	60	3	2	6	159	0	0	39	8	46	17	15	33	0	0	0	0	0	0	0
UP000001025_243090	243090	Bacteria	Rhodopirellula baltica (strain DSM 10527 / NCIMB 13988 / SH1)	N/A	7271	440	1	51	59	2	181	8	3	24	219	7	2	69	17	112	163	31	57	0	3	3	12	33	2	24	0	1	11	15	1	0	24	9	9	16	14	13	0	1	0	0	0	0	0
UP000001029_445932	445932	Bacteria	Elusimicrobium minutum (strain Pei191)	N/A	1528	58	0	1	11	4	28	1	10	59	42	0	0	7	3	0	7	2	3	0	0	0	0	6	0	2	0	2	9	2	0	0	1	1	0	0	0	4	0	0	0	0	0	0	0
UP000001031_349741	349741	Bacteria	Akkermansia muciniphila (strain ATCC BAA-835 / DSM 22959 / JCM 33894 / BCRC 81048 / CCUG 64013 / CIP 107961 / Muc)	N/A	2137	218	0	2	20	2	44	0	4	13	113	0	2	26	3	29	23	7	15	0	1	1	2	12	0	14	1	0	7	17	0	2	21	1	4	9	2	5	0	0	0	0	0	0	0
UP000001036_498211	498211	Bacteria	Cellvibrio japonicus (strain Ueda107)	Pseudomonas fluorescens subsp. cellulosa	3711	293	0	14	19	2	57	7	6	8	373	0	4	22	22	13	125	24	22	0	1	0	1	15	1	12	0	3	11	31	0	1	14	7	3	14	5	13	0	0	0	0	0	0	0
UP000001052_485915	485915	Bacteria	Desulfohalobium retbaense (strain ATCC 49708 / DSM 5692 / JCM 16813 / HR100)	N/A	2500	150	0	3	15	2	38	1	3	5	171	0	0	9	10	19	9	1	19	0	0	0	0	8	2	9	0	0	1	18	0	0	3	2	4	1	1	1	0	0	0	0	0	0	0
UP000001054_394	394	Bacteria	Sinorhizobium fredii (strain NBRC 101917 / NGR234)	N/A	6273	1174	0	14	25	1	125	9	5	5	276	1	2	26	8	79	32	6	36	0	2	1	12	55	5	79	2	15	17	162	0	1	43	6	51	17	19	51	0	1	0	0	0	0	0
UP000001062_717774	717774	Bacteria	Marinomonas mediterranea (strain ATCC 700492 / JCM 21426 / NBRC 103028 / MMB-1)	N/A	4118	127	0	12	40	0	47	5	12	25	202	0	2	3	7	4	100	17	19	0	0	0	3	8	1	5	0	2	8	1	0	1	6	5	0	7	2	2	0	0	0	0	0	0	0
UP000001114_339671	339671	Bacteria	Actinobacillus succinogenes (strain ATCC 55618 / DSM 22257 / CCUG 43843 / 130Z)	N/A	2077	99	0	3	13	2	25	3	8	8	101	1	3	2	11	8	5	6	7	0	0	0	0	5	1	2	0	0	4	4	0	1	3	6	1	4	1	5	0	0	0	0	0	0	0
UP000001115_316278	316278	Bacteria	Synechococcus sp. (strain RCC307)	N/A	2528	301	0	3	14	1	55	6	0	4	378	0	1	37	27	29	11	4	18	0	0	0	5	12	0	16	0	1	5	46	0	0	24	11	2	7	5	13	0	0	0	0	0	0	0
UP000001116_266940	266940	Bacteria	Kineococcus radiotolerans (strain ATCC BAA-149 / DSM 14245 / SRS30216)	N/A	4674	1801	0	29	6	0	233	0	0	2	384	0	1	176	7	198	56	89	293	0	0	0	61	63	2	224	2	3	11	323	0	0	178	21	196	44	102	267	2	1	0	0	0	0	0
UP000001118_387092	387092	Bacteria	Nitratiruptor sp. (strain SB155-2)	N/A	1843	27	0	1	42	7	16	1	24	59	89	3	1	0	3	4	0	4	5	0	0	0	0	4	0	3	0	0	1	1	0	1	0	0	0	1	1	0	0	0	0	0	0	0	0
UP000001131_467705	467705	Bacteria	Streptococcus gordonii (strain Challis / ATCC 35105 / BCRC 15272 / CH1 / DL1 / V288)	N/A	2050	60	0	7	23	4	25	0	21	21	164	0	3	10	5	4	43	10	12	0	2	0	1	1	0	2	0	1	3	3	0	0	2	4	0	1	2	2	0	0	0	0	0	0	0
UP000001136_367737	367737	Bacteria	Aliarcobacter butzleri (strain RM4018)	Arcobacter butzleri	2254	46	0	1	33	16	14	3	106	60	66	0	21	1	1	1	10	10	2	0	1	0	0	1	0	6	0	0	0	0	1	0	0	1	0	0	1	2	0	0	0	0	0	0	0
UP000001168_66692	66692	Bacteria	Alkalihalobacillus clausii (strain KSM-K16)	Bacillus clausii	4082	155	0	10	92	7	58	2	26	28	241	2	5	11	10	5	8	5	19	0	2	0	1	4	1	10	0	1	5	7	0	0	1	0	1	1	0	7	0	0	0	0	0	0	0
UP000001170_264199	264199	Bacteria	Streptococcus thermophilus (strain ATCC BAA-250 / LMG 18311)	N/A	1577	30	0	2	11	2	22	0	9	29	91	1	2	1	1	2	23	5	6	0	0	0	1	2	0	2	0	0	0	0	0	0	2	1	0	2	0	1	0	0	0	0	0	0	0
UP000001171_283942	283942	Bacteria	Idiomarina loihiensis (strain ATCC BAA-735 / DSM 15497 / L2-TR)	N/A	2608	105	0	6	45	2	22	2	7	15	165	2	2	4	29	11	15	8	10	0	0	0	3	5	0	3	0	1	4	9	0	0	1	2	0	5	0	2	0	0	0	0	0	0	0
UP000001172_235909	235909	Bacteria	Geobacillus kaustophilus (strain HTA426)	N/A	3516	250	0	7	50	6	52	3	7	20	168	0	2	8	9	19	9	5	22	0	1	0	0	15	2	12	0	4	2	40	0	0	6	5	6	2	3	16	0	0	0	0	0	0	0
UP000001173_264203	264203	Bacteria	Zymomonas mobilis subsp. mobilis (strain ATCC 31821 / ZM4 / CP4)	N/A	1779	145	0	4	13	0	38	2	6	9	84	0	3	14	3	14	24	3	2	0	1	0	2	8	0	5	1	2	12	2	0	0	6	2	1	1	2	6	0	0	0	0	0	0	0
UP000001174_177416	177416	Bacteria	Francisella tularensis subsp. tularensis (strain SCHU S4 / Schu 4)	N/A	1528	24	0	3	6	4	16	1	54	21	49	0	8	1	6	2	5	4	7	0	1	0	0	2	0	0	0	0	2	0	0	0	0	1	0	0	1	2	0	0	0	0	0	0	0
UP000001176_272568	272568	Bacteria	Gluconacetobacter diazotrophicus (strain ATCC 49037 / DSM 5601 / CCUG 37298 / CIP 103539 / LMG 7603 / PAl5)	N/A	3782	930	0	7	9	0	148	2	3	2	186	0	0	103	6	86	17	14	23	0	1	0	19	24	0	89	2	4	7	125	1	0	95	13	87	18	14	45	0	0	0	0	0	0	0
UP000001190_216594	216594	Bacteria	Mycobacterium marinum (strain ATCC BAA-535 / M)	N/A	5418	1607	1	26	17	1	347	4	5	8	201	0	14	217	6	106	42	50	124	0	0	0	32	54	3	187	0	10	17	165	3	1	85	40	51	65	85	143	0	0	0	1	0	0	0
UP000001191_63737	63737	Bacteria	Nostoc punctiforme (strain ATCC 29133 / PCC 73102)	N/A	6572	198	0	13	61	0	103	6	31	16	479	1	15	64	73	14	87	41	16	0	0	0	0	6	0	20	0	9	2	14	0	1	2	9	0	3	8	8	1	1	0	0	0	0	0
UP000001192_391038	391038	Bacteria	Paraburkholderia phymatum (strain DSM 17167 / CIP 108236 / LMG 21445 / STM815)	Burkholderia phymatum	7461	1687	0	18	12	2	162	10	4	9	310	1	6	68	24	57	57	25	68	0	4	0	34	35	6	118	4	13	34	196	1	5	106	43	78	90	37	65	1	0	0	0	0	0	0
UP000001203_43989	43989	Bacteria	Crocosphaera subtropica (strain ATCC 51142 / BH68)	Cyanothece sp. (strain ATCC 51142)	5238	68	0	10	62	4	66	11	46	44	358	1	15	40	48	7	52	27	12	0	0	0	0	3	0	8	0	2	1	4	0	0	0	5	0	1	1	3	0	0	0	0	0	0	0
UP000001208_517418	517418	Bacteria	Chloroherpeton thalassium (strain ATCC 35110 / GB-78)	N/A	2708	90	0	9	34	4	23	6	11	22	136	0	0	8	3	4	33	7	10	0	2	0	0	4	2	6	1	1	7	4	0	0	5	1	1	2	4	4	0	0	0	0	0	0	0
UP000001213_521096	521096	Bacteria	Tsukamurella paurometabola (strain ATCC 8368 / DSM 20162 / CCUG 35730 / CIP 100753 / JCM 10117 / KCTC 9821 / NBRC 16120 / NCIMB 702349 / NCTC 13040)	Corynebacterium paurometabolum	4170	1393	0	20	7	0	145	1	7	8	150	2	1	101	10	76	36	26	97	0	0	0	46	51	3	138	0	5	20	168	1	0	90	13	80	38	51	179	0	0	0	0	0	0	0
UP000001218_999419	999419	Bacteria	Parabacteroides johnsonii CL02T12C29	N/A	3736	86	0	8	45	6	42	3	16	30	144	2	6	7	4	6	9	8	13	0	5	1	0	10	0	10	0	0	4	2	0	0	0	1	2	1	1	2	0	0	0	0	0	0	0
UP000001219_526226	526226	Bacteria	Gordonia bronchialis (strain ATCC 25592 / DSM 43247 / BCRC 13721 / JCM 3198 / KCTC 3076 / NBRC 16047 / NCTC 10667)	Rhodococcus bronchialis	4628	1108	1	53	8	0	146	4	3	8	143	0	1	123	16	142	39	69	142	0	0	0	50	23	1	91	1	12	15	93	1	1	34	5	59	18	42	119	0	0	0	1	0	0	0
UP000001224_59931	59931	Bacteria	Synechococcus sp. (strain WH7805)	N/A	2874	188	0	9	14	0	64	4	1	5	344	1	2	26	6	37	22	7	18	0	0	0	3	12	0	12	0	0	2	23	0	0	6	1	6	4	2	5	0	0	0	0	0	0	0
UP000001225_340100	340100	Bacteria	Bordetella petrii (strain ATCC BAA-461 / DSM 12804 / CCUG 43448)	N/A	4912	1486	0	8	6	2	108	7	1	7	338	2	0	92	10	57	15	13	31	0	0	1	32	36	1	132	0	3	13	354	3	0	140	52	114	28	24	62	1	0	0	0	0	0	0
UP000001227_452471	452471	Bacteria	Amoebophilus asiaticus (strain 5a2)	N/A	1253	22	0	3	57	0	15	0	14	49	73	0	4	3	12	4	21	5	0	0	1	0	0	2	0	1	0	0	1	1	0	0	0	2	1	0	1	1	0	0	0	0	0	0	0
UP000001231_523791	523791	Bacteria	Kangiella koreensis (strain DSM 16069 / KCTC 12182 / SW-125)	N/A	2630	64	0	10	42	1	28	2	8	21	157	1	2	4	14	6	26	5	10	0	2	0	0	6	0	5	0	1	3	6	1	0	1	2	1	2	0	0	0	0	0	0	0	0	0
UP000001235_395494	395494	Bacteria	Gallionella capsiferriformans (strain ES-2)	Gallionella ferruginea capsiferriformans (strain ES-2)	2853	238	0	2	8	1	29	4	6	8	207	0	1	17	9	6	15	15	16	0	0	0	0	13	0	9	0	3	7	19	0	3	18	8	3	6	6	16	0	0	0	0	0	0	0
UP000001258_272558	272558	Bacteria	Alkalihalobacillus halodurans (strain ATCC BAA-125 / DSM 18197 / FERM 7344 / JCM 9153 / C-125)	Bacillus halodurans	3993	69	0	3	124	6	47	3	35	25	179	3	3	11	19	5	15	6	18	0	2	0	0	4	0	7	0	1	4	2	0	0	3	0	1	1	1	2	0	0	0	0	0	0	0
UP000001259_390333	390333	Bacteria	Lactobacillus delbrueckii subsp. bulgaricus (strain ATCC 11842 / DSM 20081 / BCRC 10696 / JCM 1002 / NBRC 13953 / NCIMB 11778 / NCTC 12712 / WDCM 00102 / Lb 14)	N/A	1517	66	0	7	14	1	12	0	8	39	98	2	0	0	2	2	32	5	3	0	0	0	1	10	0	2	0	0	11	6	0	0	1	0	0	2	0	1	0	0	0	0	0	0	0
UP000001274_748280	748280	Bacteria	Pseudogulbenkiania sp. (strain NH8B)	N/A	3958	672	0	2	12	0	66	3	0	4	429	2	0	29	12	18	20	11	29	0	0	0	2	17	0	35	1	1	7	130	1	1	51	16	22	10	9	36	1	1	0	0	0	0	0
UP000001275_627192	627192	Bacteria	Sphingobium sp. (strain NBRC 103272 / SYK-6)	N/A	4050	1109	0	10	20	0	112	4	4	4	227	1	0	76	6	53	11	8	10	0	0	0	25	32	2	75	0	9	9	161	4	3	87	20	66	19	20	29	0	0	0	0	0	0	0
UP000001279_1069534	1069534	Bacteria	Ligilactobacillus ruminis (strain ATCC 27782 / RF3)	Lactobacillus ruminis	1851	37	0	2	14	1	15	0	19	32	57	0	2	1	7	0	20	1	12	0	2	0	0	3	0	2	0	1	4	3	0	0	1	1	0	1	0	1	0	0	0	0	0	0	0
UP000001285_714313	714313	Bacteria	Fructilactobacillus sanfranciscensis (strain TMW 1.1304)	Lactobacillus sanfranciscensis	1263	20	0	8	4	2	12	0	36	22	28	1	8	0	6	1	3	2	11	0	0	0	1	0	0	0	0	0	4	1	0	1	1	1	0	1	0	0	0	0	0	0	0	0	0
UP000001299_515622	515622	Bacteria	Butyrivibrio proteoclasticus (strain ATCC 51982 / DSM 14932 / B316)	Clostridium proteoclasticum	3799	119	0	26	86	2	35	2	53	60	65	1	6	15	8	6	56	29	25	0	3	0	4	28	0	8	0	3	17	6	1	2	8	3	0	7	7	4	0	0	0	0	0	0	0
UP000001302_314260	314260	Bacteria	Parvularcula bermudensis (strain ATCC BAA-594 / HTCC2503 / KCTC 12087)	N/A	2686	576	0	16	18	0	69	1	1	6	147	1	0	33	2	36	15	8	7	0	1	0	17	30	0	28	0	4	4	53	1	0	22	6	23	14	6	11	0	2	0	0	0	0	0
UP000001303_871271	871271	Bacteria	Zinderia insecticola (strain CARI)	N/A	206	0	0	0	0	5	1	0	86	127	3	0	45	0	0	0	1	0	0	0	3	0	0	0	0	0	0	0	0	0	0	0	0	0	0	0	0	0	0	0	0	0	0	0	0
UP000001306_281090	281090	Bacteria	Leifsonia xyli subsp. xyli (strain CTCB07)	N/A	2001	585	0	4	5	0	54	0	0	1	106	0	0	24	4	48	20	14	39	0	0	0	8	34	1	44	0	4	9	75	0	0	38	9	33	16	14	63	1	0	0	0	0	0	0
UP000001318_31964	31964	Bacteria	Clavibacter michiganensis subsp. sepedonicus (strain ATCC 33113 / DSM 20744 / JCM 9667 / LMG 2889 / C-1)	Corynebacterium sepedonicum	3057	1066	0	34	6	1	127	1	1	4	178	0	1	61	3	127	17	28	136	0	1	0	85	52	0	114	0	1	12	151	0	0	137	10	100	49	46	124	0	0	0	0	0	0	0
UP000001319_334413	334413	Bacteria	Finegoldia magna (strain ATCC 29328 / DSM 20472 / WAL 2508)	Peptostreptococcus magnus	1812	13	0	10	46	2	11	2	64	67	43	0	19	4	0	3	8	5	9	0	1	0	0	2	0	2	0	0	3	1	0	0	0	0	0	0	0	0	0	0	0	0	0	0	0
UP000001325_1196322	1196322	Bacteria	Clostridium sp. Maddingley MBC34-26	N/A	5778	52	2	13	71	4	73	5	290	98	115	3	55	6	4	1	70	33	11	0	1	0	0	1	0	3	0	2	4	0	0	0	0	2	0	1	3	5	0	0	0	0	1	0	0
UP000001332_864702	864702	Bacteria	Leptolyngbyaceae cyanobacterium JSC-12	N/A	4673	226	1	9	31	3	54	4	6	11	372	2	0	110	74	16	108	25	27	0	1	0	0	13	0	13	0	6	2	10	0	1	5	16	2	7	5	8	0	0	0	0	0	0	0
UP000001349_394503	394503	Bacteria	Ruminiclostridium cellulolyticum (strain ATCC 35319 / DSM 5812 / JCM 6584 / H10)	Clostridium cellulolyticum	3287	53	0	6	35	0	46	1	86	50	85	0	8	2	7	3	48	28	13	0	0	0	1	3	0	0	0	2	2	4	0	0	0	1	0	1	0	0	0	0	0	0	0	0	0
UP000001351_378806	378806	Bacteria	Stigmatella aurantiaca (strain DW4/3-1)	N/A	8307	1391	0	27	79	0	334	8	5	27	692	1	1	478	15	113	60	51	67	0	0	0	9	87	2	79	4	5	32	188	2	2	211	22	67	55	29	52	0	1	0	0	0	0	0
UP000001355_315750	315750	Bacteria	Bacillus pumilus (strain SAFR-032)	N/A	3699	65	0	7	55	6	49	2	40	62	155	0	3	4	7	2	22	9	15	0	1	0	1	4	2	5	0	1	3	1	0	1	2	1	0	1	0	2	0	0	0	0	0	0	0
UP000001362_243159	243159	Bacteria	Acidithiobacillus ferrooxidans (strain ATCC 23270 / DSM 14882 / CIP 104768 / NCIMB 8455)	Ferrobacillus ferrooxidans (strain ATCC 23270)	3120	397	0	2	8	2	63	4	3	0	199	0	0	40	7	39	10	7	13	0	1	0	1	8	0	25	0	3	4	48	0	1	18	12	14	10	8	17	0	0	0	0	0	0	0
UP000001364_565050	565050	Bacteria	Caulobacter vibrioides (strain NA1000 / CB15N)	Caulobacter crescentus	3848	1238	0	8	8	0	103	6	1	9	163	2	0	98	3	44	6	20	25	0	3	0	16	66	4	81	1	8	27	229	1	0	92	15	52	19	24	59	1	0	0	0	0	0	0
UP000001366_123214	123214	Bacteria	Persephonella marina (strain DSM 14350 / EX-H1)	N/A	2048	23	0	5	95	11	17	2	29	103	45	0	3	2	2	3	5	1	6	0	3	0	0	2	0	3	0	1	2	3	0	0	0	0	0	0	0	1	0	0	0	0	0	0	0
UP000001369_204536	204536	Bacteria	Sulfurihydrogenibium azorense (strain Az-Fu1 / DSM 15241 / OCM 825)	N/A	1708	18	0	2	45	12	7	2	24	56	33	0	4	1	9	0	5	1	8	0	2	0	0	2	0	1	0	1	2	0	1	0	2	2	0	0	0	0	0	0	0	0	0	0	0
UP000001377_479437	479437	Bacteria	Eggerthella lenta (strain ATCC 25559 / DSM 2243 / CCUG 17323 / JCM 9979 / KCTC 3265 / NCTC 11813 / VPI 0255 / 1899 B)	Eubacterium lentum	3054	834	0	13	35	1	71	1	5	10	130	0	1	30	10	34	26	5	75	0	0	2	40	65	6	128	0	7	23	125	1	1	39	11	43	41	15	66	0	0	0	0	0	0	0
UP000001382_526225	526225	Bacteria	Geodermatophilus obscurus (strain ATCC 25078 / DSM 43160 / JCM 3152 / KCC A-0152 / KCTC 9177 / NBRC 13315 / NRRL B-3577 / G-20)	N/A	4795	1646	0	21	18	1	211	3	1	3	364	1	1	178	7	212	24	33	207	0	0	0	62	78	2	210	0	0	15	312	0	0	113	15	183	30	61	268	1	0	0	0	0	0	0
UP000001383_458233	458233	Bacteria	Macrococcus caseolyticus (strain JCSC5402)	N/A	2059	24	0	3	29	4	23	1	52	38	69	0	8	1	4	0	6	9	6	0	2	0	0	1	0	2	0	0	2	1	0	0	3	2	1	0	1	1	0	0	0	0	0	0	0
UP000001397_862751	862751	Bacteria	Streptomyces sp. (strain SirexAA-E / ActE)	N/A	6354	1997	1	26	37	0	355	1	1	14	394	0	0	229	25	194	50	49	144	0	0	0	50	87	2	243	4	3	35	318	0	0	166	11	174	44	91	208	0	1	0	1	0	0	1
UP000001399_648757	648757	Bacteria	Rhodomicrobium vannielii (strain ATCC 17100 / ATH 3.1.1 / DSM 162 / LMG 4299)	N/A	3513	899	0	8	18	0	88	5	2	8	146	0	1	56	14	27	16	5	15	0	3	0	22	36	6	43	0	15	26	123	0	1	61	4	43	26	11	34	0	0	0	0	0	0	0
UP000001401_649639	649639	Bacteria	Evansella cellulosilytica (strain ATCC 21833 / DSM 2522 / FERM P-1141 / JCM 9156 / N-4)	Bacillus cellulosilyticus	4253	55	0	14	180	11	46	2	95	66	174	2	12	8	17	10	15	2	14	0	3	0	0	3	0	8	0	1	2	3	0	0	1	0	2	3	0	2	0	1	0	0	0	0	0
UP000001405_1453429	1453429	Bacteria	Atelocyanobacterium thalassa (isolate ALOHA)	N/A	1199	6	0	2	4	3	12	0	33	15	72	0	4	1	1	4	16	1	3	0	0	0	0	1	0	2	0	0	0	0	0	0	0	0	0	0	0	0	0	0	0	0	0	0	0
UP000001408_189518	189518	Bacteria	Leptospira interrogans serogroup Icterohaemorrhagiae serovar Lai (strain 56601)	N/A	3676	35	0	2	37	40	36	1	27	75	159	1	6	4	4	3	57	23	7	0	0	0	0	2	0	2	0	2	2	0	0	0	0	0	0	3	0	1	0	0	0	0	0	0	0
UP000001409_196164	196164	Bacteria	Corynebacterium efficiens (strain DSM 44549 / YS-314 / AJ 12310 / JCM 11189 / NBRC 100395)	N/A	2945	401	0	25	32	0	110	3	3	7	128	2	1	45	10	44	27	68	67	0	0	1	9	25	4	29	0	4	10	40	0	1	19	6	12	8	14	28	0	0	0	0	0	0	0
UP000001412_212717	212717	Bacteria	Clostridium tetani (strain Massachusetts / E88)	N/A	2415	16	0	6	67	2	23	2	166	109	58	1	19	3	1	1	18	1	6	0	2	0	1	1	0	3	0	0	1	0	0	0	0	0	0	0	1	0	0	0	0	0	0	0	0
UP000001414_226186	226186	Bacteria	Bacteroides thetaiotaomicron (strain ATCC 29148 / DSM 2079 / JCM 5827 / CCUG 10774 / NCTC 10582 / VPI-5482 / E50)	N/A	4782	97	0	6	53	7	64	1	41	44	159	1	14	8	10	8	42	25	18	0	8	0	1	8	0	3	0	6	6	6	0	0	1	3	2	0	4	1	0	1	0	0	0	0	0
UP000001415_226185	226185	Bacteria	Enterococcus faecalis (strain ATCC 700802 / V583)	N/A	3240	68	0	4	57	6	39	3	31	57	171	1	8	16	15	2	30	36	14	0	0	0	0	7	0	3	0	2	6	2	0	0	2	3	0	2	2	0	0	0	0	0	0	0	0
UP000001416_228410	228410	Bacteria	Nitrosomonas europaea (strain ATCC 19718 / CIP 103999 / KCTC 2705 / NBRC 14298)	N/A	2375	125	0	4	7	1	30	3	3	5	146	1	1	5	4	11	16	9	10	0	2	0	1	6	0	7	1	2	0	8	0	1	1	5	3	3	2	5	0	0	0	0	0	0	0
UP000001417_226900	226900	Bacteria	Bacillus cereus (strain ATCC 14579 / DSM 31 / CCUG 7414 / JCM 2152 / NBRC 15305 / NCIMB 9373 / NCTC 2599 / NRRL B-3711)	N/A	5239	57	0	3	94	14	76	3	85	65	169	2	13	7	15	5	23	13	17	0	0	0	0	8	1	6	0	0	6	3	0	0	3	3	1	0	0	4	0	0	0	0	0	0	0
UP000001418_710127	710127	Bacteria	Mycoplasma gallisepticum (strain R(low / passage 15 / clone 2))	Mycoplasmoides gallisepticum	761	19	0	5	8	3	28	0	33	47	26	1	16	47	3	1	13	21	3	0	2	0	0	0	0	2	0	0	1	0	0	0	6	0	0	0	1	0	0	0	0	0	0	0	0
UP000001420_167539	167539	Bacteria	Prochlorococcus marinus (strain SARG / CCMP1375 / SS120)	N/A	1881	32	0	3	14	0	21	3	29	20	126	1	5	2	0	9	20	2	4	0	0	0	0	2	0	4	0	0	3	5	0	0	0	0	0	1	1	0	0	0	0	0	0	0	0
UP000001423_74547	74547	Bacteria	Prochlorococcus marinus (strain MIT 9313)	N/A	2830	160	0	8	15	0	38	3	2	7	318	1	3	16	8	23	28	4	19	0	1	0	1	5	0	6	0	0	8	25	0	0	4	4	3	4	2	4	0	0	0	0	0	0	0
UP000001424_243365	243365	Bacteria	Chromobacterium violaceum (strain ATCC 12472 / DSM 30191 / JCM 1249 / NBRC 12614 / NCIMB 9131 / NCTC 9757)	N/A	4397	1008	0	6	7	0	111	3	4	4	467	2	2	47	26	61	39	4	30	0	0	0	16	18	1	85	1	4	21	256	1	3	66	27	47	25	8	22	1	0	0	0	0	0	0
UP000001425_1111708	1111708	Bacteria	Synechocystis sp. (strain PCC 6803 / Kazusa)	N/A	3507	83	0	13	28	5	44	5	11	13	277	2	9	51	38	13	13	13	8	0	1	0	0	3	0	5	0	0	4	2	1	0	3	3	0	0	0	2	0	0	0	0	0	0	0
UP000001426_258594	258594	Bacteria	Rhodopseudomonas palustris (strain ATCC BAA-98 / CGA009)	N/A	4811	1303	0	12	15	1	123	15	3	19	265	0	1	93	8	48	26	22	40	0	5	0	16	48	3	65	0	9	42	178	1	1	120	16	39	48	40	54	0	0	0	0	0	0	0
UP000001430_167546	167546	Bacteria	Prochlorococcus marinus (strain MIT 9301)	N/A	1906	12	1	2	15	7	10	4	28	58	79	1	15	1	1	3	18	2	2	0	0	0	0	0	0	3	0	0	0	1	0	0	0	0	0	0	0	1	0	0	0	0	0	0	0
UP000001432_416269	416269	Bacteria	Actinobacillus pleuropneumoniae serotype 5b (strain L20)	N/A	2004	68	0	2	17	1	30	3	7	17	99	1	2	11	15	4	7	5	6	0	0	0	0	7	0	3	0	0	8	3	0	2	4	5	1	1	4	4	0	0	0	0	0	0	0
UP000001436_267608	267608	Bacteria	Ralstonia solanacearum (strain GMI1000)	Pseudomonas solanacearum	5002	1474	0	6	11	0	138	8	1	7	287	2	1	79	12	45	31	37	42	0	3	0	30	51	3	123	6	7	20	255	1	2	146	42	81	56	37	59	1	0	0	0	0	0	0
UP000001441_572477	572477	Bacteria	Allochromatium vinosum (strain ATCC 17899 / DSM 180 / NBRC 103801 / NCIMB 10441 / D)	Chromatium vinosum	3211	434	0	8	21	3	78	2	1	6	331	1	0	57	5	68	11	10	13	0	2	0	4	35	1	10	0	0	1	67	0	1	21	7	25	9	4	8	0	0	0	0	0	0	0
UP000001444_680198	680198	Bacteria	Streptomyces scabiei (strain 87.22)	N/A	8700	2640	2	51	55	0	535	11	1	14	511	1	3	358	30	275	96	116	191	0	1	0	55	139	3	340	3	5	32	436	0	2	218	20	242	60	150	255	1	0	0	1	0	0	1
UP000001473_645127	645127	Bacteria	Corynebacterium kroppenstedtii (strain DSM 44385 / JCM 11950 / CIP 105744 / CCUG 35717)	N/A	2018	253	0	43	15	1	73	4	8	16	53	0	7	15	8	51	124	23	40	0	0	0	8	11	1	22	0	2	9	17	0	1	7	4	8	20	15	13	0	0	0	0	0	0	0
UP000001476_515620	515620	Bacteria	Lachnospira eligens (strain ATCC 27750 / DSM 3376 / VPI C15-48 / C15-B4)	Eubacterium eligens	2761	62	0	13	47	2	27	2	67	39	34	1	10	1	5	5	29	23	22	0	3	0	0	5	0	8	0	3	7	3	0	0	1	0	1	1	1	7	0	0	0	0	0	0	0
UP000001477_515619	515619	Bacteria	Agathobacter rectalis (strain ATCC 33656 / DSM 3377 / JCM 17463 / KCTC 5835 / VPI 0990)	Eubacterium rectale	3545	86	0	20	50	6	32	1	70	56	50	0	18	1	10	7	29	11	20	0	2	0	2	8	0	13	0	5	13	0	0	1	1	2	0	1	4	2	0	0	0	0	0	0	0
UP000001485_634503	634503	Bacteria	Edwardsiella ictaluri (strain 93-146)	N/A	3686	319	0	9	12	3	46	2	6	7	351	3	2	11	23	30	17	6	17	0	0	0	5	12	1	19	0	2	5	52	0	2	14	15	4	10	1	11	0	0	0	0	0	0	0
UP000001491_572263	572263	Bacteria	Mesomycoplasma conjunctivae (strain ATCC 25834 / NCTC 10147 / HRC/581)	Mycoplasma conjunctivae	695	8	0	2	9	4	9	0	41	38	15	0	13	4	2	0	13	8	0	0	0	0	0	1	0	0	0	1	1	0	0	0	1	0	0	1	1	0	0	0	0	0	0	0	0
UP000001492_573065	573065	Bacteria	Asticcacaulis excentricus (strain ATCC 15261 / DSM 4724 / KCTC 12464 / NCIMB 9791 / VKM B-1370 / CB 48)	N/A	3743	697	0	9	13	1	86	5	5	12	183	0	0	42	1	25	31	20	33	0	3	0	13	32	0	27	1	5	22	73	0	0	38	15	16	29	16	30	0	0	0	0	0	0	0
UP000001498_553174	553174	Bacteria	Prevotella melaninogenica (strain ATCC 25845 / DSM 7089 / JCM 6325 / VPI 2381 / B282)	Bacteroides melaninogenicus	2288	66	0	8	33	2	37	1	18	40	75	1	4	3	8	4	13	7	9	0	5	0	1	7	0	3	0	0	6	1	0	1	3	4	1	0	3	1	0	0	0	0	0	0	0
UP000001505_716544	716544	Bacteria	Waddlia chondrophila (strain ATCC VR-1470 / WSU 86-1044)	N/A	1919	42	2	2	44	5	19	0	5	33	93	0	0	5	2	4	11	0	2	2	1	0	0	1	0	3	0	1	9	0	0	1	0	0	0	1	0	9	0	0	0	1	0	0	0
UP000001508_589865	589865	Bacteria	Desulfurivibrio alkaliphilus (strain DSM 19089 / UNIQEM U267 / AHT2)	N/A	2595	406	0	9	34	0	75	4	1	9	373	0	0	45	7	32	7	3	7	0	0	0	3	31	1	25	1	1	7	56	0	0	39	3	19	4	6	17	0	0	0	0	0	0	0
UP000001510_449447	449447	Bacteria	Microcystis aeruginosa (strain NIES-843 / IAM M-2473)	N/A	5981	105	0	10	48	5	87	3	27	53	347	2	14	90	31	15	44	28	16	0	1	0	0	7	0	8	0	2	2	6	1	1	6	4	1	0	3	4	0	0	0	0	0	0	0
UP000001511_551115	551115	Bacteria	Nostoc azollae (strain 0708)	Anabaena azollae (strain 0708)	3646	78	0	6	24	1	38	6	15	4	211	1	2	20	26	9	25	17	8	0	1	0	0	2	0	6	0	2	2	7	0	0	2	1	0	1	3	2	0	0	0	0	0	0	0
UP000001512_531844	531844	Bacteria	Flavobacteriaceae bacterium (strain 3519-10)	N/A	2533	59	0	5	24	9	40	0	18	21	68	1	13	4	5	4	16	18	5	0	4	0	1	6	0	5	0	0	6	4	0	0	5	1	0	1	5	2	0	0	0	0	0	0	0
UP000001520_639282	639282	Bacteria	Deferribacter desulfuricans (strain DSM 14783 / JCM 11476 / NBRC 101012 / SSM1)	N/A	2338	28	0	4	53	14	16	0	90	96	77	0	38	0	3	1	11	5	8	0	2	0	0	1	0	5	0	0	1	2	0	0	0	0	0	0	0	2	0	0	0	0	0	0	0
UP000001522_679897	679897	Bacteria	Helicobacter mustelae (strain ATCC 43772 / LMG 18044 / NCTC 12198 / 12198)	Campylobacter mustelae	1400	17	0	3	19	10	30	1	11	26	72	0	4	6	3	2	12	5	1	0	0	0	1	0	0	3	0	0	0	0	0	1	1	1	0	0	1	2	0	0	0	0	0	0	0
UP000001544_398511	398511	Bacteria	Alkalihalophilus pseudofirmus (strain ATCC BAA-2126 / JCM 17055 / OF4)	Bacillus pseudofirmus	4310	72	1	9	145	6	50	2	50	41	205	2	6	9	15	9	26	4	11	0	2	0	0	2	0	6	0	5	2	6	0	0	3	2	1	1	1	5	0	0	0	1	1	0	0
UP000001549_2716812	2716812	Bacteria	Candidatus Frankia datiscae	N/A	4063	1319	1	32	21	2	303	4	1	1	225	0	0	222	11	187	61	53	119	0	0	2	52	42	0	233	2	3	4	197	0	2	153	8	160	70	103	155	0	0	0	0	0	0	0
UP000001551_663278	663278	Bacteria	Ethanoligenens harbinense (strain DSM 18485 / JCM 12961 / CGMCC 1.5033 / YUAN-3)	N/A	2663	280	0	9	13	2	51	1	7	7	142	0	3	11	8	10	79	25	15	0	0	0	1	7	2	25	0	2	2	29	0	0	11	6	11	18	5	17	0	1	0	0	0	0	0
UP000001556_349161	349161	Bacteria	Desulforamulus reducens (strain ATCC BAA-1160 / DSM 100696 / MI-1)	Desulfotomaculum reducens	3220	102	0	2	27	2	47	2	13	17	148	1	2	12	8	4	5	8	18	0	0	0	0	4	0	7	0	0	3	2	0	2	0	0	0	1	1	4	0	0	0	0	0	0	0
UP000001558_323850	323850	Bacteria	Shewanella loihica (strain ATCC BAA-1088 / PV-4)	N/A	3855	238	0	15	23	0	60	3	4	17	427	0	3	6	28	7	29	7	17	0	0	0	2	16	0	9	0	2	14	18	0	2	8	5	0	6	3	7	0	0	0	0	0	0	0
UP000001565_357244	357244	Bacteria	Orientia tsutsugamushi (strain Boryong)	Rickettsia tsutsugamushi	966	5	0	2	4	6	6	0	46	17	44	0	13	1	3	2	19	2	4	0	2	0	0	1	0	0	0	0	0	0	0	0	0	1	0	0	0	2	0	0	0	0	0	0	0
UP000001566_32051	32051	Bacteria	Synechococcus sp. (strain WH7803)	N/A	2530	254	0	6	13	0	53	5	2	5	353	2	0	31	12	45	20	3	18	0	0	0	4	10	0	20	0	0	4	36	0	0	14	4	10	7	6	10	0	0	0	0	0	0	0
UP000001570_224308	224308	Bacteria	Bacillus subtilis (strain 168)	N/A	4260	108	0	9	63	8	57	2	35	66	152	1	5	3	12	5	42	4	11	0	4	0	0	5	1	9	0	3	1	5	0	0	2	2	0	3	1	8	0	0	0	0	0	0	0
UP000001572_293826	293826	Bacteria	Alkaliphilus metalliredigens (strain QYMF)	N/A	4467	76	0	12	128	1	59	4	105	58	151	0	10	9	6	3	16	10	16	0	1	0	0	5	0	8	0	1	1	1	0	0	1	0	0	0	0	6	0	0	0	0	0	0	0
UP000001584_83332	83332	Bacteria	Mycobacterium tuberculosis (strain ATCC 25618 / H37Rv)	N/A	3995	1124	0	14	8	0	192	0	2	7	149	2	9	143	7	126	13	25	93	0	0	0	31	25	0	120	0	3	14	131	1	1	43	26	51	36	40	125	0	0	0	0	0	0	0
UP000001591_414684	414684	Bacteria	Rhodospirillum centenum (strain ATCC 51521 / SW)	N/A	3984	1301	0	20	18	0	167	8	0	3	350	0	0	194	11	72	6	18	34	0	1	1	35	60	1	137	2	5	9	289	0	0	169	17	115	25	37	73	0	1	0	0	0	0	0
UP000001596_311402	311402	Bacteria	Agrobacterium vitis (strain S4 / ATCC BAA-846)	Rhizobium vitis (strain S4)	5353	802	0	18	22	1	108	9	6	7	260	2	1	52	12	31	45	22	26	0	0	0	12	33	4	50	0	17	14	82	0	0	31	9	12	14	16	36	0	0	0	0	0	0	0
UP000001600_311403	311403	Bacteria	Agrobacterium radiobacter (strain K84 / ATCC BAA-868)	N/A	6674	1087	0	10	19	1	121	13	4	3	304	1	4	24	22	40	40	23	26	0	1	0	17	24	3	68	1	17	17	121	1	1	35	9	26	30	29	31	0	0	0	0	0	0	0
UP000001601_398720	398720	Bacteria	Leeuwenhoekiella blandensis (strain CECT 7118 / CCUG 51940 / MED217)	Flavobacterium sp. (strain MED217)	3687	81	0	13	65	9	48	0	29	42	178	1	10	3	4	5	16	16	9	0	2	0	0	5	1	2	0	2	4	3	0	0	2	1	0	0	1	0	0	0	0	0	0	0	0
UP000001602_313603	313603	Bacteria	Maribacter sp. (strain HTCC2170 / KCCM 42371)	N/A	3411	29	0	21	36	12	44	0	38	71	104	1	4	3	4	3	21	15	11	0	1	0	1	3	1	2	0	1	4	1	0	0	2	0	0	0	1	0	0	0	0	0	0	0	0
UP000001625_580332	580332	Bacteria	Sideroxydans lithotrophicus (strain ES-1)	N/A	2977	305	0	0	11	2	55	4	3	15	199	2	0	15	10	10	18	20	18	0	0	1	2	12	1	11	1	2	15	17	1	0	29	13	6	7	9	13	0	0	0	0	0	0	0
UP000001626_580327	580327	Bacteria	Thermoanaerobacterium thermosaccharolyticum (strain ATCC 7956 / DSM 571 / NCIMB 9385 / NCA 3814 / NCTC 13789 / WDCM 00135 / 2032)	Clostridium thermosaccharolyticum	2583	32	0	6	29	2	20	0	106	47	60	0	12	3	1	0	25	9	6	0	1	0	0	1	0	2	0	2	0	0	0	0	0	1	0	0	0	0	0	0	0	0	0	0	0
UP000001629_153948	153948	Bacteria	Nitrosomonas sp. AL212	N/A	2841	110	0	2	8	0	57	4	16	12	166	2	1	5	6	8	22	8	7	0	3	0	0	2	0	11	0	1	4	4	0	0	3	2	1	0	2	1	0	0	0	0	0	0	0
UP000001635_880070	880070	Bacteria	Cyclobacterium marinum (strain ATCC 25205 / DSM 745 / LMG 13164 / NCIMB 1802)	Flectobacillus marinus	4983	49	0	11	59	11	50	3	39	60	254	3	8	3	3	3	25	2	8	0	3	0	0	1	0	8	0	1	2	0	0	1	1	0	0	0	0	2	0	0	0	0	0	0	0
UP000001636_1029718	1029718	Bacteria	Arthromitus sp. (strain SFB-mouse-Japan)	N/A	1487	7	1	2	7	2	11	0	125	20	37	0	30	1	2	2	30	9	3	0	1	0	0	0	0	1	0	1	0	1	0	0	0	0	0	1	0	1	0	0	0	0	0	0	0
UP000001652_387344	387344	Bacteria	Levilactobacillus brevis (strain ATCC 367 / BCRC 12310 / CIP 105137 / JCM 1170 / LMG 11437 / NCIMB 947 / NCTC 947)	Lactobacillus brevis	2201	125	0	6	4	1	22	1	11	21	132	1	5	3	22	2	48	50	15	0	0	0	1	4	2	3	0	2	8	4	0	0	2	6	1	8	11	4	0	0	0	0	0	0	0
UP000001660_330214	330214	Bacteria	Nitrospira defluvii	N/A	4262	314	0	6	18	1	87	2	2	10	271	0	1	62	6	28	18	21	36	0	0	0	1	13	1	19	0	1	14	26	0	0	24	5	13	8	6	9	0	0	0	0	0	0	0
UP000001661_574087	574087	Bacteria	Acetohalobium arabaticum (strain ATCC 49924 / DSM 5501 / Z-7288)	N/A	2276	36	0	7	152	0	30	0	46	48	113	1	3	1	8	4	3	2	9	0	0	0	1	1	0	5	0	1	1	1	0	0	0	1	0	0	1	1	0	0	0	0	0	0	0
UP000001662_610130	610130	Bacteria	Lacrimispora saccharolytica (strain ATCC 35040 / DSM 2544 / NRCC 2533 / WM1)	Clostridium saccharolyticum	4133	163	2	12	77	2	59	2	38	23	142	1	6	10	5	7	27	26	17	1	1	0	0	12	0	12	0	6	9	9	0	1	3	2	0	6	17	5	0	0	0	0	2	0	0
UP000001681_262543	262543	Bacteria	Exiguobacterium sibiricum (strain DSM 17290 / CIP 109462 / JCM 13490 / 255-15)	N/A	3005	75	0	5	30	7	30	2	19	15	210	0	0	2	10	6	5	15	11	0	0	0	2	6	0	5	0	1	4	3	1	0	2	1	2	0	0	3	0	0	0	0	0	0	0
UP000001683_457570	457570	Bacteria	Natranaerobius thermophilus (strain ATCC BAA-1301 / DSM 18059 / JW/NM-WN-LF)	N/A	2847	25	0	17	209	1	39	0	50	40	147	0	13	2	14	3	11	1	11	0	0	0	0	1	0	1	0	1	0	3	0	0	0	0	0	0	0	0	0	0	0	0	0	0	0
UP000001688_32049	32049	Bacteria	Synechococcus sp. (strain ATCC 27264 / PCC 7002 / PR-6)	Agmenellum quadruplicatum	3179	126	0	12	17	2	45	5	4	10	243	2	5	41	44	13	9	24	7	0	1	0	0	6	1	7	0	3	1	8	0	1	3	9	2	3	0	2	0	0	0	0	0	0	0
UP000001693_395495	395495	Bacteria	Leptothrix cholodnii (strain ATCC 51168 / LMG 8142 / SP-6)	Leptothrix discophora (strain SP-6)	4343	1407	0	10	4	0	131	7	1	3	387	1	0	84	7	35	14	23	37	0	0	0	32	31	3	119	4	4	25	268	2	3	160	29	74	44	34	83	1	1	0	0	0	0	0
UP000001695_395963	395963	Bacteria	Beijerinckia indica subsp. indica (strain ATCC 9039 / DSM 1715 / NCIMB 8712)	N/A	3774	619	0	14	13	0	71	11	10	2	225	0	2	64	7	24	17	9	19	0	5	0	9	28	1	36	2	2	10	66	0	2	25	12	11	9	6	11	0	0	0	0	0	0	0
UP000001700_515618	515618	Bacteria	Riesia pediculicola (strain USDA)	N/A	539	0	0	0	2	8	3	0	24	48	5	0	0	0	0	0	4	0	0	0	0	0	0	0	0	0	0	0	0	0	0	0	0	0	0	0	0	0	0	0	0	0	0	0	0
UP000001702_706191	706191	Bacteria	Pantoea ananatis (strain LMG 20103)	N/A	4241	323	0	8	17	3	58	2	8	11	330	1	3	7	34	22	23	8	17	0	0	0	4	9	0	20	1	3	6	37	0	0	12	16	4	11	8	11	0	0	0	0	0	0	0
UP000001726_465817	465817	Bacteria	Erwinia tasmaniensis (strain DSM 17950 / CFBP 7177 / CIP 109463 / NCPPB 4357 / Et1/99)	N/A	3618	276	0	8	15	1	61	2	6	12	302	2	2	9	38	16	24	4	16	0	0	0	3	7	0	19	0	3	9	27	0	0	11	3	2	7	2	4	0	0	0	0	0	0	0
UP000001727_504474	504474	Bacteria	Corynebacterium urealyticum (strain ATCC 43042 / DSM 7109)	N/A	2009	440	0	16	37	1	95	2	3	17	95	0	1	18	10	44	31	18	24	0	0	0	17	29	0	70	0	2	18	28	0	3	16	7	15	25	15	19	0	0	0	0	0	0	0
UP000001732_309798	309798	Bacteria	Coprothermobacter proteolyticus (strain ATCC 35245 / DSM 5265 / OCM 4 / BT)	N/A	1481	27	0	0	30	2	12	1	0	3	98	0	0	2	0	0	7	8	17	0	0	0	0	0	0	1	0	0	0	1	0	0	1	0	0	1	0	4	0	0	0	0	0	0	0
UP000001784_335543	335543	Bacteria	Syntrophobacter fumaroxidans (strain DSM 10017 / MPOB)	N/A	4012	277	0	3	37	7	96	1	3	8	216	1	3	44	7	50	20	6	34	0	4	0	0	7	2	20	0	2	9	20	1	0	20	1	8	10	3	13	0	2	0	0	0	0	0
UP000001806_107806	107806	Bacteria	Buchnera aphidicola subsp. Acyrthosiphon pisum (strain APS)	Acyrthosiphon pisum symbiotic bacterium	572	2	0	0	2	3	2	0	23	51	14	0	9	0	0	1	5	1	0	0	0	0	0	0	0	0	0	0	0	0	0	0	0	0	0	0	0	0	0	0	0	0	0	0	0
UP000001807_224326	224326	Bacteria	Borreliella burgdorferi (strain ATCC 35210 / DSM 4680 / CIP 102532 / B31)	Borrelia burgdorferi	1291	6	0	1	25	16	6	1	70	77	42	0	11	0	0	1	13	2	0	0	1	0	0	0	1	1	0	0	0	0	0	0	0	0	0	1	0	0	0	0	0	0	0	0	0
UP000001816_190650	190650	Bacteria	Caulobacter vibrioides (strain ATCC 19089 / CB15)	Caulobacter crescentus	3720	1185	0	9	8	0	130	5	1	8	166	1	0	87	3	80	9	22	31	0	3	0	15	63	3	80	1	8	25	209	1	0	86	14	48	20	22	63	1	0	0	0	0	0	0
UP000001817_266265	266265	Bacteria	Paraburkholderia xenovorans (strain LB400)	N/A	8591	2016	0	15	13	2	242	8	7	5	419	0	7	79	21	77	59	46	89	0	4	0	27	39	7	166	4	15	30	244	1	10	133	51	88	124	62	92	0	0	0	0	0	0	0
UP000001822_269798	269798	Bacteria	Cytophaga hutchinsonii (strain ATCC 33406 / DSM 1761 / CIP 103989 / NBRC 15051 / NCIMB 9469 / D465)	N/A	3771	92	0	4	26	4	44	1	38	38	121	1	6	3	6	2	28	83	14	0	5	0	1	3	0	9	1	2	12	3	0	1	2	1	0	2	14	6	0	0	0	0	0	0	0
UP000001844_472759	472759	Bacteria	Nitrosococcus halophilus (strain Nc4)	N/A	3770	187	0	4	44	2	62	0	6	11	339	0	1	41	9	40	10	6	19	0	1	0	1	13	0	11	0	2	5	18	0	0	2	8	10	0	2	6	0	0	0	0	0	0	0
UP000001845_512564	512564	Bacteria	Mycoplasma crocodyli (strain ATCC 51981 / MP145)	N/A	689	10	0	2	7	1	5	0	32	33	25	0	13	5	0	0	4	4	1	0	1	0	0	0	0	0	0	0	4	0	0	0	0	0	0	1	0	0	0	0	0	0	0	0	0
UP000001847_456481	456481	Bacteria	Leptospira biflexa serovar Patoc (strain Patoc 1 / ATCC 23582 / Paris)	N/A	3722	29	0	5	44	42	53	2	25	62	175	1	1	7	0	4	42	15	10	0	1	0	0	2	0	2	0	0	3	0	0	0	0	0	0	0	0	0	0	0	0	0	0	0	0
UP000001868_450851	450851	Bacteria	Phenylobacterium zucineum (strain HLK1)	N/A	3838	1605	0	10	21	1	160	2	1	7	150	1	1	106	5	113	7	5	25	0	1	0	23	102	4	158	4	2	24	351	1	0	176	33	164	26	18	87	0	0	0	0	0	0	0
UP000001877_358681	358681	Bacteria	Brevibacillus brevis (strain 47 / JCM 6285 / NBRC 100599)	N/A	5887	152	1	13	67	5	82	3	21	27	305	0	2	24	20	9	29	21	39	0	1	0	2	4	0	12	0	2	5	8	1	0	3	3	0	0	6	8	0	0	0	0	0	0	1
UP000001880_502025	502025	Bacteria	Haliangium ochraceum (strain DSM 14365 / JCM 11303 / SMP-2)	N/A	6684	2457	0	209	100	1	385	9	0	28	518	0	4	278	23	327	82	25	53	0	1	4	272	282	2	314	5	12	38	558	0	2	357	59	288	169	58	127	0	0	0	0	0	0	0
UP000001883_680646	680646	Bacteria	Rothia mucilaginosa (strain DY-18)	Stomatococcus mucilaginosus	1991	477	0	8	44	2	123	1	2	3	150	0	1	30	18	54	92	18	51	0	1	1	4	57	2	36	1	3	8	38	0	2	57	18	16	66	22	25	0	0	0	0	0	0	0
UP000001887_530564	530564	Bacteria	Pirellula staleyi (strain ATCC 27377 / DSM 6068 / ICPB 4128)	Pirella staleyi	4711	714	5	19	40	0	163	6	2	20	336	4	2	165	14	30	108	33	34	0	5	2	5	66	2	23	2	7	31	69	2	1	122	9	12	36	28	21	0	1	0	0	0	0	0
UP000001889_637910	637910	Bacteria	Citrobacter rodentium (strain ICC168)	Citrobacter freundii biotype 4280	4788	318	0	13	25	3	71	4	14	11	305	1	2	28	19	21	23	14	21	0	0	0	1	12	0	18	0	1	6	27	0	2	17	8	5	5	8	9	0	0	0	0	0	0	0
UP000001890_380358	380358	Bacteria	Xanthomonas albilineans (strain GPE PC73 / CFBP 7063)	N/A	3190	779	0	11	3	1	83	4	2	11	311	0	1	58	38	45	26	15	14	0	2	0	11	9	3	48	0	4	9	102	1	1	55	23	31	25	23	37	0	0	0	0	0	0	0
UP000001902_591001	591001	Bacteria	Acidaminococcus fermentans (strain ATCC 25085 / DSM 20731 / CCUG 9996 / CIP 106432 / VR4)	N/A	2016	146	0	3	23	1	35	2	7	5	148	1	1	9	2	6	4	8	15	0	1	0	0	12	1	12	0	0	6	8	0	2	7	8	3	1	3	7	0	0	0	0	0	0	0
UP000001908_644283	644283	Bacteria	Micromonospora aurantiaca (strain ATCC 27029 / DSM 43813 / BCRC 12538 / CBS 129.76 / JCM 10878 / NBRC 16125 / NRRL B-16091 / INA 9442)	N/A	6204	2319	1	34	14	0	292	1	0	11	475	0	3	320	9	258	23	89	174	1	0	1	79	81	2	292	5	5	18	487	0	0	223	9	256	37	107	316	1	0	0	0	0	0	0
UP000001910_523794	523794	Bacteria	Leptotrichia buccalis (strain ATCC 14201 / DSM 1135 / JCM 12969 / NCTC 10249 / C-1013-b)	N/A	2218	16	0	6	64	6	21	3	90	162	46	1	34	2	8	1	14	5	5	0	2	0	0	1	0	2	0	0	0	0	0	0	0	1	0	0	0	0	0	0	0	0	0	0	0
UP000001916_526227	526227	Bacteria	Meiothermus silvanus (strain ATCC 700542 / DSM 9946 / VI-R2)	Thermus silvanus	3383	324	0	0	30	1	82	1	0	6	468	2	0	77	10	22	8	5	33	0	0	0	0	18	1	20	1	1	6	65	0	0	12	5	10	1	1	7	0	0	0	0	0	0	0
UP000001917_521098	521098	Bacteria	Alicyclobacillus acidocaldarius subsp. acidocaldarius (strain ATCC 27009 / DSM 446 / BCRC 14685 / JCM 5260 / KCTC 1825 / NBRC 15652 / NCIMB 11725 / NRRL B-14509 / 104-IA)	Bacillus acidocaldarius	3059	370	0	4	33	3	44	2	2	0	129	1	2	13	10	61	35	22	39	0	1	0	5	8	1	23	0	0	3	43	0	0	6	7	11	15	0	18	0	0	0	0	0	0	0
UP000001918_471852	471852	Bacteria	Thermomonospora curvata (strain ATCC 19995 / DSM 43183 / JCM 3096 / KCTC 9072 / NBRC 15933 / NCIMB 10081 / Henssen B9)	N/A	4888	1511	1	12	27	1	212	9	4	8	288	0	1	228	8	270	19	12	77	0	0	1	25	82	1	182	0	7	12	313	1	0	112	16	195	21	27	152	1	1	0	1	0	0	1
UP000001919_446465	446465	Bacteria	Brachybacterium faecium (strain ATCC 43885 / DSM 4810 / JCM 11609 / LMG 19847 / NBRC 14762 / NCIMB 9860 / 6-10)	N/A	3062	957	0	30	46	2	167	1	4	6	311	0	0	98	7	110	35	15	58	0	0	0	57	70	3	127	2	3	5	172	0	0	114	6	85	40	31	58	0	0	0	0	0	0	0
UP000001929_269796	269796	Bacteria	Rhodospirillum rubrum (strain ATCC 11170 / ATH 1.1.1 / DSM 467 / LMG 4362 / NCIMB 8255 / S1)	N/A	3835	1090	0	19	12	2	146	8	4	5	303	1	1	129	3	40	14	13	36	0	0	0	13	46	1	90	0	3	19	212	1	0	95	10	66	16	24	47	2	0	0	0	0	0	0
UP000001933_56780	56780	Bacteria	Syntrophus aciditrophicus (strain SB)	N/A	3145	115	0	3	16	3	53	2	15	12	129	0	2	13	3	11	22	5	5	0	0	0	1	10	1	5	0	2	3	5	0	0	5	1	4	1	3	5	0	0	0	0	0	0	0
UP000001935_290397	290397	Bacteria	Anaeromyxobacter dehalogenans (strain 2CP-C)	N/A	4345	2235	0	4	27	1	208	5	0	11	289	0	0	242	3	194	11	17	57	0	0	1	46	140	9	395	2	2	31	780	0	1	469	13	511	26	24	189	1	1	0	0	0	0	0
UP000001936_347834	347834	Bacteria	Rhizobium etli (strain CFN 42 / ATCC 51251)	N/A	5918	1073	0	11	20	1	117	10	6	5	251	3	1	40	15	73	38	11	25	0	4	1	9	37	10	70	0	11	16	118	1	0	44	6	29	21	27	44	0	0	0	0	0	0	0
UP000001937_106370	106370	Bacteria	Frankia casuarinae (strain DSM 45818 / CECT 9043 / CcI3)	N/A	4441	1456	0	41	8	0	400	3	1	2	240	0	0	238	5	279	70	78	115	1	0	0	55	45	2	196	1	2	4	202	0	1	123	9	174	46	71	146	1	1	0	0	0	0	0
UP000001938_321332	321332	Bacteria	Synechococcus sp. (strain JA-2-3B'a(2-13))	Cyanobacteria bacterium Yellowstone B-Prime	2835	171	0	5	21	0	51	3	1	0	340	0	0	94	41	76	19	12	10	0	0	0	0	9	0	6	0	1	3	33	0	0	10	13	3	1	2	4	0	0	0	0	0	0	0
UP000001942_222891	222891	Bacteria	Neorickettsia sennetsu (strain ATCC VR-367 / Miyayama)	Ehrlichia sennetsu	932	8	0	1	6	4	5	0	5	5	67	0	1	2	0	2	18	2	4	0	0	0	0	0	0	0	0	0	0	0	0	0	0	0	0	0	0	1	0	0	0	0	0	0	0
UP000001943_212042	212042	Bacteria	Anaplasma phagocytophilum (strain HZ)	N/A	1330	29	0	7	7	1	17	0	2	3	33	0	1	2	1	1	28	2	15	0	0	0	1	0	0	4	0	1	0	3	0	0	0	0	0	2	0	0	0	0	0	0	0	0	0
UP000001946_138119	138119	Bacteria	Desulfitobacterium hafniense (strain Y51)	N/A	5014	191	0	3	60	2	87	6	24	19	299	4	1	21	10	7	38	18	20	1	1	0	1	7	0	19	0	1	3	13	0	0	3	0	0	4	3	8	0	0	0	0	0	0	0
UP000001947_203122	203122	Bacteria	Saccharophagus degradans (strain 2-40 / ATCC 43961 / DSM 17024)	N/A	3999	281	0	20	48	2	66	7	10	21	199	2	8	30	12	9	87	20	27	0	1	0	2	23	4	10	0	2	19	13	1	0	12	7	0	9	6	15	0	0	0	0	0	0	0
UP000001953_323097	323097	Bacteria	Nitrobacter hamburgensis (strain DSM 10229 / NCIMB 13809 / X14)	N/A	4243	865	0	17	11	2	104	17	1	16	169	3	2	58	9	72	25	12	33	0	4	0	14	14	0	51	0	6	21	102	0	1	58	11	37	25	20	27	0	0	0	0	0	0	0
UP000001955_630626	630626	Bacteria	Shimwellia blattae (strain ATCC 29907 / DSM 4481 / JCM 1650 / NBRC 105725 / CDC 9005-74)	Escherichia blattae	3870	302	0	14	18	1	73	2	7	7	287	1	2	21	28	20	10	1	19	0	0	0	1	10	0	21	0	2	5	33	0	2	20	5	6	6	7	6	0	0	0	0	0	0	0
UP000001959_228405	228405	Bacteria	Hyphomonas neptunium (strain ATCC 15444)	N/A	3499	853	0	10	24	3	75	2	2	9	132	0	0	63	3	25	16	4	17	0	0	0	7	67	4	46	1	9	14	140	1	0	76	6	37	19	19	18	0	0	0	0	0	0	0
UP000001961_64471	64471	Bacteria	Synechococcus sp. (strain CC9311)	N/A	2882	157	0	1	12	2	46	7	0	3	327	1	2	18	8	28	34	4	17	0	1	0	2	3	0	8	0	0	5	17	0	0	9	0	2	7	3	7	0	0	0	0	0	0	0
UP000001962_187272	187272	Bacteria	Alkalilimnicola ehrlichii (strain ATCC BAA-1101 / DSM 17681 / MLHE-1)	N/A	2862	428	0	9	39	0	95	7	0	3	307	1	1	26	5	87	4	2	34	0	0	0	8	31	3	38	0	0	0	77	0	0	20	2	30	3	4	16	0	0	0	0	0	0	0
UP000001963_391165	391165	Bacteria	Granulibacter bethesdensis (strain ATCC BAA-1260 / CGDNIH1)	N/A	2565	462	0	5	6	0	84	3	2	1	170	1	1	50	3	33	27	4	11	0	0	0	5	17	1	23	2	4	9	52	0	0	17	8	12	10	7	5	0	0	0	0	0	0	0
UP000001964_394221	394221	Bacteria	Maricaulis maris (strain MCS10)	N/A	3060	693	0	17	22	2	58	0	3	7	118	0	0	21	0	31	10	9	19	0	0	0	14	39	2	41	2	6	12	92	1	1	23	8	36	20	13	20	0	0	0	0	0	0	0
UP000001968_335541	335541	Bacteria	Syntrophomonas wolfei subsp. wolfei (strain DSM 2245B / Goettingen)	N/A	2473	69	0	0	40	1	35	0	14	14	204	1	0	6	6	5	12	6	7	0	0	0	0	5	0	6	0	3	2	5	0	0	0	1	1	2	0	3	0	0	0	0	0	0	0
UP000001973_100226	100226	Bacteria	Streptomyces coelicolor (strain ATCC BAA-471 / A3(2) / M145)	N/A	8033	2620	1	39	50	0	535	6	2	15	481	0	1	324	31	304	72	89	175	0	0	0	73	109	4	363	8	6	38	456	0	0	220	20	233	66	119	281	0	0	0	1	0	0	1
UP000001976_266834	266834	Bacteria	Rhizobium meliloti (strain 1021)	Ensifer meliloti	6168	1228	0	7	28	2	146	7	1	5	257	3	3	20	6	86	15	7	47	0	2	0	13	54	6	81	0	18	14	149	2	1	43	9	53	15	21	38	0	0	0	0	0	0	0
UP000001977_360910	360910	Bacteria	Bordetella avium (strain 197N)	N/A	3371	735	0	6	5	0	53	4	3	4	293	1	0	34	7	24	12	7	25	0	0	0	3	23	1	39	0	2	12	137	2	1	45	30	34	8	11	22	0	0	0	0	0	0	0
UP000001978_272563	272563	Bacteria	Clostridioides difficile (strain 630)	Peptoclostridium difficile	3761	31	1	12	81	2	34	2	184	119	68	0	37	3	0	5	30	3	3	0	3	0	0	0	0	4	0	2	3	0	0	0	0	0	1	1	2	3	0	0	0	1	0	0	0
UP000001981_342610	342610	Bacteria	Pseudoalteromonas atlantica (strain T6c / ATCC BAA-1087)	N/A	402	19	0	2	5	0	6	0	0	3	9	0	0	0	1	0	0	0	1	0	0	0	0	2	0	0	0	0	1	1	0	0	1	1	0	0	0	0	0	0	0	0	0	0	0
UP000001982_318161	318161	Bacteria	Shewanella denitrificans (strain OS217 / ATCC BAA-1090 / DSM 15013)	N/A	3727	212	0	13	11	1	41	5	11	19	321	0	4	6	26	5	59	11	17	0	0	0	1	11	0	14	0	3	10	10	0	2	13	6	0	7	2	10	0	0	0	0	0	0	0
UP000001983_296591	296591	Bacteria	Polaromonas sp. (strain JS666 / ATCC BAA-500)	N/A	5437	1119	0	7	10	2	117	7	2	7	380	4	1	49	6	24	29	18	40	0	2	0	11	20	3	83	0	7	30	177	0	1	95	17	23	44	19	54	1	1	0	0	0	0	0
UP000001986_441771	441771	Bacteria	Clostridium botulinum (strain Hall / ATCC 3502 / NCTC 13319 / Type A)	N/A	3589	33	3	4	76	4	27	3	248	132	71	4	44	3	2	2	19	6	4	0	1	0	0	1	0	4	0	4	2	0	0	0	0	1	0	1	1	2	0	0	0	0	0	0	0
UP000001989_392499	392499	Bacteria	Rhizorhabdus wittichii (strain DSM 6014 / CCUG 31198 / JCM 15750 / NBRC 105917 / EY 4224 / RW1)	Sphingomonas wittichii	252	68	0	0	3	0	8	1	0	0	4	0	0	1	0	5	0	0	0	0	0	0	1	7	0	6	0	2	4	5	0	0	2	0	2	0	1	4	0	0	0	0	0	0	0
UP000001991_557436	557436	Bacteria	Limosilactobacillus reuteri (strain DSM 20016)	Lactobacillus reuteri	1865	44	0	6	8	2	17	2	40	31	57	0	12	2	16	2	31	9	6	0	0	0	0	0	1	3	0	1	3	1	0	0	0	1	0	4	5	0	0	1	0	0	0	0	0
UP000001994_114615	114615	Bacteria	Bradyrhizobium sp. (strain ORS 278)	N/A	6701	1709	1	14	16	3	163	19	8	19	332	1	4	120	10	60	46	31	35	0	12	1	26	63	2	106	1	17	41	220	0	1	140	33	63	41	32	57	0	1	0	0	0	0	0
UP000002007_288705	288705	Bacteria	Renibacterium salmoninarum (strain ATCC 33209 / DSM 20767 / JCM 11484 / NBRC 15589 / NCIMB 2235)	N/A	3421	592	0	7	12	0	65	0	4	4	187	0	1	25	15	29	49	6	45	0	0	0	6	22	1	30	0	5	12	71	0	1	12	10	11	27	18	40	0	0	0	0	0	0	0
UP000002008_324602	324602	Bacteria	Chloroflexus aurantiacus (strain ATCC 29366 / DSM 635 / J-10-fl)	N/A	3850	671	0	11	9	2	69	2	7	0	380	0	0	160	16	67	17	56	26	1	1	1	7	27	3	30	0	11	1	92	0	0	36	24	34	3	21	30	1	0	0	0	0	0	0
UP000002010_557598	557598	Bacteria	Laribacter hongkongensis (strain HLHK9)	N/A	3208	532	0	4	9	1	54	1	2	10	286	0	0	36	7	45	13	2	24	0	0	0	7	19	0	36	0	2	2	101	0	1	59	15	27	11	12	19	0	0	0	0	0	0	0
UP000002011_471854	471854	Bacteria	Dyadobacter fermentans (strain ATCC 700827 / DSM 18053 / CIP 107007 / KCTC 52180 / NS114)	N/A	5703	249	0	11	43	5	93	1	12	26	206	1	10	18	3	7	26	20	26	0	3	1	2	17	2	16	1	1	11	8	0	6	23	4	0	10	12	5	0	0	0	0	0	0	0
UP000002012_522772	522772	Bacteria	Denitrovibrio acetiphilus (strain DSM 12809 / NBRC 114555 / N2460)	N/A	2901	83	0	7	40	6	39	2	26	21	56	0	0	4	1	1	30	7	19	0	2	0	1	2	1	8	0	1	2	3	0	0	2	3	0	0	1	4	0	0	0	0	0	0	0
UP000002016_416591	416591	Bacteria	Pseudothermotoga lettingae (strain ATCC BAA-301 / DSM 14385 / NBRC 107922 / TMO)	Thermotoga lettingae	2040	24	0	1	23	4	13	0	18	13	52	0	0	0	0	5	7	1	18	0	0	0	0	0	1	2	0	0	0	0	0	0	0	0	0	0	0	0	0	0	0	0	0	0	0
UP000002019_459349	459349	Bacteria	Cloacimonas acidaminovorans (strain Evry)	N/A	1813	16	0	5	26	2	17	0	30	16	104	0	5	6	2	2	16	12	5	0	4	0	0	0	0	0	0	2	0	1	0	0	0	0	0	0	0	0	0	0	0	0	0	0	0
UP000002020_482235	482235	Bacteria	Phytoplasma mali (strain AT)	N/A	448	0	0	0	1	16	3	1	54	54	18	0	10	0	1	0	1	1	0	0	1	0	0	0	0	0	0	0	0	0	0	0	0	0	0	0	0	0	0	0	0	0	0	0	0
UP000002026_471855	471855	Bacteria	Slackia heliotrinireducens (strain ATCC 29202 / DSM 20476 / NCTC 11029 / RHS 1)	Peptococcus heliotrinreducens	2750	451	1	32	67	2	50	4	8	9	78	1	3	23	18	9	18	13	32	0	1	0	24	69	1	32	0	6	16	43	0	1	24	9	6	8	11	40	0	0	0	0	0	0	0
UP000002027_479434	479434	Bacteria	Sphaerobacter thermophilus (strain DSM 20745 / S 6022)	N/A	3471	740	0	8	31	1	92	1	3	2	285	0	0	68	8	115	8	33	61	0	0	0	9	35	0	55	0	4	3	140	0	1	31	6	55	10	17	53	0	0	0	0	0	0	0
UP000002029_479432	479432	Bacteria	Streptosporangium roseum (strain ATCC 12428 / DSM 43021 / JCM 3005 / NI 9100)	N/A	8955	2557	1	25	30	2	418	2	2	4	594	1	3	297	14	263	31	90	188	0	0	1	39	72	4	289	2	5	8	457	0	0	197	9	166	81	77	265	0	0	0	0	0	0	1
UP000002030_525903	525903	Bacteria	Thermanaerovibrio acidaminovorans (strain ATCC 49978 / DSM 6589 / Su883)	Selenomonas acidaminovorans	1737	88	0	1	16	0	53	0	0	4	125	0	0	17	1	22	8	1	26	0	0	0	0	3	1	9	0	0	1	6	1	0	6	0	2	6	0	2	0	0	0	0	0	0	0
UP000002033_582899	582899	Bacteria	Hyphomicrobium denitrificans (strain ATCC 51888 / DSM 1869 / NCIMB 11706 / TK 0415)	N/A	3452	734	0	6	8	0	80	4	3	19	117	0	0	46	7	40	21	11	16	0	6	0	14	31	2	32	0	9	23	84	0	0	61	8	18	26	10	22	0	1	0	0	0	0	0
UP000002043_638303	638303	Bacteria	Thermocrinis albus (strain DSM 14484 / JCM 11386 / HI 11/12)	N/A	1592	13	0	0	46	4	14	1	6	17	161	1	0	6	3	5	2	1	18	0	0	0	0	1	0	0	0	0	1	1	0	0	0	0	0	0	0	1	0	0	0	0	0	0	0
UP000002045_406818	406818	Bacteria	Xenorhabdus bovienii (strain SS-2004)	N/A	4102	98	0	4	16	6	41	1	20	17	203	0	8	9	20	13	13	3	10	0	1	0	0	5	0	8	0	0	7	3	0	2	1	2	3	1	2	8	0	0	0	0	0	0	0
UP000002072_519441	519441	Bacteria	Streptobacillus moniliformis (strain ATCC 14647 / DSM 12112 / NCTC 10651 / 9901)	N/A	1431	8	0	5	40	3	13	2	94	73	46	0	34	1	0	3	14	0	5	0	2	0	0	0	0	1	0	0	1	0	0	0	2	1	0	0	0	0	0	0	0	0	0	0	0
UP000002077_548476	548476	Bacteria	Corynebacterium aurimucosum (strain ATCC 700975 / DSM 44827 / CIP 107346 / CN-1)	Corynebacterium nigricans	2528	465	0	16	37	0	63	1	4	14	90	3	2	31	16	34	51	17	34	0	0	0	16	33	1	34	0	6	7	43	0	1	18	7	14	31	22	29	0	0	0	0	0	0	0
UP000002084_41514	41514	Bacteria	Salmonella arizonae (strain ATCC BAA-731 / CDC346-86 / RSK2980)	N/A	4500	242	0	12	27	5	60	2	11	8	268	1	3	11	27	20	15	17	23	0	0	0	2	8	0	12	0	3	7	23	0	1	7	9	1	4	6	9	0	0	0	0	0	0	0
UP000002139_448385	448385	Bacteria	Sorangium cellulosum (strain So ce56)	Polyangium cellulosum (strain So ce56)	9320	3716	2	82	70	1	914	16	2	20	550	1	5	650	13	377	202	56	85	0	4	5	84	239	7	665	7	17	42	858	2	1	787	36	641	239	79	223	0	3	1	0	0	0	1
UP000002145_203119	203119	Bacteria	Acetivibrio thermocellus (strain ATCC 27405 / DSM 1237 / JCM 9322 / NBRC 103400 / NCIMB 10682 / NRRL B-4536 / VPI 7372)	Clostridium thermocellum	3105	51	0	6	61	2	44	1	54	49	72	0	19	24	4	2	16	14	25	0	2	0	0	3	0	6	0	4	1	1	0	0	2	0	0	0	2	3	0	0	0	0	0	0	0
UP000002148_388919	388919	Bacteria	Streptococcus sanguinis (strain SK36)	N/A	2269	76	0	6	30	4	35	1	20	28	181	0	6	8	8	2	54	6	8	0	2	0	0	8	0	3	0	0	3	4	1	0	7	4	0	0	3	1	0	0	0	0	0	0	0
UP000002156_340099	340099	Bacteria	Thermoanaerobacter pseudethanolicus (strain ATCC 33223 / 39E)	Clostridium thermohydrosulfuricum	2193	36	0	4	81	0	20	0	54	42	53	0	4	3	4	0	3	5	8	0	1	0	0	1	0	3	0	0	1	1	0	0	1	0	0	0	3	0	0	0	0	0	0	0	0
UP000002168_392500	392500	Bacteria	Shewanella woodyi (strain ATCC 51908 / MS32)	N/A	4865	162	0	12	28	2	69	2	15	25	375	0	4	10	16	7	75	10	16	0	0	0	1	10	0	9	0	2	12	6	0	0	5	1	0	7	1	4	0	0	0	0	0	0	0
UP000002171_207954	207954	Bacteria	Neptuniibacter caesariensis	N/A	3686	149	0	7	44	2	39	7	8	23	233	0	1	11	9	5	23	5	19	0	0	0	5	10	0	15	0	1	5	12	1	0	12	6	1	2	4	3	0	0	0	0	0	0	0
UP000002172_156586	156586	Bacteria	Flavobacteria bacterium (strain BBFL7)	N/A	2592	51	0	20	26	5	38	1	42	42	81	1	10	2	3	3	20	20	8	0	1	0	3	2	1	3	0	1	3	2	0	1	2	2	0	0	2	1	0	0	0	0	0	0	0
UP000002186_85643	85643	Bacteria	Thauera sp. (strain MZ1T)	N/A	3927	1216	0	2	13	1	113	7	1	2	363	4	0	64	1	47	10	7	33	0	0	0	17	50	4	111	4	4	11	268	0	0	113	14	92	31	22	61	0	0	0	0	0	0	0
UP000002187_626418	626418	Bacteria	Burkholderia glumae (strain BGR1)	N/A	5660	2151	0	18	5	1	176	7	1	8	268	0	1	95	15	97	49	33	42	0	1	1	53	62	5	308	4	10	22	404	1	7	304	59	259	96	56	88	0	2	0	0	0	0	0
UP000002191_643562	643562	Bacteria	Pseudodesulfovibrio aespoeensis (strain ATCC 700646 / DSM 10631 / Aspo-2)	Desulfovibrio aespoeensis	3269	336	0	15	14	2	78	2	1	10	215	0	0	21	5	16	15	10	17	0	0	0	7	11	1	23	1	1	7	54	1	0	14	6	8	6	6	6	0	0	0	0	0	0	0
UP000002192_203907	203907	Bacteria	Blochmannia floridanus	N/A	583	2	0	0	1	0	1	0	45	8	20	0	10	0	0	1	4	2	1	0	0	0	0	0	0	0	0	1	0	0	0	0	0	0	0	0	0	0	0	0	0	0	0	0	0
UP000002194_882	882	Bacteria	Desulfovibrio vulgaris (strain ATCC 29579 / DSM 644 / NCIMB 8303 / VKM B-1760 / Hildenborough)	N/A	3517	526	0	7	12	1	133	2	1	5	202	0	0	31	7	40	11	8	31	0	0	0	17	30	1	42	1	0	13	45	1	0	46	4	26	24	19	16	0	0	0	0	0	0	0
UP000002196_272623	272623	Bacteria	Lactococcus lactis subsp. lactis (strain IL1403)	Streptococcus lactis	2225	50	0	2	37	3	27	0	42	26	119	2	7	2	3	1	46	16	8	0	0	0	0	3	0	3	0	3	5	0	0	0	2	3	0	4	4	0	0	0	0	0	0	0	0
UP000002198_257309	257309	Bacteria	Corynebacterium diphtheriae (strain ATCC 700971 / NCTC 13129 / Biotype gravis)	N/A	2265	312	0	14	17	0	48	5	6	14	71	3	1	24	4	20	27	13	28	0	0	0	5	26	1	20	0	3	8	22	0	0	13	4	6	9	9	20	0	0	0	0	0	0	0
UP000002200_203267	203267	Bacteria	Tropheryma whipplei (strain Twist)	Whipple's bacillus	805	34	0	0	0	0	9	0	4	3	57	0	0	5	0	7	15	10	14	0	0	0	0	0	0	2	0	0	3	5	0	0	4	0	4	3	0	2	0	0	0	0	0	0	0
UP000002207_240015	240015	Bacteria	Acidobacterium capsulatum (strain ATCC 51196 / DSM 11244 / BCRC 80197 / JCM 7670 / NBRC 15755 / NCIMB 13165 / 161)	N/A	3363	612	0	2	22	1	83	5	3	15	248	3	5	46	34	40	38	24	18	0	3	1	3	28	1	28	3	1	18	79	0	0	41	28	14	20	22	19	0	2	0	0	0	0	0
UP000002208_546414	546414	Bacteria	Deinococcus deserti (strain DSM 17065 / CIP 109153 / LMG 22923 / VCD115)	N/A	3447	511	0	7	11	0	78	0	3	0	354	1	0	54	6	18	10	34	29	0	0	1	6	11	0	39	2	1	7	86	0	1	45	12	27	10	16	27	0	0	0	0	0	0	0
UP000002209_379066	379066	Bacteria	Gemmatimonas aurantiaca (strain T-27 / DSM 14586 / JCM 11422 / NBRC 100505)	N/A	3932	1035	0	13	6	0	142	3	2	7	193	0	1	65	6	70	26	34	49	0	0	1	13	35	3	74	1	9	19	113	0	2	84	16	71	47	46	47	0	0	0	0	0	0	0
UP000002213_446462	446462	Bacteria	Actinosynnema mirum (strain ATCC 29888 / DSM 43827 / JCM 3225 / NBRC 14064 / NCIMB 13271 / NRRL B-12336 / IMRU 3971 / 101)	N/A	6912	2252	1	34	29	0	486	1	0	6	519	0	1	272	41	170	56	136	331	0	0	0	64	121	2	334	5	5	20	475	0	1	171	32	230	54	135	279	0	0	0	1	0	0	0
UP000002216_525897	525897	Bacteria	Desulfomicrobium baculatum (strain DSM 4028 / VKM B-1378 / X)	Desulfovibrio baculatus	3421	266	0	9	15	5	68	2	4	13	220	1	1	13	4	12	18	5	24	0	2	0	3	15	0	14	0	2	7	29	1	1	17	6	5	4	5	7	0	0	0	0	0	0	0
UP000002217_485916	485916	Bacteria	Desulfofarcimen acetoxidans (strain ATCC 49208 / DSM 771 / KCTC 5769 / VKM B-1644 / 5575)	Desulfotomaculum acetoxidans	4016	119	0	3	28	3	59	4	60	34	206	0	10	2	9	5	19	16	28	0	6	0	0	5	0	10	0	1	7	9	0	1	0	0	1	1	0	2	0	0	0	0	0	0	0
UP000002218_479431	479431	Bacteria	Nakamurella multipartita (strain ATCC 700099 / DSM 44233 / CIP 104796 / JCM 9543 / NBRC 105858 / Y-104)	Microsphaera multipartita	5123	1704	1	32	8	0	184	2	2	3	291	0	3	199	5	167	97	81	133	0	0	0	51	44	0	173	3	4	18	238	0	1	129	13	146	67	70	194	0	0	0	1	0	0	1
UP000002219_446468	446468	Bacteria	Nocardiopsis dassonvillei (strain ATCC 23218 / DSM 43111 / CIP 107115 / JCM 7437 / KCTC 9190 / NBRC 14626 / NCTC 10488 / NRRL B-5397 / IMRU 509)	Actinomadura dassonvillei	5497	1545	1	45	102	0	400	5	2	7	406	2	1	194	10	251	23	21	173	0	0	0	50	104	2	199	0	2	6	321	0	0	109	3	154	24	50	205	1	0	0	0	0	0	0
UP000002220_521674	521674	Bacteria	Planctopirus limnophila (strain ATCC 43296 / DSM 3776 / IFAM 1008 / Mu 290)	Planctomyces limnophilus	4258	300	0	13	22	0	96	5	4	17	280	2	3	76	17	17	99	29	30	0	2	2	2	16	0	12	0	2	15	14	1	3	42	2	6	13	7	9	1	0	0	0	0	0	0
UP000002222_525898	525898	Bacteria	Sulfurospirillum deleyianum (strain ATCC 51133 / DSM 6946 / 5175)	N/A	2243	30	0	6	29	6	24	3	12	20	114	0	1	2	1	1	19	14	14	0	0	0	0	1	0	3	0	0	2	2	1	0	1	0	0	0	0	1	0	0	0	0	0	0	0
UP000002225_600809	600809	Bacteria	Blattabacterium sp. subsp. Periplaneta americana (strain BPLAN)	Periplaneta americana symbiotic bacterium	581	0	0	0	4	15	4	0	25	60	17	0	1	1	0	0	4	0	0	0	0	0	0	0	0	0	0	0	0	0	0	0	0	0	0	0	0	0	0	0	0	0	0	0	0
UP000002247_640132	640132	Bacteria	Segniliparus rotundus (strain ATCC BAA-972 / CDC 1076 / CIP 108378 / DSM 44985 / JCM 13578)	N/A	3001	940	0	14	15	1	103	0	0	5	122	2	0	84	14	50	21	12	46	0	0	0	11	34	5	64	1	2	10	149	0	1	70	19	59	32	7	65	2	0	0	0	0	0	0
UP000002255_446471	446471	Bacteria	Xylanimonas cellulosilytica (strain DSM 15894 / CECT 5975 / LMG 20990 / XIL07)	N/A	3441	1300	0	37	17	0	156	0	0	2	160	1	0	143	5	107	18	63	223	0	0	0	92	55	0	130	3	3	11	214	0	0	85	11	114	40	58	188	2	2	0	0	0	0	0
UP000002257_395965	395965	Bacteria	Methylocella silvestris (strain DSM 15510 / CIP 108128 / LMG 27833 / NCIMB 13906 / BL2)	N/A	3816	1291	0	11	15	1	98	7	2	5	174	0	0	73	7	44	9	3	17	0	4	0	23	43	10	106	2	9	18	250	1	0	120	18	68	46	18	39	0	1	0	0	0	0	0
UP000002287_269482	269482	Bacteria	Burkholderia vietnamiensis (strain G4 / LMG 22486)	Burkholderia cepacia (strain R1808)	7409	2365	0	22	10	1	189	9	6	11	297	1	2	70	18	103	52	27	60	0	1	1	89	44	4	197	6	14	35	380	1	12	197	61	191	133	71	134	0	0	0	0	0	0	0
UP000002297_216432	216432	Bacteria	Croceibacter atlanticus (strain ATCC BAA-628 / HTCC2559 / KCTC 12090)	N/A	2702	30	0	13	35	1	35	0	39	45	90	3	16	1	4	3	15	26	11	0	2	0	0	2	0	5	0	0	3	0	0	0	1	1	0	0	0	1	0	0	0	0	0	0	0
UP000002301_439375	439375	Bacteria	Brucella anthropi (strain ATCC 49188 / DSM 6882 / CCUG 24695 / JCM 21032 / LMG 3331 / NBRC 15819 / NCTC 12168 / Alc 37)	Ochrobactrum anthropi	4757	690	0	8	22	3	107	8	6	15	222	1	4	33	9	32	11	15	25	0	1	0	9	22	3	48	1	6	17	64	0	1	30	14	15	21	13	25	0	0	0	0	0	0	0
UP000002318_573413	573413	Bacteria	Sediminispirochaeta smaragdinae (strain DSM 11293 / JCM 15392 / SEBR 4228)	Spirochaeta smaragdinae	4211	186	0	7	56	11	61	1	42	18	258	0	0	7	5	21	41	4	18	0	0	0	0	7	0	15	0	2	4	12	0	0	0	0	1	3	2	3	0	0	0	0	0	0	0
UP000002332_216595	216595	Bacteria	Pseudomonas fluorescens (strain SBW25)	N/A	6388	687	0	12	26	0	110	3	3	11	591	0	4	41	21	22	20	16	49	0	0	0	8	17	1	34	0	8	18	88	0	0	36	16	11	14	13	25	0	0	0	0	0	0	0
UP000002334_572265	572265	Bacteria	Hamiltonella defensa subsp. Acyrthosiphon pisum (strain 5AT)	N/A	2045	22	0	0	8	3	19	0	8	28	118	0	3	2	9	5	18	9	4	0	0	0	0	2	0	1	0	0	0	0	0	0	0	0	0	0	2	1	0	0	0	0	0	0	0
UP000002349_552811	552811	Bacteria	Dehalogenimonas lykanthroporepellens (strain ATCC BAA-1523 / JCM 15061 / BL-DC-9)	N/A	1619	95	0	1	15	0	21	0	10	5	58	0	0	11	0	6	3	8	6	0	0	0	2	7	1	5	1	1	3	6	0	0	1	1	2	3	2	3	0	0	0	0	0	0	0
UP000002350_637905	637905	Bacteria	Shewanella violacea (strain JCM 10179 / CIP 106290 / LMG 19151 / DSS12)	N/A	4336	134	0	14	16	1	54	1	14	24	289	0	3	4	11	6	73	11	17	0	0	0	2	6	0	9	0	2	6	8	0	0	4	2	0	4	3	3	0	0	0	0	0	0	0
UP000002357_1901	1901	Bacteria	Streptomyces clavuligerus	N/A	7290	2388	0	27	50	1	787	6	1	6	442	0	2	532	20	380	69	124	120	0	0	0	60	100	2	360	3	0	24	433	0	0	333	11	257	76	148	228	0	0	0	0	0	0	0
UP000002360_688245	688245	Bacteria	Comamonas testosteroni (strain CNB-2)	N/A	4780	1064	0	8	9	2	102	8	4	5	377	1	0	28	26	18	31	16	32	0	0	0	9	34	2	67	0	4	30	157	1	3	91	44	29	49	24	50	0	1	0	0	0	0	0
UP000002361_272942	272942	Bacteria	Rhodobacter capsulatus (strain ATCC BAA-309 / NBRC 16581 / SB1003)	N/A	3632	1267	0	11	17	1	103	4	1	3	228	1	0	77	4	34	9	13	20	0	0	0	14	85	3	107	0	4	20	223	2	0	98	10	92	16	29	52	0	0	0	0	0	0	0
UP000002366_572547	572547	Bacteria	Aminobacterium colombiense (strain DSM 12261 / ALA-1)	N/A	1872	69	0	0	31	4	29	0	6	9	79	0	0	3	0	1	5	3	9	0	0	0	0	5	1	8	0	1	0	3	1	0	4	0	0	1	0	1	0	1	0	0	0	0	0
UP000002368_562970	562970	Bacteria	Kyrpidia tusciae (strain DSM 2912 / NBRC 15312 / T2)	Bacillus tusciae	3135	252	0	4	23	1	100	2	2	2	122	0	0	38	11	53	13	7	51	1	0	0	1	7	2	33	0	0	1	23	0	0	11	7	1	3	2	16	0	1	0	0	0	0	0
UP000002377_635013	635013	Bacteria	Thermincola potens (strain JR)	N/A	2908	103	0	4	33	2	33	2	19	12	126	2	3	8	5	6	8	7	21	0	0	0	0	8	0	7	0	1	0	4	0	0	0	1	0	0	1	5	0	0	0	0	0	0	0
UP000002381_481743	481743	Bacteria	Geobacillus sp. (strain Y412MC10)	N/A	6237	240	0	7	55	7	136	4	36	13	388	2	9	14	13	11	49	12	35	0	0	1	2	12	0	26	0	2	4	23	0	1	6	4	3	9	2	11	0	0	0	0	0	0	0
UP000002382_521045	521045	Bacteria	Kosmotoga olearia (strain ATCC BAA-1733 / DSM 21960 / TBF 19.5.1)	N/A	2087	17	0	3	47	5	16	0	22	42	95	0	0	1	0	3	3	4	11	0	0	0	0	1	0	2	0	2	1	0	0	0	0	0	0	0	0	1	0	0	0	0	0	0	0
UP000002383_396588	396588	Bacteria	Thioalkalivibrio sulfidiphilus (strain HL-EbGR7)	N/A	3272	405	0	5	24	1	64	6	1	5	363	1	0	37	2	44	5	3	21	0	0	0	2	22	0	22	0	1	11	67	0	0	35	4	34	10	3	19	0	0	0	0	0	0	0
UP000002384_65393	65393	Bacteria	Gloeothece citriformis (strain PCC 7424)	Cyanothece sp. (strain PCC 7424)	5656	74	0	6	54	3	79	9	49	45	398	3	10	69	75	15	65	23	19	0	1	0	0	1	0	10	0	3	2	5	0	2	1	5	2	0	2	1	0	3	0	0	0	0	0
UP000002402_246197	246197	Bacteria	Myxococcus xanthus (strain DK1622)	N/A	7314	1530	0	27	55	1	312	6	4	26	543	3	0	352	15	162	57	28	112	0	0	1	11	89	5	108	2	1	42	223	2	0	218	24	108	44	35	83	0	0	0	0	0	0	0
UP000002407_360107	360107	Bacteria	Campylobacter hominis (strain ATCC BAA-381 / LMG 19568 / NCTC 13146 / CH001A)	N/A	1687	21	0	7	11	22	18	2	49	68	34	0	27	0	0	1	7	1	1	0	0	0	0	0	0	5	0	0	1	1	0	0	0	1	0	0	1	0	0	0	0	0	0	0	0
UP000002411_431943	431943	Bacteria	Clostridium kluyveri (strain ATCC 8527 / DSM 555 / NCIMB 10680)	N/A	3828	31	0	8	43	3	29	0	203	87	67	1	21	2	3	4	45	13	6	1	2	0	0	1	0	6	0	1	0	0	0	0	0	1	0	0	1	0	0	0	0	0	0	0	0
UP000002415_381764	381764	Bacteria	Fervidobacterium nodosum (strain ATCC 35602 / DSM 5306 / Rt17-B1)	N/A	1725	19	0	0	43	4	11	3	29	24	57	0	6	0	6	0	8	7	12	0	0	0	0	1	0	2	0	0	0	0	0	0	0	0	0	0	0	1	0	0	0	0	0	0	0
UP000002417_78245	78245	Bacteria	Xanthobacter autotrophicus (strain ATCC BAA-1158 / Py2)	N/A	4971	1653	0	21	14	0	149	9	7	5	263	1	0	120	16	61	13	11	54	0	1	0	33	62	9	153	0	7	25	324	0	1	154	18	80	26	29	93	0	1	0	0	0	0	0
UP000002420_398767	398767	Bacteria	Trichlorobacter lovleyi (strain ATCC BAA-1151 / DSM 17278 / SZ)	Geobacter lovleyi	3644	319	0	5	25	1	52	5	6	19	332	0	2	33	17	12	27	26	19	0	0	0	2	20	0	19	0	1	10	37	0	0	33	3	3	4	6	19	0	0	0	0	0	0	0
UP000002427_374463	374463	Bacteria	Baumannia cicadellinicola subsp. Homalodisca coagulata	N/A	595	11	0	0	3	0	3	0	17	4	41	0	3	0	1	0	3	0	2	0	0	0	0	1	0	0	0	1	0	3	0	0	0	0	0	0	0	0	0	0	0	0	0	0	0
UP000002429_266264	266264	Bacteria	Cupriavidus metallidurans (strain ATCC 43123 / DSM 2839 / NBRC 102507 / CH34)	Ralstonia metallidurans	6364	1425	0	11	11	1	158	12	5	10	322	1	3	83	12	52	29	40	60	0	5	1	25	34	0	92	3	6	20	184	2	4	107	25	56	52	42	69	1	0	0	0	0	0	0
UP000002430_363253	363253	Bacteria	Lawsonia intracellularis (strain PHE/MN1-00)	N/A	1341	24	0	2	16	4	16	1	25	11	86	0	3	5	6	2	37	3	2	0	1	0	0	0	0	2	0	0	0	1	0	0	0	0	0	1	1	0	0	0	0	0	0	0	0
UP000002431_319795	319795	Bacteria	Deinococcus geothermalis (strain DSM 11300 / AG-3a)	N/A	3006	606	0	3	10	1	91	0	0	2	441	1	0	59	10	29	10	26	18	0	0	0	9	25	1	41	1	1	3	142	0	0	42	24	35	8	15	24	1	0	0	0	0	0	0
UP000002432_204669	204669	Bacteria	Koribacter versatilis (strain Ellin345)	N/A	4771	521	0	7	22	6	141	3	7	25	202	0	13	65	19	16	47	49	38	0	4	0	10	16	3	34	0	5	24	34	1	2	51	19	8	19	22	19	0	0	0	0	0	0	0
UP000002438_208964	208964	Bacteria	Pseudomonas aeruginosa (strain ATCC 15692 / DSM 22644 / CIP 104116 / JCM 14847 / LMG 12228 / 1C / PRS 101 / PAO1)	N/A	5562	900	0	9	27	1	132	5	3	8	872	1	1	52	18	63	14	7	32	0	0	0	16	43	0	66	2	5	11	195	0	2	66	18	41	14	4	31	1	0	0	0	0	0	0
UP000002440_265072	265072	Bacteria	Methylobacillus flagellatus (strain KT / ATCC 51484 / DSM 6875)	N/A	2609	265	0	2	12	0	40	2	3	2	210	0	1	18	13	11	13	6	11	0	0	0	2	9	2	12	0	4	4	23	1	0	15	13	3	4	7	4	0	1	0	0	0	0	0
UP000002453_484019	484019	Bacteria	Thermosipho africanus (strain TCF52B)	N/A	1918	23	0	1	62	15	15	0	62	51	50	0	5	0	0	1	11	1	8	0	1	0	0	1	0	2	0	1	0	0	0	0	0	0	0	0	0	0	0	0	0	0	0	0	0
UP000002456_442563	442563	Bacteria	Bifidobacterium animalis subsp. lactis (strain AD011)	N/A	1525	182	0	10	12	0	27	1	5	2	31	1	5	12	1	28	23	3	16	0	0	0	10	19	0	6	0	3	7	7	0	2	6	6	6	6	4	11	0	0	0	0	0	0	0
UP000002480_272947	272947	Bacteria	Rickettsia prowazekii (strain Madrid E)	N/A	832	4	0	1	4	1	5	0	60	12	28	0	7	1	0	0	5	1	0	0	0	0	0	0	0	0	0	0	0	1	0	0	0	0	0	0	0	0	0	0	0	0	0	0	0
UP000002483_103690	103690	Bacteria	Nostoc sp. (strain PCC 7120 / SAG 25.82 / UTEX 2576)	N/A	6069	166	0	10	36	3	87	8	26	22	409	4	10	64	87	19	55	40	22	1	1	0	0	5	2	16	0	3	4	13	0	1	2	4	1	2	2	7	0	0	0	0	0	0	0
UP000002484_298654	298654	Bacteria	Frankia inefficax (strain DSM 45817 / CECT 9037 / EuI1c)	N/A	7079	2804	1	60	10	1	488	4	1	1	397	0	1	337	9	258	55	97	182	0	0	2	102	70	3	494	2	4	12	478	1	1	345	18	298	99	168	331	0	1	0	1	0	0	1
UP000002493_223926	223926	Bacteria	Vibrio parahaemolyticus serotype O3:K6 (strain RIMD 2210633)	N/A	4820	151	0	11	41	0	53	4	10	26	182	1	4	10	27	5	35	5	24	0	1	0	1	6	0	9	0	1	8	10	1	1	5	5	1	5	6	7	0	0	0	0	0	0	0
UP000002495_235279	235279	Bacteria	Helicobacter hepaticus (strain ATCC 51449 / 3B1)	N/A	1872	19	0	3	8	4	17	0	20	21	78	0	4	2	1	3	6	3	2	0	0	0	0	0	0	3	0	0	2	0	0	1	1	1	0	0	1	0	0	0	0	0	0	0	0
UP000002512_210007	210007	Bacteria	Streptococcus mutans serotype c (strain ATCC 700610 / UA159)	N/A	1953	45	0	5	21	4	25	0	27	38	137	0	4	2	4	4	23	10	5	0	0	0	0	0	0	8	0	2	1	2	0	1	2	4	0	3	4	2	0	0	0	0	0	0	0
UP000002514_243265	243265	Bacteria	Photorhabdus laumondii subsp. laumondii (strain DSM 15139 / CIP 105565 / TT01)	N/A	4556	157	0	3	30	4	40	2	31	20	245	0	4	12	33	17	27	12	17	0	0	0	1	8	1	20	0	1	3	9	0	1	10	3	1	6	2	7	0	0	0	0	0	0	0
UP000002515_223283	223283	Bacteria	Pseudomonas syringae pv. tomato (strain ATCC BAA-871 / DC3000)	N/A	5431	547	0	16	23	1	95	4	2	11	465	1	2	46	26	17	39	13	28	0	0	0	9	16	0	25	1	4	16	57	0	2	51	8	11	12	14	16	0	0	0	0	0	0	0
UP000002521_190304	190304	Bacteria	Fusobacterium nucleatum subsp. nucleatum (strain ATCC 25586 / DSM 15643 / BCRC 10681 / CIP 101130 / JCM 8532 / KCTC 2640 / LMG 13131 / VPI 4355)	N/A	2046	23	0	4	52	12	25	0	69	75	66	1	11	0	0	0	13	5	5	0	0	0	0	2	0	2	0	0	1	2	0	0	0	0	1	0	1	2	0	0	0	0	0	0	0
UP000002522_272633	272633	Bacteria	Malacoplasma penetrans (strain HF-2)	Mycoplasma penetrans	1028	4	1	8	13	6	15	0	37	86	25	0	81	1	2	0	61	31	3	0	0	0	0	0	0	0	0	0	0	1	0	0	0	0	0	0	0	0	0	0	0	0	0	0	0
UP000002523_262768	262768	Bacteria	Onion yellows phytoplasma (strain OY-M)	N/A	730	1	0	2	4	6	4	1	18	58	44	0	14	2	20	0	6	9	2	0	0	0	0	0	0	0	0	0	0	0	0	0	0	0	0	0	0	0	0	0	0	0	0	0	0
UP000002524_243230	243230	Bacteria	Deinococcus radiodurans (strain ATCC 13939 / DSM 20539 / JCM 16871 / LMG 4051 / NBRC 15346 / NCIMB 9279 / R1 / VKM B-1422)	N/A	3084	601	0	6	10	0	102	2	1	5	396	0	0	95	15	50	10	31	24	0	0	1	2	15	1	44	1	0	5	123	0	0	79	24	29	13	25	13	0	0	0	0	0	0	0
UP000002526_224911	224911	Bacteria	Bradyrhizobium diazoefficiens (strain JCM 10833 / BCRC 13528 / IAM 13628 / NBRC 14792 / USDA 110)	N/A	8253	1804	0	15	18	1	204	8	7	15	390	3	3	119	22	144	44	44	57	0	9	1	22	55	9	85	2	20	48	235	0	1	138	24	63	44	42	60	0	2	0	0	0	0	0
UP000002528_335992	335992	Bacteria	Pelagibacter ubique (strain HTCC1062)	N/A	1354	18	0	2	8	7	18	1	48	126	40	0	6	0	0	0	8	2	2	0	0	0	0	2	0	2	0	0	1	1	0	0	1	0	0	0	0	1	0	0	0	0	0	0	0
UP000002531_323098	323098	Bacteria	Nitrobacter winogradskyi (strain ATCC 25391 / DSM 10237 / CIP 104748 / NCIMB 11846 / Nb-255)	N/A	2980	597	0	17	5	1	82	9	4	9	106	0	2	54	3	51	8	3	20	0	3	0	10	15	2	34	0	3	9	50	0	0	45	7	31	18	7	22	0	0	0	0	0	0	0
UP000002534_338963	338963	Bacteria	Syntrophotalea carbinolica (strain DSM 2380 / NBRC 103641 / GraBd1)	Pelobacter carbinolicus	3292	212	0	6	28	1	52	1	5	5	278	1	0	15	8	28	18	8	31	0	3	0	5	11	0	12	0	2	8	21	1	0	5	5	5	3	5	6	0	0	0	0	0	0	0
UP000002535_59920	59920	Bacteria	Prochlorococcus marinus (strain NATL2A)	N/A	2142	33	0	4	17	3	25	5	29	29	116	1	10	4	0	4	36	2	8	0	0	0	1	2	0	5	0	0	5	2	0	0	1	0	1	1	3	0	0	0	0	0	0	0	0
UP000002572_653733	653733	Bacteria	Desulfurispirillum indicum (strain ATCC BAA-1389 / DSM 22839 / S5)	N/A	2551	152	0	5	18	5	25	2	9	8	172	0	0	10	17	10	26	7	11	1	0	0	0	13	0	3	0	0	5	11	0	0	11	5	4	0	3	5	0	0	0	0	0	0	0
UP000002574_608538	608538	Bacteria	Hydrogenobacter thermophilus (strain DSM 6534 / IAM 12695 / TK-6)	N/A	1892	18	0	0	67	7	17	1	1	23	170	1	0	5	3	2	8	2	10	0	1	0	0	1	0	0	0	0	0	1	1	0	1	0	0	0	0	2	0	0	0	0	0	0	0
UP000002586_156889	156889	Bacteria	Magnetococcus marinus (strain ATCC BAA-1437 / JCM 17883 / MC-1)	N/A	3594	277	0	10	32	0	90	5	5	10	351	1	2	54	60	15	31	14	29	0	4	0	0	20	0	22	0	3	8	26	2	1	22	19	7	11	12	11	0	1	0	0	0	0	0
UP000002587_413404	413404	Bacteria	Ruthia magnifica subsp. Calyptogena magnifica	N/A	976	11	0	0	1	0	9	0	12	18	50	0	6	0	1	1	4	2	2	0	0	0	0	0	0	0	0	1	1	0	0	2	0	0	0	0	0	0	0	0	0	0	0	0	0
UP000002588_418699	418699	Bacteria	Azoarcus sp. (strain BH72)	N/A	3981	1394	0	11	10	1	100	6	1	3	348	1	1	84	4	50	10	9	25	0	1	0	24	55	2	130	1	5	10	385	0	1	146	14	102	22	17	80	0	0	0	0	0	0	0
UP000002596_397945	397945	Bacteria	Acidovorax citrulli (strain AAC00-1)	Acidovorax avenae subsp. citrulli	4602	1682	0	5	11	2	172	9	2	4	289	1	3	153	15	61	30	12	44	0	0	1	26	42	3	186	3	4	21	333	2	4	289	37	110	73	39	67	2	0	0	0	0	0	0
UP000002601_526222	526222	Bacteria	Maridesulfovibrio salexigens (strain ATCC 14822 / DSM 2638 / NCIMB 8403 / VKM B-1763)	Desulfovibrio salexigens	3807	166	0	10	62	2	59	3	19	45	132	0	3	9	10	6	28	3	16	0	0	1	1	18	1	12	0	2	8	6	0	1	4	3	2	3	2	5	0	0	0	0	0	0	0
UP000002608_398579	398579	Bacteria	Shewanella pealeana (strain ATCC 700345 / ANG-SQ1)	N/A	4181	201	0	11	18	0	58	3	6	17	290	0	3	1	25	5	45	10	17	0	0	0	1	16	1	11	0	4	12	10	0	2	4	3	0	3	3	7	0	0	0	0	0	0	0
UP000002620_429009	429009	Bacteria	Ammonifex degensii (strain DSM 10501 / KC4)	N/A	2077	146	2	1	81	4	43	1	1	5	237	0	0	8	3	44	6	3	39	0	0	0	0	6	0	11	0	0	2	26	0	0	2	2	6	1	3	10	0	0	0	0	0	0	0
UP000002631_347256	347256	Bacteria	Metamycoplasma hominis (strain ATCC 23114 / DSM 25592 / NBRC 14850 / NCTC 10111 / PG21)	Mycoplasma hominis	529	6	0	1	5	1	2	0	35	17	16	0	18	2	1	0	2	2	0	0	0	0	0	1	0	0	0	1	1	1	0	0	0	0	0	0	0	0	0	0	0	0	0	0	0
UP000002642_914141	914141	Bacteria	Streptococcus pneumoniae 2070335	N/A	2823	50	0	3	30	1	27	0	17	13	134	0	1	6	5	1	15	0	4	0	0	0	3	6	0	1	0	1	3	2	0	0	3	1	0	1	1	4	0	0	0	0	0	0	0
UP000002663_945021	945021	Bacteria	Tetragenococcus halophilus (strain DSM 20338 / JCM 20259 / NCIMB 9735 / NBRC 12172)	Pediococcus halophilus	2507	28	0	12	68	5	28	0	27	41	86	0	6	0	10	1	11	13	7	0	1	0	0	2	0	2	0	0	0	0	0	0	0	1	0	2	1	0	0	0	0	0	0	0	0
UP000002671_227377	227377	Bacteria	Coxiella burnetii (strain RSA 493 / Nine Mile phase I)	N/A	1811	39	0	1	13	2	19	2	16	24	119	0	1	4	12	8	11	1	0	0	1	0	1	1	0	1	0	1	1	4	0	0	0	0	0	1	0	2	0	0	0	0	0	0	0
UP000002675_196600	196600	Bacteria	Vibrio vulnificus (strain YJ016)	N/A	4990	169	0	12	34	1	59	4	5	20	280	0	1	6	33	7	39	10	27	0	0	0	1	14	0	9	0	1	7	11	0	0	5	6	1	5	5	8	0	0	0	0	0	0	0
UP000002676_257313	257313	Bacteria	Bordetella pertussis (strain Tohama I / ATCC BAA-589 / NCTC 13251)	N/A	3258	1087	0	5	5	0	81	9	1	5	218	1	0	42	10	31	8	2	29	0	0	0	16	27	0	109	2	3	15	256	0	1	111	36	86	9	12	50	0	0	0	0	0	0	0
UP000002677_83406	83406	Bacteria	gamma proteobacterium HdN1	N/A	3683	365	0	10	21	1	62	2	2	12	224	0	0	32	15	11	50	16	29	0	0	0	5	17	1	16	0	2	13	43	0	1	27	9	8	20	18	13	0	0	0	0	0	0	0
UP000002686_551947	551947	Bacteria	Bradyrhizobium sp. STM 3843	N/A	8198	1869	1	16	16	1	191	11	10	18	424	2	5	93	15	76	45	25	56	0	12	1	27	44	5	86	3	13	44	244	1	2	143	24	70	52	43	76	0	1	0	0	0	0	1
UP000002696_633149	633149	Bacteria	Brevundimonas subvibrioides (strain ATCC 15264 / DSM 4735 / LMG 14903 / NBRC 16000 / CB 81)	Caulobacter subvibrioides	3326	1057	0	15	10	2	112	2	1	4	109	0	1	85	3	37	7	26	19	0	3	0	26	42	3	70	0	7	16	155	0	1	82	17	58	23	28	55	0	0	0	0	0	0	0
UP000002703_272943	272943	Bacteria	Cereibacter sphaeroides (strain ATCC 17023 / DSM 158 / JCM 6121 / CCUG 31486 / LMG 2827 / NBRC 12203 / NCIMB 8253 / ATH 2.4.1.)	Rhodobacter sphaeroides	4285	1343	0	8	21	1	105	5	1	5	339	0	1	79	0	53	6	10	23	1	0	0	11	109	4	130	0	1	9	300	2	0	103	8	110	25	25	34	0	0	0	0	0	0	0
UP000002706_246194	246194	Bacteria	Carboxydothermus hydrogenoformans (strain ATCC BAA-161 / DSM 6008 / Z-2901)	N/A	2615	68	0	1	43	6	24	1	24	34	163	1	4	4	4	2	4	9	15	0	0	0	0	2	1	4	0	0	0	1	0	0	0	1	1	0	2	9	0	0	0	0	0	0	0
UP000002707_314315	314315	Bacteria	Latilactobacillus sakei subsp. sakei (strain 23K)	Lactobacillus sakei subsp. sakei	1862	62	0	4	7	2	18	1	29	18	118	1	4	2	19	1	25	27	6	0	0	0	0	3	0	4	0	1	6	1	0	0	3	3	0	4	1	0	0	0	0	0	0	0	0
UP000002710_207559	207559	Bacteria	Oleidesulfovibrio alaskensis (strain ATCC BAA-1058 / DSM 17464 / G20)	Desulfovibrio alaskensis	3220	518	0	4	15	1	53	3	3	6	172	0	0	17	4	27	4	6	24	0	0	2	3	30	0	48	0	0	9	56	0	0	25	16	15	10	9	23	0	0	0	0	0	0	0
UP000002712_316279	316279	Bacteria	Synechococcus sp. (strain CC9902)	N/A	2301	149	0	8	7	0	33	5	3	6	248	1	1	15	5	26	17	5	11	0	0	0	0	6	0	9	0	0	5	15	0	0	4	1	3	1	6	3	0	0	0	0	0	0	0
UP000002714_326298	326298	Bacteria	Sulfurimonas denitrificans (strain ATCC 33889 / DSM 1251)	Thiomicrospira denitrificans (strain ATCC 33889 / DSM 1251)	2084	39	0	5	22	7	12	2	26	49	94	0	5	5	5	1	31	6	2	0	0	0	0	0	0	4	0	1	0	1	0	1	1	1	1	6	3	1	0	0	0	0	0	0	0
UP000002716_300267	300267	Bacteria	Shigella dysenteriae serotype 1 (strain Sd197)	N/A	3895	184	0	7	23	1	51	3	9	9	208	1	4	9	14	17	24	16	18	0	0	0	1	9	0	8	0	2	6	16	0	0	10	8	2	0	3	8	0	0	0	0	0	0	0
UP000002718_323848	323848	Bacteria	Nitrosospira multiformis (strain ATCC 25196 / NCIMB 11849 / C 71)	N/A	2732	208	0	1	15	2	71	3	2	9	165	1	1	27	4	13	23	4	16	0	2	0	0	6	3	15	3	5	1	24	0	2	8	1	2	8	5	5	0	0	0	0	0	0	0
UP000002719_359391	359391	Bacteria	Brucella abortus (strain 2308)	N/A	3023	459	0	6	16	2	51	5	5	7	98	1	1	11	7	16	10	4	9	0	0	0	4	21	1	27	0	1	15	46	0	1	30	5	9	12	8	17	0	0	0	0	0	0	0
UP000002724_324925	324925	Bacteria	Pelodictyon phaeoclathratiforme (strain DSM 5477 / BU-1)	N/A	2685	95	0	2	19	1	29	3	6	10	157	0	3	11	5	10	19	7	13	0	1	1	0	0	0	5	0	1	4	8	0	0	6	1	0	3	3	3	0	0	0	0	0	0	0
UP000002725_290512	290512	Bacteria	Prosthecochloris aestuarii (strain DSM 271 / SK 413)	N/A	2319	89	0	7	16	3	27	2	4	10	133	0	0	5	1	9	19	6	8	0	1	0	1	4	1	8	1	5	4	8	0	0	6	0	1	4	2	5	0	0	0	0	0	0	0
UP000002730_573061	573061	Bacteria	Clostridium cellulovorans (strain ATCC 35296 / DSM 3052 / OCM 3 / 743B)	N/A	4211	41	1	3	62	4	52	2	166	54	97	0	39	2	2	2	41	44	9	0	3	0	0	3	0	4	0	1	0	0	0	0	0	0	0	0	0	4	0	0	0	1	0	0	0
UP000002742_583345	583345	Bacteria	Methylotenera mobilis (strain JLW8 / ATCC BAA-1282 / DSM 17540)	N/A	2334	198	0	4	6	2	35	3	10	9	169	0	2	8	6	4	13	5	25	0	2	0	0	8	0	2	0	2	13	10	2	0	13	3	0	5	3	6	0	0	0	0	0	0	0
UP000002743_582744	582744	Bacteria	Methylovorus glucosetrophus (strain SIP3-4)	N/A	2907	331	0	6	13	1	44	2	3	8	234	1	2	26	12	5	21	11	16	0	1	0	1	16	1	8	0	3	11	27	2	3	32	11	3	7	10	10	0	1	0	0	0	0	0
UP000002744_537021	537021	Bacteria	Liberibacter asiaticus (strain psy62)	N/A	1102	11	0	3	3	3	5	0	24	6	22	0	0	0	1	6	13	0	2	0	0	0	0	2	0	2	0	1	1	0	0	0	0	0	0	1	2	2	0	0	0	0	0	0	0
UP000002745_582402	582402	Bacteria	Hirschia baltica (strain ATCC 49814 / DSM 5838 / IFAM 1418)	N/A	3187	295	0	15	40	2	53	5	3	15	81	0	2	18	1	10	30	7	16	0	1	0	6	23	2	17	0	3	8	17	0	0	4	2	3	9	4	7	0	0	0	0	0	0	0
UP000002751_1032868	1032868	Bacteria	Pasteurella multocida subsp. multocida str. Anand1_buffalo	N/A	3212	44	0	2	8	1	18	3	7	3	90	1	0	3	21	3	3	3	7	0	0	0	0	4	0	2	0	1	5	1	0	0	1	0	0	0	0	1	0	0	0	0	0	0	0
UP000002754_1218173	1218173	Bacteria	Alkalihalobacillus alcalophilus ATCC 27647 = CGMCC 1.3604	N/A	3743	45	0	8	130	8	47	1	45	45	167	1	5	7	11	6	15	5	10	0	1	0	0	1	0	5	1	4	1	1	0	0	0	1	0	0	0	3	0	0	0	0	0	0	0
UP000002770_658187	658187	Bacteria	Legionella drancourtii LLAP12	N/A	3959	108	0	6	23	7	27	2	22	21	206	1	4	11	23	4	30	12	7	0	1	0	0	2	0	5	0	3	3	8	0	1	1	4	0	4	3	5	0	0	0	0	0	0	0
UP000002772_688246	688246	Bacteria	Prevotella multisaccharivorax DSM 17128	N/A	2694	58	0	6	13	1	35	0	7	31	84	1	4	0	8	9	19	9	13	0	5	0	2	7	0	1	0	1	4	1	0	2	1	1	1	1	4	2	0	0	0	0	0	0	0
UP000002774_714943	714943	Bacteria	Mucilaginibacter paludis DSM 18603	N/A	6864	166	0	14	31	8	84	3	52	57	281	0	30	21	22	4	59	66	16	0	7	1	0	5	1	3	0	4	10	7	0	1	6	2	1	3	8	4	0	0	0	0	0	0	0
UP000002786_868129	868129	Bacteria	Prevotella bivia DSM 20514	N/A	2064	52	0	6	24	4	30	2	18	31	67	0	6	3	5	5	10	10	1	0	2	0	0	5	0	1	0	0	9	1	0	0	3	2	1	0	1	0	0	1	0	0	0	0	0
UP000002793_247634	247634	Bacteria	marine gamma proteobacterium HTCC2148	N/A	3825	292	0	10	31	1	61	1	2	15	234	1	0	16	7	12	20	9	14	0	2	0	7	15	0	20	0	2	10	22	0	1	11	5	5	11	3	9	0	0	0	0	0	0	0
UP000002801_552398	552398	Bacteria	Ruminococcaceae bacterium D16	N/A	2987	185	0	8	46	2	60	1	5	25	195	1	1	14	11	18	42	17	24	0	0	0	2	7	0	18	0	1	8	11	0	0	6	5	3	1	0	10	0	0	0	0	0	0	0
UP000002805_457429	457429	Bacteria	Streptomyces pristinaespiralis (strain ATCC 25486 / DSM 40338 / CBS 914.69 / JCM 4507 / NBRC 13074 / NRRL 2958 / 5647)	N/A	6866	2041	0	35	32	4	364	4	1	12	372	0	1	215	24	283	52	66	125	0	0	0	43	86	2	213	3	4	35	287	2	0	159	10	145	45	94	178	0	0	0	0	0	0	0
UP000002861_435590	435590	Bacteria	Phocaeicola vulgatus (strain ATCC 8482 / DSM 1447 / JCM 5826 / CCUG 4940 / NBRC 14291 / NCTC 11154)	Bacteroides vulgatus	3982	80	0	4	59	8	54	3	24	36	128	0	10	7	9	3	22	7	22	0	5	1	0	7	0	5	0	1	5	3	0	0	0	2	1	5	4	1	0	0	0	0	0	0	0
UP000002868_1168287	1168287	Bacteria	Mycobacterium sp. MOTT36Y	N/A	5100	1379	0	32	16	0	178	5	1	13	148	2	0	186	8	98	27	30	103	0	0	0	40	37	2	114	0	6	16	160	0	0	86	16	78	35	37	120	0	0	0	0	0	0	0
UP000002881_660470	660470	Bacteria	Mesotoga prima MesG1.Ag.4.2	N/A	2499	20	0	2	39	3	25	0	15	11	112	0	0	3	0	4	21	3	12	0	0	0	0	0	0	0	0	1	0	2	0	0	0	0	1	0	0	0	0	0	0	0	0	0	0
UP000002892_646529	646529	Bacteria	Desulfosporosinus acidiphilus (strain DSM 22704 / JCM 16185 / SJ4)	N/A	4469	134	0	5	32	4	84	4	45	13	245	3	8	8	14	3	63	27	16	0	1	0	0	8	0	11	0	4	2	9	0	1	0	8	0	2	6	4	0	0	0	0	0	0	0
UP000002914_391619	391619	Bacteria	Phaeobacter inhibens (strain DSM 17395)	Phaeobacter gallaeciensis	3853	751	0	25	21	3	99	4	6	6	203	1	1	21	4	26	5	4	21	0	0	0	18	46	3	49	0	5	15	103	2	0	35	10	15	13	22	21	0	0	0	0	0	0	0
UP000002930_1187851	1187851	Bacteria	Rhodovulum sp. PH10	N/A	4490	1383	1	15	16	0	169	14	3	3	202	2	0	119	5	143	21	17	77	0	4	1	38	78	5	149	1	8	27	204	1	0	165	13	132	45	48	100	0	1	0	0	0	0	0
UP000002931_314271	314271	Bacteria	Maritimibacter alkaliphilus HTCC2654	N/A	4691	780	0	33	38	1	103	5	10	6	134	1	2	30	5	61	15	11	23	0	0	0	17	53	2	45	0	10	11	77	1	0	24	3	27	6	19	15	0	0	0	0	0	0	0
UP000002935_69042	69042	Bacteria	Synechococcus sp. WH 5701	N/A	3315	492	0	7	14	0	93	3	1	3	559	2	1	69	10	50	16	2	23	0	0	1	0	21	0	37	0	0	5	99	2	0	38	1	12	19	11	15	0	0	0	0	0	0	0
UP000002939_626369	626369	Bacteria	Granulicatella elegans ATCC 700633	N/A	1562	32	0	1	51	0	14	8	20	16	66	0	3	5	8	0	10	26	11	0	1	0	1	8	0	2	0	0	9	0	0	0	1	4	0	1	4	1	0	0	0	0	0	0	0
UP000002941_1125718	1125718	Bacteria	Actinomyces massiliensis F0489	N/A	3129	920	0	31	22	0	145	1	3	0	157	0	0	69	6	99	109	39	81	0	0	1	42	53	1	112	0	6	5	117	0	0	71	11	80	78	38	61	1	0	0	0	0	0	0
UP000002943_796620	796620	Bacteria	Vibrio caribbeanicus ATCC BAA-2122	N/A	4023	80	0	9	33	1	40	3	15	15	174	1	3	6	10	4	45	4	15	0	0	0	0	4	0	9	0	1	7	4	1	0	3	2	0	2	2	2	0	0	0	0	0	0	0
UP000002949_1082933	1082933	Bacteria	Mesorhizobium amorphae CCNWGS0123	N/A	7083	1397	0	16	18	2	143	10	5	10	291	2	4	48	3	58	15	14	39	0	1	0	23	41	3	82	0	16	39	166	1	0	74	9	32	28	30	54	1	0	0	0	0	0	0
UP000002964_631362	631362	Bacteria	Thiorhodovibrio sp. 970	N/A	4691	665	0	20	25	2	87	4	3	9	518	1	1	89	10	54	31	16	14	0	2	0	7	38	2	28	0	2	8	103	0	1	49	14	28	22	8	15	0	0	0	0	0	0	0
UP000002967_1124982	1124982	Bacteria	Treponema sp. JC4	N/A	2570	118	0	16	56	10	38	3	24	39	63	1	3	4	1	5	39	12	5	0	2	0	0	13	1	9	0	1	16	5	0	0	5	2	2	4	5	3	0	0	0	0	0	0	0
UP000002968_467200	467200	Bacteria	Streptomyces griseoflavus Tu4000	N/A	6336	1771	1	23	41	6	377	5	2	13	362	0	1	216	21	304	51	40	109	0	0	0	36	71	0	214	2	5	27	269	0	1	104	14	141	24	68	156	1	0	0	0	0	0	1
UP000002970_742740	742740	Bacteria	[Clostridium] symbiosum WAL-14163	N/A	4668	247	2	15	114	2	96	2	34	42	139	0	6	19	3	10	34	10	24	0	3	0	3	26	0	29	0	6	6	15	3	0	7	2	0	8	15	7	0	1	0	1	0	0	1
UP000002985_247490	247490	Bacteria	Candidatus Jettenia caeni	N/A	3545	32	0	8	44	8	48	5	47	51	76	2	1	5	2	7	17	15	14	0	2	0	0	0	0	2	0	0	0	1	0	0	0	1	0	1	0	1	0	0	0	0	0	0	0
UP000002995_237727	237727	Bacteria	Erythrobacter sp. NAP1	N/A	3177	664	0	15	48	1	74	2	3	11	110	4	1	42	3	29	12	6	13	0	0	1	11	46	3	34	0	6	17	116	1	1	20	5	27	15	11	21	0	1	0	0	0	0	0
UP000003009_629741	629741	Bacteria	Kingella oralis ATCC 51147	N/A	3160	433	0	7	4	2	54	3	7	11	117	0	7	24	22	14	4	7	18	0	0	0	2	11	2	14	2	9	10	48	2	3	31	32	6	28	14	16	1	0	0	0	0	0	0
UP000003011_679200	679200	Bacteria	Johnsonella ignava ATCC 51276	N/A	2284	61	0	13	50	2	39	3	63	73	30	0	13	4	1	2	60	2	11	0	1	0	1	0	0	7	0	2	3	4	0	1	0	0	0	0	1	3	0	0	0	0	0	0	0
UP000003019_1032488	1032488	Bacteria	Neisseria shayeganii 871	N/A	2530	477	0	2	6	2	40	4	5	1	194	0	2	24	14	13	6	5	18	0	0	0	4	20	0	19	1	0	4	61	1	0	41	23	9	15	10	14	0	1	0	0	0	0	0
UP000003021_910310	910310	Bacteria	Turicibacter sp. HGF1	N/A	2814	31	0	4	41	3	29	1	47	24	97	1	5	3	5	1	17	18	15	0	0	0	0	3	0	2	0	0	1	0	0	0	0	1	0	1	2	1	0	0	0	0	0	0	0
UP000003022_996637	996637	Bacteria	Streptomyces griseoaurantiacus M045	N/A	6839	2232	1	34	60	0	542	7	1	12	464	2	2	346	14	271	85	69	116	0	0	0	40	131	3	343	4	7	34	446	1	0	237	13	252	57	116	210	0	0	0	1	0	0	0
UP000003023_888059	888059	Bacteria	Capnocytophaga sp. oral taxon 338 str. F0234	N/A	2444	28	0	2	37	7	12	0	24	46	91	1	9	3	4	0	13	12	2	0	3	0	0	2	0	3	0	0	2	1	0	0	2	1	0	1	3	0	0	0	0	0	0	0	0
UP000003028_525280	525280	Bacteria	Erysipelothrix rhusiopathiae ATCC 19414	N/A	1644	15	0	2	29	5	15	1	34	21	64	0	3	0	1	6	5	7	13	0	0	0	0	0	0	0	0	0	0	1	0	0	0	0	0	0	0	1	0	0	0	0	0	0	0
UP000003045_871571	871571	Bacteria	Mobiluncus mulieris ATCC 35239	N/A	2379	322	0	9	12	0	72	3	2	12	97	1	3	38	1	28	18	19	28	0	1	1	7	20	0	24	1	2	13	26	0	0	16	10	10	13	13	25	0	1	0	0	0	0	0
UP000003053_313594	313594	Bacteria	Polaribacter irgensii 23-P	N/A	2556	33	0	3	22	12	21	0	34	76	69	1	7	1	0	2	6	5	3	0	2	0	0	1	0	1	0	1	1	1	0	0	1	0	0	1	1	0	0	0	0	0	0	0	0
UP000003056_443342	443342	Bacteria	candidate division TM7 genomosp. GTL1	N/A	670	30	0	0	1	0	14	0	3	2	24	0	0	8	2	1	2	15	7	0	0	0	0	2	0	5	0	0	1	0	0	0	0	0	1	0	0	3	0	0	0	0	0	0	0
UP000003058_765914	765914	Bacteria	Thiorhodospira sibirica ATCC 700588	N/A	2933	275	0	5	14	2	29	5	3	5	336	0	2	71	23	28	11	10	17	0	3	0	4	15	0	10	1	1	3	33	1	0	21	10	5	5	4	11	0	0	0	0	0	0	0
UP000003081_632245	632245	Bacteria	Clostridium butyricum E4 str. BoNT E BL5262	N/A	4245	36	3	18	70	0	32	2	234	98	70	1	61	1	1	0	56	14	9	0	0	0	0	2	0	3	0	0	1	0	0	1	0	1	0	1	0	5	0	0	0	1	0	0	0
UP000003087_344747	344747	Bacteria	Gimesia maris DSM 8797	N/A	6463	220	2	14	72	2	129	9	7	39	387	1	2	43	38	20	52	17	29	0	5	1	2	20	0	13	0	0	16	16	1	2	16	6	1	10	4	8	0	0	0	0	0	0	0
UP000003089_997884	997884	Bacteria	Bacteroides nordii CL02T12C05	N/A	4388	88	0	11	56	5	55	0	33	38	164	0	11	5	8	4	21	11	20	0	5	1	0	6	0	2	0	3	4	3	1	0	3	1	0	1	4	1	0	1	0	0	0	0	0
UP000003092_742814	742814	Bacteria	Fusobacterium necrophorum subsp. funduliforme 1_1_36S	N/A	3196	27	0	0	106	10	28	2	32	47	88	1	2	2	4	4	10	1	6	0	0	0	0	3	0	3	0	0	0	1	0	0	1	0	0	3	1	3	0	0	0	0	0	0	0
UP000003107_553219	553219	Bacteria	Campylobacter showae RM3277	N/A	2361	111	0	4	14	5	23	3	8	32	53	0	2	5	2	2	9	1	3	0	0	0	0	3	2	9	0	2	3	10	0	1	2	1	0	3	0	3	0	0	0	0	0	0	0
UP000003111_585531	585531	Bacteria	Aeromicrobium marinum DSM 15272	N/A	3077	742	0	17	14	0	79	0	0	7	138	0	2	63	1	83	8	20	142	0	0	0	36	35	1	70	0	3	11	92	0	0	37	6	34	9	22	96	0	2	0	0	0	0	0
UP000003112_873513	873513	Bacteria	Prevotella buccae ATCC 33574	N/A	2896	98	0	2	29	4	43	1	12	25	109	2	4	6	5	12	11	11	18	0	4	0	3	8	0	6	0	2	6	7	0	1	8	1	3	4	3	1	0	0	0	0	0	0	0
UP000003118_767029	767029	Bacteria	Arachnia propionica (strain F0230a)	Pseudopropionibacterium propionicum	2931	469	1	8	24	1	66	2	1	2	213	0	0	64	9	54	26	23	60	0	0	0	7	20	0	32	1	1	3	57	0	0	10	3	28	7	6	34	0	0	0	0	0	0	0
UP000003135_556259	556259	Bacteria	Bacteroides sp. D2	N/A	5200	117	0	6	71	4	72	1	43	51	182	1	18	4	11	3	49	29	13	0	9	0	2	8	0	10	0	3	8	2	0	2	5	3	1	5	1	1	0	1	0	0	0	0	0
UP000003136_483218	483218	Bacteria	[Bacteroides] pectinophilus ATCC 43243	N/A	3243	133	1	18	41	2	27	2	52	33	49	1	4	2	10	3	30	16	21	0	0	0	7	14	0	6	0	4	13	6	0	1	2	4	1	6	11	7	0	0	1	0	0	0	0
UP000003142_936375	936375	Bacteria	Mogibacterium sp. CM50	N/A	1791	69	0	8	32	0	17	4	29	35	38	0	1	1	1	5	20	2	7	0	0	0	0	10	0	10	0	3	5	3	0	0	1	1	1	0	4	2	0	0	0	0	0	0	0
UP000003148_709797	709797	Bacteria	Bradyrhizobiaceae bacterium SG-6C	N/A	4236	877	0	9	11	2	104	15	11	25	148	0	2	46	12	36	17	13	30	0	4	0	7	25	3	53	0	16	44	66	0	0	76	8	23	16	21	28	0	0	0	0	0	0	0
UP000003157_100884	100884	Bacteria	Coprobacillus cateniformis	N/A	3839	23	0	7	43	5	26	3	116	65	92	0	9	3	1	1	20	11	12	0	1	0	0	2	0	0	0	1	2	0	0	0	0	0	0	1	1	1	0	0	0	0	0	0	0
UP000003160_585502	585502	Bacteria	Prevotella bergensis DSM 17361	N/A	2824	67	0	7	22	4	29	1	15	21	77	1	4	1	13	6	16	12	12	0	3	0	1	4	0	4	0	0	5	3	0	1	1	1	1	1	1	1	0	1	0	0	0	0	0
UP000003167_999422	999422	Bacteria	Prevotella maculosa OT 289	N/A	2568	68	0	6	24	5	32	1	10	34	100	1	2	4	3	4	8	7	14	0	3	0	2	5	1	5	0	0	5	1	0	0	1	0	1	1	1	2	0	0	0	0	0	0	0
UP000003178_500633	500633	Bacteria	Clostridium hiranonis (strain DSM 13275 / JCM 10541 / KCTC 15199 / TO-931)	N/A	2271	36	1	13	90	1	27	1	64	97	22	0	16	1	1	2	20	3	7	0	0	0	0	1	1	4	0	2	2	2	0	1	1	0	0	0	0	1	0	0	0	1	0	0	0
UP000003180_1165841	1165841	Bacteria	Sulfurovum sp. AR	N/A	2114	45	0	6	27	3	22	1	22	50	98	1	3	3	0	2	9	10	5	0	3	0	0	4	0	2	0	3	3	1	0	0	0	1	0	1	1	2	0	0	0	0	0	0	0
UP000003195_706434	706434	Bacteria	Megasphaera micronuciformis F0359	N/A	1771	93	0	2	16	1	18	1	8	9	45	0	1	1	2	3	1	7	10	0	0	0	0	5	0	8	0	0	6	5	0	1	4	3	0	1	3	6	0	1	0	0	0	0	0
UP000003197_872330	872330	Bacteria	Acidithiobacillus sp. GGI-221	N/A	4006	324	0	8	6	2	71	4	4	2	170	0	0	23	7	33	11	4	14	0	0	0	2	8	0	25	0	2	5	32	0	1	10	13	9	10	3	15	0	0	0	0	0	0	0
UP000003240_1009370	1009370	Bacteria	Acetonema longum DSM 6540	N/A	4283	325	0	6	14	6	64	0	25	10	204	0	3	10	14	10	15	15	25	0	0	0	3	14	0	32	0	4	4	23	0	0	5	4	1	1	6	13	0	0	0	0	0	0	0
UP000003244_596315	596315	Bacteria	Peptostreptococcus stomatis DSM 17678	N/A	1600	16	1	12	31	1	13	1	41	49	45	0	9	2	2	3	12	0	4	0	0	0	0	0	0	3	0	0	0	1	0	0	0	0	0	0	0	3	0	0	0	0	0	0	0
UP000003250_1107882	1107882	Bacteria	Mesorhizobium alhagi CCNWXJ12-2	N/A	7194	1365	0	19	32	0	163	6	7	10	235	3	8	39	4	78	15	10	46	0	0	1	18	63	7	86	0	24	23	178	1	2	77	6	39	25	23	41	0	1	0	0	0	0	0
UP000003254_471875	471875	Bacteria	[Ruminococcus] lactaris ATCC 29176	N/A	2706	76	0	18	86	3	33	1	24	63	63	0	15	5	2	9	24	12	19	0	0	0	0	9	0	4	0	1	2	2	1	0	2	0	0	0	2	6	0	0	0	0	0	0	0
UP000003255_422289	422289	Bacteria	Beggiatoa sp. PS	N/A	6642	72	0	23	75	11	44	1	43	42	274	0	7	21	34	9	39	52	8	0	2	0	0	6	0	4	0	1	3	7	1	0	0	0	1	0	1	4	0	0	0	0	0	0	0
UP000003257_391624	391624	Bacteria	Sulfitobacter indolifex HEL-45	N/A	4147	728	0	12	25	1	102	2	5	7	190	5	0	19	5	25	8	9	18	0	1	0	10	50	0	34	0	6	13	90	2	0	27	7	15	15	20	21	0	0	0	0	0	0	0
UP000003277_742743	742743	Bacteria	Dialister succinatiphilus YIT 11850	N/A	2140	123	0	3	43	2	30	3	9	24	74	0	1	7	1	12	16	6	6	0	0	0	0	11	1	22	0	1	9	13	2	1	7	2	0	6	1	2	0	0	0	0	0	0	0
UP000003280_862517	862517	Bacteria	Peptoniphilus duerdenii ATCC BAA-1640	N/A	1987	17	0	7	64	1	13	3	69	67	41	0	13	5	2	6	11	6	6	0	2	0	0	2	0	1	0	1	2	0	0	0	0	0	0	0	1	1	0	0	0	0	0	0	0
UP000003291_871237	871237	Bacteria	Streptococcus infantis SK1302	N/A	2102	40	0	1	24	3	22	0	11	20	99	0	4	2	3	1	25	7	6	0	0	0	0	4	1	2	0	0	3	0	0	0	2	1	0	0	3	1	0	0	0	0	0	0	0
UP000003292_1054213	1054213	Bacteria	Acetobacteraceae bacterium AT-5844	N/A	5288	1608	0	3	16	1	142	8	0	4	416	0	0	120	15	77	5	7	34	0	0	0	12	74	5	125	1	11	11	336	1	0	108	13	107	18	16	48	1	0	0	0	0	0	0
UP000003327_649761	649761	Bacteria	Prevotella veroralis F0319	N/A	3037	53	0	10	28	1	38	1	21	61	91	1	7	3	6	9	9	9	5	0	4	0	0	4	0	7	0	1	4	0	0	0	2	3	1	2	3	0	0	0	0	0	0	0	0
UP000003330_764299	764299	Bacteria	Streptococcus ictaluri 707-05	N/A	2397	51	0	3	24	1	20	3	11	29	193	1	2	3	3	2	19	8	9	0	0	0	0	6	1	5	0	1	2	0	0	1	1	4	0	0	2	5	0	0	0	0	0	0	0
UP000003336_658086	658086	Bacteria	Lachnospiraceae bacterium 3_1_57FAA_CT1	N/A	6505	285	0	9	196	6	84	2	65	41	344	3	6	12	8	15	42	17	22	0	5	1	2	32	1	31	0	3	9	19	0	0	10	5	3	17	8	10	0	0	0	0	0	0	0
UP000003340_537013	537013	Bacteria	[Clostridium] methylpentosum DSM 5476	N/A	3907	182	1	5	31	3	41	1	13	18	180	0	1	14	2	12	53	10	19	0	6	0	6	10	0	8	0	3	4	29	0	7	6	3	0	7	7	9	0	0	0	0	0	0	0
UP000003374_314278	314278	Bacteria	Nitrococcus mobilis Nb-231	N/A	3484	418	0	0	9	1	68	3	2	3	254	0	1	15	7	80	9	2	18	0	0	0	3	19	1	27	1	5	3	51	1	0	4	6	16	7	8	11	0	0	0	0	0	0	0
UP000003408_745014	745014	Bacteria	gamma proteobacterium HIMB55	N/A	2470	213	0	14	25	0	51	1	2	8	112	1	0	11	3	10	26	5	18	0	2	0	2	24	1	15	0	1	4	15	0	1	6	1	1	3	2	3	0	0	0	0	0	0	0
UP000003415_469616	469616	Bacteria	Fusobacterium mortiferum ATCC 9817	N/A	2532	30	0	2	90	2	27	1	92	71	52	1	8	0	1	1	9	6	11	0	2	0	0	2	0	0	0	0	1	1	0	1	0	0	0	0	0	2	0	0	0	0	0	0	0
UP000003416_763034	763034	Bacteria	Bacteroides fluxus YIT 12057	N/A	3920	104	0	5	41	8	42	1	23	32	147	0	6	5	4	7	14	8	10	0	5	0	0	13	0	4	0	2	12	0	0	1	7	2	3	1	3	5	0	0	0	0	0	0	0
UP000003417_331869	331869	Bacteria	alpha proteobacterium BAL199	N/A	5877	1208	0	18	9	0	141	8	3	4	226	2	0	47	3	91	22	8	66	0	0	0	28	31	1	94	0	5	7	157	0	0	48	6	43	23	24	74	1	0	0	0	0	0	0
UP000003422_997350	997350	Bacteria	Peptoniphilus indolicus ATCC 29427	N/A	2269	23	0	7	45	1	16	1	63	62	43	0	10	5	2	2	9	4	11	0	1	0	0	2	0	1	0	1	2	1	0	1	1	0	0	0	1	0	0	0	0	0	0	0	0
UP000003438_411471	411471	Bacteria	Subdoligranulum variabile DSM 15176	N/A	3378	373	0	6	23	3	37	0	4	17	231	0	1	21	3	21	20	24	33	0	2	2	10	36	0	13	0	4	8	35	0	1	17	7	10	22	20	11	0	0	0	0	0	0	0
UP000003445_944559	944559	Bacteria	Paenibacillus sp. HGF7	N/A	5992	442	0	6	48	8	141	4	22	20	377	1	8	34	13	13	43	27	30	0	5	0	2	25	3	78	0	3	9	38	0	3	46	7	13	48	7	12	0	0	0	0	0	0	0
UP000003446_661087	661087	Bacteria	Olsenella sp. oral taxon 809 str. F0356	N/A	1898	293	0	9	20	1	75	0	1	2	126	0	1	9	4	37	18	2	44	0	1	0	7	20	0	35	0	1	5	35	0	0	10	7	17	13	8	25	0	1	0	0	0	0	0
UP000003460_626522	626522	Bacteria	Alloprevotella tannerae ATCC 51259	N/A	2806	97	0	4	29	3	24	2	9	13	128	1	3	3	7	12	4	8	2	0	4	0	0	6	1	6	0	0	3	2	0	0	7	5	1	1	1	2	0	0	0	0	0	0	0
UP000003473_1168065	1168065	Bacteria	gamma proteobacterium BDW918	N/A	3794	338	0	11	10	0	66	2	8	10	241	3	2	8	6	12	33	14	23	0	1	0	3	14	0	11	0	1	16	19	0	0	15	8	3	18	7	8	0	0	0	0	0	0	0
UP000003494_626523	626523	Bacteria	Shuttleworthia satelles DSM 14600	N/A	2247	80	0	11	37	4	33	2	15	20	116	0	1	4	3	13	20	2	10	0	0	0	0	10	0	9	0	1	6	4	0	0	3	2	1	0	2	5	0	0	0	0	0	0	0
UP000003503_888062	888062	Bacteria	Dialister micraerophilus DSM 19965	N/A	1242	29	0	2	22	3	13	2	32	40	22	0	2	1	3	3	1	3	4	0	0	0	0	0	0	2	0	1	1	0	0	0	0	1	0	1	0	1	0	0	0	0	0	0	0
UP000003511_1055526	1055526	Bacteria	Candidatus Paraburkholderia kirkii UZHbot1	N/A	2014	404	0	1	5	1	36	5	1	2	59	0	0	15	6	52	11	2	10	0	0	0	4	9	1	26	1	2	5	32	0	1	34	4	11	21	5	10	0	0	0	0	0	0	0
UP000003533_422288	422288	Bacteria	Beggiatoa sp. SS	N/A	1437	20	0	2	6	4	13	0	4	4	32	0	0	13	1	2	10	4	6	0	0	0	0	1	0	1	0	0	0	1	0	0	1	0	0	0	1	1	0	0	0	0	0	0	0
UP000003544_1026882	1026882	Bacteria	Methylophaga aminisulfidivorans MP	N/A	3174	121	0	12	20	0	28	3	16	15	211	0	2	12	22	8	29	8	17	0	0	0	2	6	0	6	0	3	6	7	0	1	3	2	0	1	3	5	0	0	0	0	0	0	0
UP000003560_445975	445975	Bacteria	Collinsella stercoris DSM 13279	N/A	2527	409	0	10	24	0	68	4	4	8	56	0	2	17	1	42	16	5	28	0	0	1	12	37	1	33	0	6	13	33	0	3	19	10	26	16	9	28	0	0	0	0	0	0	0
UP000003571_907348	907348	Bacteria	Treponema saccharophilum DSM 2985	N/A	2828	217	1	22	55	12	36	3	17	36	49	1	1	5	5	12	70	12	30	0	1	0	1	25	4	8	0	6	18	7	0	0	3	3	3	10	2	9	0	1	1	0	0	0	0
UP000003579_675817	675817	Bacteria	Photobacterium damselae subsp. damselae CIP 102761	N/A	3498	142	0	15	35	0	59	5	22	26	167	1	6	13	35	11	33	16	15	0	0	0	0	12	0	9	0	2	3	6	0	0	2	5	1	3	4	8	0	0	0	0	0	0	0
UP000003584_1150591	1150591	Bacteria	Mycobacterium xenopi RIVM700367	N/A	4272	1139	0	13	11	0	117	3	0	7	129	0	0	148	6	120	12	18	94	1	0	0	26	35	1	94	0	3	10	120	0	1	69	18	78	26	29	109	0	0	0	0	0	0	0
UP000003586_929713	929713	Bacteria	Niabella soli DSM 19437	N/A	4110	196	0	4	13	8	55	1	19	29	162	1	20	12	14	2	23	11	9	0	4	1	0	5	0	10	0	3	19	10	0	1	9	1	0	2	10	6	0	1	0	0	0	0	0
UP000003599_883103	883103	Bacteria	Dolosigranulum pigrum ATCC 51524	N/A	1691	26	0	12	45	0	21	3	36	21	62	0	5	0	9	2	8	7	3	0	2	0	1	2	0	2	0	0	0	4	0	0	0	3	0	1	0	0	0	0	0	0	0	0	0
UP000003604_675812	675812	Bacteria	Grimontia hollisae CIP 101886	N/A	3553	183	0	5	28	1	45	3	6	17	161	1	3	7	7	8	11	7	24	0	0	0	1	14	1	10	0	0	7	12	0	0	4	2	1	3	4	12	0	0	0	0	0	0	0
UP000003620_658088	658088	Bacteria	Lachnospiraceae bacterium 9_1_43BFAA	N/A	2717	75	0	11	129	3	30	2	23	54	81	0	8	6	7	12	11	2	7	0	1	0	0	6	0	6	0	3	3	0	0	0	2	4	0	0	1	4	0	0	0	0	0	0	0
UP000003627_701176	701176	Bacteria	Vibrio sp. (strain N418)	N/A	4028	164	0	8	33	1	52	2	6	15	212	1	5	4	19	6	35	6	24	0	0	0	3	11	1	10	0	2	6	17	0	0	6	8	1	2	4	9	0	0	0	0	0	0	0
UP000003630_391603	391603	Bacteria	Flavobacteriales bacterium ALC-1	N/A	3426	32	0	20	31	7	44	0	70	97	123	1	18	5	2	6	16	21	5	1	1	0	1	5	1	3	0	1	5	1	0	0	2	0	0	0	0	1	0	0	0	0	0	0	0
UP000003631_487797	487797	Bacteria	Flavobacteria bacterium MS024-3C	N/A	1382	59	0	8	10	7	21	1	11	16	78	1	2	0	0	1	9	5	6	0	0	1	0	4	0	3	0	1	4	3	0	0	6	0	0	3	2	4	0	1	0	0	0	0	0
UP000003635_314256	314256	Bacteria	Oceanicola granulosus (strain ATCC BAA-861 / DSM 15982 / KCTC 12143 / HTCC2516)	N/A	3791	1213	0	18	25	0	114	6	2	6	270	1	2	49	6	54	10	7	30	0	0	0	23	102	3	111	0	4	6	269	1	0	77	3	94	15	16	52	0	0	0	0	0	0	0
UP000003637_947828	947828	Bacteria	Lacticaseibacillus rhamnosus MTCC 5462	N/A	3247	97	0	5	0	0	15	0	4	2	95	0	2	2	7	5	21	10	10	0	0	0	1	4	0	4	0	2	5	1	1	0	2	8	0	11	3	7	0	0	0	0	0	0	0
UP000003639_411467	411467	Bacteria	Pseudoflavonifractor capillosus ATCC 29799	N/A	4803	356	2	13	51	7	78	3	11	23	303	0	1	34	7	26	29	21	33	0	2	0	1	25	0	25	0	1	15	46	1	0	12	4	6	6	7	19	0	0	0	0	0	0	2
UP000003645_1130798	1130798	Bacteria	Limosilactobacillus mucosae LM1	N/A	1970	94	0	5	10	3	20	0	13	11	93	1	7	0	16	4	36	17	7	0	0	0	0	6	0	5	0	1	6	5	1	0	1	9	1	15	8	2	0	1	0	0	0	0	0
UP000003659_50743	50743	Bacteria	unidentified eubacterium SCB49	N/A	2926	43	0	16	35	8	43	2	43	53	92	1	8	2	1	1	9	24	11	0	2	1	0	5	1	3	0	0	6	0	0	0	1	0	0	0	0	2	0	0	0	0	0	0	0
UP000003664_391596	391596	Bacteria	Pedobacter sp. BAL39	N/A	5097	153	0	9	19	6	69	2	31	50	207	1	13	7	12	2	28	26	12	0	1	0	1	8	0	4	0	3	9	5	0	1	6	0	1	2	8	4	0	0	0	0	0	0	0
UP000003675_525309	525309	Bacteria	Limosilactobacillus antri DSM 16041	N/A	2224	133	1	11	2	3	28	1	25	21	122	1	5	1	16	3	29	14	15	0	0	0	2	1	0	5	0	2	9	7	0	3	7	11	0	8	12	4	0	1	0	0	0	0	0
UP000003676_411464	411464	Bacteria	Desulfovibrio piger ATCC 29098	N/A	3106	408	0	4	15	2	70	0	4	5	270	1	0	22	3	39	7	3	11	0	0	0	7	43	4	23	0	1	11	65	0	0	40	12	9	5	13	14	0	0	0	0	0	0	0
UP000003688_320771	320771	Bacteria	Pedosphaera parvula (strain Ellin514)	N/A	6492	401	0	2	25	4	188	5	10	22	348	2	9	64	12	17	62	67	36	0	6	1	3	16	1	24	1	5	15	32	0	1	24	10	5	13	18	10	0	0	0	0	0	0	0
UP000003701_585503	585503	Bacteria	Selenomonas noxia ATCC 43541	N/A	2020	302	0	3	23	2	24	0	6	7	99	0	2	9	2	16	7	5	10	0	0	0	2	20	1	22	0	3	9	26	0	1	10	5	11	3	6	7	0	1	0	0	0	0	0
UP000003704_1172194	1172194	Bacteria	Hydrocarboniphaga effusa AP103	N/A	4474	903	0	7	17	1	133	7	2	12	335	0	0	70	10	59	30	14	23	0	2	0	9	41	2	35	2	5	20	107	1	1	71	16	31	54	22	35	0	0	0	0	0	0	0
UP000003705_908338	908338	Bacteria	Peptoniphilus harei ACS-146-V-Sch2b	N/A	1724	27	0	7	68	4	13	2	52	77	52	0	9	2	1	3	6	3	2	0	1	0	0	2	0	3	0	0	2	2	0	2	1	0	0	0	0	0	0	0	0	0	0	0	0
UP000003712_993047	993047	Bacteria	Rhizobium etli CNPAF512	N/A	6543	1049	0	14	19	2	125	10	6	6	220	1	1	31	10	164	80	8	33	0	6	0	13	46	3	63	0	9	14	118	1	0	45	4	28	23	21	37	0	0	0	0	0	0	0
UP000003730_1046627	1046627	Bacteria	Bizionia argentinensis JUB59	N/A	2926	37	0	11	24	8	33	0	54	37	91	2	13	4	8	0	19	11	5	0	1	0	0	1	0	1	0	1	3	0	0	0	0	1	0	1	0	0	0	0	0	0	0	0	0
UP000003752_1423757	1423757	Bacteria	Lentilactobacillus hilgardii (strain ATCC 8290 / DSM 20176 / CCUG 30140 / JCM 1155 / KCTC 3500 / NBRC 15886 / NCIMB 8040 / NRRL B-1843 / 9)	N/A	2791	40	0	9	7	3	21	1	45	37	67	1	6	1	10	1	40	22	9	0	0	0	0	1	0	5	0	3	3	2	0	0	1	0	0	3	2	0	0	0	0	0	0	0	0
UP000003764_655812	655812	Bacteria	Aerococcus viridans (strain ATCC 11563 / DSM 20340 / CCUG 4311 / JCM 20461 / NBRC 12219 / NCTC 8251 / M1)	N/A	1929	46	0	9	31	3	18	3	23	19	51	0	4	0	1	0	29	3	8	0	0	0	0	9	0	4	0	0	3	4	0	0	1	1	0	3	1	0	0	0	0	0	0	0	0
UP000003779_1205910	1205910	Bacteria	Nocardiopsis alba (strain ATCC BAA-2165 / BE74)	N/A	5500	874	2	27	125	0	242	2	2	11	363	2	0	155	12	257	36	32	130	0	0	0	9	58	2	82	1	5	8	136	0	0	33	5	60	8	18	68	1	0	0	0	0	0	0
UP000003784_391598	391598	Bacteria	Flavobacteria bacterium BAL38	N/A	2588	29	0	7	21	13	33	1	57	55	71	1	19	3	4	1	21	28	6	0	3	0	0	2	1	2	0	2	2	1	0	0	1	0	0	0	1	1	0	0	0	0	0	0	0
UP000003803_445972	445972	Bacteria	Anaerotruncus colihominis DSM 17241	N/A	4421	459	1	20	24	3	67	0	12	18	136	3	1	18	6	17	38	8	21	0	0	1	7	18	1	35	0	4	11	53	0	0	26	7	16	38	7	17	0	1	1	0	0	0	0
UP000003806_885272	885272	Bacteria	Jonquetella anthropi DSM 22815	N/A	1508	201	1	5	11	1	25	2	0	5	75	0	0	2	1	10	8	2	15	0	0	0	1	6	0	13	0	0	3	32	0	0	9	3	7	5	5	9	0	0	0	0	1	0	1
UP000003813_794903	794903	Bacteria	Opitutaceae bacterium TAV5	N/A	6011	1495	0	11	26	8	212	4	84	17	362	1	0	166	4	70	61	63	31	0	3	2	19	51	4	104	1	8	19	258	1	6	195	12	84	77	63	64	0	1	0	0	0	0	0
UP000003821_655811	655811	Bacteria	Anaerococcus vaginalis ATCC 51170	N/A	1764	10	0	6	46	9	11	1	94	135	36	0	15	0	0	1	11	0	3	0	1	0	0	0	0	3	0	0	0	0	0	0	0	0	0	0	0	0	0	0	0	0	0	0	0
UP000003822_435830	435830	Bacteria	Actinomyces graevenitzii C83	N/A	1852	457	0	18	16	0	67	3	3	10	109	0	4	32	15	24	53	20	34	0	2	1	13	28	0	54	0	3	20	47	1	2	48	20	24	65	30	23	0	1	0	0	0	0	0
UP000003824_566461	566461	Bacteria	Streptomyces viridosporus (strain ATCC 14672 / DSM 40746 / JCM 4963 / KCTC 9882 / NRRL B-12104 / FH 1290)	Streptomyces ghanaensis	7865	2095	1	37	52	5	447	8	1	14	438	0	3	312	22	448	72	37	136	0	0	1	44	90	0	227	3	3	23	349	0	0	156	9	185	26	84	212	0	0	0	0	0	0	1
UP000003828_1077972	1077972	Bacteria	Arthrobacter globiformis NBRC 12137	N/A	4524	1371	0	21	18	1	185	3	4	3	261	0	1	60	4	50	31	31	73	0	0	0	36	47	0	151	3	7	20	184	1	3	105	12	49	71	57	102	0	0	0	0	0	0	0
UP000003829_575615	575615	Bacteria	Prevotella sp. oral taxon 317 str. F0108	N/A	2926	99	0	6	22	4	35	1	8	32	107	2	5	1	12	7	15	16	15	0	3	0	2	6	0	7	1	2	7	3	0	0	2	3	2	1	2	4	0	1	0	0	0	0	0
UP000003834_88274	88274	Bacteria	delta proteobacterium NaphS2	N/A	6687	144	0	5	33	15	67	2	13	79	228	0	1	38	3	16	13	4	16	0	1	1	1	9	0	8	0	1	3	13	0	1	1	0	2	2	3	6	0	0	0	0	0	0	0
UP000003835_118168	118168	Bacteria	Coleofasciculus chthonoplastes PCC 7420	N/A	8193	191	0	21	80	4	188	6	24	38	399	3	11	154	112	63	102	40	39	0	1	0	4	12	0	15	1	3	8	11	0	0	3	14	0	4	0	10	0	0	0	0	0	0	0
UP000003839_382464	382464	Bacteria	Verrucomicrobiae bacterium DG1235	N/A	4883	304	0	17	77	3	76	3	8	24	248	1	2	22	3	16	55	16	28	0	0	1	3	19	1	11	0	0	18	23	0	0	7	2	2	5	2	8	0	0	0	0	0	0	0
UP000003844_865937	865937	Bacteria	Gillisia limnaea (strain DSM 15749 / LMG 21470 / R-8282)	N/A	3411	30	0	9	61	6	37	0	57	55	147	2	8	2	8	1	9	9	4	0	2	0	0	1	0	1	0	0	1	0	0	0	0	0	0	1	0	1	0	0	0	0	0	0	0
UP000003856_573060	573060	Bacteria	Acidovorax delafieldii 2AN	N/A	4890	1236	0	5	9	5	119	10	2	2	330	2	1	58	10	23	14	17	52	1	0	1	8	22	3	67	1	0	22	209	0	1	111	26	27	36	32	46	0	1	0	0	0	0	0
UP000003868_312284	312284	Bacteria	marine actinobacterium PHSC20C1	N/A	2668	547	0	9	7	0	50	0	4	6	119	0	1	10	1	16	29	12	54	0	0	0	11	26	1	38	0	8	15	51	0	1	22	4	14	19	16	44	0	0	0	0	0	0	0
UP000003900_1131935	1131935	Bacteria	Paenibacillus dendritiformis C454	N/A	5660	436	0	11	57	5	104	1	20	21	322	1	2	21	8	34	28	7	17	0	0	1	7	31	0	36	0	3	12	39	0	0	26	3	15	19	8	8	0	0	0	0	0	0	0
UP000003904_744979	744979	Bacteria	Ahrensia sp. R2A130	N/A	3622	559	0	21	20	0	94	4	6	16	135	0	1	17	4	29	13	16	19	0	1	0	9	29	1	30	0	8	20	41	0	0	16	11	10	15	21	15	0	0	0	0	0	0	0
UP000003919_388413	388413	Bacteria	Algoriphagus machipongonensis	N/A	3932	55	0	9	79	12	51	0	26	52	166	0	7	4	2	2	32	4	6	0	4	0	0	0	1	3	0	2	4	5	0	1	2	0	0	2	2	0	0	1	0	0	0	0	0
UP000003922_165597	165597	Bacteria	Crocosphaera watsonii WH 8501	N/A	5659	52	0	9	118	1	65	5	37	265	443	0	10	47	61	13	41	17	11	0	1	0	1	3	0	5	0	1	2	2	0	0	0	0	0	1	1	3	0	0	0	0	0	0	0
UP000003936_1199245	1199245	Bacteria	secondary endosymbiont of Ctenarytaina eucalypti	N/A	918	27	0	1	1	0	5	0	4	2	39	0	0	0	0	5	0	2	1	0	0	0	0	0	0	1	0	0	0	2	0	0	0	0	0	1	0	0	0	0	0	0	0	0	0
UP000003937_134287	134287	Bacteria	secondary endosymbiont of Heteropsylla cubana	N/A	576	6	0	0	3	0	5	0	11	6	30	0	0	0	0	2	3	0	2	0	0	0	0	0	0	0	0	0	0	1	0	0	0	0	0	0	0	0	0	0	0	0	0	0	0
UP000003947_864069	864069	Bacteria	Microvirga lotononidis	N/A	6918	1051	0	12	24	0	213	8	5	9	346	0	2	65	12	80	27	13	36	0	10	0	8	50	0	84	0	9	21	111	1	1	56	13	41	19	15	34	0	2	0	0	0	0	0
UP000003950_180281	180281	Bacteria	Cyanobium sp. PCC 7001	N/A	2762	590	0	4	10	0	110	3	0	7	464	1	0	91	13	68	21	8	23	0	0	0	7	27	0	37	1	1	4	133	0	0	75	14	38	18	12	26	0	1	0	0	0	0	0
UP000003959_489825	489825	Bacteria	Moorena producens 3L	N/A	7378	156	0	20	60	0	102	6	18	80	401	1	18	54	74	47	88	37	23	0	0	0	0	10	3	6	0	1	4	7	0	1	3	8	1	6	4	5	0	0	0	0	0	0	0
UP000003963_457427	457427	Bacteria	Streptomyces himastatinicus ATCC 53653	N/A	9177	2681	1	39	49	0	575	7	1	16	463	0	0	325	39	528	78	78	146	0	0	0	84	116	2	327	2	3	38	423	0	0	179	16	244	58	132	214	1	1	0	1	0	0	1
UP000003978_556261	556261	Bacteria	Clostridium sp. D5	N/A	4496	159	0	18	92	2	77	3	51	39	159	0	15	9	4	7	14	7	21	0	4	0	2	15	0	13	0	2	5	6	0	0	3	4	0	5	2	7	0	1	0	0	0	0	0
UP000003981_621372	621372	Bacteria	Paenibacillus sp. oral taxon 786 str. D14	N/A	4460	236	0	6	40	5	93	2	18	11	286	1	9	11	12	17	36	21	19	0	0	0	3	14	0	22	1	1	5	20	0	2	7	2	3	6	7	6	0	0	0	0	0	0	0
UP000003987_575594	575594	Bacteria	Limosilactobacillus coleohominis 101-4-CHN	N/A	1652	36	0	10	2	0	10	1	27	19	53	0	13	2	10	2	24	12	7	0	1	0	1	2	0	3	0	0	3	4	0	1	0	0	0	3	1	1	0	0	0	0	0	0	0
UP000003994_883077	883077	Bacteria	Schaalia turicensis ACS-279-V-Col4	N/A	1709	189	0	11	19	0	32	2	6	5	51	0	1	9	1	27	45	10	24	0	0	1	3	15	0	11	0	1	3	20	0	0	6	2	7	8	3	9	0	0	0	0	0	0	0
UP000004001_679189	679189	Bacteria	Prevotella timonensis CRIS 5C-B1	N/A	2202	31	0	7	25	4	25	0	16	29	66	2	6	2	6	4	11	6	6	0	3	0	0	3	0	1	0	0	5	0	0	1	0	2	1	0	0	0	0	0	0	0	0	0	0
UP000004030_1088721	1088721	Bacteria	Novosphingobium pentaromativorans US6-1	N/A	5229	1100	0	15	26	0	126	9	1	7	220	2	1	48	4	51	27	10	21	0	2	0	16	55	3	65	1	8	15	138	1	2	64	18	41	33	15	38	0	0	0	0	0	0	0
UP000004057_570509	570509	Bacteria	Spiroplasma melliferum KC3	N/A	1154	6	0	6	8	4	9	1	67	62	46	1	18	3	3	0	5	5	3	0	0	0	0	0	0	0	0	0	1	0	0	0	0	0	0	1	0	0	0	0	0	0	0	0	0
UP000004070_553184	553184	Bacteria	Lancefieldella rimae ATCC 49626	N/A	1548	146	0	10	12	0	22	1	8	13	39	0	1	6	5	4	22	12	19	0	0	0	6	12	1	10	0	0	5	7	0	0	4	2	6	3	9	10	0	0	0	0	0	0	0
UP000004073_1105031	1105031	Bacteria	Clostridium sp. MSTE9	N/A	3478	187	1	4	33	2	45	4	16	14	160	1	1	14	5	6	72	15	12	0	3	0	1	4	1	13	0	3	3	15	0	0	9	5	3	21	4	5	0	0	0	0	0	0	0
UP000004080_1196324	1196324	Bacteria	Fictibacillus macauensis ZFHKF-1	N/A	3850	75	0	5	48	6	49	5	30	44	223	1	3	10	7	3	16	14	21	0	1	0	0	2	0	4	0	0	4	2	0	0	4	0	1	2	2	6	0	0	0	0	0	0	0
UP000004083_1002805	1002805	Bacteria	Helicobacter bizzozeronii CCUG 35545	N/A	2512	13	1	2	14	1	35	2	3	24	136	1	4	32	12	1	7	9	9	0	1	0	0	1	0	2	0	0	0	0	0	0	0	0	0	0	0	1	0	0	0	0	0	0	1
UP000004088_888741	888741	Bacteria	Kingella denitrificans ATCC 33394	N/A	2517	294	0	9	13	0	26	5	3	8	114	0	4	17	16	6	10	3	15	0	0	0	2	8	1	13	1	0	11	26	0	5	24	16	8	24	4	11	0	0	0	0	0	0	0
UP000004090_428127	428127	Bacteria	Amedibacillus dolichus DSM 3991	N/A	2311	38	0	5	39	4	13	2	24	39	90	0	5	0	2	4	3	6	5	0	0	0	1	1	0	2	0	2	1	1	0	1	0	0	0	0	0	1	0	1	0	0	0	0	0
UP000004095_313606	313606	Bacteria	Microscilla marina ATCC 23134	N/A	8248	95	2	13	72	10	60	7	30	287	358	0	24	19	56	23	44	93	32	0	4	0	1	5	0	5	0	1	11	6	0	1	1	2	0	2	2	4	0	0	0	2	0	0	0
UP000004097_706433	706433	Bacteria	Solobacterium moorei F0204	N/A	2034	31	0	5	29	2	18	1	42	33	45	0	3	4	1	4	9	17	11	0	0	0	1	4	0	5	0	0	1	1	0	0	0	0	1	0	3	2	0	0	0	0	0	0	0
UP000004105_888742	888742	Bacteria	Neisseria bacilliformis ATCC BAA-1200	N/A	2966	638	0	2	12	4	48	3	4	10	136	0	3	26	4	27	6	2	13	0	0	1	11	25	8	26	1	2	16	138	0	1	52	22	20	13	15	12	0	0	0	0	0	0	0
UP000004115_525328	525328	Bacteria	Lactobacillus iners DSM 13335	N/A	1214	17	0	7	6	1	7	1	41	19	55	0	4	3	2	1	8	5	4	0	0	0	2	0	1	1	0	0	2	0	0	0	0	0	0	1	0	0	0	0	0	0	0	0	0
UP000004116_1005043	1005043	Bacteria	Candidatus Regiella insecticola 5.15	N/A	2269	48	0	1	8	0	17	0	5	8	138	0	0	3	13	8	18	0	2	0	0	0	2	2	0	7	0	2	2	3	0	1	0	3	1	0	0	2	0	0	0	0	0	0	0
UP000004121_585501	585501	Bacteria	Oribacterium sinus F0268	N/A	2638	81	1	2	132	20	47	2	17	53	220	0	5	9	2	6	46	8	3	0	0	0	1	10	1	10	0	2	1	3	0	1	4	2	0	3	5	6	0	0	1	0	0	0	1
UP000004137_1000569	1000569	Bacteria	Megasphaera sp. UPII 135-E	N/A	1512	55	0	3	16	0	16	0	26	19	39	0	2	1	13	4	0	9	7	0	0	0	0	2	0	3	0	1	0	1	1	0	1	0	1	2	2	3	0	0	0	0	0	0	0
UP000004150_1042404	1042404	Bacteria	Streptococcus thermophilus CNCM I-1630	N/A	1889	17	0	1	13	2	14	0	2	19	75	1	1	2	1	2	19	5	6	0	0	0	0	3	0	2	0	0	0	0	0	0	1	1	0	1	0	0	0	0	0	0	0	0	0
UP000004156_1125723	1125723	Bacteria	Porphyromonas sp. oral taxon 279 str. F0450	N/A	1729	82	0	4	33	0	25	1	5	17	193	0	1	14	6	10	24	16	4	0	3	1	1	10	1	5	0	0	3	4	0	1	12	1	4	4	4	3	0	1	0	0	0	0	0
UP000004157_754027	754027	Bacteria	Treponema phagedenis F0421	N/A	3146	84	0	11	33	10	20	1	54	44	93	0	0	5	5	2	12	5	6	0	0	0	0	9	3	5	0	3	4	1	0	0	3	1	1	1	1	2	0	0	0	0	0	0	0
UP000004162_377431	377431	Bacteria	Chlorobium ferrooxidans DSM 13031	N/A	2158	96	0	1	12	4	25	4	7	7	152	0	2	6	2	7	18	9	5	0	0	1	2	2	0	6	0	1	6	7	0	0	8	1	2	4	1	5	0	0	0	0	0	0	0
UP000004169_1150626	1150626	Bacteria	Magnetospirillum molischianum DSM 120	N/A	3771	783	0	9	11	0	74	5	3	5	226	0	0	110	3	51	24	9	40	0	1	1	14	35	0	36	0	6	8	106	1	0	53	14	40	19	25	49	0	0	0	0	0	0	0
UP000004184_591159	591159	Bacteria	Streptomyces viridochromogenes (strain DSM 40736 / JCM 4977 / BCRC 1201 / Tue 494)	N/A	7706	2149	1	26	63	0	432	4	1	14	445	0	3	283	25	354	84	58	187	0	1	0	46	101	3	237	5	2	29	335	0	0	135	17	164	60	95	200	0	0	0	1	0	0	0
UP000004191_883114	883114	Bacteria	Helcococcus kunzii ATCC 51366	N/A	1876	14	0	10	69	2	17	3	111	51	39	0	19	0	0	2	8	6	4	0	1	0	0	1	0	1	0	0	1	0	0	0	0	0	0	0	0	1	0	0	0	0	0	0	0
UP000004198_536227	536227	Bacteria	Clostridium carboxidivorans P7	N/A	5458	80	1	6	57	5	51	8	267	103	86	3	38	2	7	1	67	15	7	0	8	0	0	3	0	7	0	4	4	1	0	1	1	3	0	0	2	3	0	0	0	0	0	1	0
UP000004200_765913	765913	Bacteria	Thiorhodococcus drewsii AZ1	N/A	4731	522	0	15	26	3	77	7	5	9	488	1	0	66	6	72	31	14	31	0	2	0	11	35	1	18	1	2	7	61	0	0	28	8	26	20	6	5	0	1	0	0	0	0	0
UP000004207_887327	887327	Bacteria	Kingella kingae ATCC 23330	N/A	2102	196	0	3	5	2	23	4	4	10	95	1	5	4	14	9	5	5	7	0	0	0	2	10	0	8	1	1	9	9	0	2	12	8	4	17	7	14	0	0	0	0	0	0	0
UP000004210_1163408	1163408	Bacteria	Rhodanobacter fulvus Jip2	N/A	3400	809	0	8	3	1	74	2	1	6	310	0	2	37	17	51	19	11	23	0	1	1	15	18	4	37	1	0	13	110	1	0	69	21	33	23	23	39	0	0	0	0	0	0	0
UP000004217_700597	700597	Bacteria	Streptomyces zinciresistens K42	N/A	7577	2414	1	32	42	2	404	3	0	10	415	2	1	279	18	259	45	60	133	0	0	0	61	100	5	317	3	6	34	424	0	0	219	19	239	46	93	219	1	0	0	1	0	0	0
UP000004218_553207	553207	Bacteria	Corynebacterium matruchotii ATCC 14266	N/A	2619	395	0	32	23	0	80	2	10	12	86	0	2	44	25	30	38	60	56	0	0	0	8	16	0	32	0	9	12	19	0	2	28	10	14	18	30	22	0	0	0	0	0	0	0
UP000004221_1129897	1129897	Bacteria	Nitrolancea hollandica Lb	N/A	3967	357	1	3	28	1	68	1	4	2	224	1	1	51	9	69	36	14	27	1	2	0	5	9	1	28	1	2	0	49	0	0	10	3	16	13	7	21	0	0	0	1	0	0	0
UP000004226_596323	596323	Bacteria	Pseudoleptotrichia goodfellowii F0264	N/A	2374	21	0	1	65	2	20	2	93	135	41	0	13	2	2	0	9	7	11	0	0	0	0	2	0	2	0	0	2	0	0	0	1	0	0	0	0	0	0	0	0	0	0	0	0
UP000004245_525370	525370	Bacteria	Rhodococcus hoagii ATCC 33707	N/A	5029	1336	0	14	11	0	162	1	1	5	182	0	0	83	7	88	40	46	136	0	0	0	52	40	1	120	0	7	16	160	0	0	72	9	60	35	38	163	1	0	0	0	0	0	0
UP000004259_246199	246199	Bacteria	Ruminococcus albus 8	N/A	3826	177	0	26	84	3	40	6	23	34	62	1	9	14	10	9	55	36	18	0	4	0	3	18	0	6	0	3	4	8	2	0	4	4	0	12	5	19	0	0	0	0	0	0	0
UP000004261_909943	909943	Bacteria	SAR116 cluster alpha proteobacterium HIMB100	N/A	2334	307	0	8	6	1	34	3	3	10	118	0	0	6	2	8	18	10	13	0	0	0	3	17	3	18	1	1	9	14	0	3	7	3	4	8	3	6	0	0	0	0	0	0	0
UP000004263_207949	207949	Bacteria	Bermanella marisrubri	N/A	3303	111	0	15	37	2	32	4	11	31	171	0	4	5	23	5	22	8	17	0	0	0	1	9	0	3	0	0	8	4	0	0	3	4	0	2	2	2	0	0	0	0	0	0	0
UP000004277_795666	795666	Bacteria	Burkholderiaceae bacterium PBA	N/A	3449	861	0	9	7	0	91	4	0	3	203	1	6	42	5	24	16	18	24	0	1	0	14	18	1	55	2	5	11	116	1	0	88	17	36	35	20	37	1	3	0	0	0	0	0
UP000004281_944560	944560	Bacteria	Actinomyces sp. oral taxon 175 str. F0384	N/A	2638	718	1	19	15	0	100	2	2	6	145	0	3	65	13	88	100	33	68	0	0	3	26	43	0	68	0	1	6	102	0	0	71	8	48	78	24	41	0	0	0	0	0	0	0
UP000004282_506534	506534	Bacteria	Rheinheimera sp. A13L	N/A	3941	269	0	7	14	3	45	5	2	12	475	0	3	6	140	3	16	12	25	0	0	0	0	11	0	9	0	2	7	28	0	1	9	9	1	4	11	11	0	0	0	0	0	0	0
UP000004289_658655	658655	Bacteria	Lachnospiraceae bacterium 1_4_56FAA	N/A	3188	104	0	17	121	2	42	2	16	52	76	1	3	2	7	13	12	3	13	0	0	0	4	15	0	7	0	1	7	6	0	3	1	5	1	3	1	5	0	1	0	0	0	0	0
UP000004291_411684	411684	Bacteria	Hoeflea phototrophica (strain DSM 17068 / NCIMB 14078 / DFL-43)	N/A	4185	768	0	13	21	0	93	7	7	7	165	0	1	18	4	25	13	5	18	0	0	0	20	37	1	47	0	11	16	90	2	0	34	6	18	21	16	23	0	2	0	0	0	0	0
UP000004295_553175	553175	Bacteria	Porphyromonas endodontalis (strain ATCC 35406 / BCRC 14492 / JCM 8526 / NCTC 13058 / HG 370)	N/A	1965	53	0	4	29	3	22	1	1	15	135	1	1	7	4	9	17	2	7	0	2	1	0	3	0	1	0	1	3	5	0	0	2	1	1	0	0	2	0	0	0	0	0	0	0
UP000004310_314231	314231	Bacteria	Fulvimarina pelagi HTCC2506	N/A	3739	511	0	19	33	1	77	4	3	3	151	3	1	11	5	49	34	11	24	0	0	0	9	28	1	40	0	3	8	65	0	1	10	6	15	13	8	5	0	1	0	0	0	0	0
UP000004315_518637	518637	Bacteria	Holdemanella biformis DSM 3989	N/A	2528	27	0	2	45	9	14	0	36	68	70	0	2	3	3	5	10	9	10	0	2	0	0	1	0	1	0	1	1	1	0	0	0	0	0	0	2	1	0	0	0	0	0	0	0
UP000004318_252305	252305	Bacteria	Pseudooceanicola batsensis (strain ATCC BAA-863 / DSM 15984 / KCTC 12145 / HTCC2597)	Oceanicola batsensis	4192	843	0	25	31	1	110	6	4	6	202	4	0	39	2	50	5	12	19	0	2	0	21	55	2	59	1	3	6	113	1	0	33	4	42	15	22	27	0	0	0	0	0	0	0
UP000004322_873449	873449	Bacteria	Streptococcus criceti HS-6	N/A	2261	81	0	13	21	2	26	1	16	39	152	0	1	13	9	3	42	9	8	0	1	0	2	5	0	7	0	1	4	2	0	2	10	7	0	3	5	1	0	0	0	0	0	0	0
UP000004324_1149862	1149862	Bacteria	Pelosinus fermentans B4	N/A	4690	171	0	2	24	2	64	2	59	19	171	1	3	8	8	5	22	13	22	0	0	0	0	5	0	14	0	1	6	7	0	2	3	2	0	2	7	6	0	0	0	0	0	0	0
UP000004339_1179778	1179778	Bacteria	Pseudomonas sp. M47T1	N/A	5675	771	0	15	19	1	102	9	5	8	522	1	2	52	27	23	23	23	43	0	1	0	9	15	1	41	1	6	12	95	2	1	65	40	8	13	22	34	0	0	0	0	0	0	0
UP000004344_741277	741277	Bacteria	Fischerella thermalis JSC-11	N/A	4557	150	0	7	26	3	47	5	10	18	345	0	9	58	57	13	40	38	14	0	0	0	0	8	2	8	0	5	9	7	1	0	1	7	1	0	2	5	0	0	0	0	0	0	0
UP000004358_314230	314230	Bacteria	Blastopirellula marina DSM 3645	N/A	6010	627	1	22	58	1	138	8	4	20	250	2	7	63	25	52	48	19	33	0	6	0	15	46	0	29	3	9	14	47	3	1	41	10	5	15	19	13	0	0	0	0	0	0	0
UP000004367_1089455	1089455	Bacteria	Mobilicoccus pelagius NBRC 104925	N/A	3112	856	0	44	18	0	131	2	1	6	194	0	0	87	3	135	32	71	118	0	0	1	31	42	2	81	3	2	8	108	0	0	71	3	75	26	59	95	0	1	0	0	0	0	0
UP000004374_562729	562729	Bacteria	Rheinheimera nanhaiensis E407-8	N/A	3730	349	0	11	14	0	41	2	1	11	485	0	4	12	157	6	12	4	10	0	0	0	4	7	0	10	0	6	14	37	0	1	13	24	4	4	8	13	0	0	0	0	0	0	0
UP000004394_862515	862515	Bacteria	Prevotella marshii DSM 16973 = JCM 13450	N/A	2334	67	0	6	21	3	37	1	11	37	96	1	3	3	6	2	11	15	7	0	5	0	1	6	1	4	0	0	3	4	0	0	2	0	1	1	3	2	0	0	0	0	0	0	0
UP000004417_161544	161544	Bacteria	Bacillus sp. SG-1	N/A	4305	59	1	10	110	4	55	1	32	45	168	1	8	4	9	4	18	1	10	0	1	0	0	5	0	7	0	0	2	4	0	0	3	0	1	1	0	3	0	0	0	0	0	0	0
UP000004459_411475	411475	Bacteria	Flavonifractor plautii ATCC 29863	N/A	4278	463	1	6	42	1	73	2	6	12	336	3	0	43	3	41	9	9	19	0	0	2	0	31	2	32	0	0	10	89	0	1	32	3	16	7	6	21	2	0	0	0	0	0	1
UP000004465_883111	883111	Bacteria	Facklamia hominis CCUG 36813	N/A	1717	14	0	6	36	1	17	2	24	13	125	0	2	4	3	2	16	8	5	0	0	0	0	1	0	3	0	0	1	0	0	1	0	0	1	2	0	0	0	0	0	0	0	0	0
UP000004478_1225176	1225176	Bacteria	Cecembia lonarensis LW9	N/A	4213	67	0	11	64	13	51	1	26	41	188	1	4	11	6	4	19	3	11	0	3	0	0	5	0	4	0	1	3	5	0	0	5	1	2	5	2	3	0	0	0	0	0	0	0
UP000004485_434085	434085	Bacteria	gamma proteobacterium IMCC2047	N/A	2263	79	0	4	10	1	14	1	3	14	126	1	0	2	11	5	12	3	12	0	0	0	2	5	0	7	0	0	3	5	0	0	1	4	1	6	1	3	0	1	0	0	0	0	0
UP000004494_937450	937450	Bacteria	Oxalobacteraceae bacterium IMCC9480	N/A	4019	665	0	9	6	0	72	6	3	7	279	1	0	30	8	27	16	12	28	0	0	0	9	11	2	25	0	3	10	79	0	0	53	18	14	11	24	31	0	0	0	0	0	0	0
UP000004504_883109	883109	Bacteria	Eubacterium infirmum F0142	N/A	1765	35	0	6	51	1	19	2	36	45	43	0	3	1	2	3	15	0	3	0	1	0	1	4	1	3	0	0	4	1	0	0	2	0	0	0	0	0	0	0	0	0	0	0	0
UP000004505_469618	469618	Bacteria	Fusobacterium varium ATCC 27725	N/A	3007	36	0	3	87	8	34	2	113	110	51	1	15	2	1	0	17	9	10	0	0	0	0	2	0	2	0	1	0	1	0	0	0	0	0	0	0	2	0	0	0	0	0	0	0
UP000004508_485913	485913	Bacteria	Ktedonobacter racemifer DSM 44963	N/A	11211	436	0	8	102	5	160	7	18	101	1185	1	8	171	67	140	108	103	57	0	3	0	2	19	2	22	0	7	3	20	0	0	14	11	15	13	12	12	0	1	0	0	0	0	0
UP000004510_742159	742159	Bacteria	Achromobacter piechaudii ATCC 43553	N/A	5755	1465	0	13	5	0	114	10	3	7	340	1	1	61	11	42	23	21	48	0	1	0	19	26	0	98	0	6	23	282	0	1	132	35	43	50	39	64	3	0	0	0	0	0	0
UP000004512_1118153	1118153	Bacteria	Halomonas sp. GFAJ-1	N/A	3264	301	0	8	36	2	60	5	4	8	302	0	2	14	14	17	24	4	28	0	0	0	3	16	1	16	0	1	3	34	0	1	6	11	7	10	5	5	0	0	0	0	0	0	0
UP000004524_752555	752555	Bacteria	Prevotella bryantii B14	N/A	2748	49	0	10	24	3	39	1	30	36	61	3	13	2	5	2	32	18	9	0	3	0	1	3	0	2	0	1	3	1	0	2	0	1	1	1	0	1	0	0	0	0	0	0	0
UP000004528_585506	585506	Bacteria	Weissella paramesenteroides ATCC 33313	N/A	1952	67	0	7	11	2	18	0	33	19	78	4	2	0	8	2	28	12	12	0	0	0	0	2	0	4	0	3	6	5	1	1	1	3	0	11	4	4	0	0	0	0	0	0	0
UP000004532_272129	272129	Bacteria	Kamptonema sp. PCC 6506	N/A	5820	209	0	23	69	3	120	7	13	21	317	3	11	105	62	17	78	48	26	0	0	0	1	7	0	11	0	8	5	16	0	2	12	9	0	5	7	5	0	0	0	0	0	0	0
UP000004557_1162282	1162282	Bacteria	Rhodanobacter sp. 115	N/A	3915	761	0	3	5	2	85	8	2	8	332	4	2	37	17	86	14	11	21	0	0	1	12	15	2	35	1	1	16	96	1	1	42	28	26	27	17	22	1	0	0	0	0	0	0
UP000004567_1144300	1144300	Bacteria	Limosilactobacillus gastricus PS3	N/A	1269	43	0	2	4	1	16	0	21	7	46	0	3	0	8	3	17	8	8	0	0	0	0	2	0	1	0	0	0	2	0	0	1	1	0	1	4	0	0	0	0	0	0	0	0
UP000004575_997352	997352	Bacteria	Prevotella nigrescens ATCC 33563	N/A	2420	42	0	6	24	8	25	1	13	34	61	2	5	1	6	4	2	12	4	0	3	0	0	5	0	4	0	2	4	1	0	0	1	1	2	0	2	0	0	0	0	0	0	0	0
UP000004602_608534	608534	Bacteria	Oribacterium sp. oral taxon 078 str. F0262	N/A	2936	104	0	5	173	7	43	2	6	17	297	2	1	2	1	67	60	0	0	0	0	0	1	7	0	7	0	1	5	13	0	0	3	0	1	7	0	6	0	0	0	0	0	0	0
UP000004619_411483	411483	Bacteria	Faecalibacterium prausnitzii (strain DSM 17677 / JCM 31915 / A2-165)	Faecalibacterium duncaniae	3472	373	0	8	35	2	47	2	7	25	172	1	0	22	8	24	49	8	15	0	0	0	4	38	0	21	0	2	17	47	0	0	20	9	17	26	5	9	0	0	0	0	0	0	0
UP000004625_797515	797515	Bacteria	Lentilactobacillus parafarraginis F0439	N/A	3183	83	0	19	6	0	27	1	31	27	94	1	11	9	14	0	44	40	18	0	0	0	6	1	0	6	0	3	7	3	0	6	2	2	0	19	10	3	0	0	0	0	0	0	0
UP000004664_697282	697282	Bacteria	Methylobacter tundripaludum (strain ATCC BAA-1195 / DSM 17260 / SV96)	N/A	4194	240	0	10	13	3	59	5	15	23	245	1	4	16	14	8	22	21	17	0	3	0	3	21	1	7	2	1	5	19	1	0	17	3	4	6	18	13	0	0	0	0	0	0	0
UP000004671_880073	880073	Bacteria	Caldithrix abyssi DSM 13497	N/A	3674	61	0	8	59	8	38	2	40	57	239	1	4	8	11	7	14	7	8	0	2	1	0	3	0	5	0	2	3	4	0	0	1	1	0	2	0	2	0	0	0	0	0	0	0
UP000004674_864051	864051	Bacteria	Burkholderiales bacterium JOSHI_001	N/A	4891	1856	0	9	7	0	145	13	2	9	478	1	1	137	15	38	22	20	70	0	0	0	35	35	3	158	0	2	40	503	1	1	275	67	99	56	46	91	0	0	0	0	0	0	0
UP000004679_637616	637616	Bacteria	Methylophaga thiooxydans DMS010	N/A	2492	119	0	7	18	1	28	1	10	7	159	0	2	5	8	5	10	5	13	0	0	0	4	9	1	8	0	1	6	5	0	3	3	2	1	4	4	2	0	0	0	0	0	0	0
UP000004685_575590	575590	Bacteria	Bacteroidetes oral taxon 274 str. F0058	N/A	1854	36	0	3	7	1	13	0	20	21	43	0	6	2	2	2	10	5	9	0	2	1	0	3	0	1	0	2	4	1	0	1	1	0	0	0	2	1	0	0	0	0	0	0	0
UP000004688_391616	391616	Bacteria	Octadecabacter arcticus 238	N/A	4331	550	0	18	9	2	81	4	6	4	112	1	0	36	1	32	6	14	24	0	0	0	16	26	1	35	1	6	11	44	0	0	16	5	7	6	11	16	0	0	0	0	0	0	0
UP000004690_926559	926559	Bacteria	Joostella marina DSM 19592	N/A	3783	55	0	13	46	10	32	0	69	65	108	5	9	3	4	5	19	15	10	0	4	0	1	5	0	6	0	1	4	1	1	0	0	0	0	1	0	1	0	0	0	0	0	0	0
UP000004691_882086	882086	Bacteria	Saccharomonospora xinjiangensis XJ-54	N/A	4307	1078	0	43	23	0	185	3	1	5	220	2	1	109	20	133	47	27	160	0	0	0	36	43	1	107	1	3	14	157	0	1	44	5	67	22	44	121	0	0	0	0	0	0	0
UP000004692_391615	391615	Bacteria	gamma proteobacterium HTCC5015	N/A	2449	160	0	4	23	3	29	2	2	14	133	1	2	10	5	13	17	3	17	0	0	0	3	7	0	4	0	2	11	12	0	1	2	5	4	5	3	5	0	0	0	0	0	0	0
UP000004695_457421	457421	Bacteria	Clostridiales bacterium 1_7_47FAA	N/A	6251	309	2	20	69	5	158	1	34	28	179	4	3	19	5	10	35	16	34	0	3	1	8	29	0	36	0	5	9	17	0	2	10	6	4	9	29	15	0	1	0	0	0	0	0
UP000004699_565045	565045	Bacteria	Luminiphilus syltensis NOR5-1B	N/A	2923	308	0	10	21	1	66	0	4	16	186	0	0	17	3	16	10	5	22	0	0	0	4	20	2	11	0	2	6	30	1	1	5	1	1	9	6	10	0	0	0	0	0	0	0
UP000004701_633131	633131	Bacteria	Thalassobium sp. R2A62	N/A	3672	470	0	24	21	1	67	2	8	10	90	1	0	8	4	16	10	13	10	0	0	0	11	25	1	30	1	2	16	36	0	0	22	4	11	9	20	12	0	0	0	0	0	0	0
UP000004704_645465	645465	Bacteria	Streptomyces sp. e14	N/A	6181	2086	1	23	35	0	482	3	0	8	339	0	0	285	18	377	75	76	124	0	0	2	41	91	1	268	1	5	27	300	0	0	198	22	218	71	117	173	0	0	0	0	0	0	0
UP000004712_575609	575609	Bacteria	Peptoniphilus sp. oral taxon 386 str. F0131	N/A	1404	17	0	6	41	5	10	1	63	36	37	0	9	4	0	3	8	2	3	0	1	0	0	0	0	2	0	0	0	2	0	0	1	0	0	0	0	0	0	0	0	0	0	0	0
UP000004719_247639	247639	Bacteria	marine gamma proteobacterium HTCC2080	N/A	3184	303	0	8	17	3	56	1	3	12	183	0	1	13	5	12	12	13	20	0	0	0	3	15	3	22	2	2	5	21	0	1	3	3	2	6	7	9	1	0	0	0	0	0	0
UP000004728_983920	983920	Bacteria	Novosphingobium nitrogenifigens DSM 19370	N/A	3800	1088	0	11	9	0	126	5	1	3	171	1	1	67	3	44	23	23	21	0	0	0	23	28	5	59	0	6	12	156	2	0	80	16	57	21	24	52	0	0	0	0	0	0	0
UP000004731_388401	388401	Bacteria	Rhodobacteraceae bacterium HTCC2150	N/A	3636	372	0	20	18	3	68	4	6	11	107	1	1	8	1	7	10	4	21	0	0	0	5	21	0	16	0	5	12	18	1	2	13	1	4	6	13	12	0	0	0	0	0	0	0
UP000004732_555793	555793	Bacteria	Novosphingobium sp. Rr 2-17	N/A	4301	1092	0	11	6	1	136	4	3	7	190	1	2	86	7	30	19	8	25	0	2	0	21	35	0	55	0	8	19	141	3	3	74	15	47	36	20	44	0	1	0	0	0	0	0
UP000004754_887929	887929	Bacteria	Pseudoramibacter alactolyticus ATCC 23263	N/A	2514	261	0	12	15	3	30	3	12	27	63	0	3	3	3	18	9	7	16	0	0	0	8	18	0	19	0	5	6	24	0	1	7	2	10	3	2	14	0	0	0	0	0	0	0
UP000004756_518636	518636	Bacteria	[Clostridium] asparagiforme DSM 15981	N/A	6817	480	1	23	93	3	188	0	20	25	201	0	4	18	2	28	30	24	40	0	2	2	6	48	1	66	0	3	12	44	2	1	12	2	6	16	38	18	0	2	0	0	0	0	1
UP000004777_102897	102897	Bacteria	Frankia sp. EUN1f	N/A	8160	2789	0	73	19	2	777	8	3	1	371	1	1	382	21	362	115	147	226	1	0	1	112	87	2	537	3	10	8	375	2	3	306	17	271	138	202	328	0	0	0	0	0	0	0
UP000004778_525246	525246	Bacteria	Actinomyces urogenitalis DSM 15434	N/A	2394	669	0	8	22	0	75	3	1	3	124	0	0	31	4	65	26	12	55	0	0	1	22	45	0	54	1	2	4	89	0	0	30	13	58	35	21	53	1	0	0	0	0	0	0
UP000004793_511051	511051	Bacteria	Caldisericum exile (strain DSM 21853 / NBRC 104410 / AZM16c01)	N/A	1566	10	0	0	36	18	15	1	44	29	78	0	3	2	1	0	9	9	9	0	2	0	0	0	0	0	0	0	0	0	0	1	1	0	0	0	0	0	0	0	0	0	0	0	0
UP000004811_1144317	1144317	Bacteria	Acidovorax sp. CF316	N/A	6721	2262	0	10	11	1	170	7	5	7	490	1	1	122	14	30	25	36	55	0	0	1	20	32	3	142	3	3	39	461	0	4	250	72	76	78	54	117	2	1	0	0	0	0	0
UP000004816_679197	679197	Bacteria	Segniliparus rugosus (strain ATCC BAA-974 / DSM 45345 / CCUG 50838 / CIP 108380 / JCM 13579 / CDC 945)	N/A	3502	1094	1	19	39	1	120	0	0	4	157	3	0	114	14	48	48	11	59	0	0	0	17	50	5	96	0	1	13	194	0	0	73	18	52	31	12	95	0	0	0	1	0	0	1
UP000004830_742742	742742	Bacteria	Collinsella tanakaei YIT 12063	N/A	2204	451	0	22	21	1	56	4	5	9	56	0	1	14	3	14	31	9	20	0	0	0	22	31	1	59	1	3	18	39	0	1	27	10	14	34	9	32	0	0	0	0	0	0	0
UP000004836_1220535	1220535	Bacteria	alpha proteobacterium IMCC14465	N/A	1890	119	0	6	23	2	31	2	5	12	59	0	1	5	0	7	20	7	5	0	0	0	3	12	0	5	0	0	3	4	0	0	6	2	1	4	2	0	0	0	0	0	0	0	0
UP000004837_1156937	1156937	Bacteria	Methylacidiphilum fumariolicum (strain SolV)	N/A	2208	34	0	1	34	18	24	2	7	29	182	0	2	15	0	1	21	1	5	2	1	0	0	0	0	3	0	1	0	2	0	0	0	0	2	0	3	0	0	0	0	0	0	0	0
UP000004870_638300	638300	Bacteria	Cardiobacterium hominis (strain ATCC 15826 / DSM 8339 / NCTC 10426 / 6573)	N/A	2580	517	0	6	10	1	47	3	7	7	202	0	12	56	12	13	4	7	10	0	0	1	14	32	4	19	2	5	15	85	0	3	31	12	11	11	21	14	0	0	0	0	0	0	0
UP000004889_1049972	1049972	Bacteria	Leptospira licerasiae serovar Varillal str. VAR 010	N/A	3927	61	0	4	54	28	58	1	15	70	200	1	3	8	3	4	77	15	3	0	0	2	0	6	0	8	0	1	3	2	0	0	3	0	1	9	1	3	0	0	0	0	0	0	0
UP000004893_553973	553973	Bacteria	[Clostridium] hylemonae DSM 15053	N/A	3971	183	0	14	97	2	62	2	35	50	113	1	5	6	4	13	11	9	17	0	0	0	2	18	2	25	0	2	5	14	0	0	6	4	1	2	5	16	0	0	0	0	0	0	0
UP000004910_428126	428126	Bacteria	[Clostridium] spiroforme DSM 1552	N/A	2358	13	0	8	13	1	15	1	144	49	61	1	8	1	0	7	6	9	7	0	3	0	0	0	0	0	0	0	1	1	0	0	0	0	0	0	0	1	0	0	0	0	0	0	0
UP000004913_742766	742766	Bacteria	Dysgonomonas gadei ATCC BAA-286	N/A	4153	75	0	11	47	4	51	4	62	55	130	0	13	8	8	13	32	15	10	0	4	0	0	6	0	5	1	2	5	1	0	1	2	1	1	0	2	1	0	1	0	0	0	0	0
UP000004914_406560	406560	Bacteria	Streptococcus pneumoniae SP14-BS69	N/A	2761	46	0	3	33	1	21	0	17	23	144	0	2	5	4	1	13	3	3	0	0	0	2	5	0	2	0	1	3	0	0	0	2	1	0	1	0	5	0	0	0	0	0	0	0
UP000004915_1078020	1078020	Bacteria	Mycolicibacterium thermoresistibile (strain ATCC 19527 / DSM 44167 / CIP 105390 / JCM 6362 / NCTC 10409 / 316)	Mycobacterium thermoresistibile	4613	1261	0	22	18	1	155	3	3	10	151	1	0	180	11	115	20	42	95	0	0	0	42	44	0	131	1	5	14	155	1	0	75	12	69	15	56	145	1	0	0	0	0	0	0
UP000004923_626939	626939	Bacteria	Phascolarctobacterium succinatutens YIT 12067	N/A	2148	211	0	7	17	1	29	0	9	14	99	1	3	3	5	2	4	3	8	0	1	1	3	19	0	13	0	2	15	12	0	2	8	4	2	0	1	4	0	0	0	0	0	0	0
UP000004926_882083	882083	Bacteria	Saccharomonospora marina XMU15	N/A	5567	1389	0	12	16	0	200	2	0	6	328	2	2	134	22	172	24	50	144	0	0	0	43	45	4	145	2	6	6	231	0	2	40	10	115	21	38	164	0	0	0	0	0	0	0
UP000004928_913865	913865	Bacteria	Desulfosporosinus sp. OT	N/A	6205	117	1	7	42	2	78	5	54	13	229	4	1	22	15	3	31	22	33	1	2	0	1	5	0	10	0	5	0	9	0	1	1	3	0	2	10	12	0	1	0	0	0	0	0
UP000004931_247633	247633	Bacteria	marine gamma proteobacterium HTCC2143	N/A	3661	174	0	16	19	2	39	0	6	20	161	0	2	3	13	6	18	5	14	0	0	0	3	8	1	10	0	2	4	12	0	0	4	2	0	4	3	9	0	0	0	0	0	0	0
UP000004946_864564	864564	Bacteria	Parascardovia denticolens DSM 10105 = JCM 12538	N/A	1679	155	0	19	22	3	41	0	10	9	84	0	3	25	18	19	78	10	12	0	0	0	4	24	1	16	0	1	10	4	0	0	9	6	5	24	9	2	0	0	0	0	0	0	0
UP000004947_313628	313628	Bacteria	Lentisphaera araneosa HTCC2155	N/A	4982	73	0	14	76	3	49	6	32	177	186	0	8	11	6	7	51	7	4	0	1	0	0	12	0	3	0	0	9	2	0	0	3	1	1	1	1	2	0	0	0	0	0	0	0
UP000004949_1088869	1088869	Bacteria	Gluconobacter morbifer G707	N/A	2846	335	0	5	6	1	64	2	2	3	149	1	1	51	4	26	24	9	15	0	0	0	2	9	0	20	2	0	5	33	0	2	28	10	13	13	11	8	0	0	0	0	0	0	0
UP000004956_762967	762967	Bacteria	Sutterella parvirubra YIT 11816	N/A	2483	550	0	18	40	1	55	6	0	13	69	0	0	18	0	67	16	6	28	0	0	0	9	66	2	36	2	1	26	71	0	1	35	12	30	22	17	26	1	0	0	0	0	0	0
UP000004959_1045004	1045004	Bacteria	Oenococcus kitaharae DSM 17330	N/A	1818	80	0	7	1	7	13	0	9	13	121	0	2	0	5	3	38	2	7	0	0	0	0	3	0	4	0	1	5	1	0	0	4	5	3	6	3	1	0	0	0	0	0	0	0
UP000004972_221359	221359	Bacteria	Synechococcus sp. RS9916	N/A	2955	277	0	7	7	0	59	3	0	6	364	1	1	39	13	39	39	6	25	0	0	0	3	12	1	15	1	1	6	40	0	0	11	7	4	8	6	12	0	0	0	0	0	0	0
UP000004978_1037410	1037410	Bacteria	Mycoplasmopsis columbinum SF7	N/A	614	10	0	1	12	2	1	0	24	29	28	0	10	3	0	0	6	4	0	0	0	0	0	0	0	0	0	1	2	0	0	0	0	0	0	0	0	0	0	0	0	0	0	0	0
UP000005017_679192	679192	Bacteria	Bulleidia extructa W1219	N/A	1415	13	0	4	28	0	11	1	11	37	52	0	0	0	2	1	5	2	5	0	0	0	0	0	0	1	0	0	0	0	0	0	0	0	0	0	0	1	0	0	0	0	0	0	0
UP000005019_1000565	1000565	Bacteria	Methyloversatilis universalis (strain ATCC BAA-1314 / JCM 13912 / FAM5)	N/A	3919	1064	0	10	7	0	101	7	0	4	324	0	0	55	1	62	23	10	26	0	3	1	28	30	1	66	2	2	15	217	1	0	116	16	69	22	21	36	0	1	0	0	0	0	0
UP000005025_797516	797516	Bacteria	Lentilactobacillus kisonensis F0435	N/A	3325	64	0	10	2	1	25	0	34	40	84	3	13	9	6	4	46	40	10	0	1	0	6	2	0	5	0	5	5	2	0	3	3	0	0	13	6	0	0	0	0	0	0	0	0
UP000005055_1034808	1034808	Bacteria	Mycoplasmopsis anatis 1340	N/A	803	7	0	1	8	1	3	0	46	35	19	0	21	4	0	0	8	2	1	0	0	0	0	0	0	0	0	0	2	0	0	0	0	0	1	0	0	0	0	0	0	0	0	0	0
UP000005089_556269	556269	Bacteria	Oxalobacter formigenes OXCC13	N/A	2076	111	0	1	13	2	39	3	9	24	59	1	3	8	3	8	15	7	7	0	0	0	3	7	0	10	0	4	9	0	0	0	6	4	0	1	3	2	0	0	0	0	0	0	0
UP000005090_686340	686340	Bacteria	Methylomicrobium album BG8	N/A	3738	370	0	8	28	2	71	4	8	18	256	2	1	31	10	14	17	11	11	0	4	0	7	23	3	18	1	2	10	39	1	0	24	10	6	14	3	11	0	0	0	0	0	0	0
UP000005096_584708	584708	Bacteria	Aminomonas paucivorans DSM 12260	N/A	2391	251	0	0	29	1	87	2	0	3	347	0	0	40	1	49	3	4	27	0	0	0	1	16	0	31	0	1	1	55	1	0	5	2	6	6	2	6	0	0	0	0	0	0	0
UP000005104_768710	768710	Bacteria	Desulfosporosinus youngiae DSM 17734	N/A	5108	163	0	4	33	6	76	6	54	10	276	2	3	17	5	5	21	17	20	0	0	0	0	8	0	10	0	3	6	11	0	3	5	5	1	5	7	11	0	0	0	0	0	0	0
UP000005106_641107	641107	Bacteria	Clostridium sp. DL-VIII	N/A	5645	57	2	16	80	1	44	4	315	102	99	1	46	3	2	0	64	21	12	0	2	0	1	2	2	6	0	3	3	0	0	0	0	2	0	1	2	1	0	1	0	0	0	0	0
UP000005135_467661	467661	Bacteria	Rhodobacteraceae bacterium KLH11	N/A	4229	578	0	17	25	2	94	3	3	12	157	1	1	17	3	24	8	14	26	0	0	0	9	34	0	31	0	5	11	60	0	0	21	5	16	12	18	21	0	0	0	0	0	0	0
UP000005139_401526	401526	Bacteria	Thermosinus carboxydivorans Nor1	N/A	2738	337	0	4	13	1	32	2	10	9	124	5	2	16	8	14	4	3	21	0	0	0	1	6	1	32	0	3	4	31	0	2	12	1	5	3	5	22	0	0	0	0	0	0	0
UP000005141_702438	702438	Bacteria	Prevotella oulorum F0390	N/A	2483	76	1	3	18	1	52	2	18	37	113	2	3	3	10	6	5	16	4	0	4	0	3	6	2	1	1	0	8	4	0	1	2	4	2	0	3	0	0	0	0	0	0	0	0
UP000005143_1097667	1097667	Bacteria	Patulibacter medicamentivorans	N/A	4372	1688	0	22	13	0	264	1	1	8	290	0	0	109	3	266	24	59	75	0	0	0	64	52	2	217	1	7	13	295	0	0	131	9	170	22	63	157	1	0	0	0	0	0	0
UP000005147_883112	883112	Bacteria	Falseniella ignava CCUG 37419	N/A	1621	21	0	7	53	1	18	6	23	16	54	0	2	5	7	4	10	12	6	0	1	0	0	3	0	2	0	0	0	0	0	0	1	1	0	2	0	1	0	0	0	0	0	0	0
UP000005167_1049564	1049564	Bacteria	endosymbiont of Tevnia jerichonana (vent Tica)	N/A	3230	230	0	5	26	1	59	1	5	19	405	1	1	21	25	26	24	8	12	0	7	0	3	18	0	7	0	0	7	21	0	0	9	4	4	12	2	7	0	0	0	0	0	0	0
UP000005178_445971	445971	Bacteria	Anaerofustis stercorihominis DSM 17244	N/A	2331	21	0	13	56	5	21	2	81	113	27	1	14	1	0	4	20	3	7	0	0	0	0	0	2	5	0	2	0	1	0	1	1	0	0	0	0	1	0	0	0	0	0	0	0
UP000005234_767434	767434	Bacteria	Frateuria aurantia (strain ATCC 33424 / DSM 6220 / KCTC 2777 / LMG 1558 / NBRC 3245 / NCIMB 13370)	Acetobacter aurantius	3098	656	0	4	4	0	84	3	1	4	340	0	1	36	18	42	22	13	18	0	0	0	11	18	0	31	0	5	8	92	0	0	54	17	25	28	18	26	0	0	0	0	0	0	0
UP000005244_796937	796937	Bacteria	Peptoanaerobacter stomatis	N/A	2275	22	0	8	55	3	21	3	87	84	28	1	17	5	3	1	23	12	5	0	1	0	0	0	0	2	0	1	1	1	0	0	1	0	0	2	0	1	0	0	0	0	0	0	0
UP000005258_1110502	1110502	Bacteria	Tistrella mobilis (strain KA081020-065)	N/A	5778	2303	0	28	15	2	204	14	3	2	373	0	0	101	5	137	19	23	46	0	0	1	85	115	3	298	1	23	10	442	6	0	149	14	211	26	69	123	1	0	0	0	0	0	0
UP000005262_768704	768704	Bacteria	Desulfosporosinus meridiei (strain ATCC BAA-275 / DSM 13257 / KCTC 12902 / NCIMB 13706 / S10)	N/A	4340	110	0	8	27	1	64	6	38	18	250	0	5	10	6	3	29	12	22	0	1	0	2	6	0	7	0	1	1	7	0	0	2	3	1	4	6	11	0	0	0	0	0	0	0
UP000005263_187303	187303	Bacteria	Methylocystis sp. (strain SC2)	N/A	4040	1100	1	3	11	1	86	9	4	6	151	2	2	71	5	82	10	4	18	0	3	0	17	39	6	56	1	8	15	200	0	0	73	11	87	27	11	28	0	0	0	0	0	0	1
UP000005269_333849	333849	Bacteria	Enterococcus faecium (strain ATCC BAA-472 / TX0016 / DO)	N/A	3059	40	0	2	56	11	34	0	27	37	136	1	2	4	12	3	33	22	3	0	0	0	0	7	1	4	0	1	2	1	0	0	2	4	0	1	0	1	0	0	0	0	0	0	0
UP000005275_765910	765910	Bacteria	Marichromatium purpuratum 984	N/A	3249	717	0	11	18	1	77	4	0	2	468	3	0	71	8	113	5	15	23	0	3	0	6	43	1	41	0	4	0	150	0	1	33	4	85	15	14	29	0	1	0	0	0	0	0
UP000005286_879305	879305	Bacteria	Anaerococcus prevotii ACS-065-V-Col13	N/A	1634	15	0	12	58	1	11	3	61	74	39	0	2	0	1	5	8	2	4	0	1	0	0	0	0	2	0	0	0	0	0	1	0	0	0	0	0	0	0	0	0	0	0	0	0
UP000005297_314345	314345	Bacteria	Mariprofundus ferrooxydans PV-1	N/A	2856	288	0	7	6	2	43	5	3	5	196	2	0	6	10	8	9	7	14	0	0	0	6	4	0	12	0	3	8	20	0	0	9	5	5	11	7	7	0	0	0	0	0	0	0
UP000005316_1027292	1027292	Bacteria	Sporosarcina newyorkensis 2681	N/A	3825	71	1	6	60	4	47	2	32	31	173	2	2	6	12	4	8	8	15	0	1	0	0	4	1	1	0	3	0	3	0	0	2	0	1	2	1	2	0	0	0	0	0	0	0
UP000005317_870187	870187	Bacteria	Thiothrix nivea (strain ATCC 35100 / DSM 5205 / JP2)	N/A	4218	368	0	25	16	3	67	5	6	15	387	2	3	61	31	10	36	32	18	0	4	0	10	27	1	15	2	2	13	19	1	0	44	13	9	9	13	13	0	0	0	0	0	0	0
UP000005324_525371	525371	Bacteria	Roseomonas cervicalis ATCC 49957	N/A	4774	1906	0	3	13	1	169	8	0	2	539	0	0	123	15	119	12	4	23	0	0	0	18	101	2	179	3	6	10	502	1	0	149	23	160	20	12	49	0	0	0	0	0	0	0
UP000005330_1177931	1177931	Bacteria	Thiovulum sp. ES	N/A	2104	5	0	4	77	7	14	0	21	70	44	0	7	3	0	4	32	7	7	0	3	0	0	1	0	0	0	0	0	0	0	0	1	0	0	0	0	1	0	0	0	0	0	0	0
UP000005332_997355	997355	Bacteria	Cutibacterium avidum ATCC 25577	N/A	2376	286	0	20	10	0	57	1	6	5	83	1	0	28	5	31	38	19	68	0	1	0	0	20	0	10	0	4	8	14	0	0	14	3	13	16	7	19	0	0	0	0	0	0	0
UP000005336_1030841	1030841	Bacteria	Neisseria wadsworthii 9715	N/A	2553	204	0	5	16	1	37	3	4	15	107	0	2	7	12	10	13	2	14	0	0	0	3	10	0	14	0	0	10	25	0	3	11	4	3	15	3	7	0	0	0	0	0	0	0
UP000005351_888056	888056	Bacteria	Actinomyces sp. oral taxon 448 str. F0400	N/A	2518	757	0	16	7	0	126	0	1	1	133	0	1	73	6	151	49	27	79	0	0	1	35	34	0	103	1	2	0	103	0	1	51	3	87	48	23	70	1	0	0	0	0	0	0
UP000005380_717772	717772	Bacteria	Thiomicrospira aerophila AL3	N/A	2067	111	0	1	4	1	26	4	5	3	166	1	0	1	30	7	7	3	10	0	0	0	1	8	0	3	0	1	5	12	0	1	10	5	2	1	3	3	0	0	0	0	0	0	0
UP000005384_742737	742737	Bacteria	Hungatella hathewayi WAL-18680	N/A	5166	261	0	13	128	1	156	2	24	22	183	1	10	8	7	51	55	55	44	0	2	1	4	21	1	36	0	2	9	14	2	0	5	1	0	4	35	15	0	0	0	0	0	0	0
UP000005387_717606	717606	Bacteria	Paenibacillus curdlanolyticus YK9	N/A	4803	456	0	10	33	3	117	6	18	11	263	4	6	17	22	16	48	44	17	0	1	0	4	22	1	48	0	4	7	39	0	3	26	4	10	30	10	23	0	0	0	0	0	0	0
UP000005388_764291	764291	Bacteria	Streptococcus urinalis 2285-97	N/A	2206	30	0	3	18	5	20	1	30	50	86	1	2	1	8	1	44	18	8	0	0	0	1	3	0	2	0	0	3	1	0	0	0	3	0	1	0	0	0	0	0	0	0	0	0
UP000005392_997347	997347	Bacteria	Fusobacterium nucleatum subsp. animalis ATCC 51191	N/A	2777	20	1	2	35	5	29	1	77	83	51	2	10	3	0	0	17	4	3	0	0	0	0	2	0	2	0	0	1	2	0	0	1	0	1	0	1	2	0	0	0	0	0	0	0
UP000005395_314266	314266	Bacteria	Sphingomonas sp. (strain SKA58)	N/A	3892	1023	0	12	13	0	109	2	2	5	193	4	0	52	7	41	16	6	16	0	0	0	39	29	5	50	0	12	12	124	5	3	66	14	54	26	17	32	1	0	0	0	0	0	0
UP000005435_720554	720554	Bacteria	Acetivibrio clariflavus (strain DSM 19732 / NBRC 101661 / EBR45)	Clostridium clariflavum	3774	50	0	9	72	4	37	1	96	75	103	0	14	23	4	3	24	44	18	0	6	0	0	1	0	8	0	2	1	3	0	0	2	0	0	1	1	2	0	0	0	0	0	0	0
UP000005436_203275	203275	Bacteria	Tannerella forsythia (strain ATCC 43037 / JCM 10827 / CCUG 21028 A / KCTC 5666 / FDC 338)	Bacteroides forsythus	2978	61	0	2	36	2	30	2	10	20	102	1	3	5	4	3	20	9	7	0	1	1	2	4	0	6	0	0	4	1	0	0	1	0	0	0	3	2	0	0	0	0	0	0	0
UP000005437_1114970	1114970	Bacteria	Pseudomonas ogarae (strain DSM 112162 / CECT 30235 / F113)	N/A	5837	645	0	13	27	0	96	4	5	14	632	2	5	43	21	19	26	9	27	0	0	0	8	25	1	35	1	5	13	79	0	0	41	22	11	19	17	32	0	0	0	0	0	0	0
UP000005438_700598	700598	Bacteria	Niastella koreensis (strain DSM 17620 / KACC 11465 / NBRC 106392 / GR20-10)	N/A	7171	229	0	8	41	13	113	2	43	71	311	2	39	17	29	5	33	88	22	0	15	1	0	6	0	8	0	5	13	11	0	5	9	4	1	6	10	10	0	2	0	0	0	0	0
UP000005439_679936	679936	Bacteria	Sulfobacillus acidophilus (strain ATCC 700253 / DSM 10332 / NAL)	N/A	3444	240	0	0	9	2	64	2	4	0	207	0	1	41	8	50	22	15	37	0	0	0	1	5	0	11	0	1	1	24	0	0	3	3	6	2	4	3	0	0	0	0	0	0	0
UP000005440_134676	134676	Bacteria	Actinoplanes sp. (strain ATCC 31044 / CBS 674.73 / SE50/110)	N/A	8249	2922	0	33	20	0	337	7	1	8	520	0	4	291	14	260	67	121	148	0	0	1	75	90	4	351	3	8	29	422	0	1	285	36	238	110	179	334	3	2	0	0	0	0	0
UP000005444_701521	701521	Bacteria	Pediococcus claussenii (strain ATCC BAA-344 / DSM 14800 / JCM 18046 / KCTC 3811 / P06)	N/A	1877	36	0	9	5	1	18	0	37	23	55	1	6	0	9	2	39	11	10	0	1	0	1	2	0	2	0	1	3	1	0	0	1	2	0	4	2	0	0	0	0	0	0	0	0
UP000005459_768671	768671	Bacteria	Thiocapsa marina 5811	N/A	4915	750	0	22	31	1	106	2	1	5	443	2	1	74	7	98	20	5	33	0	5	0	14	35	1	37	0	2	8	114	0	0	51	6	46	13	23	33	0	1	0	0	0	0	0
UP000005460_1035189	1035189	Bacteria	Streptococcus infantis SK970	N/A	2144	48	0	2	34	1	26	1	15	19	105	0	4	8	3	2	17	23	10	0	0	0	0	3	0	5	0	1	2	2	0	0	1	1	0	2	0	1	0	0	0	0	0	0	0
UP000005481_861450	861450	Bacteria	Anaeroglobus geminatus F0357	N/A	2148	156	0	4	8	3	22	1	5	8	40	0	2	3	2	7	3	6	5	0	0	0	0	8	1	13	0	3	4	6	0	1	1	3	4	1	4	9	0	1	0	0	0	0	0
UP000005496_555779	555779	Bacteria	Desulfonatronospira thiodismutans ASO3-1	N/A	3577	77	0	13	75	2	36	2	5	41	165	0	2	14	7	7	17	2	8	0	0	1	0	4	1	6	0	0	0	12	0	0	2	1	2	1	0	2	0	0	0	0	0	0	0
UP000005498_161528	161528	Bacteria	Erythrobacter sp. SD-21	N/A	2937	546	0	16	28	1	89	1	3	12	143	1	2	33	3	26	4	10	9	0	1	0	8	43	1	28	0	4	11	67	0	1	26	10	25	18	8	13	0	0	0	0	0	0	0
UP000005540_432331	432331	Bacteria	Sulfurihydrogenibium yellowstonense SS-5	N/A	1670	14	0	0	37	4	5	1	27	48	42	0	0	6	4	0	4	0	3	0	0	0	0	1	0	2	0	2	0	0	1	0	1	1	0	0	0	1	0	0	0	0	0	0	0
UP000005551_1189621	1189621	Bacteria	Nitritalea halalkaliphila LW7	N/A	3102	112	0	3	46	11	41	2	4	22	170	0	0	3	4	7	12	5	8	0	1	1	0	8	0	7	0	1	5	10	0	0	4	3	2	7	2	3	0	0	0	0	0	0	0
UP000005555_314287	314287	Bacteria	gamma proteobacterium HTCC2207	N/A	2388	146	0	14	20	2	30	1	3	18	150	2	1	6	7	5	29	11	15	0	0	0	1	12	2	6	0	1	8	14	0	0	8	3	0	6	2	6	0	0	0	0	0	0	0
UP000005561_478749	478749	Bacteria	Marvinbryantia formatexigens DSM 14469	N/A	4894	260	0	8	132	6	63	3	27	45	171	0	2	2	7	22	21	30	24	0	2	0	10	42	1	30	0	2	14	20	1	0	3	9	1	4	18	14	0	0	0	0	0	0	0
UP000005580_873533	873533	Bacteria	Prevotella oralis ATCC 33269	N/A	2479	53	0	3	19	3	26	1	18	31	71	1	6	5	6	2	10	3	13	0	6	0	1	2	0	2	0	0	5	1	0	0	1	0	1	0	0	0	0	0	0	0	0	0	0
UP000005604_675813	675813	Bacteria	Vibrio metschnikovii CIP 69.14	N/A	3034	125	0	4	16	0	34	5	11	15	193	1	3	2	34	5	19	4	8	0	0	0	1	8	0	8	0	4	6	14	0	0	3	2	2	5	3	8	0	0	0	0	0	0	0
UP000005615_2518989	2518989	Bacteria	Aequoribacter fuscus	N/A	2855	234	0	9	13	1	32	2	2	7	165	0	1	2	8	7	14	5	21	0	0	0	4	15	0	13	1	4	5	20	0	0	5	8	6	2	3	4	0	0	0	0	0	0	0
UP000005617_658085	658085	Bacteria	Lachnospiraceae bacterium 5_1_57FAA	N/A	3365	104	0	15	78	1	39	4	35	37	71	1	6	2	3	11	6	5	15	0	0	0	2	5	0	14	0	2	2	7	0	0	3	2	1	4	2	5	0	0	0	0	0	0	0
UP000005631_926562	926562	Bacteria	Owenweeksia hongkongensis (strain DSM 17368 / CIP 108786 / JCM 12287 / NRRL B-23963 / UST20020801)	N/A	3471	42	0	9	54	6	39	2	26	34	129	2	5	4	3	2	49	22	6	0	7	0	2	5	0	3	0	1	3	0	0	0	2	2	0	0	1	1	0	0	0	0	0	0	0
UP000005632_158190	158190	Bacteria	Sphaerochaeta pleomorpha (strain ATCC BAA-1885 / DSM 22778 / Grapes)	N/A	3150	77	0	7	17	5	31	0	26	18	219	0	0	2	2	1	20	7	14	0	1	0	1	4	0	4	0	1	4	3	0	0	5	1	0	1	3	9	0	0	0	0	0	0	0
UP000005633_640081	640081	Bacteria	Azospira oryzae (strain ATCC BAA-33 / DSM 13638 / PS)	Dechlorosoma suillum	3432	821	0	1	13	0	75	8	0	9	424	1	1	46	9	23	24	12	19	0	0	0	14	53	0	51	1	2	31	156	0	0	103	19	26	24	17	41	0	0	0	0	0	0	0
UP000005638_1041826	1041826	Bacteria	Flavobacterium columnare (strain ATCC 49512 / CIP 103533 / TG 44/87)	N/A	2617	30	0	7	24	7	25	2	39	72	84	1	16	4	4	0	11	16	6	0	2	0	0	6	0	1	1	0	6	1	0	0	1	0	0	2	0	2	0	0	0	0	0	0	0
UP000005667_862719	862719	Bacteria	Azospirillum lipoferum (strain 4B)	N/A	6061	1727	0	16	24	2	251	9	3	2	422	1	1	176	5	75	39	19	50	0	0	0	40	74	0	147	1	7	19	313	3	1	170	27	102	35	61	75	0	1	0	0	0	0	0
UP000005695_281689	281689	Bacteria	Desulfuromonas acetoxidans (strain DSM 684 / 11070)	N/A	3204	133	0	11	33	1	42	3	8	14	231	0	0	16	32	12	13	12	34	0	0	0	2	12	2	11	0	0	2	9	1	0	6	3	0	1	7	4	0	0	0	0	0	0	0
UP000005707_1033810	1033810	Bacteria	Haloplasma contractile SSD-17B	N/A	3019	13	0	22	43	11	34	0	114	76	142	1	13	3	5	2	9	28	7	0	7	0	0	1	0	1	0	0	1	0	0	0	0	0	2	0	0	0	0	0	0	0	0	0	0
UP000005709_553220	553220	Bacteria	Campylobacter gracilis RM3268	N/A	2846	145	0	4	7	4	39	3	20	20	67	0	5	3	3	6	27	0	4	0	0	0	1	3	1	5	0	2	5	13	0	2	1	1	0	8	3	2	0	0	0	0	0	0	0
UP000005711_596330	596330	Bacteria	Peptoniphilus lacrimalis 315-B	N/A	1588	13	0	9	39	3	11	0	72	71	47	0	20	4	1	3	6	2	1	0	4	0	1	1	0	0	0	0	1	0	0	0	1	0	1	0	0	0	0	0	0	0	0	0	0
UP000005713_388399	388399	Bacteria	Sagittula stellata E-37	N/A	5024	1019	0	22	22	3	143	4	7	3	224	2	3	32	3	42	8	17	20	0	0	0	20	55	2	68	0	6	7	118	0	0	40	8	50	22	23	33	0	0	0	0	0	0	0
UP000005714_585530	585530	Bacteria	Brevibacterium mcbrellneri ATCC 49030	N/A	2432	257	0	5	22	1	81	1	3	12	70	0	1	27	13	29	15	22	71	0	0	0	5	12	1	25	0	5	1	22	0	0	3	1	4	6	6	17	0	0	0	0	0	0	0
UP000005723_667129	667129	Bacteria	Serratia odorifera DSM 4582	N/A	5121	425	0	9	19	6	71	4	9	10	424	1	1	16	52	21	13	5	21	0	0	0	7	12	0	20	0	3	9	57	1	1	21	19	11	6	10	24	0	0	0	0	0	0	0
UP000005726_663321	663321	Bacteria	Candidatus Regiella insecticola LSR1	N/A	1646	47	0	2	4	0	17	0	7	7	113	0	2	1	8	6	13	1	2	0	0	0	2	4	0	2	0	1	3	2	0	1	0	0	1	1	0	3	0	0	0	0	0	0	0
UP000005735_744980	744980	Bacteria	Roseibium sp. TrichSKD4	N/A	5883	519	0	15	37	0	112	11	3	13	219	0	3	19	4	36	34	18	29	0	0	0	10	32	0	27	1	2	14	40	0	1	10	5	7	12	6	17	0	0	0	0	0	0	0
UP000005737_929563	929563	Bacteria	Leptonema illini DSM 21528	N/A	4129	173	0	14	50	6	43	1	7	35	353	0	2	10	2	34	56	7	11	0	0	0	3	5	2	10	0	1	5	15	0	0	6	2	1	6	3	7	0	0	0	0	0	0	0
UP000005744_395493	395493	Bacteria	Beggiatoa alba B18LD	N/A	3440	97	0	10	25	6	25	2	11	8	298	2	13	22	39	8	19	58	13	0	3	0	2	11	0	4	0	2	5	10	0	0	5	3	0	1	5	4	0	0	0	0	0	0	0
UP000005746_314270	314270	Bacteria	Rhodobacteraceae bacterium HTCC2083	N/A	4108	428	0	14	16	4	79	3	10	16	140	1	1	6	1	7	10	10	21	0	0	0	15	18	0	22	0	3	11	24	1	3	9	4	7	6	9	10	0	0	0	0	0	0	0
UP000005753_633697	633697	Bacteria	[Eubacterium] cellulosolvens 6	N/A	2716	122	0	10	84	1	45	4	12	36	64	0	2	11	2	18	51	33	14	0	1	0	3	15	1	9	0	1	7	6	0	0	8	4	0	6	6	2	0	0	0	0	0	0	0
UP000005763_253839	253839	Bacteria	Streptomyces sp. C	N/A	7528	2667	1	14	46	0	451	6	2	9	365	0	2	356	22	376	59	67	127	0	1	0	66	129	4	403	3	2	38	477	2	0	344	12	214	71	131	231	0	0	0	1	0	0	0
UP000005766_91464	91464	Bacteria	Synechococcus sp. (strain ATCC 29403 / PCC 7335)	N/A	5475	237	0	24	46	2	92	3	5	27	320	2	2	41	28	26	114	23	25	0	0	0	2	18	0	9	0	4	2	9	0	1	3	13	4	7	9	8	0	0	0	0	0	0	0
UP000005777_641146	641146	Bacteria	Scardovia inopinata F0304	N/A	1482	111	0	16	11	2	15	0	17	11	70	0	4	9	14	21	102	12	16	0	0	0	2	8	0	5	0	0	8	8	1	0	4	10	2	11	3	6	0	0	0	0	0	0	0
UP000005778_879212	879212	Bacteria	Desulfobacter postgatei 2ac9	N/A	3396	120	0	11	24	7	40	1	26	48	102	0	0	9	6	9	16	10	10	0	1	0	1	6	1	6	0	0	4	5	1	0	1	0	2	0	1	2	0	0	0	0	0	0	0
UP000005785_929704	929704	Bacteria	Myroides odoratus DSM 2801	N/A	3687	52	0	9	46	11	34	2	33	45	164	1	12	3	13	5	24	34	8	0	4	0	0	2	0	0	0	0	3	0	0	0	3	2	0	1	1	2	0	0	0	0	0	0	0
UP000005798_445974	445974	Bacteria	Erysipelatoclostridium ramosum DSM 1402	N/A	3166	32	0	8	22	0	17	3	125	35	96	1	12	4	1	0	11	6	9	0	5	0	0	2	0	2	0	0	0	0	1	0	0	0	0	0	0	1	0	0	0	0	0	0	0
UP000005801_391625	391625	Bacteria	Plesiocystis pacifica SIR-1	N/A	8436	2007	0	229	376	2	511	7	1	88	567	2	2	368	15	300	239	293	77	0	1	0	74	279	1	143	1	7	61	334	0	1	203	17	152	43	21	79	0	0	0	0	0	0	0
UP000005824_497964	497964	Bacteria	Chthoniobacter flavus Ellin428	N/A	6705	848	0	3	29	6	170	7	8	18	346	0	5	173	16	93	60	96	30	0	8	1	5	38	3	31	1	5	34	83	1	4	115	16	14	27	39	25	0	0	0	0	0	0	0
UP000005835_742823	742823	Bacteria	Sutterella wadsworthensis 2_1_59BFAA	N/A	2327	460	1	13	29	0	38	2	2	12	74	0	0	15	3	33	8	6	13	0	0	1	3	50	0	26	0	1	16	57	0	0	20	8	25	15	5	25	0	0	0	1	1	0	0
UP000005839_314608	314608	Bacteria	Shewanella benthica KT99	N/A	4158	139	0	15	11	0	45	3	13	24	239	0	1	2	13	7	42	12	15	0	1	0	2	7	0	6	0	3	11	8	0	0	2	0	0	3	3	7	0	0	0	0	0	0	0
UP000005850_1042163	1042163	Bacteria	Brevibacillus laterosporus LMG 15441	N/A	4532	74	1	11	47	4	50	6	30	42	252	1	6	16	15	6	35	24	15	0	0	0	0	4	0	3	0	0	5	3	0	0	3	5	0	1	2	5	0	0	0	0	0	0	0
UP000005868_580340	580340	Bacteria	Thermovirga lienii (strain ATCC BAA-1197 / DSM 17291 / Cas60314)	N/A	1853	71	0	1	53	2	22	0	6	10	98	0	1	2	0	4	10	3	16	0	1	0	0	2	0	6	0	0	1	4	1	0	2	0	0	0	1	5	0	0	0	0	0	0	0
UP000005870_1045855	1045855	Bacteria	Pseudoxanthomonas spadix (strain BD-a59)	N/A	3147	875	0	5	6	1	82	2	1	4	286	1	1	84	21	46	6	8	36	1	1	0	16	17	2	50	0	2	12	166	0	0	110	33	51	27	14	34	0	0	0	0	0	0	0
UP000005926_638301	638301	Bacteria	Granulicatella adiacens ATCC 49175	N/A	1920	38	0	1	50	5	15	5	21	17	76	0	3	3	2	1	17	46	13	0	0	0	0	4	0	3	0	0	2	2	0	0	2	0	0	3	3	5	0	0	0	0	0	0	0
UP000005938_946077	946077	Bacteria	Imtechella halotolerans K1	N/A	2694	30	0	6	27	4	28	2	38	33	111	1	7	1	4	1	19	11	6	0	4	0	0	2	1	1	0	0	2	0	0	0	0	0	0	0	0	1	0	0	0	0	0	0	0
UP000005940_1114943	1114943	Bacteria	Streptomyces tsukubensis (strain DSM 42081 / NBRC 108919 / NRRL 18488 / 9993)	N/A	6304	2294	1	23	46	0	540	4	1	11	362	0	2	374	22	245	48	76	108	0	0	0	50	104	2	348	3	4	29	422	1	0	274	11	237	40	129	231	0	0	0	0	0	0	0
UP000005947_525256	525256	Bacteria	Fannyhessea vaginae DSM 15829	N/A	1243	85	1	8	3	0	18	0	5	10	36	0	2	9	11	3	18	15	8	0	0	0	4	4	0	4	0	0	5	3	0	1	0	8	3	1	0	2	0	0	0	1	0	0	0
UP000005950_545696	545696	Bacteria	Holdemania filiformis DSM 12042	N/A	4221	137	1	3	42	11	35	1	27	30	234	0	3	10	13	18	11	11	6	0	1	0	0	8	0	14	0	1	6	7	1	0	3	2	1	1	3	2	0	0	0	1	0	0	0
UP000005953_314283	314283	Bacteria	Reinekea blandensis MED297	N/A	4236	171	0	23	21	2	58	4	3	14	320	0	0	11	21	13	25	9	27	0	0	0	7	12	0	6	0	1	8	11	0	0	5	1	0	6	3	2	0	0	0	0	0	0	0
UP000005954_89187	89187	Bacteria	Roseovarius nubinhibens (strain ATCC BAA-591 / DSM 15170 / ISM)	N/A	3544	735	0	16	19	1	91	3	2	5	232	5	1	29	6	25	5	12	16	0	0	0	22	51	2	56	0	7	17	95	1	2	35	5	40	7	17	17	0	2	0	0	0	0	0
UP000005964_388739	388739	Bacteria	Roseobacter sp. SK209-2-6	N/A	4497	669	0	13	30	4	86	4	5	12	244	1	1	23	8	22	11	10	20	0	0	0	5	45	2	48	0	2	10	91	1	0	25	9	15	12	10	19	0	0	0	0	0	0	0
UP000005981_392423	392423	Bacteria	Hydrogenivirga sp. 128-5-R1-1	N/A	3802	25	0	4	171	10	35	2	27	138	187	1	6	7	3	16	9	4	19	0	1	0	0	2	0	2	0	0	1	3	0	0	0	0	0	0	0	1	0	0	0	0	0	0	0
UP000005984_525254	525254	Bacteria	Anaerococcus lactolyticus ATCC 51172	N/A	2252	35	1	12	76	6	14	3	69	100	54	0	10	3	1	8	8	3	4	0	2	0	2	3	0	4	0	2	4	2	0	0	1	0	0	1	2	0	0	0	0	0	0	0	0
UP000005985_795665	795665	Bacteria	Hydrogenophaga sp. PBC	N/A	4855	1320	0	8	12	1	122	5	1	6	400	2	0	100	7	24	7	12	38	0	0	0	17	37	5	106	1	2	18	256	0	1	115	17	62	23	29	60	1	0	0	0	0	0	0
UP000005990_908337	908337	Bacteria	Eremococcus coleocola ACS-139-V-Col8	N/A	1720	46	0	5	29	2	14	4	20	12	95	0	4	2	2	2	17	3	5	0	0	0	1	3	0	4	0	1	2	4	0	0	1	3	0	2	2	0	0	0	0	0	0	0	0
UP000006000_411463	411463	Bacteria	Eubacterium ventriosum ATCC 27560	N/A	2776	37	0	16	60	7	32	2	73	191	43	0	30	2	0	6	41	61	20	0	1	0	0	1	0	4	0	1	3	0	0	0	1	1	0	1	2	3	0	0	0	0	0	0	0
UP000006001_649764	649764	Bacteria	Slackia exigua (strain ATCC 700122 / DSM 15923 / CIP 105133 / JCM 11022 / KCTC 5966 / S-7)	N/A	2027	416	0	8	10	0	39	1	3	7	47	0	0	8	1	36	40	4	19	0	1	0	31	31	2	40	1	6	12	39	0	0	16	2	16	25	3	26	0	0	0	0	0	0	0
UP000006008_742725	742725	Bacteria	Alistipes indistinctus YIT 12060	N/A	2348	144	1	2	13	1	47	1	5	12	114	0	2	9	6	14	18	13	14	1	0	1	1	7	0	7	0	3	6	8	0	0	10	2	2	1	6	3	0	0	0	0	0	0	0
UP000006011_314254	314254	Bacteria	Oceanicaulis sp. HTCC2633	N/A	3028	666	0	11	26	2	48	2	2	9	147	0	0	29	1	32	10	8	20	0	1	0	18	56	1	51	1	3	10	116	0	0	18	8	29	26	6	18	0	1	0	0	0	0	0
UP000006023_1075090	1075090	Bacteria	Gordonia amarae NBRC 15530	N/A	4691	1225	1	40	17	0	167	1	2	10	134	2	0	122	12	74	51	57	149	0	0	0	44	48	0	116	2	12	20	108	0	1	62	7	58	20	52	149	0	0	0	1	0	0	0
UP000006034_563192	563192	Bacteria	Bilophila wadsworthia (strain 3_1_6)	N/A	3779	392	0	3	29	4	75	2	3	11	247	1	2	36	4	19	20	8	10	0	0	0	2	22	1	27	0	1	11	38	1	0	28	8	6	10	9	11	0	0	0	0	0	0	0
UP000006036_537971	537971	Bacteria	Helicobacter cinaedi CCUG 18818 = ATCC BAA-847	N/A	2314	19	0	3	10	7	22	0	17	30	99	0	11	2	12	2	25	13	6	0	0	0	0	0	0	4	0	0	0	0	0	0	0	0	0	2	0	2	0	0	0	0	0	0	0
UP000006048_869212	869212	Bacteria	Turneriella parva (strain ATCC BAA-1111 / DSM 21527 / NCTC 11395 / H)	Leptospira parva	4092	423	0	5	22	3	75	1	6	51	193	1	4	13	0	21	19	37	9	0	1	1	3	20	1	15	0	3	27	40	0	3	38	1	3	8	12	8	0	0	0	0	0	0	0
UP000006049_746697	746697	Bacteria	Aequorivita sublithincola (strain DSM 14238 / LMG 21431 / ACAM 643 / 9-3)	N/A	3134	31	0	13	36	9	47	0	46	56	119	2	5	3	6	3	15	16	4	0	2	0	0	1	0	3	0	0	3	1	0	0	0	0	0	2	0	0	0	0	0	0	0	0	0
UP000006050_866536	866536	Bacteria	Belliella baltica (strain DSM 15883 / CIP 108006 / LMG 21964 / BA134)	N/A	3609	33	0	3	60	7	41	2	34	42	135	1	10	4	2	1	19	2	3	0	1	0	0	1	0	4	0	1	1	1	0	0	1	0	0	2	0	3	0	0	0	0	0	0	0
UP000006051_867902	867902	Bacteria	Ornithobacterium rhinotracheale (strain ATCC 51463 / DSM 15997 / CCUG 23171 / CIP 104009 / LMG 9086)	N/A	2138	32	0	6	36	5	33	2	19	44	66	1	15	4	4	0	13	6	7	0	1	1	0	3	0	1	0	0	3	0	0	0	2	0	0	0	1	1	0	0	0	0	0	0	0
UP000006054_880071	880071	Bacteria	Bernardetia litoralis (strain ATCC 23117 / DSM 6794 / NBRC 15988 / NCIMB 1366 / Fx l1 / Sio-4)	Flexibacter litoralis	3832	33	0	8	102	35	37	0	58	128	113	0	21	1	13	4	54	53	8	0	1	1	1	2	1	5	0	3	1	0	0	0	0	1	0	1	1	1	0	0	0	0	0	0	0
UP000006055_706587	706587	Bacteria	Desulfomonile tiedjei (strain ATCC 49306 / DSM 6799 / DCB-1)	N/A	5412	196	0	8	54	6	71	4	15	24	237	2	0	56	11	16	23	10	24	1	7	0	1	6	0	11	0	6	3	14	0	1	5	1	2	2	1	2	0	0	0	0	0	0	0
UP000006056_926566	926566	Bacteria	Terriglobus roseus (strain DSM 18391 / NRRL B-41598 / KBS 63)	N/A	3936	756	0	8	14	2	139	2	5	16	240	0	2	75	19	18	38	61	30	0	5	0	5	18	3	47	3	4	21	82	0	2	70	19	15	20	41	38	0	1	0	0	0	0	0
UP000006057_710421	710421	Bacteria	Mycobacterium chubuense (strain NBB4)	N/A	5779	1642	1	34	17	0	203	3	1	8	186	3	0	222	4	111	54	53	176	0	0	0	49	41	1	155	1	4	10	190	1	1	108	10	80	35	49	209	0	1	1	0	0	0	0
UP000006061_891968	891968	Bacteria	Acetomicrobium mobile (strain ATCC BAA-54 / DSM 13181 / JCM 12221 / NGA)	Anaerobaculum mobile	2004	52	0	2	21	3	26	0	14	7	97	0	0	1	0	6	9	1	21	0	0	0	0	3	1	5	0	0	1	4	1	0	2	0	0	0	0	1	0	0	0	0	0	0	0
UP000006062_765911	765911	Bacteria	Thiocystis violascens (strain ATCC 17096 / DSM 198 / 6111)	Chromatium violascens	4192	591	0	9	13	2	87	3	0	9	401	3	1	75	5	68	12	13	17	0	2	0	13	19	0	25	1	2	5	86	0	1	30	8	29	10	15	13	0	0	0	0	0	0	0
UP000006069_742818	742818	Bacteria	Slackia piriformis YIT 12062	N/A	1794	314	0	7	25	1	46	2	8	13	62	1	1	7	7	11	39	2	42	0	0	0	6	33	1	36	1	2	13	27	1	1	7	2	10	13	1	23	0	1	0	0	0	0	0
UP000006073_1189612	1189612	Bacteria	Indibacter alkaliphilus (strain CCUG 57479 / KCTC 22604 / LW1)	N/A	4650	53	0	7	82	8	50	2	34	52	178	0	5	8	6	2	28	1	11	0	3	1	0	1	0	4	0	2	0	2	0	0	4	1	0	3	1	0	0	0	0	0	0	0	0
UP000006075_888439	888439	Bacteria	Winkia neuii BV029A5	N/A	1934	344	0	7	25	0	43	0	2	14	88	0	1	12	9	14	20	11	28	0	0	0	5	24	0	19	1	5	21	37	1	0	9	8	14	9	6	15	0	0	0	0	0	0	0
UP000006078_883169	883169	Bacteria	Corynebacterium otitidis ATCC 51513	N/A	1846	641	0	26	32	0	84	3	4	12	68	0	1	31	8	75	12	9	40	0	0	0	19	52	2	113	0	4	4	119	0	0	35	6	58	5	4	67	0	0	0	0	0	0	0
UP000006080_1223565	1223565	Bacteria	Rhizobium sp. Pop5	N/A	7018	1086	0	12	19	2	102	10	5	3	246	0	3	37	5	51	27	7	28	0	5	0	18	43	6	65	0	18	16	130	2	0	51	8	27	23	12	42	0	0	0	0	0	0	0
UP000006085_883096	883096	Bacteria	Bergeyella zoohelcum ATCC 43767	N/A	2120	20	0	1	31	7	27	2	20	32	54	1	6	1	3	2	4	14	5	0	2	0	1	3	0	2	0	1	2	0	0	0	0	1	1	1	2	1	0	0	0	0	0	0	0
UP000006094_1128398	1128398	Bacteria	Gottschalkia acidurici (strain ATCC 7906 / DSM 604 / BCRC 14475 / CIP 104303 / KCTC 5404 / NCIMB 10678 / 9a)	Clostridium acidurici	2839	17	0	4	55	1	20	1	188	55	77	0	20	2	2	1	20	2	7	0	4	0	0	1	0	3	0	0	1	0	0	0	0	0	0	0	0	3	0	0	0	0	0	0	0
UP000006097_744985	744985	Bacteria	alpha proteobacterium HIMB59	N/A	1493	15	0	3	14	14	18	2	53	56	41	0	6	0	0	0	11	2	2	0	0	0	0	2	0	1	0	1	3	1	0	0	3	0	0	0	0	0	0	0	0	0	0	0	0
UP000006135_990288	990288	Bacteria	Acidithiobacillus caldus (strain SM-1)	N/A	3062	473	0	1	8	1	63	3	1	0	299	0	2	44	12	46	16	5	7	1	1	0	6	18	0	26	1	1	9	67	0	0	20	12	18	14	7	14	1	0	0	0	0	0	0
UP000006138_713604	713604	Bacteria	Amycolatopsis mediterranei (strain S699)	Nocardia mediterranei	9551	2924	1	12	27	2	343	2	1	9	458	2	2	276	22	215	52	119	250	0	0	0	58	112	4	269	3	8	27	473	0	1	159	17	174	49	120	331	0	0	0	1	0	0	1
UP000006173_484020	484020	Bacteria	Bifidobacterium bifidum BGN4	N/A	1834	313	0	30	9	0	58	0	5	6	37	0	5	16	9	36	42	25	28	0	0	0	26	20	0	26	0	0	18	17	1	3	14	7	9	15	18	23	1	0	0	0	0	0	0
UP000006177_1048260	1048260	Bacteria	Leptospirillum ferriphilum (strain ML-04)	N/A	2450	26	0	1	14	5	37	2	1	10	194	1	2	26	0	15	37	3	13	0	0	0	0	1	0	1	0	1	4	2	0	0	3	0	0	0	1	2	0	0	0	0	0	0	0
UP000006190_883113	883113	Bacteria	Facklamia languida CCUG 37842	N/A	1527	24	0	6	49	2	17	3	10	8	89	1	0	4	6	3	9	14	6	0	0	0	0	3	0	4	0	0	1	1	0	0	1	2	0	0	0	0	0	0	0	0	0	0	0
UP000006217_1214225	1214225	Bacteria	Acidocella sp. MX-AZ02	N/A	3506	1053	0	2	13	0	90	5	0	4	288	0	1	67	11	32	16	17	12	0	0	0	7	38	2	73	0	13	9	235	0	1	42	28	44	19	10	24	0	1	0	0	0	0	0
UP000006229_1131455	1131455	Bacteria	Mycoplasmopsis canis UFG4	N/A	642	7	0	1	8	5	3	1	32	30	17	0	24	3	0	1	8	2	1	0	0	0	0	0	0	0	0	1	1	1	0	1	0	0	0	0	0	0	0	0	0	0	0	0	0
UP000006230_314265	314265	Bacteria	Salipiger bermudensis (strain DSM 26914 / JCM 13377 / KCTC 12554 / HTCC2601)	Pelagibaca bermudensis	5417	1149	0	29	33	2	128	5	5	6	283	3	0	43	5	61	27	14	34	0	0	0	20	86	0	88	0	5	11	181	2	2	59	9	44	27	29	38	0	0	0	0	0	0	0
UP000006233_634994	634994	Bacteria	Leptotrichia hofstadii F0254	N/A	2840	19	0	4	76	2	23	3	80	141	53	1	23	3	4	2	14	10	8	0	1	0	0	2	0	2	0	1	3	0	0	0	0	0	1	0	0	1	0	0	0	0	0	0	0
UP000006235_1035188	1035188	Bacteria	Haemophilus pittmaniae HK 85	N/A	2390	113	0	3	11	3	26	2	7	12	137	1	5	1	26	6	9	4	6	0	0	0	3	11	0	3	0	3	8	5	0	4	5	3	0	4	3	3	0	0	0	0	0	0	0
UP000006242_1033802	1033802	Bacteria	Salinisphaera shabanensis E1L3A	N/A	3406	638	0	23	19	0	75	2	3	7	171	6	2	9	7	56	20	5	23	0	0	0	21	22	2	28	1	3	6	70	0	1	12	11	34	17	11	23	0	0	0	0	0	0	0
UP000006250_596151	596151	Bacteria	Solidesulfovibrio fructosivorans JJ]	N/A	4158	1036	0	1	13	2	115	2	6	15	275	2	0	72	4	28	17	13	26	0	1	1	25	48	6	65	1	2	33	176	1	0	86	11	37	14	20	49	0	0	0	0	0	0	0
UP000006252_888052	888052	Bacteria	Actinomyces sp. oral taxon 180 str. F0310	N/A	2070	493	0	6	15	0	77	1	2	2	68	0	1	39	2	43	52	19	50	0	0	1	15	23	2	43	0	5	6	69	0	0	32	6	37	35	9	37	0	0	0	0	0	0	0
UP000006258_525373	525373	Bacteria	Sphingobacterium spiritivorum ATCC 33861	N/A	4471	92	0	5	30	10	51	1	49	38	137	3	14	3	5	4	31	24	8	0	1	0	1	4	0	8	1	2	6	3	0	1	6	1	1	2	3	3	0	0	0	0	0	0	0
UP000006265_1122247	1122247	Bacteria	Mycolicibacterium hassiacum (strain DSM 44199 / CIP 105218 / JCM 12690 / 3849)	Mycobacterium hassiacum	4959	1313	0	20	18	0	134	4	1	8	149	0	0	205	10	153	13	39	111	0	0	0	39	45	0	124	1	5	13	172	0	0	70	14	93	10	41	152	0	0	0	0	0	0	0
UP000006276_1228997	1228997	Bacteria	Riemerella anatipestifer RA-CH-1	N/A	2187	21	0	3	30	8	24	4	20	38	67	1	8	3	3	1	22	11	3	0	1	0	1	1	0	3	0	1	1	0	0	0	0	0	1	0	0	1	0	0	0	0	0	0	0
UP000006281_1179773	1179773	Bacteria	Saccharothrix espanaensis (strain ATCC 51144 / DSM 44229 / JCM 9112 / NBRC 15066 / NRRL 15764)	N/A	8423	2323	1	40	17	0	343	7	3	5	435	1	2	277	26	306	43	164	407	0	0	1	63	65	0	200	2	6	15	356	0	1	105	13	182	32	95	330	0	0	0	0	0	0	0
UP000006282_385025	385025	Bacteria	Cycloclasticus sp. (strain P1)	N/A	2247	64	0	7	8	1	20	1	10	19	120	1	1	1	7	3	9	7	7	0	0	0	1	6	0	2	0	2	3	2	0	0	2	0	0	4	0	3	0	0	0	0	0	0	0
UP000006286_930169	930169	Bacteria	Alcanivorax dieselolei (strain DSM 16502 / CGMCC 1.3690 / MCCC 1A00001 / B-5)	N/A	4388	461	0	9	22	0	118	2	1	11	433	1	1	42	19	54	17	10	32	0	0	0	10	15	0	38	0	1	10	81	0	0	13	7	15	7	7	19	0	0	0	0	0	0	0
UP000006294_698758	698758	Bacteria	Amphibacillus xylanus (strain ATCC 51415 / DSM 6626 / JCM 7361 / LMG 17667 / NBRC 15112 / Ep01)	N/A	2384	20	0	11	63	2	21	1	52	29	99	1	6	3	5	0	8	4	13	0	0	0	0	0	0	4	0	1	0	1	0	0	0	0	0	0	1	0	0	0	0	0	0	0	0
UP000006299_1229758	1229758	Bacteria	Leuconostoc carnosum (strain JB16)	N/A	1690	44	0	4	3	2	15	0	34	12	58	1	3	0	7	2	23	5	7	0	0	0	1	0	0	1	0	0	1	0	1	0	3	1	0	2	1	3	0	0	0	0	0	0	0
UP000006304_1133849	1133849	Bacteria	Nocardia brasiliensis ATCC 700358	N/A	8414	2592	2	22	11	3	259	2	5	10	388	2	2	203	22	140	44	64	197	0	0	0	69	73	1	259	2	8	26	332	1	0	131	9	151	44	96	241	0	0	0	0	0	0	1
UP000006315_1131731	1131731	Bacteria	Schinkia azotoformans LMG 9581	N/A	4207	65	0	9	43	8	49	3	73	39	161	1	9	2	8	2	8	12	11	0	0	0	0	9	0	6	0	0	3	3	0	1	0	2	1	0	1	6	0	0	0	0	0	0	0
UP000006316_1117379	1117379	Bacteria	Neobacillus bataviensis LMG 21833	N/A	5206	84	0	8	48	10	77	3	79	55	228	3	12	7	11	2	15	14	23	0	0	0	1	4	0	11	0	2	7	3	0	1	3	2	0	2	4	5	0	0	0	0	0	0	0
UP000006327_493475	493475	Bacteria	Paraglaciecola arctica BSs20135	N/A	5330	140	0	19	27	5	44	1	18	31	271	3	5	6	34	5	41	15	15	0	0	0	2	11	0	8	0	2	7	5	0	1	1	2	0	6	1	6	0	0	0	0	0	0	0
UP000006334_1127673	1127673	Bacteria	Aliiglaciecola lipolytica E3	N/A	4327	110	0	11	31	3	43	2	25	21	203	3	5	13	33	4	41	11	15	0	0	0	1	6	1	4	0	3	5	2	0	0	2	1	0	2	1	2	0	1	0	0	0	0	0
UP000006346_768706	768706	Bacteria	Desulfosporosinus orientis (strain ATCC 19365 / DSM 765 / NCIMB 8382 / VKM B-1628 / Singapore I)	Desulfotomaculum orientis	5217	146	0	9	31	2	70	6	57	11	281	1	4	4	9	4	34	18	22	0	0	0	0	5	0	6	0	1	1	10	0	0	4	3	1	5	4	9	0	0	0	0	0	0	0
UP000006365_577650	577650	Bacteria	Desulfobulbus propionicus (strain ATCC 33891 / DSM 2032 / VKM B-1956 / 1pr3)	N/A	3259	268	0	4	30	2	49	2	9	13	298	0	0	26	6	19	15	15	19	0	1	1	1	14	1	15	1	3	5	24	0	1	7	4	2	5	5	10	0	0	0	0	0	0	0
UP000006371_342451	342451	Bacteria	Staphylococcus saprophyticus subsp. saprophyticus (strain ATCC 15305 / DSM 20229 / NCIMB 8711 / NCTC 7292 / S-41)	N/A	2403	20	0	10	27	2	29	3	115	38	72	0	14	0	14	1	21	3	7	0	0	0	0	1	0	4	0	1	1	1	0	0	1	0	0	1	1	1	0	0	0	0	0	0	0
UP000006375_290633	290633	Bacteria	Gluconobacter oxydans (strain 621H)	Gluconobacter suboxydans	2626	399	0	8	9	0	68	3	1	7	140	1	2	50	4	30	27	8	21	0	0	0	2	19	0	15	1	1	9	45	0	0	40	5	15	9	22	7	0	0	0	0	0	0	0
UP000006377_402881	402881	Bacteria	Parvibaculum lavamentivorans (strain DS-1 / DSM 13023 / NCIMB 13966)	N/A	3580	825	0	8	20	1	90	4	3	14	157	0	3	27	4	29	8	11	17	0	1	0	9	60	5	44	0	4	22	122	1	1	31	5	24	14	7	19	0	0	0	0	0	0	0
UP000006378_387093	387093	Bacteria	Sulfurovum sp. (strain NBC37-1)	N/A	2433	74	0	5	43	5	24	1	20	85	128	3	5	2	1	2	8	7	3	0	3	0	1	10	0	4	0	2	3	4	0	0	3	0	0	3	3	2	0	0	0	0	0	0	0
UP000006380_360105	360105	Bacteria	Campylobacter curvus (strain 525.92)	N/A	1860	57	0	3	6	5	21	3	11	21	55	1	4	4	1	1	8	2	4	0	0	0	0	0	0	4	0	1	4	3	0	0	1	0	0	2	1	2	0	0	0	0	0	0	0
UP000006381_272621	272621	Bacteria	Lactobacillus acidophilus (strain ATCC 700396 / NCK56 / N2 / NCFM)	N/A	1859	45	0	10	12	0	15	1	49	54	59	1	12	6	1	2	26	13	7	0	2	0	0	2	0	4	0	1	4	2	0	0	0	0	0	2	1	2	0	0	0	0	0	0	0
UP000006382_404589	404589	Bacteria	Anaeromyxobacter sp. (strain Fw109-5)	N/A	4461	1936	0	17	46	1	186	4	1	13	272	0	0	192	7	250	21	33	60	0	2	2	26	124	5	224	2	4	32	599	1	0	278	17	387	35	10	184	0	1	0	0	0	0	0
UP000006388_375286	375286	Bacteria	Janthinobacterium sp. (strain Marseille)	Minibacterium massiliensis	3695	522	0	7	9	3	82	7	3	16	254	2	2	27	9	8	19	10	22	0	0	0	7	20	3	30	2	4	28	45	1	2	41	20	8	17	24	21	0	2	0	0	0	0	0
UP000006394_402612	402612	Bacteria	Flavobacterium psychrophilum (strain ATCC 49511 / DSM 21280 / CIP 103535 / JIP02/86)	N/A	2421	33	0	6	20	7	26	1	41	57	59	1	22	4	2	0	12	19	4	0	2	0	1	2	1	0	0	1	4	0	0	1	1	0	0	1	1	0	0	0	0	0	0	0	0
UP000006408_518635	518635	Bacteria	Bifidobacterium angulatum DSM 20098 = JCM 7096	N/A	1724	246	0	18	11	0	37	0	9	5	47	0	7	5	11	17	28	17	26	0	1	0	10	18	0	16	0	6	12	18	1	0	14	10	6	13	7	11	0	0	0	0	0	0	0
UP000006415_857290	857290	Bacteria	Scardovia wiggsiae F0424	N/A	1242	180	0	12	6	0	39	0	11	3	29	0	3	14	12	15	44	6	9	0	0	0	3	12	0	17	0	12	8	13	0	0	8	5	5	7	2	7	0	0	0	0	0	0	0
UP000006420_742767	742767	Bacteria	Dysgonomonas mossii DSM 22836	N/A	3424	47	0	6	34	3	38	3	61	41	103	0	7	2	9	2	22	5	7	0	3	0	0	1	0	6	1	1	2	0	0	0	3	1	0	0	1	1	0	0	0	0	0	0	0
UP000006424_665942	665942	Bacteria	Desulfovibrio sp. 6_1_46AFAA	N/A	3312	590	0	2	24	0	95	0	6	6	360	0	2	34	6	44	23	10	13	0	0	1	8	36	1	32	0	1	14	91	0	1	53	16	35	23	16	14	0	0	0	0	0	0	0
UP000006427_469381	469381	Bacteria	Dethiosulfovibrio peptidovorans DSM 11002	N/A	2432	100	0	2	27	1	52	1	0	7	89	0	0	3	0	18	20	1	22	0	0	0	0	1	0	13	0	1	2	11	1	0	1	1	1	3	1	6	0	0	0	0	0	0	0
UP000006431_929558	929558	Bacteria	Sulfurimonas gotlandica (strain DSM 19862 / JCM 16533 / GD1)	N/A	2865	40	0	10	47	4	16	2	55	68	90	0	6	2	5	1	22	6	8	0	1	0	0	3	0	3	0	1	3	2	0	0	0	0	0	2	0	0	0	0	0	0	0	0	0
UP000006443_555088	555088	Bacteria	Dethiobacter alkaliphilus AHT 1	N/A	3162	131	0	14	69	2	41	0	14	14	187	1	11	10	11	6	7	3	20	0	0	0	0	5	1	11	0	0	3	16	1	0	3	0	1	2	2	4	0	0	0	0	0	0	0
UP000006457_1095749	1095749	Bacteria	Pasteurella bettyae CCUG 2042	N/A	2177	60	0	4	19	2	27	2	22	14	115	1	5	0	21	8	8	3	9	0	0	0	2	6	0	3	0	0	9	0	0	0	2	3	0	1	2	1	0	0	0	0	0	0	0
UP000006461_477641	477641	Bacteria	Modestobacter marinus	N/A	5435	1935	0	29	14	0	213	1	2	5	423	1	0	180	10	199	33	48	262	0	0	0	78	67	2	234	2	4	15	319	0	1	150	30	164	48	93	311	1	0	0	0	0	0	0
UP000006462_352165	352165	Bacteria	Pyramidobacter piscolens W5455	N/A	2755	408	0	2	8	3	40	3	3	9	113	0	1	6	0	32	11	0	16	0	0	0	4	16	2	23	0	1	6	74	0	3	10	5	9	5	0	14	0	0	0	0	0	0	0
UP000006464_471881	471881	Bacteria	Proteus penneri ATCC 35198	N/A	4909	85	1	4	28	9	40	1	29	20	183	1	13	8	19	9	19	6	8	0	0	0	1	3	0	6	0	1	4	4	0	1	3	2	1	2	1	0	0	0	0	0	0	0	0
UP000006468_714995	714995	Bacteria	Komagataeibacter hansenii ATCC 23769	N/A	3303	552	0	6	7	0	106	4	3	2	131	0	0	69	6	39	14	16	27	0	1	0	11	10	0	40	5	4	4	52	2	2	49	10	22	11	21	33	0	0	0	0	0	0	0
UP000006470_313598	313598	Bacteria	Polaribacter sp. MED152	N/A	2634	28	0	11	23	15	28	0	38	105	84	1	22	2	2	2	20	19	2	0	0	0	0	1	0	4	0	0	2	2	0	0	1	1	0	0	1	0	0	0	0	0	0	0	0
UP000006480_1144307	1144307	Bacteria	Sphingobium sp. AP49	N/A	4212	1211	0	8	11	0	112	4	2	3	251	0	2	75	9	36	13	17	6	0	1	0	36	32	2	58	1	9	19	159	2	10	99	21	43	25	27	36	0	1	0	0	0	0	0
UP000006502_1212765	1212765	Bacteria	Mycoplasma haemolamae (strain Purdue)	N/A	923	7	8	2	35	1	42	1	0	20	29	0	0	4	4	2	57	4	0	0	0	0	0	0	0	2	0	0	0	0	0	0	1	0	0	0	0	2	0	0	0	0	1	0	0
UP000006512_715226	715226	Bacteria	Asticcacaulis biprosthecum C19	N/A	4712	888	0	24	12	1	168	3	2	14	149	2	21	60	8	23	23	34	34	0	2	0	9	27	3	36	1	5	9	97	2	0	42	16	19	23	21	52	0	1	0	0	0	0	0
UP000006545_879243	879243	Bacteria	Porphyromonas asaccharolytica (strain ATCC 25260 / DSM 20707 / BCRC 10618 / JCM 6326 / LMG 13178 / VPI 4198)	Bacteroides asaccharolyticus	1672	52	0	3	25	1	19	2	3	5	217	0	1	4	8	8	20	14	4	0	5	1	0	5	0	2	0	1	2	2	0	0	6	1	0	3	1	0	0	0	0	0	0	0	0
UP000006546_906968	906968	Bacteria	Treponema brennaborense (strain DSM 12168 / CIP 105900 / DD5/3)	N/A	2522	416	0	12	18	6	47	0	17	11	85	1	1	5	0	8	32	4	23	0	2	0	13	26	7	26	1	2	12	25	0	3	18	3	7	33	12	10	0	1	0	0	0	0	0
UP000006552_76114	76114	Bacteria	Aromatoleum aromaticum (strain EbN1)	Azoarcus sp. (strain EbN1)	4480	904	0	7	14	0	100	0	1	2	288	2	1	57	9	118	37	7	38	0	1	0	17	36	1	51	3	2	8	148	0	0	70	10	46	17	9	42	1	1	0	0	0	0	0
UP000006554_357808	357808	Bacteria	Roseiflexus sp. (strain RS-1)	N/A	4494	864	1	8	20	3	73	2	5	0	384	0	4	208	8	104	10	48	49	0	0	1	11	49	2	36	0	6	1	159	0	0	59	16	87	6	30	34	0	1	0	0	0	0	0
UP000006556_370438	370438	Bacteria	Pelotomaculum thermopropionicum (strain DSM 13744 / JCM 10971 / SI)	N/A	2884	252	0	2	31	1	61	2	10	11	117	0	0	19	2	24	2	5	34	0	0	0	0	9	0	38	0	2	3	47	0	0	9	2	4	2	2	16	0	0	0	0	0	0	0
UP000006559_362948	362948	Bacteria	Ligilactobacillus salivarius (strain UCC118)	Lactobacillus salivarius	1998	35	0	9	18	2	16	1	45	55	76	1	8	0	3	2	35	13	7	0	0	0	1	1	1	3	0	1	1	5	0	0	1	0	0	2	1	2	0	0	0	0	0	0	0
UP000006578_317655	317655	Bacteria	Sphingopyxis alaskensis (strain DSM 13593 / LMG 18877 / RB2256)	Sphingomonas alaskensis	3184	1108	0	13	12	0	94	3	0	6	150	0	0	60	3	56	3	9	13	0	3	0	30	59	3	65	2	9	27	185	1	0	83	8	72	21	23	47	0	0	0	0	0	0	0
UP000006583_795359	795359	Bacteria	Thermodesulfobacterium geofontis (strain OPF15)	N/A	1594	8	0	0	90	21	7	0	33	92	105	0	2	5	2	2	3	0	3	0	1	0	0	2	0	0	0	0	0	0	0	0	0	0	0	0	0	1	0	0	0	0	0	0	0
UP000006589_426355	426355	Bacteria	Methylobacterium radiotolerans (strain ATCC 27329 / DSM 1819 / JCM 2831 / NBRC 15690 / NCIMB 10815 / 0-1)	N/A	6388	2595	0	12	20	1	202	16	0	1	410	2	0	151	9	155	13	18	40	0	7	0	51	113	5	258	1	15	26	549	4	1	259	25	286	32	54	118	0	0	0	0	0	0	0
UP000006599_936594	936594	Bacteria	Lachnoanaerobaculum sp. ICM7	N/A	2588	48	0	14	48	1	32	3	71	45	36	0	7	2	2	0	33	14	9	0	2	0	1	2	0	8	0	2	0	1	0	0	0	0	0	2	1	1	0	0	0	0	0	0	0
UP000006605_936556	936556	Bacteria	Peptostreptococcaceae bacterium AS15	N/A	2299	24	0	10	41	5	28	2	65	92	45	1	15	7	5	2	21	5	5	0	2	0	0	1	0	3	0	0	1	0	0	0	1	0	0	0	0	3	0	0	0	0	0	0	0
UP000006621_717231	717231	Bacteria	Flexistipes sinusarabici (strain ATCC 49648 / DSM 4947 / MAS 10)	N/A	2185	26	0	5	54	19	24	0	33	57	65	1	1	0	2	5	13	4	10	0	0	0	0	2	0	2	0	0	0	2	0	0	0	0	0	1	1	1	0	0	0	0	0	0	0
UP000006631_712898	712898	Bacteria	Pantoea vagans (strain C9-1)	Pantoea agglomerans (strain C9-1)	4590	344	0	7	22	4	56	1	9	10	374	2	3	15	44	26	24	12	12	0	0	0	5	10	0	17	0	1	12	45	0	0	18	11	5	17	8	12	0	0	0	0	0	0	0
UP000006633_639283	639283	Bacteria	Starkeya novella (strain ATCC 8093 / DSM 506 / JCM 20403 / CCM 1077 / IAM 12100 / NBRC 12443 / NCIMB 10456)	N/A	4424	1376	0	8	16	1	120	8	2	5	250	0	0	78	11	51	11	6	34	0	1	0	16	57	7	105	1	7	20	286	2	1	132	12	67	27	31	59	0	1	0	0	0	0	0
UP000006637_266117	266117	Bacteria	Rubrobacter xylanophilus (strain DSM 9941 / NBRC 16129 / PRD-1)	N/A	3127	687	0	1	111	0	184	2	3	1	305	1	0	30	4	189	3	0	38	0	0	0	1	38	2	145	0	0	0	239	2	0	9	2	60	10	5	60	2	0	0	0	0	0	0
UP000006639_696127	696127	Bacteria	Midichloria mitochondrii (strain IricVA)	N/A	1181	10	0	0	2	5	7	0	23	10	37	0	0	1	0	0	7	5	3	0	0	0	0	0	0	0	0	0	0	0	0	0	0	0	0	1	1	0	0	0	0	0	0	0	0
UP000006640_469371	469371	Bacteria	Thermobispora bispora (strain ATCC 19993 / DSM 43833 / CBS 139.67 / JCM 10125 / KCTC 9307 / NBRC 14880 / R51)	N/A	3545	1064	0	6	19	0	164	3	1	6	214	0	2	147	6	175	25	12	62	0	0	0	9	71	0	129	0	6	6	183	0	0	92	16	129	21	35	89	0	0	0	0	0	0	0
UP000006647_265311	265311	Bacteria	Mesoplasma florum (strain ATCC 33453 / NBRC 100688 / NCTC 11704 / L1)	Acholeplasma florum	683	9	0	3	12	2	7	0	36	47	19	0	10	0	1	1	3	0	4	0	0	0	0	1	0	0	0	0	2	0	0	0	0	0	0	0	0	1	0	1	0	0	0	0	0
UP000006650_521097	521097	Bacteria	Capnocytophaga ochracea (strain ATCC 27872 / DSM 7271 / JCM 12966 / NCTC 12371 / VPI 2845)	Bacteroides ochraceus	2171	22	0	4	23	4	17	1	12	33	89	1	11	10	14	1	7	32	8	0	1	0	0	1	0	3	0	1	3	2	0	1	0	2	0	1	3	1	0	1	0	0	0	0	0
UP000006657_709991	709991	Bacteria	Odoribacter splanchnicus (strain ATCC 29572 / DSM 20712 / CIP 104287 / JCM 15291 / NCTC 10825 / 1651/6)	Bacteroides splanchnicus	3479	70	0	6	55	5	29	2	30	27	127	0	2	1	6	9	15	16	23	0	2	1	0	5	0	2	0	1	2	3	0	1	1	1	1	1	1	3	0	0	0	0	0	0	0
UP000006683_550540	550540	Bacteria	Ferrimonas balearica (strain DSM 9799 / CCM 4581 / KCTC 23876 / PAT)	N/A	3781	402	0	16	26	1	66	4	1	5	455	0	1	29	36	14	10	5	31	0	0	0	3	37	0	9	0	0	8	51	0	0	20	11	2	4	4	14	0	0	0	0	0	0	0
UP000006691_1002809	1002809	Bacteria	Solibacillus silvestris (strain StLB046)	Bacillus silvestris	3812	86	0	6	65	5	43	2	67	23	150	2	11	7	14	2	12	11	14	0	1	0	0	6	0	7	0	2	3	5	0	0	3	0	0	2	2	9	0	0	0	0	0	0	0
UP000006695_351605	351605	Bacteria	Geotalea uraniireducens (strain Rf4)	Geobacter uraniireducens	4255	275	0	8	42	4	81	3	10	28	220	2	2	28	0	8	21	48	23	0	4	1	2	17	3	10	0	1	12	19	0	1	17	2	1	2	9	17	0	0	0	0	0	0	0
UP000006697_204773	204773	Bacteria	Herminiimonas arsenicoxydans	N/A	3272	429	1	3	9	2	47	6	1	16	227	3	4	18	5	10	15	4	15	0	2	0	4	19	1	22	1	3	22	43	1	0	36	13	6	10	16	13	0	1	0	0	0	0	0
UP000006728_405948	405948	Bacteria	Saccharopolyspora erythraea (strain ATCC 11635 / DSM 40517 / JCM 4748 / NBRC 13426 / NCIMB 8594 / NRRL 2338)	N/A	7154	1791	0	26	31	0	266	4	0	6	408	1	0	180	25	218	39	22	197	1	0	1	42	74	3	195	3	7	7	233	0	1	100	16	120	32	51	192	0	0	0	0	0	0	0
UP000006731_272559	272559	Bacteria	Bacteroides fragilis (strain ATCC 25285 / DSM 2151 / CCUG 4856 / JCM 11019 / NCTC 9343 / Onslow)	N/A	4234	90	1	2	54	8	47	1	32	46	178	0	10	4	7	7	22	11	14	0	4	1	0	7	0	6	0	1	6	3	0	2	1	5	0	3	1	1	0	0	0	0	0	0	0
UP000006732_338966	338966	Bacteria	Pelobacter propionicus (strain DSM 2379 / NBRC 103807 / OttBd1)	N/A	3694	235	0	7	26	4	91	1	10	20	309	0	3	31	3	25	25	12	12	0	1	0	2	8	0	12	0	1	5	20	1	2	21	5	6	6	5	9	0	0	0	0	0	0	0
UP000006735_291331	291331	Bacteria	Xanthomonas oryzae pv. oryzae (strain KACC10331 / KXO85)	N/A	4382	1007	1	12	4	1	96	4	1	11	294	0	1	71	23	172	20	19	28	0	0	0	23	14	1	59	2	3	13	128	0	2	124	37	37	40	38	49	0	0	0	0	0	0	0
UP000006742_548479	548479	Bacteria	Mobiluncus curtisii (strain ATCC 43063 / DSM 2711 / V125)	Falcivibrio vaginalis	1904	290	0	10	11	1	35	3	6	9	100	0	2	39	6	16	18	8	20	0	0	0	4	20	0	22	0	1	17	20	0	1	15	13	13	13	12	14	0	0	0	0	0	0	0
UP000006743_557723	557723	Bacteria	Glaesserella parasuis serovar 5 (strain SH0165)	Haemophilus parasuis	2002	61	0	5	19	2	30	2	10	17	80	1	1	5	24	4	5	4	7	0	0	0	0	10	0	2	0	0	7	1	0	0	2	0	0	1	1	2	0	0	0	0	0	0	0
UP000006746_1207063	1207063	Bacteria	Oceanibaculum indicum P24	N/A	3754	854	0	6	18	2	99	9	0	5	264	0	0	40	8	20	8	11	24	0	0	0	18	55	1	65	1	5	12	130	0	0	43	9	25	13	11	28	0	0	0	0	0	0	0
UP000006755_745411	745411	Bacteria	Gallaecimonas xiamenensis 3-C-1	N/A	3798	466	0	13	21	2	63	2	1	9	579	0	1	13	33	9	15	4	15	0	2	0	6	20	1	15	0	3	13	92	1	2	21	22	4	7	6	16	0	0	0	0	0	0	0
UP000006762_1208323	1208323	Bacteria	Celeribacter baekdonensis B30	N/A	4196	646	0	23	18	2	86	6	3	4	192	2	0	20	5	14	12	9	21	0	0	0	11	30	0	36	0	3	15	68	4	0	20	1	16	10	13	14	0	1	0	0	0	0	0
UP000006764_391936	391936	Bacteria	Alcanivorax pacificus W11-5	N/A	3686	470	0	20	22	0	65	6	0	9	427	1	0	40	11	44	16	5	27	0	0	0	7	17	1	23	0	1	11	67	0	0	36	11	26	7	4	14	0	0	0	0	0	0	0
UP000006765_1231392	1231392	Bacteria	Oceaniovalibus guishaninsula JLT2003	N/A	2840	841	0	15	6	1	71	1	1	2	142	0	0	36	6	35	5	3	26	0	0	1	41	24	0	72	0	3	2	142	2	0	41	3	68	7	17	25	0	0	0	0	0	0	0
UP000006786_391937	391937	Bacteria	Nitratireductor pacificus pht-3B	N/A	4196	1058	0	6	22	2	113	4	5	6	229	2	0	33	3	58	4	6	27	0	0	0	16	43	5	83	0	8	15	150	0	0	36	6	41	12	18	41	0	0	0	0	0	0	0
UP000006791_981222	981222	Bacteria	Chloracidobacterium thermophilum (strain B)	N/A	3052	496	0	6	16	2	60	1	1	13	225	0	0	127	6	61	5	18	44	0	1	0	4	31	4	15	0	4	9	57	0	0	39	13	44	8	16	14	0	0	0	0	0	0	0
UP000006793_667014	667014	Bacteria	Thermodesulfatator indicus (strain DSM 15286 / JCM 11887 / CIR29812)	N/A	2184	43	0	2	72	10	19	0	11	49	166	0	0	9	3	9	4	5	6	0	2	0	0	4	0	3	0	0	3	3	0	0	1	2	2	0	1	2	0	0	0	0	0	0	0
UP000006804_688269	688269	Bacteria	Pseudothermotoga thermarum DSM 5069	N/A	1928	37	0	2	33	3	17	0	10	11	81	0	0	0	1	1	5	2	19	0	1	0	0	2	0	3	0	2	0	1	0	0	0	0	0	0	0	3	0	0	0	0	0	0	0
UP000006810_496833	496833	Bacteria	Mycoplasmopsis fermentans (strain ATCC 19989 / NBRC 14854 / NCTC 10117 / PG18)	Mycoplasma fermentans	891	10	0	2	10	1	2	0	31	61	32	0	10	3	1	0	2	2	2	0	0	0	0	3	0	1	0	0	3	1	0	0	0	0	0	1	0	0	0	0	0	0	0	0	0
UP000006811_261317	261317	Bacteria	Buchnera aphidicola (Cinara tujafilina)	N/A	359	0	0	0	0	9	3	0	30	43	6	0	5	0	0	0	3	0	0	0	1	0	0	0	0	0	0	0	0	0	0	0	0	0	0	0	0	0	0	0	0	0	0	0	0
UP000006820_247156	247156	Bacteria	Nocardia farcinica (strain IFM 10152)	N/A	5941	1998	1	24	9	0	197	1	1	6	272	1	0	197	20	179	34	61	136	0	0	0	64	83	0	215	1	9	17	320	1	1	137	16	174	30	85	253	0	1	0	0	0	0	1
UP000006821_243233	243233	Bacteria	Methylococcus capsulatus (strain ATCC 33009 / NCIMB 11132 / Bath)	N/A	2925	415	0	2	19	1	83	1	1	3	212	1	0	45	2	50	10	7	21	0	2	0	1	21	0	25	0	0	2	58	0	0	21	1	14	8	4	18	0	0	0	0	0	0	0
UP000006833_398580	398580	Bacteria	Dinoroseobacter shibae (strain DSM 16493 / NCIMB 14021 / DFL 12)	N/A	4086	1053	0	22	21	1	101	6	3	4	256	1	1	61	4	33	6	6	29	1	0	1	16	65	3	69	1	6	11	143	1	0	50	10	52	10	18	38	0	0	0	0	0	0	0
UP000006838_323261	323261	Bacteria	Nitrosococcus oceani (strain ATCC 19707 / BCRC 17464 / JCM 30415 / NCIMB 11848 / C-107)	N/A	2995	157	0	0	22	3	55	2	9	12	290	0	0	18	8	32	8	7	15	0	1	0	0	9	0	7	0	2	2	6	0	0	2	5	0	1	1	8	0	0	0	0	0	0	0
UP000006843_326442	326442	Bacteria	Pseudoalteromonas translucida (strain TAC 125)	N/A	3484	133	0	4	14	2	24	1	16	29	193	0	5	3	26	3	23	10	10	0	1	0	0	5	0	7	0	4	8	4	0	1	4	1	1	8	0	5	0	0	0	0	0	0	0
UP000006844_401053	401053	Bacteria	Terriglobus saanensis (strain ATCC BAA-1853 / DSM 23119 / SP1PR4)	N/A	4177	505	0	5	21	1	123	1	3	26	249	0	5	50	21	19	54	61	23	0	4	0	6	15	1	19	0	3	24	42	0	3	35	15	4	21	23	17	0	0	0	0	0	0	0
UP000006851_700015	700015	Bacteria	Coriobacterium glomerans (strain ATCC 49209 / DSM 20642 / JCM 10262 / PW2)	N/A	1768	294	0	13	5	1	40	0	1	9	64	0	0	6	0	65	20	2	16	0	0	0	8	12	0	23	0	7	7	25	0	0	12	3	27	17	2	12	0	0	0	0	0	0	0
UP000006852_869209	869209	Bacteria	Treponema succinifaciens (strain ATCC 33096 / DSM 2489 / 6091)	N/A	2561	66	0	9	54	21	29	2	31	65	41	1	5	1	5	3	56	5	9	0	2	0	1	6	0	2	0	1	7	3	1	0	3	1	1	0	0	1	0	0	0	0	0	0	0
UP000006854_953739	953739	Bacteria	Streptomyces venezuelae (strain ATCC 10712 / CBS 650.69 / DSM 40230 / JCM 4526 / NBRC 13096 / PD 04745)	N/A	7451	2616	1	23	57	2	492	4	2	14	497	0	0	363	29	230	52	108	137	0	0	0	44	143	1	402	6	2	32	482	2	0	296	26	218	58	141	262	0	1	0	1	0	0	1
UP000006859_198628	198628	Bacteria	Dickeya dadantii (strain 3937)	Erwinia chrysanthemi (strain 3937)	4532	351	0	10	15	2	61	3	12	13	395	1	6	21	38	33	39	14	22	0	0	0	7	9	2	17	0	1	4	41	0	0	21	10	2	9	14	15	0	0	0	0	0	0	0
UP000006860_756272	756272	Bacteria	Rubinisphaera brasiliensis (strain ATCC 49424 / DSM 5305 / JCM 21570 / IAM 15109 / NBRC 103401 / IFAM 1448)	Planctomyces brasiliensis	4710	323	1	30	68	1	117	11	1	36	289	0	7	60	18	31	58	8	22	0	8	0	7	42	2	10	0	1	8	19	0	1	21	8	5	22	10	12	0	0	1	0	0	0	0
UP000006866_572479	572479	Bacteria	Halanaerobium praevalens (strain ATCC 33744 / DSM 2228 / GSL)	N/A	2055	75	0	1	55	8	14	0	67	132	100	0	12	0	4	0	7	1	2	0	0	0	0	3	0	6	0	1	2	3	0	0	0	1	0	1	0	2	0	1	0	0	0	0	0
UP000006868_886882	886882	Bacteria	Paenibacillus polymyxa (strain SC2)	Bacillus polymyxa	5377	164	0	4	46	1	98	4	35	19	313	0	4	15	13	9	70	29	21	0	2	0	1	5	1	16	0	1	8	8	0	1	3	3	3	7	2	4	0	0	0	0	0	0	0
UP000006872_701347	701347	Bacteria	Enterobacter lignolyticus (strain SCF1)	N/A	4393	366	0	10	19	2	70	4	12	7	331	0	5	12	24	17	18	13	28	0	0	0	5	5	2	20	0	7	5	48	0	1	29	13	5	11	6	14	0	0	0	0	0	0	0
UP000006873_53442	53442	Bacteria	Eubacterium callanderi	N/A	4498	164	0	7	63	7	58	4	34	51	148	2	3	28	1	6	18	23	29	0	1	0	5	8	1	8	0	2	7	9	0	0	3	3	0	1	1	10	0	0	0	0	0	0	0
UP000006875_572544	572544	Bacteria	Ilyobacter polytropus (strain ATCC 51220 / DSM 2926 / LMG 16218 / CuHBu1)	N/A	2859	38	0	3	57	5	31	0	62	98	68	0	1	3	0	2	13	5	8	0	2	0	0	1	0	3	0	0	0	0	0	0	2	0	0	1	1	1	0	0	0	0	0	0	0
UP000006878_861360	861360	Bacteria	Glutamicibacter arilaitensis (strain DSM 16368 / CIP 108037 / IAM 15318 / JCM 13566 / NCIMB 14258 / Re117)	Arthrobacter arilaitensis	3380	556	0	8	28	0	72	1	5	11	200	0	1	11	5	23	22	8	31	0	0	0	4	40	1	33	1	6	21	60	0	0	33	10	23	24	11	29	1	0	0	0	0	0	0
UP000006889_632518	632518	Bacteria	Caldicellulosiruptor owensensis (strain ATCC 700167 / DSM 13100 / OL)	N/A	2133	26	0	3	53	3	15	1	59	38	47	0	2	0	10	1	17	4	10	0	0	0	0	1	1	0	0	1	0	1	0	0	0	1	0	1	0	2	0	0	0	0	0	0	0
UP000007013_452637	452637	Bacteria	Opitutus terrae (strain DSM 11246 / JCM 15787 / PB90-1)	N/A	4588	1209	0	5	18	2	90	2	0	6	369	0	2	84	5	53	21	27	34	0	2	0	6	53	4	65	2	3	13	173	0	3	116	17	57	34	37	71	3	0	0	0	0	0	0
UP000007029_375451	375451	Bacteria	Roseobacter denitrificans (strain ATCC 33942 / OCh 114)	Erythrobacter sp. (strain OCh 114)	4118	667	0	13	18	3	72	3	7	6	162	1	1	13	5	19	11	7	13	0	0	0	12	29	1	36	1	4	11	77	0	0	14	10	15	10	11	13	0	0	0	0	0	0	0
UP000007030_869210	869210	Bacteria	Marinithermus hydrothermalis (strain DSM 14884 / JCM 11576 / T1)	N/A	2194	388	0	1	32	0	48	1	0	2	273	0	0	60	0	48	3	7	33	0	0	0	0	31	0	24	1	0	0	78	0	0	15	5	28	2	2	16	0	0	0	0	0	0	0
UP000007032_537970	537970	Bacteria	Helicobacter canadensis MIT 98-5491	N/A	1535	18	0	1	23	3	19	1	24	17	98	0	4	1	2	2	9	6	2	0	0	0	0	1	0	2	0	2	0	0	0	1	0	1	0	0	0	1	0	0	0	0	0	0	0
UP000007039_768670	768670	Bacteria	Calditerrivibrio nitroreducens (strain DSM 19672 / NBRC 101217 / Yu37-1)	N/A	2089	31	0	2	14	9	17	2	67	33	52	0	2	0	0	2	10	1	9	0	0	0	1	0	1	0	0	0	1	3	0	1	2	0	0	0	1	2	0	0	0	0	0	0	0
UP000007041_499177	499177	Bacteria	Acetoanaerobium sticklandii (strain ATCC 12662 / DSM 519 / JCM 1433 / CCUG 9281 / NCIMB 10654 / HF)	Clostridium sticklandii	2572	42	0	6	44	2	31	4	67	49	53	1	7	6	1	0	19	6	8	0	2	0	1	1	0	4	0	0	0	0	0	0	1	1	0	0	1	1	0	0	0	0	0	0	0
UP000007058_342108	342108	Bacteria	Magnetospirillum magneticum (strain AMB-1 / ATCC 700264)	N/A	4515	1088	0	8	14	1	136	7	0	7	260	0	0	123	5	47	24	29	40	0	1	1	12	52	2	78	0	5	19	208	1	2	82	23	43	29	22	66	0	0	0	0	0	0	0
UP000007065_347257	347257	Bacteria	Mycoplasmopsis agalactiae (strain NCTC 10123 / CIP 59.7 / PG2)	Mycoplasma agalactiae	726	5	0	3	11	2	2	0	18	38	34	0	14	1	0	0	10	3	1	0	0	0	0	0	0	0	0	0	0	0	0	0	0	0	0	0	0	0	0	0	0	0	0	0	0
UP000007073_269799	269799	Bacteria	Geobacter metallireducens (strain ATCC 53774 / DSM 7210 / GS-15)	N/A	3502	327	0	2	30	3	76	3	10	19	165	0	1	45	2	16	6	24	23	0	2	0	1	18	0	15	0	3	6	34	1	0	31	2	7	5	12	21	0	0	0	0	0	0	0
UP000007076_452652	452652	Bacteria	Kitasatospora setae (strain ATCC 33774 / DSM 43861 / JCM 3304 / KCC A-0304 / NBRC 14216 / KM-6054)	Streptomyces setae	7443	3282	1	26	44	0	567	10	0	4	663	0	0	492	47	296	141	136	129	0	0	0	115	158	2	530	6	5	25	877	2	0	526	32	386	122	212	291	2	0	0	0	0	0	1
UP000007093_568816	568816	Bacteria	Acidaminococcus intestini (strain RyC-MR95)	N/A	2386	133	1	8	19	1	32	2	5	12	79	0	0	5	1	4	5	13	6	0	0	0	0	7	3	4	0	2	5	6	0	3	2	0	2	3	2	2	0	1	0	0	0	0	0
UP000007102_868864	868864	Bacteria	Desulfurobacterium thermolithotrophum (strain DSM 11699 / BSA)	N/A	1496	25	0	0	73	4	10	0	13	112	55	0	0	1	0	2	4	5	6	0	0	0	0	0	0	2	0	1	0	0	0	0	0	0	0	0	1	1	0	0	0	0	0	0	0
UP000007106_748247	748247	Bacteria	Azoarcus sp. KH32C	N/A	5176	1205	0	6	15	0	96	2	1	2	323	1	2	63	3	46	15	11	40	0	1	0	16	40	2	65	1	9	17	176	0	0	90	7	61	22	28	44	0	0	0	0	0	0	0
UP000007113_682795	682795	Bacteria	Granulicella mallensis (strain ATCC BAA-1857 / DSM 23137 / MP5ACTX8)	N/A	4804	670	0	9	18	5	146	3	2	24	345	2	7	84	17	16	59	61	31	0	4	0	7	16	3	22	2	8	22	57	1	2	48	20	7	23	16	14	0	0	0	0	0	0	0
UP000007136_441620	441620	Bacteria	Methylorubrum populi (strain ATCC BAA-705 / NCIMB 13946 / BJ001)	Methylobacterium populi	5325	1854	0	8	18	1	186	15	2	6	352	1	0	124	4	115	12	16	36	0	5	0	25	105	6	168	2	7	23	410	1	0	176	22	140	33	45	87	0	1	0	0	0	0	0
UP000007161_443254	443254	Bacteria	Marinitoga piezophila (strain DSM 14283 / JCM 11233 / KA3)	N/A	2044	33	0	2	72	11	15	0	135	90	49	0	12	2	3	2	12	2	1	0	1	0	0	0	0	1	0	0	0	1	0	0	0	0	0	0	0	1	0	0	0	0	0	0	0
UP000007170_1133850	1133850	Bacteria	Streptomyces hygroscopicus subsp. jinggangensis (strain 5008)	N/A	9046	2743	1	27	59	0	437	7	1	12	516	0	2	288	25	343	56	94	161	0	1	0	57	145	2	332	4	3	38	497	0	1	230	13	273	55	141	262	1	1	0	1	0	0	0
UP000007177_931626	931626	Bacteria	Acetobacterium woodii (strain ATCC 29683 / DSM 1030 / JCM 2381 / KCTC 1655 / WB1)	N/A	3445	81	0	1	30	5	33	3	80	42	106	1	2	3	4	3	13	24	10	0	0	0	0	2	0	2	0	2	5	3	0	0	1	3	0	1	2	4	0	0	0	0	0	0	0
UP000007254_869211	869211	Bacteria	Spirochaeta thermophila (strain ATCC 700085 / DSM 6578 / Z-1203)	N/A	2249	84	0	5	98	2	66	2	5	6	237	0	0	39	0	42	11	16	66	0	1	0	0	5	0	12	0	2	0	16	0	1	1	0	2	1	0	3	0	0	0	0	0	0	0
UP000007271_1185325	1185325	Bacteria	Loigolactobacillus coryniformis subsp. coryniformis CECT 5711	N/A	2023	147	0	7	0	2	24	0	15	12	124	1	3	0	22	1	15	24	9	0	1	0	1	6	0	10	0	2	2	8	0	1	1	11	0	8	12	5	0	0	0	0	0	0	0
UP000007275_1144318	1144318	Bacteria	Polaromonas sp. CF318	N/A	4751	1356	0	4	5	1	142	7	2	12	373	1	2	60	9	18	29	19	36	0	1	0	6	27	5	106	0	8	38	262	0	2	165	32	41	40	19	49	0	1	0	0	0	0	0
UP000007283_1144343	1144343	Bacteria	Phyllobacterium sp. YR531	N/A	4843	550	0	14	18	3	94	7	14	11	173	1	5	22	4	25	10	13	29	0	0	0	7	20	5	42	2	10	20	42	0	2	33	6	5	12	14	19	0	0	0	0	0	0	0
UP000007296_1144319	1144319	Bacteria	Herbaspirillum sp. CF444	N/A	4973	901	0	6	19	3	98	9	6	14	332	1	6	33	6	13	41	26	30	0	1	0	10	16	2	44	0	10	32	91	2	5	68	36	18	31	33	31	0	0	0	0	0	0	0
UP000007307_320483	320483	Bacteria	Anaplasma marginale (strain Florida)	N/A	939	60	0	3	6	2	34	1	0	1	47	0	0	3	2	6	19	2	22	0	0	2	0	1	1	8	0	1	1	6	0	0	3	1	1	3	3	6	0	0	0	0	0	0	0
UP000007319_1064539	1064539	Bacteria	Azospirillum baldaniorum	N/A	7536	1927	0	25	28	0	333	11	1	7	443	1	2	195	11	249	28	41	63	0	1	0	32	59	1	207	2	5	24	377	1	3	146	18	119	29	49	104	0	0	0	0	0	0	0
UP000007332_1071400	1071400	Bacteria	Lentilactobacillus buchneri subsp. silagei CD034	N/A	2369	59	0	14	5	1	26	0	28	36	72	2	8	11	11	2	32	32	19	0	1	0	1	4	1	3	0	5	3	2	1	0	2	2	0	5	1	1	0	0	0	0	0	0	0
UP000007347_651182	651182	Bacteria	Desulfobacula toluolica (strain DSM 7467 / Tol2)	N/A	4189	115	0	15	29	14	46	2	44	99	119	0	6	5	2	2	28	5	10	0	1	0	0	5	1	8	0	0	3	1	0	1	2	1	2	2	1	6	0	0	0	0	0	0	0
UP000007364_555500	555500	Bacteria	Galbibacter marinus	N/A	3099	39	0	4	24	6	39	1	47	42	93	2	2	1	6	3	18	7	8	0	2	0	0	4	0	4	0	2	2	1	1	1	1	1	0	0	0	1	0	0	0	0	0	0	0
UP000007374_1231190	1231190	Bacteria	Nitratireductor indicus C115	N/A	4821	905	0	5	28	0	114	8	5	6	244	0	0	23	5	47	13	3	24	0	0	0	7	36	5	65	3	9	16	113	0	0	33	2	32	20	13	28	0	0	0	0	0	0	0
UP000007382_1162668	1162668	Bacteria	Leptospirillum ferrooxidans (strain C2-3)	N/A	2413	27	0	3	14	2	45	2	3	10	147	3	2	16	2	4	41	3	8	0	0	0	0	0	0	1	1	1	2	1	0	0	4	0	0	0	1	1	0	0	0	0	0	0	0
UP000007383_889378	889378	Bacteria	Spirochaeta africana (strain ATCC 700263 / DSM 8902 / Z-7692)	N/A	2766	425	0	18	31	3	75	2	2	13	237	0	0	20	14	39	15	4	21	0	1	0	20	19	0	59	0	3	3	52	0	0	31	4	18	17	19	21	0	0	0	0	0	0	0
UP000007394_945713	945713	Bacteria	Ignavibacterium album (strain DSM 19864 / JCM 16511 / NBRC 101810 / Mat9-16)	N/A	3169	21	0	7	38	11	27	2	91	41	110	0	5	1	4	2	25	6	8	0	2	1	0	1	0	2	0	1	2	1	0	0	0	0	0	1	0	3	0	0	0	0	0	0	0
UP000007397_866895	866895	Bacteria	Halobacillus halophilus (strain ATCC 35676 / DSM 2266 / JCM 20832 / KCTC 3685 / LMG 17431 / NBRC 102448 / NCIMB 2269)	Sporosarcina halophila	4100	45	0	6	139	5	53	1	33	38	163	2	4	3	11	2	38	4	13	0	5	0	0	4	0	7	0	1	3	1	0	0	0	0	0	1	1	2	0	0	0	0	0	0	0
UP000007434_656519	656519	Bacteria	Halanaerobium hydrogeniformans	Halanaerobium sp. (strain sapolanicus)	2250	50	0	9	99	5	21	2	69	84	88	0	5	0	1	3	11	3	4	0	1	0	0	1	0	5	0	1	1	1	0	0	1	0	0	0	0	0	0	0	0	0	0	0	0
UP000007435_649349	649349	Bacteria	Leadbetterella byssophila (strain DSM 17132 / JCM 16389 / KACC 11308 / NBRC 106382 / 4M15)	N/A	3429	67	0	3	34	5	46	0	18	36	166	1	8	5	2	1	17	12	10	0	3	1	0	7	0	4	0	0	4	2	0	0	4	1	0	0	1	2	0	0	0	0	0	0	0
UP000007437_882378	882378	Bacteria	Mycetohabitans rhizoxinica (strain DSM 19002 / CIP 109453 / HKI 454)	Paraburkholderia rhizoxinica	3859	698	0	8	4	1	68	3	4	5	163	0	0	32	9	80	30	8	21	0	0	0	10	9	0	44	2	5	6	94	0	0	47	10	61	42	20	29	1	0	0	0	0	0	0
UP000007460_488538	488538	Bacteria	Puniceispirillum marinum (strain IMCC1322)	N/A	2545	270	0	28	11	3	47	4	12	18	76	0	2	11	1	6	19	11	5	0	0	0	11	13	1	10	0	4	12	18	0	1	6	1	2	5	3	7	0	0	0	0	0	0	0
UP000007463_755732	755732	Bacteria	Fluviicola taffensis (strain DSM 16823 / NCIMB 13979 / RW262)	N/A	4016	29	0	9	31	6	48	2	41	55	139	2	14	3	11	3	54	72	9	0	1	0	0	2	0	3	0	0	6	2	0	0	2	1	0	0	1	1	0	0	0	0	0	0	0
UP000007464_859654	859654	Bacteria	Blochmannia vafer (strain BVAF)	N/A	587	1	0	0	1	0	3	0	56	7	23	0	13	0	0	1	3	1	2	0	0	0	0	0	0	0	0	1	0	0	0	0	0	0	0	0	0	0	0	0	0	0	0	0	0
UP000007468_546269	546269	Bacteria	Filifactor alocis (strain ATCC 35896 / D40 B5)	Fusobacterium alocis	1616	14	0	8	66	2	22	1	25	41	48	0	2	8	5	2	9	5	4	0	1	0	0	0	0	4	0	0	0	0	0	0	1	0	0	0	0	1	0	0	0	0	0	0	0
UP000007471_765698	765698	Bacteria	Mesorhizobium ciceri biovar biserrulae (strain HAMBI 2942 / LMG 23838 / WSM1271)	N/A	6260	1278	0	14	12	2	148	11	5	10	246	1	2	40	12	47	16	24	32	0	0	0	23	35	3	79	0	9	43	150	0	0	72	9	42	26	22	52	0	0	0	0	0	0	0
UP000007477_871585	871585	Bacteria	Acinetobacter calcoaceticus (strain PHEA-2)	N/A	3598	147	0	7	12	2	42	2	19	9	177	0	5	9	31	2	19	18	12	0	0	0	6	9	0	5	1	2	6	8	1	2	4	5	2	2	6	8	0	0	0	0	0	0	0
UP000007484_768700	768700	Bacteria	Mycoplasma suis (strain Illinois)	N/A	844	3	5	2	54	5	31	1	5	41	16	0	2	2	7	0	71	0	2	0	0	0	0	0	0	0	0	0	0	0	0	0	0	0	0	1	0	0	0	0	0	0	2	0	2
UP000007487_867900	867900	Bacteria	Cellulophaga lytica (strain ATCC 23178 / DSM 7489 / JCM 8516 / NBRC 14961 / NCIMB 1423 / VKM B-1433 / Cy l20)	N/A	3281	41	0	15	50	10	34	1	43	92	120	2	21	0	5	0	21	41	16	0	1	0	1	3	2	2	0	0	5	0	0	1	1	0	0	0	0	0	0	0	0	0	0	0	0
UP000007488_645991	645991	Bacteria	Syntrophobotulus glycolicus (strain DSM 8271 / FlGlyR)	N/A	3105	109	0	3	25	1	47	1	40	14	174	1	5	4	4	2	19	9	5	0	0	0	1	3	0	11	0	6	3	6	0	0	2	1	0	2	3	2	0	0	0	0	0	0	0
UP000007505_1144310	1144310	Bacteria	Rhizobium sp. (strain CF080)	N/A	6670	1111	0	19	27	2	123	7	12	8	284	1	4	49	15	38	35	15	39	0	0	0	12	50	3	58	0	20	19	109	0	5	57	13	34	31	18	44	0	0	0	0	0	0	0
UP000007507_1144342	1144342	Bacteria	Herbaspirillum sp. YR522	N/A	4611	1035	0	10	8	0	114	11	4	11	360	1	2	50	22	22	27	15	23	0	0	0	12	17	2	57	2	8	21	156	0	3	98	45	41	27	19	53	0	1	0	0	0	0	0
UP000007515_1144305	1144305	Bacteria	Novosphingobium sp. AP12	N/A	5212	1441	0	17	15	0	155	3	1	2	212	0	4	65	4	42	12	14	30	0	2	0	43	48	2	92	2	11	18	195	2	0	111	20	49	43	26	49	0	1	0	0	0	0	0
UP000007516_100901	100901	Bacteria	Wolbachia endosymbiont of Onchocerca ochengi	N/A	647	3	0	2	3	5	3	0	13	13	31	0	1	0	0	0	14	0	2	0	0	0	0	0	0	0	0	0	1	0	0	0	0	0	0	0	0	0	0	0	0	0	0	0	0
UP000007517_1146883	1146883	Bacteria	Blastococcus saxobsidens (strain DD2)	N/A	4788	1572	0	29	24	0	202	2	0	3	337	2	0	172	7	205	21	29	188	0	0	0	52	89	3	178	1	1	12	287	1	1	125	19	186	17	49	201	0	0	0	0	0	0	0
UP000007519_984262	984262	Bacteria	Saprospira grandis (strain Lewin)	N/A	4218	211	0	10	102	10	45	4	10	94	450	1	5	8	35	17	35	21	7	0	3	1	2	14	1	13	0	0	14	19	0	0	7	4	5	9	4	3	0	0	0	0	0	0	0
UP000007523_1116391	1116391	Bacteria	Paenibacillus mucilaginosus 3016	N/A	7018	732	0	10	76	5	223	4	20	17	640	2	5	43	15	49	51	40	31	0	1	0	7	56	0	107	0	2	11	81	0	2	64	13	16	36	19	16	1	5	0	0	0	0	0
UP000007575_745776	745776	Bacteria	Deinococcus gobiensis (strain DSM 21396 / JCM 16679 / CGMCC 1.7299 / I-0)	N/A	4318	927	0	5	6	1	155	1	2	2	455	1	0	99	14	60	13	41	27	0	0	0	6	30	1	90	1	0	6	204	0	0	95	38	68	13	35	43	0	0	0	0	0	0	0
UP000007587_1144275	1144275	Bacteria	Corallococcus coralloides (strain ATCC 25202 / DSM 2259 / NBRC 100086 / M2)	Myxococcus coralloides	8019	1554	0	35	56	0	306	4	4	30	592	1	2	422	22	94	58	73	105	0	1	0	12	84	3	110	4	1	51	223	2	1	255	35	95	40	29	77	1	1	0	0	0	0	0
UP000007590_929556	929556	Bacteria	Solitalea canadensis (strain ATCC 29591 / DSM 3403 / NBRC 15130 / NCIMB 12057 / USAM 9D)	Flexibacter canadensis	4304	85	0	5	29	5	67	1	49	45	175	0	12	5	6	1	27	30	12	0	7	0	0	4	1	8	1	3	5	1	0	3	6	1	0	5	4	4	0	0	0	0	0	0	0
UP000007599_1094466	1094466	Bacteria	Flavobacterium indicum (strain DSM 17447 / CIP 109464 / GPTSA100-9)	N/A	2649	38	0	6	25	10	50	0	44	57	70	3	33	0	3	1	12	40	14	0	3	0	0	1	0	1	1	0	4	0	0	0	3	0	0	0	2	1	0	0	0	0	0	0	0
UP000007652_857293	857293	Bacteria	Caloramator australicus RC3	N/A	2679	27	1	5	44	4	18	0	110	58	81	0	10	1	3	2	8	5	9	0	1	0	0	0	0	4	0	0	1	2	0	0	0	0	0	0	0	3	0	0	0	0	0	0	0
UP000007718_693977	693977	Bacteria	Deinococcus proteolyticus (strain ATCC 35074 / DSM 20540 / JCM 6276 / NBRC 101906 / NCIMB 13154 / VKM Ac-1939 / CCM 2703 / MRP)	N/A	2652	648	0	6	17	0	78	3	1	3	358	1	0	65	11	23	16	34	5	0	0	0	3	25	0	58	2	0	11	128	0	0	84	43	25	34	19	26	0	0	0	0	0	0	0
UP000007719_515635	515635	Bacteria	Dictyoglomus turgidum (strain DSM 6724 / Z-1310)	N/A	1743	8	0	0	58	5	15	0	53	25	111	0	1	0	4	1	6	1	5	0	1	0	0	0	0	1	0	0	0	1	0	0	0	0	0	0	0	1	0	0	0	0	0	0	0
UP000007721_316067	316067	Bacteria	Geotalea daltonii (strain DSM 22248 / JCM 15807 / FRC-32)	Geobacter daltonii	3797	239	2	4	40	6	77	4	13	23	227	1	0	23	3	12	27	29	17	0	0	1	1	18	2	10	0	1	10	12	0	0	23	0	7	5	5	9	0	0	0	0	0	0	1
UP000007730_504832	504832	Bacteria	Afipia carboxidovorans (strain ATCC 49405 / DSM 1227 / KCTC 32145 / OM5)	Oligotropha carboxidovorans	3624	782	0	14	12	1	84	11	7	15	152	2	1	53	11	37	12	7	22	0	1	0	19	35	0	43	0	8	28	84	1	1	59	11	26	19	15	38	0	1	0	0	0	0	0
UP000007742_511062	511062	Bacteria	Oceanimonas sp. (strain GK1 / IBRC-M 10197)	N/A	3190	358	0	8	15	1	53	4	2	5	467	0	0	14	20	17	5	1	9	0	0	0	2	20	0	24	0	1	5	53	0	2	15	13	11	6	4	13	0	0	0	0	0	0	0
UP000007753_452662	452662	Bacteria	Sphingobium japonicum (strain DSM 16413 / CCM 7287 / MTCC 6362 / UT26 / NBRC 101211 / UT26S)	N/A	4347	1187	0	13	14	0	141	2	4	4	227	1	1	62	3	54	9	10	13	0	2	0	21	33	4	71	2	13	20	158	4	5	80	19	69	26	9	36	0	0	0	0	0	0	0
UP000007803_563040	563040	Bacteria	Sulfurimonas autotrophica (strain ATCC BAA-671 / DSM 16294 / JCM 11897 / OK10)	N/A	2155	36	0	6	30	6	13	1	35	89	88	0	6	0	5	2	12	4	11	0	0	0	0	2	0	2	0	0	1	0	0	1	0	0	0	1	3	1	0	0	0	0	0	0	0
UP000007809_675635	675635	Bacteria	Pseudonocardia dioxanivorans (strain ATCC 55486 / DSM 44775 / JCM 13855 / CB1190)	N/A	6620	2408	1	66	13	1	311	6	3	5	331	1	1	247	16	258	31	72	352	0	0	2	137	83	5	306	4	4	11	368	0	0	210	20	275	35	109	332	0	0	0	1	0	0	0
UP000007841_1125630	1125630	Bacteria	Klebsiella pneumoniae subsp. pneumoniae (strain HS11286)	N/A	5728	482	0	18	25	6	80	6	13	8	435	2	3	23	26	28	22	8	25	0	0	0	5	9	1	26	1	4	11	63	1	0	22	20	10	12	14	22	0	0	0	0	0	0	0
UP000007842_1003195	1003195	Bacteria	Streptomyces cattleya (strain ATCC 35852 / DSM 46488 / JCM 4925 / NBRC 14057 / NRRL 8057)	N/A	7537	2635	0	20	23	0	405	8	1	9	336	0	0	357	8	358	47	73	195	0	1	0	61	114	4	326	3	5	13	446	0	2	267	10	299	45	149	335	4	1	0	0	0	0	0
UP000007844_690850	690850	Bacteria	Desulfocurvibacter africanus subsp. africanus str. Walvis Bay	N/A	3699	395	0	9	22	1	90	0	4	4	349	3	1	22	14	26	14	4	19	0	0	1	2	16	0	19	0	2	3	75	0	1	13	6	8	4	1	11	0	0	0	0	0	0	0
UP000007845_641491	641491	Bacteria	Pseudodesulfovibrio mercurii	N/A	3451	400	0	14	27	0	81	2	3	15	255	0	2	33	3	28	11	7	15	0	0	0	6	33	3	15	1	1	11	58	0	1	38	5	12	6	4	15	0	1	0	0	0	0	0
UP000007880_926550	926550	Bacteria	Caldilinea aerophila (strain DSM 14535 / JCM 11387 / NBRC 104270 / STL-6-O1)	N/A	4097	646	0	6	36	4	71	2	2	2	389	0	0	122	5	43	14	63	36	0	1	1	5	36	1	31	0	3	3	81	1	0	72	18	21	5	17	24	0	0	0	0	0	0	0
UP000007881_1142394	1142394	Bacteria	Phycisphaera mikurensis (strain NBRC 102666 / KCTC 22515 / FYK2301M01)	N/A	3269	1507	0	10	21	2	231	1	0	8	262	1	2	125	2	132	3	5	39	0	0	0	83	140	4	278	3	1	11	362	0	1	219	3	183	41	27	144	3	1	0	0	0	0	0
UP000007882_512565	512565	Bacteria	Actinoplanes missouriensis (strain ATCC 14538 / DSM 43046 / CBS 188.64 / JCM 3121 / NBRC 102363 / NCIMB 12654 / NRRL B-3342 / UNCC 431)	N/A	8113	2712	0	28	34	1	326	7	1	17	520	0	6	256	20	212	122	109	170	0	1	1	62	109	1	295	2	6	38	423	1	2	209	30	217	111	135	334	2	1	0	0	0	0	0
UP000007883_983917	983917	Bacteria	Rubrivivax gelatinosus (strain NBRC 100245 / IL144)	N/A	4686	1986	0	8	12	1	119	6	0	8	370	0	1	131	3	84	16	17	57	1	0	0	42	59	1	164	5	2	19	587	1	2	266	34	183	37	33	133	0	1	0	0	0	0	0
UP000007938_596154	596154	Bacteria	Alicycliphilus denitrificans (strain DSM 14773 / CIP 107495 / K601)	N/A	4620	1494	0	4	7	2	116	8	1	5	362	3	0	79	8	45	3	6	36	0	0	1	14	28	2	113	4	6	18	346	1	2	159	55	89	26	24	54	3	2	0	0	0	0	0
UP000007939_760011	760011	Bacteria	Sphaerochaeta coccoides (strain ATCC BAA-1237 / DSM 17374 / SPN1)	Spirochaeta coccoides	1819	69	0	4	8	3	33	2	9	8	59	0	0	3	1	7	14	8	9	0	0	0	1	3	0	4	0	1	3	1	0	0	3	1	1	2	3	4	0	0	0	0	0	0	0
UP000007946_981540	981540	Bacteria	Streptococcus pasteurianus (strain ATCC 43144 / JCM 5346 / CDC 1723-81)	N/A	1864	49	0	6	21	1	18	0	18	24	105	1	2	1	2	3	35	13	12	0	0	0	2	5	0	1	0	0	0	1	0	0	2	4	0	2	1	2	0	1	0	0	0	0	0
UP000007947_1032480	1032480	Bacteria	Microlunatus phosphovorus (strain ATCC 700054 / DSM 10555 / JCM 9379 / NBRC 101784 / NCIMB 13414 / VKM Ac-1990 / NM-1)	N/A	5305	1290	0	21	22	1	194	4	1	19	346	0	1	127	13	144	66	47	100	0	0	1	39	42	1	89	2	7	22	153	1	0	48	22	88	44	24	101	0	1	0	0	0	0	0
UP000007962_471853	471853	Bacteria	Beutenbergia cavernae (strain ATCC BAA-8 / DSM 12333 / NBRC 16432)	N/A	4195	1650	0	27	20	0	206	0	1	2	225	0	0	145	6	153	14	26	214	0	0	0	101	68	2	186	0	5	6	265	0	0	95	5	171	25	54	222	0	0	0	0	0	0	0
UP000007966_218491	218491	Bacteria	Pectobacterium atrosepticum (strain SCRI 1043 / ATCC BAA-672)	Erwinia carotovora subsp. atroseptica	4459	254	0	8	17	4	55	1	8	11	348	0	5	16	44	17	43	13	19	0	1	0	4	8	1	13	0	3	6	18	0	1	9	6	2	6	5	9	0	0	0	0	0	0	0
UP000007967_479435	479435	Bacteria	Kribbella flavida (strain DSM 17836 / JCM 10339 / NBRC 14399)	N/A	6940	1836	0	25	17	1	250	3	0	10	453	1	0	187	21	147	38	92	196	0	0	0	55	65	1	176	0	7	25	255	0	1	95	18	111	49	98	201	0	0	0	0	0	0	0
UP000008043_1214101	1214101	Bacteria	Streptomyces davaonensis (strain DSM 101723 / JCM 4913 / KCC S-0913 / 768)	N/A	8553	2473	1	28	47	1	372	5	1	17	542	0	2	263	25	240	81	87	174	0	0	1	52	110	1	250	1	4	32	461	0	0	127	14	168	45	119	230	1	0	0	1	0	0	1
UP000008075_406817	406817	Bacteria	Xenorhabdus nematophila (strain ATCC 19061 / DSM 3370 / CCUG 14189 / LMG 1036 / NCIMB 9965 / AN6)	N/A	4439	105	0	7	22	3	43	3	20	20	199	0	6	9	21	15	27	8	6	0	1	0	1	6	0	9	0	1	4	2	0	0	1	1	3	2	3	5	0	0	0	0	0	0	0
UP000008080_264462	264462	Bacteria	Bdellovibrio bacteriovorus (strain ATCC 15356 / DSM 50701 / NCIMB 9529 / HD100)	N/A	3583	184	0	6	33	2	91	1	9	38	141	3	2	35	16	7	41	32	21	0	2	0	0	16	0	11	0	1	24	6	0	1	29	5	4	9	12	5	0	0	0	0	0	0	0
UP000008129_866775	866775	Bacteria	Aerococcus urinae (strain ACS-120-V-Col10a)	N/A	1684	43	0	4	22	0	15	1	16	28	125	0	1	6	5	1	13	5	7	0	0	0	0	3	0	8	0	0	3	0	0	0	1	3	0	1	0	0	0	0	0	0	0	0	0
UP000008130_991905	991905	Bacteria	Polymorphum gilvum (strain LMG 25793 / CGMCC 1.9160 / SL003B-26A1)	N/A	4354	1275	0	18	20	0	118	9	1	2	219	0	3	34	3	84	18	14	43	0	0	0	29	45	3	96	0	12	11	238	0	3	58	7	92	10	16	62	0	0	0	0	0	0	0
UP000008139_760142	760142	Bacteria	Hippea maritima (strain ATCC 700847 / DSM 10411 / MH2)	N/A	1653	25	0	1	41	12	16	0	22	63	41	0	7	0	3	2	6	4	15	0	0	0	0	0	0	2	0	1	1	1	0	0	0	0	0	0	0	2	0	0	0	0	0	0	0
UP000008148_290338	290338	Bacteria	Citrobacter koseri (strain ATCC BAA-895 / CDC 4225-83 / SGSC4696)	N/A	5019	287	0	15	23	4	57	5	19	11	294	1	1	14	23	30	27	9	22	0	0	1	1	9	0	14	0	1	8	28	0	0	17	11	5	3	7	13	0	0	0	0	0	0	0
UP000008178_585394	585394	Bacteria	Roseburia hominis (strain DSM 16839 / JCM 17582 / NCIMB 14029 / A2-183)	N/A	3351	174	0	19	84	1	33	1	33	28	108	4	7	3	8	9	24	22	30	0	0	0	7	25	0	22	0	1	13	4	0	0	6	7	3	7	21	4	0	0	0	0	0	0	0
UP000008183_243274	243274	Bacteria	Thermotoga maritima (strain ATCC 43589 / DSM 3109 / JCM 10099 / NBRC 100826 / MSB8)	N/A	1852	25	0	2	95	2	15	1	7	14	75	0	1	1	1	7	6	2	26	0	0	0	0	3	0	3	0	0	0	0	0	0	0	0	0	0	0	1	0	0	0	0	0	0	0
UP000008186_211586	211586	Bacteria	Shewanella oneidensis (strain MR-1)	N/A	4065	235	0	11	16	1	49	5	8	14	319	0	1	5	26	5	33	14	21	0	0	0	0	15	2	10	0	3	12	16	0	2	4	9	0	7	11	9	0	0	0	0	0	0	0
UP000008190_1127134	1127134	Bacteria	Nocardia cyriacigeorgica (strain GUH-2)	N/A	5472	1657	1	27	18	0	197	1	2	3	215	4	4	185	19	113	32	64	103	0	1	1	73	66	1	174	1	17	20	169	0	0	112	15	100	35	59	173	0	1	0	0	0	0	1
UP000008204_41431	41431	Bacteria	Rippkaea orientalis (strain PCC 8801)	Cyanothece sp. (strain PCC 8801)	4335	61	0	5	36	1	49	7	38	29	312	4	9	56	47	12	39	14	12	0	0	0	0	2	0	8	0	0	1	4	0	0	0	1	0	0	1	0	0	0	0	0	0	0	0
UP000008206_497965	497965	Bacteria	Gloeothece verrucosa (strain PCC 7822)	Cyanothece sp. (strain PCC 7822)	6559	134	0	16	57	2	94	7	42	36	454	2	30	75	79	27	77	40	17	0	3	0	1	5	0	22	0	5	2	7	0	0	3	10	0	2	6	3	0	0	0	0	0	0	0
UP000008207_460265	460265	Bacteria	Methylobacterium nodulans (strain LMG 21967 / CNCM I-2342 / ORS 2060)	N/A	8128	2546	0	18	24	0	251	9	6	4	436	1	1	209	8	181	14	18	65	0	7	0	33	112	1	233	3	9	13	527	2	2	212	30	263	35	39	110	0	2	0	0	0	0	0
UP000008210_381666	381666	Bacteria	Cupriavidus necator (strain ATCC 17699 / DSM 428 / KCTC 22496 / NCIMB 10442 / H16 / Stanier 337)	Ralstonia eutropha	6614	2061	0	5	13	0	161	12	2	12	422	1	2	88	10	63	14	14	53	0	4	1	30	51	1	158	3	5	25	409	0	0	209	48	118	53	43	81	2	2	0	0	0	0	0
UP000008212_243275	243275	Bacteria	Treponema denticola (strain ATCC 35405 / DSM 14222 / CIP 103919 / JCM 8153 / KCTC 15104)	N/A	2753	67	0	9	36	28	21	1	72	74	85	0	2	3	2	3	23	5	3	0	2	0	0	8	1	6	0	4	9	1	0	0	2	1	1	2	0	1	0	0	0	0	0	0	0
UP000008220_386415	386415	Bacteria	Clostridium novyi (strain NT)	N/A	2305	17	1	1	50	2	22	0	125	102	32	0	27	2	4	0	15	0	12	0	0	0	0	0	0	2	0	1	0	0	0	0	0	1	0	0	0	1	0	0	0	0	0	0	0
UP000008221_351607	351607	Bacteria	Acidothermus cellulolyticus (strain ATCC 43068 / DSM 8971 / 11B)	N/A	2157	746	0	4	4	0	70	0	1	3	109	0	0	80	2	115	58	25	62	0	0	0	20	26	0	70	1	4	3	107	0	0	34	12	85	29	21	78	0	0	0	0	0	0	0
UP000008229_469383	469383	Bacteria	Conexibacter woesei (strain DSM 14684 / CIP 108061 / JCM 11494 / NBRC 100937 / ID131577)	N/A	5912	2496	0	18	22	0	398	0	1	1	408	0	0	219	6	315	25	49	104	0	0	0	96	100	1	406	5	7	5	555	0	1	245	11	305	63	88	272	0	0	0	0	0	0	0
UP000008234_699246	699246	Bacteria	Mageeibacillus indolicus (strain UPII9-5)	Clostridiales genomosp. BVAB3 (strain UPII9-5)	1566	166	0	5	8	3	38	1	14	9	94	0	4	12	5	6	13	4	4	0	0	0	6	8	0	26	0	2	14	7	0	4	6	4	3	10	13	4	0	0	0	0	0	0	0
UP000008289_243164	243164	Bacteria	Dehalococcoides mccartyi (strain ATCC BAA-2266 / KCTC 15142 / 195)	Dehalococcoides ethenogenes (strain 195)	1502	50	0	2	9	1	17	0	9	4	72	0	0	3	0	2	7	3	5	0	0	0	0	5	0	2	0	0	3	3	0	0	1	0	2	1	2	5	0	0	0	0	0	0	0
UP000008290_983548	983548	Bacteria	Dokdonia sp. (strain 4H-3-7-5)	Krokinobacter sp. (strain 4H-3-7-5)	2978	57	0	19	30	7	38	0	42	49	102	3	6	1	6	4	21	28	9	0	1	0	1	5	0	5	0	1	8	1	0	1	3	1	0	2	0	1	0	0	0	0	0	0	0
UP000008291_292415	292415	Bacteria	Thiobacillus denitrificans (strain ATCC 25259)	N/A	2826	767	0	2	8	0	53	2	0	3	232	3	0	45	3	31	7	8	25	0	0	0	18	33	1	50	1	2	13	147	0	1	66	15	51	12	13	30	0	0	0	0	0	0	0
UP000008297_983544	983544	Bacteria	Lacinutrix sp. (strain 5H-3-7-4)	N/A	2958	42	0	23	40	7	36	0	58	87	84	2	31	2	6	2	15	40	4	0	4	0	0	7	0	4	0	0	10	2	0	0	3	2	1	0	0	0	0	0	0	0	0	0	0
UP000008308_263358	263358	Bacteria	Micromonospora maris (strain DSM 45365 / JCM 31040 / NBRC 109089 / NRRL B-24793 / AB-18-032)	Verrucosispora maris	5998	1930	0	27	10	0	250	3	0	11	444	0	2	247	4	216	25	92	164	0	0	1	44	61	3	182	3	5	18	318	0	0	119	7	146	32	81	227	0	0	0	0	0	0	0
UP000008315_1091494	1091494	Bacteria	Methylotuvimicrobium alcaliphilum (strain DSM 19304 / NCIMB 14124 / VKM B-2133 / 20Z)	Methylomicrobium alcaliphilum	4041	172	0	12	26	1	49	2	13	21	262	2	1	11	17	7	10	11	8	0	0	0	1	9	1	6	0	4	4	17	0	0	2	4	1	5	2	2	0	0	0	0	0	0	0
UP000008319_529507	529507	Bacteria	Proteus mirabilis (strain HI4320)	N/A	3661	108	0	4	23	1	46	2	34	15	181	0	10	6	20	9	30	9	7	0	1	0	1	8	0	7	0	2	4	6	0	2	3	2	3	5	1	1	0	0	0	0	0	0	0
UP000008320_205920	205920	Bacteria	Ehrlichia chaffeensis (strain ATCC CRL-10679 / Arkansas)	N/A	1100	11	0	10	5	4	7	0	36	17	39	0	8	1	3	1	19	6	6	0	2	0	0	1	1	1	0	0	0	2	0	0	0	1	0	2	0	0	0	0	0	0	0	0	0
UP000008323_59748	59748	Bacteria	Phytoplasma australiense	N/A	633	2	0	2	0	8	2	0	30	44	35	0	15	1	3	0	1	1	1	0	0	0	0	0	0	0	0	0	0	0	0	0	1	0	0	0	0	0	0	0	0	0	0	0	0
UP000008326_290400	290400	Bacteria	Jannaschia sp. (strain CCS1)	N/A	4271	857	0	21	21	2	115	2	5	4	176	1	0	45	4	24	6	11	28	0	0	0	29	53	2	41	0	11	9	94	2	0	44	9	19	8	17	32	0	1	0	0	0	0	0
UP000008332_338969	338969	Bacteria	Albidiferax ferrireducens (strain ATCC BAA-621 / DSM 15236 / T118)	Rhodoferax ferrireducens	4401	822	0	5	4	3	97	3	4	12	380	2	2	37	8	12	16	17	47	0	1	0	5	14	1	31	0	2	22	113	2	0	52	22	17	27	26	48	0	0	0	0	0	0	0
UP000008363_1108045	1108045	Bacteria	Gordonia rhizosphera NBRC 16068	N/A	5929	1380	0	54	18	0	209	4	5	5	181	1	0	94	9	128	59	49	165	0	0	0	60	39	1	115	3	11	17	120	1	0	45	6	68	36	56	158	0	1	0	0	0	0	0
UP000008366_1184609	1184609	Bacteria	Kineosphaera limosa NBRC 100340	N/A	4422	1428	0	34	20	0	208	3	3	5	257	0	0	100	8	123	22	64	102	0	0	2	43	51	4	168	1	3	16	200	0	1	88	26	90	61	80	113	1	0	0	0	0	0	0
UP000008385_365046	365046	Bacteria	Ramlibacter tataouinensis (strain ATCC BAA-407 / DSM 14655 / LMG 21543 / TTB310)	N/A	3879	1274	0	6	5	2	133	6	2	4	332	1	0	71	9	36	9	13	51	0	0	1	7	27	2	145	1	3	18	301	1	0	176	26	76	29	16	62	2	0	0	0	0	0	0
UP000008387_1002804	1002804	Bacteria	Helicobacter bizzozeronii (strain CIII-1)	N/A	1959	16	0	1	20	3	31	2	3	21	143	1	3	32	15	1	5	8	12	0	1	0	0	1	0	3	0	0	0	1	0	2	0	1	0	1	0	1	0	0	0	0	0	0	0
UP000008392_1005048	1005048	Bacteria	Collimonas fungivorans (strain Ter331)	N/A	4429	916	0	7	6	2	110	8	6	8	360	1	3	55	20	32	44	26	25	0	1	0	9	17	0	66	3	1	28	119	0	3	89	23	15	43	29	35	0	0	0	0	0	0	0
UP000008456_940190	940190	Bacteria	Melissococcus plutonius (strain ATCC 35311 / CIP 104052 / LMG 20360 / NCIMB 702443)	N/A	1876	19	0	4	21	4	23	1	38	37	91	1	7	1	5	0	8	7	2	0	0	0	0	0	0	0	0	1	0	2	0	0	0	0	0	1	0	0	0	0	0	0	0	0	0
UP000008457_697281	697281	Bacteria	Mahella australiensis (strain DSM 15567 / CIP 107919 / 50-1 BON)	N/A	2858	126	0	7	14	1	20	1	82	5	68	0	2	12	8	8	19	5	10	0	2	0	3	3	0	10	0	8	4	6	0	0	1	0	0	1	1	3	0	0	0	0	0	0	0
UP000008460_590998	590998	Bacteria	Cellulomonas fimi (strain ATCC 484 / DSM 20113 / JCM 1341 / NBRC 15513 / NCIMB 8980 / NCTC 7547)	N/A	3760	1566	0	42	11	0	170	1	0	2	221	0	0	147	3	146	23	86	321	0	0	0	103	58	1	178	6	2	8	272	1	0	180	14	178	34	84	319	0	1	0	0	0	0	0
UP000008461_760192	760192	Bacteria	Haliscomenobacter hydrossis (strain ATCC 27775 / DSM 1100 / LMG 10767 / O)	N/A	6704	202	0	25	51	15	110	3	12	43	459	0	18	31	15	14	37	38	18	0	2	1	2	12	1	6	0	2	8	8	0	3	6	3	2	2	6	6	0	0	0	0	0	0	0
UP000008466_158189	158189	Bacteria	Sphaerochaeta globosa (strain ATCC BAA-1886 / DSM 22777 / Buddy)	Spirochaeta sp. (strain Buddy)	3007	69	0	6	21	4	31	0	16	14	267	0	1	3	8	3	24	11	18	0	1	0	0	5	1	4	0	0	1	4	0	0	4	2	1	3	0	6	0	0	0	0	0	0	0
UP000008467_642492	642492	Bacteria	Cellulosilyticum lentocellum (strain ATCC 49066 / DSM 5427 / NCIMB 11756 / RHM5)	Clostridium lentocellum	4150	68	2	6	96	0	39	2	106	49	151	0	6	15	3	5	35	31	24	0	0	0	0	5	0	5	0	1	2	4	0	1	0	0	0	3	4	5	0	0	0	1	0	0	0
UP000008495_1184607	1184607	Bacteria	Austwickia chelonae NBRC 105200	N/A	3048	664	0	8	17	1	109	1	1	5	171	1	0	91	3	61	31	35	119	0	0	1	12	30	0	57	0	1	9	66	0	0	49	4	42	24	19	69	1	0	0	0	0	0	0
UP000008514_313595	313595	Bacteria	Psychroflexus torquis (strain ATCC 700755 / ACAM 623)	N/A	3457	27	0	12	43	8	32	0	52	65	127	1	3	2	2	1	33	3	4	0	2	0	0	1	1	4	0	2	0	1	0	0	0	0	0	0	0	0	0	0	0	0	0	0	0
UP000008520_420890	420890	Bacteria	Lactococcus garvieae (strain Lg2)	Enterococcus seriolicida	1938	55	0	5	37	2	28	0	18	30	126	3	2	4	1	1	15	9	5	0	0	0	0	5	0	3	0	0	6	1	0	1	1	3	0	1	1	0	0	0	0	0	0	0	0
UP000008540_220664	220664	Bacteria	Pseudomonas fluorescens (strain ATCC BAA-477 / NRRL B-23932 / Pf-5)	N/A	6108	801	0	7	21	1	117	5	3	9	863	0	2	45	40	26	30	15	35	0	0	0	9	23	2	40	1	5	16	134	0	0	59	40	12	20	13	22	1	0	0	0	0	0	0
UP000008544_477974	477974	Bacteria	Desulforudis audaxviator (strain MP104C)	N/A	2136	227	0	0	25	0	45	1	0	4	146	0	0	16	4	30	0	2	29	0	0	0	1	19	1	22	1	3	2	40	0	0	5	0	9	1	3	17	0	0	0	0	0	0	0
UP000008550_498761	498761	Bacteria	Heliobacterium modesticaldum (strain ATCC 51547 / Ice1)	N/A	2924	256	0	5	24	2	72	2	4	2	158	2	2	22	8	16	10	7	13	0	0	0	3	13	1	26	0	3	4	28	0	0	13	6	5	18	8	15	0	1	0	0	0	0	0
UP000008558_441768	441768	Bacteria	Acholeplasma laidlawii (strain PG-8A)	N/A	1380	21	0	6	12	2	8	1	40	31	55	0	2	0	0	0	1	6	10	0	1	0	0	0	0	3	0	1	1	1	0	0	1	1	1	1	0	1	0	0	0	0	0	0	0
UP000008561_96561	96561	Bacteria	Desulfococcus oleovorans (strain DSM 6200 / JCM 39069 / Hxd3)	N/A	3255	292	0	30	32	4	64	2	4	30	126	0	2	24	2	12	7	8	17	0	2	0	3	15	0	17	0	0	5	17	0	0	25	0	4	3	5	5	0	0	0	0	0	0	0
UP000008630_693979	693979	Bacteria	Bacteroides helcogenes (strain ATCC 35417 / DSM 20613 / JCM 6297 / CCUG 15421 / P 36-108)	N/A	3240	81	0	2	36	11	43	1	13	25	127	1	7	4	5	3	19	18	9	0	3	0	1	4	0	3	0	3	2	2	0	1	1	1	1	1	0	4	0	1	0	0	0	0	0
UP000008631_575540	575540	Bacteria	Isosphaera pallida (strain ATCC 43644 / DSM 9630 / IS1B)	N/A	3721	575	2	27	22	3	139	6	0	6	248	4	3	299	6	151	123	23	46	0	2	1	6	23	0	23	1	1	6	65	0	6	41	4	43	19	16	29	1	0	0	0	0	0	0
UP000008632_743721	743721	Bacteria	Pseudoxanthomonas suwonensis (strain 11-1)	N/A	3068	1003	0	5	9	1	97	4	0	12	302	0	0	71	6	51	6	3	26	1	2	0	22	57	1	71	2	1	19	230	1	0	139	18	78	16	28	45	2	1	0	0	0	0	0
UP000008633_749222	749222	Bacteria	Nitratifractor salsuginis (strain DSM 16511 / JCM 12458 / E9I37-1)	N/A	2076	94	0	5	60	2	31	3	17	39	161	0	2	7	4	21	4	6	8	0	1	0	0	9	0	5	0	0	8	7	0	0	4	2	3	3	1	1	0	0	0	0	0	0	0
UP000008635_709986	709986	Bacteria	Deinococcus maricopensis (strain DSM 21211 / LMG 22137 / NRRL B-23946 / LB-34)	N/A	3262	821	0	3	3	0	85	0	1	2	322	0	1	63	6	24	8	71	34	0	0	0	12	14	1	44	3	3	5	189	0	2	52	18	72	12	34	42	0	0	0	0	0	0	0
UP000008639_930171	930171	Bacteria	Pseudarthrobacter phenanthrenivorans (strain DSM 18606 / JCM 16027 / LMG 23796 / Sphe3)	Arthrobacter phenanthrenivorans	4081	1202	0	10	15	0	155	2	2	1	232	0	0	65	4	43	23	16	54	0	0	1	22	52	3	138	1	4	15	167	0	2	94	12	44	39	35	103	0	0	0	0	0	0	0
UP000008641_865938	865938	Bacteria	Weeksella virosa (strain ATCC 43766 / DSM 16922 / JCM 21250 / CCUG 30538 / CDC 9751 / IAM 14551 / NBRC 16016 / NCTC 11634 / CL345/78)	N/A	2045	24	0	3	25	8	21	0	26	28	62	0	10	1	4	2	6	4	4	0	3	0	2	5	0	2	0	0	1	0	0	0	2	1	1	0	0	0	0	1	0	0	0	0	0
UP000008674_309807	309807	Bacteria	Salinibacter ruber (strain DSM 13855 / M31)	N/A	2812	365	0	29	105	0	103	0	1	4	203	1	0	43	12	98	55	18	25	0	0	0	28	31	0	22	0	1	0	37	0	1	12	3	28	11	7	15	0	0	0	0	0	0	0
UP000008701_290317	290317	Bacteria	Chlorobium phaeobacteroides (strain DSM 266)	N/A	2579	95	0	5	16	3	38	3	7	13	147	0	2	5	1	5	22	3	9	0	1	1	0	5	0	3	0	1	5	4	0	1	6	0	1	3	1	5	0	0	0	0	0	0	0
UP000008702_367928	367928	Bacteria	Bifidobacterium adolescentis (strain ATCC 15703 / DSM 20083 / NCTC 11814 / E194a)	N/A	1629	235	0	26	10	0	35	0	4	14	57	0	4	13	18	44	31	10	24	0	0	1	8	17	1	21	0	1	12	13	0	0	8	14	5	8	10	15	0	0	0	0	0	0	0
UP000008707_768066	768066	Bacteria	Halomonas elongata (strain ATCC 33173 / DSM 2581 / NBRC 15536 / NCIMB 2198 / 1H9)	N/A	3622	415	0	10	40	2	76	5	1	2	379	0	0	7	10	84	25	3	24	0	0	0	5	36	1	26	0	2	6	68	0	0	13	5	18	20	9	5	0	0	0	0	0	0	0
UP000008710_101510	101510	Bacteria	Rhodococcus jostii (strain RHA1)	N/A	9075	1898	0	25	30	1	259	4	2	14	315	0	2	175	15	285	64	89	233	0	0	0	47	61	3	151	0	11	25	207	0	0	68	11	73	39	76	217	0	0	0	0	0	0	0
UP000008718_694427	694427	Bacteria	Paludibacter propionicigenes (strain DSM 17365 / JCM 13257 / WB4)	N/A	3020	59	0	3	22	6	34	2	39	27	102	0	18	2	5	0	38	28	8	0	4	1	0	4	0	2	0	3	6	2	0	0	2	1	1	1	2	2	0	0	0	0	0	0	0
UP000008720_643867	643867	Bacteria	Marivirga tractuosa (strain ATCC 23168 / DSM 4126 / NBRC 15989 / NCIMB 1408 / VKM B-1430 / H-43)	Microscilla tractuosa	3748	36	0	13	105	9	34	4	63	73	144	4	6	4	5	3	33	10	9	0	4	0	0	3	0	2	0	0	3	1	0	2	1	0	0	1	1	1	0	0	0	0	0	0	0
UP000008721_709032	709032	Bacteria	Sulfuricurvum kujiense (strain ATCC BAA-921 / DSM 16994 / JCM 11577 / YK-1)	N/A	2794	79	0	7	23	5	33	3	23	20	92	0	2	7	1	2	23	14	8	0	0	0	0	5	0	6	0	1	4	3	0	0	3	1	0	1	1	9	0	0	0	0	0	0	0
UP000008722_670487	670487	Bacteria	Oceanithermus profundus (strain DSM 14977 / NBRC 100410 / VKM B-2274 / 506)	N/A	2372	576	0	3	45	0	64	0	1	5	280	0	0	52	1	60	2	0	23	0	0	1	4	46	3	59	1	0	4	140	0	0	39	1	49	0	3	28	0	1	0	0	0	0	0
UP000008737_1007105	1007105	Bacteria	Pusillimonas sp. (strain T7-7)	N/A	3751	515	0	6	11	1	69	7	5	7	266	1	2	23	9	19	11	12	23	0	0	0	9	14	0	24	0	7	5	61	0	3	29	25	14	20	13	18	0	0	0	0	0	0	0
UP000008793_634500	634500	Bacteria	Erwinia billingiae (strain Eb661)	N/A	4915	370	0	11	24	1	71	2	11	14	370	2	3	8	28	21	24	14	23	0	0	0	6	10	0	22	1	3	12	45	0	0	33	11	1	8	10	13	0	0	0	0	0	0	0
UP000008804_718252	718252	Bacteria	Faecalibacterium prausnitzii L2-6	N/A	2749	347	0	7	33	3	42	1	7	12	118	0	0	13	5	11	47	3	26	0	0	0	7	38	1	28	0	1	13	33	0	0	20	6	15	32	10	7	0	0	0	0	0	0	0
UP000008805_657308	657308	Bacteria	Gordonibacter pamelaeae 7-10-1-b	N/A	2024	412	0	3	23	1	46	1	2	8	60	1	0	14	3	22	6	0	43	0	0	2	15	28	1	39	0	4	10	55	0	1	18	6	9	11	6	35	0	1	0	0	0	0	0
UP000008808_314225	314225	Bacteria	Erythrobacter litoralis (strain HTCC2594)	N/A	2999	582	0	13	36	0	69	1	3	12	118	4	2	42	4	25	15	10	15	0	0	1	12	47	4	33	1	3	14	91	1	0	21	13	20	14	10	12	1	0	0	0	0	0	0
UP000008812_243272	243272	Bacteria	Metamycoplasma arthritidis (strain 158L3-1)	Mycoplasma arthritidis	631	13	0	5	9	3	1	0	25	45	26	0	9	3	1	0	2	1	1	0	0	0	0	0	0	0	0	0	2	1	0	0	0	0	1	0	0	0	0	0	0	0	0	0	0
UP000008815_395019	395019	Bacteria	Burkholderia multivorans (strain ATCC 17616 / 249)	N/A	6040	2076	0	19	7	2	168	9	7	11	265	0	0	68	12	70	25	23	60	0	1	1	106	25	5	197	7	9	31	344	0	5	187	35	172	121	61	105	1	0	0	0	0	0	0
UP000008816_93061	93061	Bacteria	Staphylococcus aureus (strain NCTC 8325 / PS 47)	N/A	2889	30	0	11	31	4	22	2	104	49	93	0	18	4	11	2	14	14	7	0	3	0	0	2	0	4	0	1	1	1	0	1	2	1	0	1	0	1	0	0	0	0	0	0	0
UP000008825_404380	404380	Bacteria	Citrifermentans bemidjiense (strain ATCC BAA-1014 / DSM 16622 / JCM 12645 / Bem)	Geobacter bemidjiensis	4042	443	0	4	49	3	79	3	5	23	304	0	0	51	6	7	23	22	40	0	1	0	0	26	1	35	0	4	24	58	2	0	72	10	4	11	11	29	0	0	0	0	0	0	0
UP000008838_378753	378753	Bacteria	Kocuria rhizophila (strain ATCC 9341 / DSM 348 / NBRC 103217 / DC2201)	N/A	2352	607	0	8	11	0	110	0	2	3	161	0	0	36	4	69	25	8	80	0	0	0	17	19	3	89	1	0	4	74	0	0	57	6	36	31	16	44	0	0	0	0	0	0	0
UP000008840_522373	522373	Bacteria	Stenotrophomonas maltophilia (strain K279a)	N/A	4365	1178	0	9	9	0	119	3	2	13	469	0	1	86	32	39	24	10	33	0	1	0	21	40	2	70	0	3	20	221	1	2	140	36	39	27	40	57	0	0	0	0	0	0	0
UP000008841_290315	290315	Bacteria	Chlorobium limicola (strain DSM 245 / NBRC 103803 / 6330)	N/A	2419	139	0	11	15	2	36	3	4	8	118	0	2	5	0	9	17	6	13	0	2	1	2	3	0	9	0	2	7	11	1	1	7	1	2	6	4	7	0	1	0	0	0	0	0
UP000008850_1082931	1082931	Bacteria	Pelagibacterium halotolerans (strain DSM 22347 / JCM 15775 / CGMCC 1.7692 / B2)	N/A	3875	672	0	18	17	2	90	3	7	2	168	4	1	21	5	27	8	11	35	0	0	0	16	41	2	35	0	11	9	94	0	0	30	3	14	7	11	13	0	1	0	0	0	0	0
UP000008871_393595	393595	Bacteria	Alcanivorax borkumensis (strain ATCC 700651 / DSM 11573 / NCIMB 13689 / SK2)	N/A	2752	206	0	12	19	1	40	5	2	14	248	1	1	7	13	16	14	3	13	0	0	0	5	7	0	8	0	0	9	14	0	1	9	3	3	3	5	5	0	0	0	0	0	0	0
UP000008888_857087	857087	Bacteria	Methylomonas methanica (strain MC09)	N/A	4435	284	0	12	14	3	60	8	7	18	323	2	2	18	24	9	25	11	13	0	3	0	3	9	1	13	0	3	9	27	0	2	14	7	2	6	10	7	0	0	0	0	0	0	0
UP000008895_860228	860228	Bacteria	Capnocytophaga canimorsus (strain 5)	N/A	2394	19	0	2	30	9	17	1	18	39	87	1	7	2	5	0	7	9	7	0	2	0	0	1	0	1	0	0	1	0	0	0	1	1	0	0	0	0	0	0	0	0	0	0	0
UP000008898_63186	63186	Bacteria	Zobellia galactanivorans (strain DSM 12802 / CCUG 47099 / CIP 106680 / NCIMB 13871 / Dsij)	N/A	4708	68	0	26	61	11	45	0	25	76	167	1	12	4	3	2	27	15	19	0	1	0	2	13	2	3	1	2	10	3	0	0	3	1	0	0	2	0	0	0	0	0	0	0	0
UP000008908_886377	886377	Bacteria	Muricauda ruestringensis (strain DSM 13258 / CIP 107369 / LMG 19739 / B1)	N/A	3425	45	0	18	69	5	48	2	31	51	131	2	3	4	2	2	15	9	10	0	2	0	0	2	1	2	0	0	3	0	0	0	1	1	0	2	0	0	0	0	0	0	0	0	0
UP000008914_710696	710696	Bacteria	Intrasporangium calvum (strain ATCC 23552 / DSM 43043 / JCM 3097 / NBRC 12989 / 7 KIP)	N/A	3551	967	0	23	14	1	142	4	1	4	206	0	0	67	4	101	26	64	125	0	0	0	22	46	1	93	3	2	11	147	1	0	50	3	68	25	32	107	1	0	0	0	0	0	0
UP000008915_644966	644966	Bacteria	Thermaerobacter marianensis (strain ATCC 700841 / DSM 12885 / JCM 10246 / 7p75a)	N/A	2324	914	0	4	9	1	469	1	0	0	201	0	0	130	5	126	2	1	53	0	0	0	8	43	0	370	0	0	3	174	1	0	185	9	107	13	20	90	0	0	0	0	0	0	0
UP000008922_926569	926569	Bacteria	Anaerolinea thermophila (strain DSM 14523 / JCM 11388 / NBRC 100420 / UNI-1)	N/A	3110	158	1	1	31	3	53	1	2	6	364	2	0	94	5	16	16	47	32	0	1	1	0	5	1	8	0	1	0	21	0	0	11	7	1	2	4	5	0	0	1	0	0	0	0
UP000008929_502558	502558	Bacteria	Eggerthella sp. (strain YY7918)	N/A	2674	460	0	6	33	0	52	1	7	6	102	1	1	18	3	16	29	11	65	0	0	0	12	42	1	64	1	5	12	42	0	2	17	7	16	14	7	31	0	0	0	0	0	0	0
UP000008930_1045854	1045854	Bacteria	Weissella koreensis (strain KACC 15510)	N/A	1346	37	0	3	7	1	13	1	37	18	55	1	11	0	5	0	18	4	4	0	0	0	2	0	0	2	0	0	2	3	0	0	0	1	0	2	2	0	0	0	0	0	0	0	0
UP000008937_1042156	1042156	Bacteria	Clostridium sp. (strain SY8519)	N/A	2601	160	0	7	62	1	35	2	17	47	66	1	2	0	2	20	45	8	7	0	1	0	2	19	0	22	0	3	12	7	0	0	1	2	1	9	7	2	0	0	0	0	0	0	0
UP000008952_1094558	1094558	Bacteria	Bartonella tamiae Th239	N/A	1978	80	0	7	9	5	24	2	30	18	58	0	7	5	3	3	4	6	5	0	0	0	3	4	0	9	0	1	1	5	0	1	0	0	0	0	0	4	0	0	0	0	0	0	0
UP000008956_657313	657313	Bacteria	[Ruminococcus] torques L2-14	N/A	2790	71	0	13	95	1	25	2	37	50	65	2	4	2	5	10	16	7	16	0	0	0	1	11	0	3	0	2	6	1	0	0	2	2	2	1	1	5	0	0	0	0	0	0	0
UP000008957_651822	651822	Bacteria	Fretibacterium fastidiosum	N/A	1430	171	0	1	18	2	32	0	3	5	88	1	0	11	0	18	6	3	12	0	0	0	0	11	2	16	0	2	3	35	0	0	7	1	6	3	1	8	0	0	0	0	0	0	0
UP000008959_245012	245012	Bacteria	butyrate-producing bacterium SM4/1	N/A	1671	70	1	1	37	1	29	0	3	12	42	0	0	0	0	10	16	2	8	0	0	0	1	12	0	10	0	1	2	8	0	0	0	1	0	2	6	5	0	0	0	0	0	0	0
UP000008960_649756	649756	Bacteria	Anaerostipes hadrus	N/A	2767	48	0	8	64	2	31	2	32	127	43	0	4	2	2	2	14	29	19	0	1	0	1	1	0	5	0	5	2	2	0	0	1	1	0	1	1	2	0	1	0	0	0	0	0
UP000008961_245014	245014	Bacteria	butyrate-producing bacterium SS3/4	N/A	2981	155	0	10	64	2	43	1	14	20	66	0	4	5	3	12	18	25	14	0	1	0	0	27	0	10	0	0	10	4	0	0	5	1	2	10	35	7	0	0	0	0	0	0	0
UP000008963_862908	862908	Bacteria	Halobacteriovorax marinus (strain ATCC BAA-682 / DSM 15412 / SJ)	Bacteriovorax marinus	3230	42	0	23	79	8	37	3	25	125	128	1	3	3	4	3	65	8	6	0	2	0	1	3	0	2	0	1	2	2	0	0	3	1	0	3	0	1	0	0	0	0	0	0	0
UP000008975_979556	979556	Bacteria	Microbacterium testaceum (strain StLB037)	N/A	3671	1177	0	22	10	1	113	2	3	3	193	2	1	67	4	106	22	47	146	0	1	0	62	46	3	99	2	4	7	148	0	1	66	6	83	40	45	136	0	0	0	0	0	0	0
UP000009005_1197325	1197325	Bacteria	Mycoplasma wenyonii (strain Massachusetts)	Eperythrozoon wenyonii	651	2	1	0	29	2	25	0	1	27	27	0	1	3	0	0	24	3	1	0	0	0	0	0	0	0	0	1	0	0	0	0	0	0	0	0	0	1	0	0	0	0	0	0	0
UP000009011_1191523	1191523	Bacteria	Melioribacter roseus (strain JCM 17771 / P3M-2)	N/A	2833	45	0	4	53	4	22	0	49	47	101	2	7	3	4	1	8	3	6	0	4	0	1	0	0	4	0	1	2	4	0	0	1	0	0	1	0	2	0	0	0	0	0	0	0
UP000009023_1144314	1144314	Bacteria	Rhizobium sp. CF142	N/A	7229	1168	0	13	22	4	123	12	9	7	316	2	4	40	18	37	32	14	41	0	8	0	14	34	5	56	1	12	23	120	1	1	62	13	28	25	28	31	0	0	0	0	0	0	0
UP000009047_644282	644282	Bacteria	Desulfarculus baarsii (strain ATCC 33931 / DSM 2075 / LMG 7858 / VKM B-1802 / 2st14)	N/A	3268	880	0	6	10	3	96	3	0	1	266	1	0	61	7	27	10	6	32	0	0	2	12	27	1	76	0	0	19	248	1	0	64	45	29	4	12	26	2	0	0	0	0	0	0
UP000009049_313596	313596	Bacteria	Robiginitalea biformata (strain ATCC BAA-864 / HTCC2501 / KCTC 12146)	N/A	3211	101	0	16	50	5	63	1	10	18	189	3	1	9	5	13	10	15	11	1	0	0	2	13	1	8	0	2	2	7	0	1	3	1	3	0	2	2	0	0	0	0	0	0	0
UP000009072_267748	267748	Bacteria	Mycoplasma mobile (strain ATCC 43663 / 163K / NCTC 11711)	Mesomycoplasma mobile	628	4	0	2	7	4	3	0	46	37	16	0	27	0	0	1	9	4	0	0	0	0	0	1	0	0	0	0	0	0	0	0	0	0	0	0	0	0	0	0	0	0	0	0	0
UP000009073_595494	595494	Bacteria	Tolumonas auensis (strain DSM 9187 / TA4)	N/A	3126	178	0	7	19	2	36	3	3	7	237	0	0	7	19	11	16	8	10	0	0	0	4	7	0	6	0	2	8	12	0	0	13	3	2	5	7	8	0	0	0	0	0	0	0
UP000009080_377629	377629	Bacteria	Teredinibacter turnerae (strain ATCC 39867 / T7901)	N/A	4249	316	0	22	22	2	58	2	4	16	248	0	3	42	10	8	83	16	29	0	1	0	2	14	0	14	0	2	11	24	2	1	12	3	3	11	6	6	0	0	0	0	0	0	0
UP000009099_396595	396595	Bacteria	Thioalkalivibrio sp. (strain K90mix)	N/A	2823	364	0	11	43	0	57	8	1	6	235	1	1	26	4	42	4	4	21	0	0	0	6	31	1	33	1	1	2	54	0	0	7	5	18	4	4	18	0	0	0	0	0	0	0
UP000009100_575788	575788	Bacteria	Vibrio atlanticus (strain LGP32)	Vibrio splendidus (strain Mel32)	4420	152	0	6	38	2	55	4	8	24	199	1	7	8	23	7	71	9	23	0	0	0	4	10	1	13	0	0	13	5	0	1	6	7	0	5	6	10	0	0	0	0	0	0	0
UP000009102_555778	555778	Bacteria	Halothiobacillus neapolitanus (strain ATCC 23641 / c2)	Thiobacillus neapolitanus	2353	263	0	9	6	0	31	0	4	4	154	1	1	13	9	11	16	6	12	0	0	0	1	5	2	16	0	4	3	24	1	1	13	12	6	2	10	5	0	0	0	0	0	0	0
UP000009134_279238	279238	Bacteria	Novosphingobium aromaticivorans (strain ATCC 700278 / DSM 12444 / CCUG 56034 / CIP 105152 / NBRC 16084 / F199)	N/A	3917	1131	0	3	11	0	124	3	0	2	166	0	1	57	5	41	12	22	16	0	1	0	18	55	1	66	0	6	16	180	0	0	86	17	51	41	23	51	1	1	0	0	0	0	0
UP000009135_1111676	1111676	Bacteria	Mycoplasma haemocanis (strain Illinois)	N/A	1175	6	0	1	7	1	34	0	4	20	15	0	2	1	1	0	43	3	3	0	0	0	0	0	0	2	0	0	0	1	0	0	0	1	0	0	0	0	0	0	0	0	0	0	0
UP000009145_754477	754477	Bacteria	Methylophaga frappieri (strain ATCC BAA-2434 / DSM 25690 / JAM7)	N/A	2689	154	0	6	11	0	33	6	4	8	209	0	1	11	30	11	11	9	9	0	0	0	2	10	0	9	0	2	3	8	0	0	4	4	3	2	3	5	0	0	0	0	0	0	0
UP000009154_1112204	1112204	Bacteria	Gordonia polyisoprenivorans (strain DSM 44266 / VH2)	N/A	5097	1355	1	55	6	0	169	4	10	9	143	2	1	123	11	119	64	82	200	0	0	0	65	30	2	121	0	11	15	118	2	1	57	9	59	43	64	152	0	0	0	1	0	0	0
UP000009159_350058	350058	Bacteria	Mycolicibacterium vanbaalenii (strain DSM 7251 / JCM 13017 / BCRC 16820 / KCTC 9966 / NRRL B-24157 / PYR-1)	Mycobacterium vanbaalenii	5902	1632	0	48	32	0	192	6	1	10	172	10	0	243	9	124	38	49	166	0	0	0	60	55	1	138	0	3	20	171	0	2	90	9	89	21	48	201	0	0	0	0	0	0	0
UP000009175_326297	326297	Bacteria	Shewanella amazonensis (strain ATCC BAA-1098 / SB2B)	N/A	3638	285	0	14	20	1	63	3	2	6	412	0	1	10	13	9	24	12	19	0	0	0	5	23	1	8	1	4	13	24	0	0	14	9	3	12	4	13	0	0	0	0	0	0	0
UP000009181_1002672	1002672	Bacteria	Pelagibacter sp. (strain IMCC9063)	N/A	1447	15	0	3	15	16	8	0	26	134	43	0	6	0	0	0	15	0	4	0	0	0	1	2	0	2	0	0	1	1	0	0	1	0	0	1	1	0	0	0	0	0	0	0	0
UP000009186_1034807	1034807	Bacteria	Flavobacterium branchiophilum (strain FL-15)	N/A	2848	54	0	12	24	9	43	0	78	64	67	3	25	3	9	1	19	29	3	0	5	0	1	1	0	1	0	1	6	1	0	0	2	0	0	1	7	1	0	0	0	0	0	0	0
UP000009222_545695	545695	Bacteria	Treponema azotonutricium (strain ATCC BAA-888 / DSM 13862 / ZAS-9)	N/A	3457	277	0	10	30	13	57	3	43	35	121	1	3	20	4	9	35	14	6	0	1	0	2	14	4	17	0	3	10	15	0	2	26	3	2	7	3	3	0	0	0	0	0	0	0
UP000009223_545694	545694	Bacteria	Treponema primitia (strain ATCC BAA-887 / DSM 12427 / ZAS-2)	N/A	3512	271	0	10	31	6	95	4	56	23	165	0	7	32	2	12	21	32	7	0	1	0	3	27	1	18	0	2	10	22	0	0	13	5	9	6	9	2	0	0	0	0	0	0	0
UP000009224_875328	875328	Bacteria	Mycolicibacter sinensis (strain JDM601)	Mycobacterium sinense	4332	1314	0	27	5	0	168	1	1	9	154	3	0	148	5	82	12	22	79	0	0	0	55	49	1	149	0	4	14	180	1	3	82	14	69	30	43	152	1	0	0	0	0	0	0
UP000009226_868595	868595	Bacteria	Desulfotomaculum nigrificans (strain DSM 14880 / VKM B-2319 / CO-1-SRB)	Desulfotomaculum carboxydivorans	2620	123	0	2	19	1	56	2	6	7	147	2	4	11	11	7	9	9	21	0	1	0	0	10	0	7	0	1	3	10	0	0	2	3	0	1	2	5	0	0	0	0	0	0	0
UP000009234_696281	696281	Bacteria	Desulforamulus ruminis (strain ATCC 23193 / DSM 2154 / NCIMB 8452 / DL)	Desulfotomaculum ruminis	3763	144	0	4	33	2	58	4	21	15	261	0	3	12	9	6	13	5	24	0	1	0	0	6	0	7	0	2	3	16	0	1	3	3	0	1	1	3	0	0	0	0	0	0	0
UP000009235_443218	443218	Bacteria	Hoyosella subflava (strain DSM 45089 / JCM 17490 / NBRC 109087 / DQS3-9A1)	Amycolicicoccus subflavus	4703	919	0	9	15	1	112	1	3	5	182	0	0	61	3	62	20	16	72	0	1	0	19	36	3	87	1	11	9	110	0	1	24	3	44	24	19	75	0	0	0	0	0	0	0
UP000009236_743718	743718	Bacteria	Isoptericola variabilis (strain 225)	N/A	2879	1120	0	15	22	0	130	1	0	2	160	1	1	83	1	100	23	34	205	0	0	0	62	76	2	116	1	0	6	177	0	0	94	8	120	24	50	161	0	0	0	0	0	0	0
UP000009242_702113	702113	Bacteria	Novosphingobium sp. PP1Y	N/A	4624	1019	0	16	18	0	128	4	2	9	176	1	0	35	6	42	17	8	17	0	2	0	17	51	4	61	0	5	10	145	1	2	49	14	33	28	6	28	0	0	0	0	0	0	0
UP000009282_1085623	1085623	Bacteria	Glaciecola nitratireducens (strain JCM 12485 / KCTC 12276 / FR1064)	N/A	3653	112	0	21	21	4	28	2	11	24	172	2	3	5	12	1	36	7	21	0	0	0	1	7	0	4	0	1	11	5	1	0	2	0	0	3	3	2	0	1	0	0	0	0	0
UP000009283_345219	345219	Bacteria	Weizmannia coagulans 36D1	N/A	3275	95	0	5	62	4	51	2	27	24	112	1	7	7	4	5	23	9	11	0	1	0	0	6	0	8	0	2	2	5	0	0	2	2	2	4	1	4	0	0	0	0	0	0	0
UP000009284_1008459	1008459	Bacteria	Taylorella asinigenitalis (strain MCE3)	N/A	1523	56	0	5	15	2	26	6	12	17	59	0	2	5	2	5	20	7	6	0	0	0	0	5	0	5	0	2	2	2	0	0	4	2	1	1	1	1	0	0	0	0	0	0	0
UP000009286_856793	856793	Bacteria	Micavibrio aeruginosavorus (strain ARL-13)	N/A	2432	284	0	19	13	0	69	3	3	18	55	1	3	25	7	8	7	13	9	0	0	0	11	15	0	9	0	3	10	20	1	2	22	6	6	6	7	10	0	0	0	0	0	0	0
UP000009309_1185876	1185876	Bacteria	Fibrisoma limi BUZ 3	N/A	6341	202	0	19	26	6	99	1	10	24	457	1	7	32	24	26	48	67	28	0	3	2	2	6	1	13	0	0	6	8	0	3	8	7	5	2	11	4	0	0	0	0	0	0	0
UP000009311_1423790	1423790	Bacteria	Lactobacillus pasteurii DSM 23907 = CRBIP 24.76	N/A	1825	51	0	13	16	0	10	0	23	48	69	1	2	4	2	1	27	12	5	0	0	0	1	2	0	2	0	0	5	4	0	1	1	2	0	3	2	0	0	0	0	0	0	0	0
UP000009315_1121428	1121428	Bacteria	Desulforamulus hydrothermalis Lam5 = DSM 18033	N/A	2624	231	0	1	14	0	37	0	3	6	191	0	2	18	9	6	1	5	19	0	0	0	0	10	0	20	0	1	5	25	0	0	9	9	5	0	2	14	0	0	0	0	0	0	0
UP000009319_1211777	1211777	Bacteria	Rhizobium mesoamericanum STM3625	N/A	6356	922	0	8	20	4	102	12	3	5	234	3	1	34	10	41	23	7	31	0	7	0	10	22	7	54	0	11	17	96	1	1	31	6	22	25	33	35	0	0	0	0	0	0	0
UP000009374_412449	412449	Bacteria	Leptospirillum ferrodiazotrophum	N/A	2653	72	0	0	29	4	79	1	1	7	246	4	2	56	5	43	55	8	10	0	0	0	0	0	0	1	0	0	5	7	0	1	6	0	1	4	4	3	0	0	0	0	0	0	0
UP000009381_367336	367336	Bacteria	Rhodobacterales bacterium HTCC2255	N/A	2236	84	0	7	14	1	36	2	30	15	59	1	2	2	3	2	10	1	6	0	0	0	1	3	2	6	0	3	4	4	0	0	1	1	0	1	4	1	0	0	0	0	0	0	0
UP000009383_655186	655186	Bacteria	uncultured SUP05 cluster bacterium	N/A	1283	30	0	1	5	1	14	0	5	24	50	0	3	0	1	1	9	3	6	0	0	0	0	3	0	1	0	0	3	0	0	0	1	0	0	2	0	2	0	0	0	0	0	0	0
UP000009399_1118964	1118964	Bacteria	Mesomycoplasma hyorhinis SK76	N/A	751	7	0	1	10	7	5	0	33	64	22	0	13	2	4	0	24	9	2	0	0	0	0	0	0	0	0	0	0	0	0	0	0	1	0	0	0	0	0	0	0	0	0	0	0
UP000009874_883126	883126	Bacteria	Massilia timonae CCUG 45783	N/A	5096	1451	0	5	17	6	145	8	1	13	348	0	4	98	18	30	21	19	38	0	1	1	23	46	2	111	5	9	30	291	1	7	184	27	67	44	38	54	1	0	0	0	0	0	0
UP000009875_883081	883081	Bacteria	Alloiococcus otitis ATCC 51267	N/A	1627	33	0	22	71	0	17	1	16	15	94	0	2	3	7	1	6	0	2	0	0	0	1	6	0	4	0	1	0	3	0	0	0	2	0	3	0	0	0	0	0	0	0	0	0
UP000009877_1236550	1236550	Bacteria	Kocuria palustris PEL	N/A	2561	604	0	15	21	0	94	1	1	5	165	1	0	22	7	93	49	8	39	0	0	0	17	40	1	73	0	3	3	71	0	0	29	8	42	43	16	39	1	0	0	0	0	0	0
UP000009879_1229781	1229781	Bacteria	Brevibacterium casei S18	N/A	3216	833	0	38	20	1	176	0	12	9	157	0	1	28	5	77	49	34	68	0	0	0	64	47	3	100	0	1	15	75	0	0	45	5	34	42	40	44	0	0	0	0	0	0	0
UP000009881_1238182	1238182	Bacteria	Caenispirillum salinarum AK4	N/A	4574	1501	0	22	39	0	168	8	1	6	237	4	2	97	17	87	6	13	45	0	0	0	55	104	5	155	1	6	17	304	2	0	140	18	105	17	39	118	1	0	0	0	0	0	0
UP000009885_1229783	1229783	Bacteria	Staphylococcus massiliensis S46	N/A	2322	17	0	13	31	0	26	2	73	54	97	0	9	0	15	2	16	10	8	0	0	0	0	1	0	6	0	0	0	1	0	0	0	1	0	1	0	2	0	0	0	0	0	0	0
UP000009888_883066	883066	Bacteria	Actinobaculum massiliense ACS-171-V-Col2	N/A	1696	336	0	12	28	1	55	2	2	5	63	1	1	14	2	38	25	7	24	0	0	0	6	32	0	36	0	3	7	26	0	2	19	12	19	25	8	7	0	0	0	0	0	0	0
UP000010101_46234	46234	Bacteria	Anabaena sp. 90	N/A	4476	83	0	9	40	8	57	4	24	25	246	1	11	30	41	10	32	37	13	0	0	0	0	4	0	4	0	1	2	4	0	0	2	0	0	0	1	5	1	0	0	0	0	0	0
UP000010111_1064535	1064535	Bacteria	Megasphaera elsdenii DSM 20460	N/A	2194	165	0	5	13	1	23	2	16	23	78	0	4	7	8	7	10	11	12	0	0	0	2	11	0	9	0	0	11	4	0	0	7	4	1	4	6	5	0	0	0	0	0	0	0
UP000010116_1123867	1123867	Bacteria	SAR86 cluster bacterium SAR86B	N/A	1807	22	0	5	10	5	19	0	32	27	48	0	10	5	0	1	20	3	5	0	0	0	1	3	0	3	0	2	2	0	0	0	0	0	0	0	0	0	0	0	0	0	0	0	0
UP000010119_525367	525367	Bacteria	Listeria grayi DSM 20601	N/A	2621	72	0	4	42	2	23	1	46	61	120	0	4	3	3	0	11	8	12	0	0	0	0	8	1	3	0	0	5	4	0	2	4	1	0	4	1	3	0	0	0	0	0	0	0
UP000010121_371731	371731	Bacteria	Rhodobacter sp. SW2	N/A	3405	1053	0	12	6	2	107	3	1	4	231	3	1	38	6	17	5	9	25	0	0	0	20	40	2	74	0	5	12	205	0	1	69	9	39	9	19	56	0	1	0	0	0	0	0
UP000010133_1218169	1218169	Bacteria	Pseudomonas putida S11	N/A	3594	310	0	5	9	2	99	5	3	3	254	1	0	16	14	67	9	16	21	0	0	1	4	11	1	46	1	0	7	32	0	0	13	8	19	7	3	10	0	0	0	0	0	0	0
UP000010290_1141660	1141660	Bacteria	Providencia sneebia DSM 19967	N/A	3113	83	0	6	17	3	40	4	23	20	149	1	11	5	16	8	21	7	6	0	1	0	1	7	0	5	0	2	5	2	0	0	2	3	1	2	2	4	0	0	0	0	0	0	0
UP000010295_944564	944564	Bacteria	Veillonella sp. oral taxon 780 str. F0422	N/A	1585	55	0	3	14	0	13	2	14	9	44	1	1	0	4	3	2	10	12	0	0	0	0	2	0	8	0	0	2	0	0	1	1	0	0	3	1	4	0	0	0	0	0	0	0
UP000010296_888064	888064	Bacteria	Enterococcus italicus (strain DSM 15952 / CCUG 50447 / LMG 22039 / TP 1.5)	N/A	2404	46	0	3	25	0	23	2	17	32	100	0	1	0	5	2	33	32	8	0	1	0	0	7	0	3	0	0	3	2	0	0	1	2	0	0	3	2	0	0	0	0	0	0	0
UP000010297_1115512	1115512	Bacteria	Atlantibacter hermannii NBRC 105704	N/A	4159	287	0	14	24	1	56	5	8	10	296	1	4	15	29	12	21	10	15	0	0	0	6	9	2	15	0	3	11	32	0	1	24	9	4	6	5	9	0	0	0	0	0	0	0
UP000010300_937772	937772	Bacteria	gamma proteobacterium IMCC1989	N/A	2844	81	0	9	24	3	29	4	13	26	130	0	9	5	18	4	54	14	15	0	0	0	1	5	1	4	0	1	7	4	0	0	4	0	1	5	3	4	0	0	0	0	0	0	0
UP000010301_525245	525245	Bacteria	Gleimia coleocanis DSM 15436	N/A	1546	176	0	2	17	0	28	2	3	8	86	0	0	19	1	14	6	13	23	0	0	1	0	15	0	7	0	1	5	6	0	0	6	4	4	1	3	11	0	0	0	0	0	0	0
UP000010305_1123866	1123866	Bacteria	SAR86 cluster bacterium SAR86A	N/A	1298	16	0	4	14	2	18	1	22	30	26	1	7	1	0	0	19	1	2	0	2	0	0	1	0	5	0	2	2	1	0	0	1	0	0	0	0	0	0	0	0	0	0	0	0
UP000010307_219305	219305	Bacteria	Micromonospora sp. (strain ATCC 39149 / NRRL 15099 / SCC 1413)	N/A	5614	2000	0	24	10	0	325	2	0	2	344	0	1	291	8	392	40	87	136	0	0	1	50	55	6	253	0	6	14	379	0	0	181	9	234	21	100	263	0	0	0	0	0	0	0
UP000010310_1208365	1208365	Bacteria	SAR86 cluster bacterium SAR86E	N/A	1403	23	0	2	9	3	14	0	11	14	50	0	3	2	0	0	17	1	4	0	0	0	0	1	0	3	0	2	1	2	0	0	1	0	0	0	0	1	0	0	0	0	0	0	0
UP000010320_314282	314282	Bacteria	Psychromonas sp. CNPT3	N/A	2578	45	0	7	11	3	20	2	19	31	203	0	3	1	17	2	17	2	7	0	0	0	0	3	0	1	0	2	2	3	0	0	2	0	1	1	2	4	0	0	0	0	0	0	0
UP000010322_391597	391597	Bacteria	Limnobacter sp. MED105	N/A	3244	300	0	6	16	2	67	4	1	8	177	1	1	16	9	6	21	4	33	0	1	0	2	9	3	27	0	0	8	30	1	0	18	8	4	5	6	10	0	0	0	0	0	0	0
UP000010366_1173020	1173020	Bacteria	Chamaesiphon minutus (strain ATCC 27169 / PCC 6605)	N/A	5815	240	0	16	21	1	69	6	16	23	318	1	8	69	35	22	53	57	18	0	0	1	0	4	0	9	0	10	10	8	0	0	9	5	2	5	11	7	0	0	0	0	0	0	0
UP000010367_56110	56110	Bacteria	Oscillatoria acuminata PCC 6304	N/A	5755	221	0	25	93	4	111	8	10	28	388	2	3	173	91	26	73	42	24	0	1	0	1	8	2	7	0	3	5	16	0	0	12	7	4	2	8	4	0	0	0	0	0	0	0
UP000010378_28072	28072	Bacteria	Nostoc sp. (strain ATCC 29411 / PCC 7524)	N/A	5398	190	0	14	41	1	88	6	21	14	359	2	10	83	76	15	53	62	21	0	0	0	0	6	0	16	0	6	4	11	0	1	2	6	2	2	3	10	0	0	0	0	0	0	0
UP000010379_195253	195253	Bacteria	Synechococcus sp. (strain ATCC 27167 / PCC 6312)	N/A	3541	101	0	6	14	2	55	6	7	7	306	0	5	98	40	12	22	13	23	0	0	0	1	3	0	4	0	4	1	7	0	1	1	4	1	2	2	3	0	0	0	0	0	0	0
UP000010380_373994	373994	Bacteria	Rivularia sp. PCC 7116	N/A	6617	166	0	16	81	2	97	4	44	38	358	3	34	59	52	21	96	33	23	0	0	0	1	8	0	12	0	2	7	11	0	2	3	2	2	4	4	5	0	0	0	0	0	0	0
UP000010381_317936	317936	Bacteria	Nostoc sp. PCC 7107	N/A	5185	183	1	10	32	4	65	5	28	17	363	3	10	53	58	9	60	39	18	0	2	0	1	5	0	14	0	5	5	7	0	2	7	8	0	3	4	8	0	0	0	0	0	0	1
UP000010382_118163	118163	Bacteria	Pleurocapsa sp. PCC 7327	N/A	4255	164	0	7	38	2	42	3	12	14	353	3	2	37	31	13	50	15	13	0	1	0	2	9	0	9	0	4	3	10	0	0	5	4	3	2	1	3	0	0	0	0	0	0	0
UP000010383_1173025	1173025	Bacteria	Geitlerinema sp. PCC 7407	N/A	3813	428	0	11	35	3	60	5	2	8	377	1	0	132	45	31	49	15	19	0	0	0	4	30	0	26	0	7	5	42	0	0	66	28	6	17	10	14	0	1	0	0	0	0	0
UP000010384_251229	251229	Bacteria	Chroococcidiopsis thermalis (strain PCC 7203)	N/A	5740	260	0	21	41	2	131	8	12	10	415	6	4	60	74	23	66	37	21	0	0	0	1	9	0	24	0	6	5	20	0	1	8	6	1	3	6	5	0	0	0	0	0	0	0
UP000010385_1173263	1173263	Bacteria	Synechococcus sp. PCC 7502	N/A	3310	62	0	15	18	0	34	4	7	9	180	2	13	25	20	3	37	18	15	0	0	0	0	4	0	0	0	1	3	3	0	1	0	1	0	1	0	4	0	0	0	0	0	0	0
UP000010386_82654	82654	Bacteria	Pseudanabaena sp. PCC 7367	N/A	3824	192	0	33	35	1	43	3	9	34	209	1	20	55	43	17	83	27	18	0	3	1	2	9	0	11	0	8	5	14	1	2	3	4	0	2	4	4	0	0	0	0	0	0	0
UP000010388_292564	292564	Bacteria	Cyanobium gracile (strain ATCC 27147 / PCC 6307)	N/A	3261	723	0	7	16	0	117	5	2	4	594	2	1	130	9	88	21	14	31	0	1	0	4	29	1	66	1	0	7	167	0	0	98	6	38	16	25	31	0	0	0	0	0	0	0
UP000010390_99598	99598	Bacteria	Calothrix sp. PCC 7507	N/A	5924	190	0	10	36	1	63	4	21	12	388	3	7	72	68	14	72	31	22	0	2	0	0	6	0	13	0	4	8	8	0	0	4	6	0	2	6	6	0	0	0	0	0	0	0
UP000010411_698759	698759	Bacteria	Streptomyces ipomoeae 91-03	N/A	9320	2324	1	35	74	0	589	5	1	14	463	1	2	352	29	370	157	150	163	0	0	1	57	110	3	274	2	6	31	307	1	0	148	16	164	66	144	223	0	0	0	1	0	0	0
UP000010419_1127692	1127692	Bacteria	Capnocytophaga sp. oral taxon 332 str. F0381	N/A	2698	35	0	7	24	3	23	1	28	54	101	1	8	16	17	2	10	60	12	0	3	0	0	4	0	3	0	0	2	0	0	0	5	3	1	2	4	0	0	0	0	0	0	0	0
UP000010420_545697	545697	Bacteria	Clostridium celatum DSM 1785	N/A	3453	18	3	9	92	4	28	0	224	75	74	1	70	3	2	4	32	9	16	0	4	0	0	2	0	3	0	0	1	0	0	0	0	0	0	0	2	1	0	0	0	1	0	0	0
UP000010433_1127699	1127699	Bacteria	Prevotella saccharolytica F0055	N/A	2553	50	0	3	20	5	29	1	13	22	98	3	8	6	4	4	12	13	9	0	5	0	0	5	0	3	0	1	5	2	0	0	0	2	1	0	2	1	0	0	0	0	0	0	0
UP000010445_1035195	1035195	Bacteria	Corynebacterium durum F0235	N/A	2823	386	0	22	15	1	69	3	10	15	97	1	3	27	17	35	46	25	42	0	0	0	14	20	0	27	1	1	8	22	0	0	21	6	7	15	18	25	0	1	0	0	0	0	0
UP000010448_1005395	1005395	Bacteria	Pseudomonas putida CSV86	N/A	5175	669	0	9	21	3	92	7	3	9	559	2	1	37	23	24	24	10	41	0	0	0	10	19	0	35	1	4	13	81	0	0	47	35	16	10	14	22	0	0	0	0	0	0	0
UP000010457_1127694	1127694	Bacteria	Neisseria sp. oral taxon 020 str. F0370	N/A	2879	598	0	3	10	3	81	3	6	4	136	0	3	17	7	38	7	2	14	0	0	0	14	28	6	41	0	0	16	110	1	2	37	17	11	11	5	30	1	1	0	0	0	0	0
UP000010460_1035197	1035197	Bacteria	Alloprevotella sp. oral taxon 473 str. F0040	N/A	2316	98	0	2	22	6	31	0	5	14	108	0	2	9	14	5	27	13	12	0	2	0	1	9	0	5	0	1	4	3	0	0	5	1	3	1	4	2	0	0	0	0	0	0	0
UP000010466_1246955	1246955	Bacteria	Mycoplasmopsis cynos (strain C142)	Mycoplasma cynos	871	3	0	2	4	4	3	0	67	61	26	0	24	3	0	1	7	4	1	0	1	0	0	0	0	0	0	0	1	0	0	0	0	0	0	0	0	0	0	0	0	0	0	0	0
UP000010467_937777	937777	Bacteria	Deinococcus peraridilitoris (strain DSM 19664 / LMG 22246 / CIP 109416 / KR-200)	N/A	4164	426	0	5	9	2	93	1	0	2	440	0	4	35	9	31	19	28	40	0	1	0	5	7	0	32	0	3	6	62	0	0	20	9	27	11	6	17	0	2	0	0	0	0	0
UP000010471_1173027	1173027	Bacteria	Allocoleopsis franciscana PCC 7113	N/A	6397	218	0	16	58	0	102	6	14	22	469	1	9	106	76	23	116	52	35	0	1	0	0	10	0	14	0	2	5	11	0	0	8	20	1	6	10	5	0	0	0	0	0	0	0
UP000010472_1173022	1173022	Bacteria	Crinalium epipsammum PCC 9333	N/A	4697	167	0	16	34	1	50	6	19	28	320	1	6	48	71	12	58	34	18	0	0	0	0	3	0	9	0	4	4	10	0	0	7	7	3	3	5	7	0	0	0	0	0	0	0
UP000010473_111780	111780	Bacteria	Stanieria cyanosphaera (strain ATCC 29371 / PCC 7437)	N/A	4751	98	0	6	51	2	56	6	34	35	377	4	27	27	75	9	62	18	7	0	1	0	1	2	0	11	0	2	1	6	0	0	0	5	0	1	3	2	0	0	0	0	0	0	0
UP000010475_56107	56107	Bacteria	Cylindrospermum stagnale PCC 7417	N/A	6200	186	0	13	53	1	76	3	22	33	438	2	7	54	65	16	64	40	15	0	0	0	2	9	0	15	0	1	4	9	0	1	9	5	0	2	7	7	0	0	0	0	0	0	0
UP000010476_1173026	1173026	Bacteria	Gloeocapsa sp. PCC 7428	N/A	5003	227	0	15	27	1	58	8	9	7	372	2	6	55	81	17	38	37	31	0	0	0	1	4	0	14	0	5	5	13	0	0	0	12	3	4	3	7	0	0	0	0	0	0	0
UP000010477_1170562	1170562	Bacteria	Calothrix sp. PCC 6303	N/A	5484	115	0	12	47	2	90	8	36	38	315	2	15	56	46	14	83	37	21	0	0	0	2	7	0	8	0	5	5	4	0	1	2	4	0	4	5	5	1	0	0	0	0	0	0
UP000010478_179408	179408	Bacteria	Oscillatoria nigro-viridis PCC 7112	N/A	6276	326	0	25	66	2	135	6	11	34	352	3	9	139	70	22	62	57	23	0	0	0	0	17	0	27	0	7	5	17	1	1	21	11	2	12	12	15	0	1	0	0	0	0	0
UP000010480_755178	755178	Bacteria	Cyanobacterium aponinum (strain PCC 10605)	N/A	3415	29	0	12	54	3	39	7	54	42	174	1	41	10	12	3	39	10	7	0	2	0	0	0	0	3	0	1	1	1	0	0	0	0	0	0	0	1	0	0	0	0	0	0	0
UP000010481_65093	65093	Bacteria	Halothece sp. (strain PCC 7418)	Synechococcus sp. (strain PCC 7418)	3701	90	0	9	71	4	45	8	16	23	240	1	1	24	53	22	37	16	14	0	1	1	0	8	1	7	0	2	1	8	0	1	1	4	0	0	1	2	0	0	0	0	0	0	0
UP000010482_13035	13035	Bacteria	Dactylococcopsis salina PCC 8305	N/A	3305	47	0	8	74	2	61	7	17	23	182	1	1	18	31	26	20	17	7	0	0	0	0	4	0	6	0	1	1	4	0	0	0	2	0	1	1	2	0	0	0	0	0	0	0
UP000010483_292563	292563	Bacteria	Cyanobacterium stanieri (strain ATCC 29140 / PCC 7202)	N/A	2831	30	0	14	58	1	36	8	39	35	142	1	18	13	15	4	19	6	12	0	1	0	0	1	0	4	0	0	0	3	0	0	0	0	0	0	1	2	0	0	0	0	0	0	0
UP000010716_986075	986075	Bacteria	Caldalkalibacillus thermarum (strain TA2.A1)	N/A	2969	72	0	2	56	2	29	3	14	22	177	1	2	5	10	6	6	1	15	0	0	0	0	3	1	3	0	0	1	5	0	0	1	3	1	1	0	3	0	0	0	0	0	0	0
UP000010729_1246476	1246476	Bacteria	Arthrobacter crystallopoietes BAB-32	N/A	4118	1116	0	15	22	0	111	2	1	3	239	0	3	50	5	60	16	9	51	0	1	0	25	90	1	107	1	3	12	150	1	0	68	10	44	22	36	69	0	1	0	0	0	0	0
UP000010769_1246484	1246484	Bacteria	Halobacillus sp. BAB-2008	N/A	3935	66	0	2	125	5	56	1	23	30	179	2	4	8	12	5	15	4	24	0	0	0	0	5	0	6	0	1	1	5	0	0	1	2	0	1	0	4	0	0	0	0	0	0	0
UP000010792_1125847	1125847	Bacteria	Pseudorhizobium banfieldiae	N/A	4599	787	0	8	32	2	99	7	6	4	236	2	2	28	7	52	14	6	28	0	0	0	8	55	3	53	1	9	14	104	0	0	41	4	26	12	16	28	0	0	0	0	0	0	0
UP000010795_717605	717605	Bacteria	Thermobacillus composti (strain DSM 18247 / JCM 13945 / KWC4)	N/A	3802	560	0	5	36	2	156	2	9	6	244	2	3	18	11	68	33	1	18	0	1	0	10	57	1	93	0	2	3	95	0	0	29	3	29	18	1	12	0	2	0	0	0	0	0
UP000010796_926556	926556	Bacteria	Echinicola vietnamensis (strain DSM 17526 / LMG 23754 / KMM 6221)	N/A	4509	80	0	11	60	5	51	5	25	50	184	2	4	6	5	3	21	4	12	1	1	0	0	4	1	7	0	4	1	5	0	0	1	0	0	3	4	2	0	0	0	0	0	0	0
UP000010797_871963	871963	Bacteria	Desulfitobacterium dichloroeliminans (strain LMG P-21439 / DCA1)	N/A	3294	88	0	4	35	0	56	3	24	20	190	1	3	14	7	2	18	13	11	0	1	0	0	3	0	7	0	2	3	9	0	0	3	0	0	1	0	2	0	0	0	0	0	0	0
UP000010798_886293	886293	Bacteria	Singulisphaera acidiphila (strain ATCC BAA-1392 / DSM 18658 / VKM B-2454 / MOB10)	N/A	7126	930	0	23	34	0	235	7	4	20	441	7	7	210	7	134	67	50	49	0	6	0	9	31	2	47	2	6	28	121	0	3	78	9	39	12	28	25	0	1	0	0	0	0	0
UP000010799_1215343	1215343	Bacteria	Liberibacter crescens (strain BT-1)	N/A	1376	18	0	4	9	4	7	0	30	6	32	0	4	2	0	2	26	0	3	0	0	0	0	1	0	3	0	2	0	2	0	1	0	0	0	0	0	1	0	0	0	0	0	0	0
UP000010802_1209989	1209989	Bacteria	Tepidanaerobacter acetatoxydans (strain DSM 21804 / JCM 16047 / Re1)	N/A	2640	54	0	3	26	2	26	0	72	32	69	0	3	2	2	0	5	1	9	0	0	0	0	3	0	9	0	1	0	5	0	0	0	0	0	3	1	0	0	1	0	0	0	0	0
UP000010809_1255043	1255043	Bacteria	Thioalkalivibrio nitratireducens (strain DSM 14787 / UNIQEM 213 / ALEN2)	N/A	3764	553	1	4	19	0	87	4	4	1	357	2	0	54	2	133	6	3	31	0	3	0	12	21	0	33	0	4	5	97	0	0	21	3	40	6	6	20	0	0	0	0	0	0	0
UP000010816_765912	765912	Bacteria	Thioflavicoccus mobilis 8321	N/A	3528	654	0	9	17	1	68	4	1	3	342	1	1	43	1	89	9	6	31	1	4	0	13	32	2	31	1	1	10	124	0	0	33	5	53	8	11	20	0	1	0	0	0	0	0
UP000010847_871968	871968	Bacteria	Desulfitobacterium metallireducens DSM 15288	N/A	3029	60	0	0	34	3	42	1	25	15	143	3	3	6	9	3	31	17	15	0	1	0	0	5	1	5	0	1	0	5	0	0	0	0	0	1	2	1	0	0	0	0	0	0	0
UP000010862_908937	908937	Bacteria	Prevotella dentalis (strain ATCC 49559 / DSM 3688 / JCM 13448 / NCTC 12043 / ES 2772)	Mitsuokella dentalis	2494	187	0	5	17	0	49	2	8	17	134	1	3	6	9	13	13	18	19	0	3	0	2	12	1	9	0	0	7	14	0	0	18	5	10	2	7	7	0	1	0	0	0	0	0
UP000010880_748449	748449	Bacteria	Halobacteroides halobius (strain ATCC 35273 / DSM 5150 / MD-1)	N/A	2452	27	0	8	89	0	28	0	67	110	130	2	4	0	5	5	6	3	6	0	3	0	1	0	0	7	0	0	0	1	0	1	0	0	0	0	2	1	0	0	0	0	0	0	0
UP000010931_698760	698760	Bacteria	Streptomyces turgidiscabies Car8	N/A	10028	2612	0	45	58	1	536	5	2	14	519	0	8	314	39	324	158	158	225	0	0	0	65	112	1	268	3	6	41	418	0	0	155	18	192	85	128	247	1	0	0	0	0	0	0
UP000010953_1239962	1239962	Bacteria	Mariniradius saccharolyticus AK6	N/A	4633	67	0	5	42	12	58	3	17	29	177	0	6	9	5	3	18	8	11	0	3	0	0	4	0	5	0	2	2	4	0	0	3	0	0	2	3	3	0	0	0	0	0	0	0
UP000010988_1220583	1220583	Bacteria	Gordonia aichiensis NBRC 108223	N/A	4613	1017	1	57	14	0	158	3	5	6	118	0	1	69	12	119	61	55	165	0	0	0	44	28	3	72	0	10	11	87	1	1	40	3	51	24	37	101	0	0	0	1	0	0	0
UP000011002_693444	693444	Bacteria	Enterobacteriaceae bacterium (strain FGI 57)	N/A	4320	265	0	15	21	2	73	2	15	7	323	1	5	14	21	15	23	13	28	0	0	0	1	7	0	13	0	2	7	31	1	0	16	8	1	9	6	10	0	0	0	0	0	0	0
UP000011021_887898	887898	Bacteria	Lautropia mirabilis ATCC 51599	N/A	2665	620	0	14	10	1	107	10	3	4	252	0	4	48	15	40	23	21	28	0	1	0	25	35	1	84	3	0	20	80	1	3	70	26	34	36	32	21	0	0	0	0	0	0	0
UP000011058_1166018	1166018	Bacteria	Fibrella aestuarina BUZ 2	N/A	5627	299	0	17	21	4	110	3	5	19	524	1	11	63	26	27	38	83	20	0	4	0	3	12	0	12	0	1	12	9	0	0	26	10	7	12	30	11	0	0	0	0	0	0	0
UP000011124_546271	546271	Bacteria	Selenomonas sputigena (strain ATCC 35185 / DSM 20758 / VPI D19B-28)	N/A	2243	344	0	4	50	4	33	3	4	16	128	0	3	12	5	8	9	8	16	0	0	0	5	32	3	17	0	3	16	65	0	3	22	4	7	12	9	19	0	0	0	0	0	0	0
UP000011134_1056511	1056511	Bacteria	Photobacterium marinum	N/A	4904	220	0	7	44	2	59	3	6	30	255	1	6	13	25	15	35	10	25	0	0	0	1	21	0	15	0	2	12	8	1	0	6	6	1	9	8	11	0	0	0	0	0	0	0
UP000011135_1237149	1237149	Bacteria	Fulvivirga imtechensis AK7	N/A	5952	73	0	13	81	9	71	2	53	75	196	0	9	10	5	5	31	29	15	0	4	0	1	5	0	5	0	3	3	3	0	0	0	0	0	1	1	2	0	0	0	0	0	0	0
UP000011174_1133592	1133592	Bacteria	Candidatus Uzinura diaspidicola str. ASNER	N/A	227	0	0	0	4	0	2	0	3	17	0	0	0	0	0	0	1	0	0	0	0	0	0	0	0	0	0	0	0	0	0	0	0	0	0	0	0	0	0	0	0	0	0	0	0
UP000011180_102232	102232	Bacteria	Gloeocapsa sp. PCC 73106	N/A	4062	66	0	9	34	3	62	4	8	26	296	1	6	29	22	13	30	14	8	0	1	0	0	1	1	9	0	0	2	8	0	0	1	1	0	0	2	1	0	0	0	0	0	0	0
UP000011189_683150	683150	Bacteria	Arthrobacter nitrophenolicus	N/A	3633	997	0	13	14	0	117	1	3	2	176	0	1	68	3	49	18	22	50	0	0	0	24	41	1	121	1	2	13	140	0	0	83	3	33	30	42	80	0	0	0	0	0	0	0
UP000011201_927668	927668	Bacteria	Pseudanabaena biceps PCC 7429	N/A	4751	139	0	17	28	1	48	6	19	24	230	1	27	36	34	10	91	30	12	0	1	0	2	3	0	8	0	4	4	4	0	0	4	2	1	7	2	4	0	1	0	0	0	0	0
UP000011203_102125	102125	Bacteria	Xenococcus sp. PCC 7305	N/A	5347	110	0	27	62	1	105	7	30	42	308	4	12	25	32	13	52	33	14	0	1	2	0	5	0	15	0	3	5	8	0	2	3	2	1	2	4	3	0	1	0	0	0	0	0
UP000011220_1121335	1121335	Bacteria	Thermoclostridium stercorarium (strain ATCC 35414 / DSM 8532 / NCIMB 11754)	Clostridium stercorarium	2669	39	0	7	34	3	24	0	50	28	70	0	3	9	3	4	7	9	13	0	1	0	0	3	0	2	0	2	1	0	0	0	1	0	0	1	0	1	0	1	0	0	0	0	0
UP000011563_1208922	1208922	Bacteria	Candidatus Kinetoplastibacterium blastocrithidii TCC012E	N/A	723	7	0	0	2	1	6	1	21	7	22	0	3	0	0	1	7	0	0	0	0	0	0	0	0	0	0	0	0	2	0	0	0	0	0	0	0	0	0	0	0	0	0	0	0
UP000011617_1261130	1261130	Bacteria	Wohlfahrtiimonas chitiniclastica SH04	N/A	2000	73	0	4	15	4	29	2	21	9	100	0	0	2	1	3	4	5	10	0	0	0	1	6	0	7	0	3	7	5	0	0	3	2	0	2	0	1	0	0	0	0	0	0	0
UP000011666_1223545	1223545	Bacteria	Gordonia soli NBRC 108243	N/A	4907	1198	0	65	14	1	204	0	5	8	131	1	1	86	9	128	61	62	179	0	0	0	55	26	3	118	1	13	13	88	1	2	48	5	57	45	44	138	0	0	0	0	0	0	0
UP000011682_1242864	1242864	Bacteria	Cystobacter fuscus DSM 2262	N/A	10511	1479	0	27	93	0	374	5	3	26	881	1	4	510	17	159	84	67	119	0	1	0	8	90	8	79	0	0	32	177	2	1	204	23	113	40	34	68	0	1	0	0	0	0	0
UP000011686_1208918	1208918	Bacteria	Candidatus Kinetoplastibacterium crithidii TCC036E	N/A	728	4	0	0	1	1	7	0	26	4	19	0	8	0	0	2	7	0	3	0	0	0	0	0	0	0	0	0	0	1	0	0	0	0	0	0	0	1	0	0	0	0	0	0	0
UP000011704_1266370	1266370	Bacteria	Nitrospina gracilis (strain 3/211)	N/A	2962	57	0	11	44	2	49	1	10	30	123	0	0	21	2	12	6	3	12	0	1	0	1	1	1	4	0	0	3	9	0	1	6	0	0	3	1	2	0	0	0	0	0	0	0
UP000011717_1234595	1234595	Bacteria	Pacificimonas flava	N/A	3056	869	0	17	19	0	117	2	1	6	155	4	1	40	3	44	10	3	11	0	1	0	34	54	1	74	0	4	6	161	0	0	48	11	47	23	10	18	0	0	0	0	0	0	0
UP000011721_1167006	1167006	Bacteria	Desulfocapsa sulfexigens (strain DSM 10523 / SB164P1)	N/A	3514	113	0	16	32	9	48	1	12	22	242	0	0	9	5	10	28	10	10	0	1	0	0	5	0	7	1	0	4	5	0	0	4	0	2	1	2	2	0	0	0	0	0	0	0
UP000011723_1121362	1121362	Bacteria	Corynebacterium halotolerans YIM 70093 = DSM 44683	N/A	2853	570	0	31	28	0	112	1	6	8	161	2	0	39	8	67	26	46	74	0	0	0	21	33	0	47	0	5	9	69	0	0	31	9	25	8	21	52	0	0	0	0	0	0	0
UP000011724_1322246	1322246	Bacteria	Pseudodesulfovibrio piezophilus (strain DSM 21447 / JCM 15486 / C1TLV30)	Desulfovibrio piezophilus	3342	148	0	4	38	0	62	3	6	25	151	3	0	5	4	7	25	6	15	0	0	0	1	12	0	13	0	2	4	6	1	1	3	4	0	3	1	4	0	0	0	0	0	0	0
UP000011728_931276	931276	Bacteria	Clostridium saccharoperbutylacetonicum N1-4(HMT)	N/A	5810	67	1	9	66	4	73	3	324	93	101	1	56	6	2	4	62	46	16	0	2	0	1	1	0	5	0	1	6	1	0	1	0	1	0	2	5	3	0	0	0	0	0	0	0
UP000011732_1284664	1284664	Bacteria	Streptomyces gancidicus BKS 13-15	N/A	6555	2084	1	39	38	0	370	7	0	10	407	0	1	230	28	246	38	49	145	0	0	1	60	98	3	280	3	1	23	387	0	1	191	10	197	37	109	219	0	0	0	0	0	0	1
UP000011740_1223523	1223523	Bacteria	Streptomyces mobaraensis NBRC 13819 = DSM 40847	N/A	6422	2369	1	20	38	0	492	2	1	16	388	0	1	320	18	257	59	64	113	0	0	0	66	128	2	396	4	6	36	491	1	1	256	9	303	54	124	229	3	2	0	1	0	0	1
UP000011746_1230341	1230341	Bacteria	Salimicrobium jeotgali	N/A	2724	55	0	3	140	5	43	1	13	24	101	0	1	0	3	3	20	5	13	0	1	1	0	2	0	9	0	1	2	6	1	0	1	0	1	0	0	1	0	0	0	0	0	0	0
UP000011757_490759	490759	Bacteria	Marinobacter sp. BSs20148	N/A	3885	303	0	11	16	1	46	3	3	11	289	0	1	11	21	9	20	6	18	0	0	0	2	11	2	13	0	1	6	34	0	3	7	6	2	6	6	7	0	0	0	0	0	0	0
UP000011758_999415	999415	Bacteria	Eggerthia catenaformis OT 569 = DSM 20559	N/A	1874	20	0	6	26	2	14	1	72	62	53	0	4	1	0	0	12	1	2	0	3	0	0	2	0	3	0	0	0	1	0	0	0	0	0	1	0	0	0	0	0	0	0	0	0
UP000011765_747365	747365	Bacteria	Thermodesulfobium narugense DSM 14796	N/A	1797	20	0	0	19	20	21	3	38	25	80	0	8	1	1	1	34	2	1	0	0	0	0	0	0	1	0	0	1	0	0	0	0	0	0	0	0	1	0	0	0	0	0	0	0
UP000011783_1193007	1193007	Bacteria	Leptospira borgpetersenii str. 200701203	N/A	4773	36	0	3	47	25	46	1	13	62	137	1	1	4	2	2	61	7	7	0	1	0	0	6	0	9	0	2	1	2	0	1	0	0	0	3	0	0	0	0	0	0	0	0	0
UP000011816_745310	745310	Bacteria	Sphingomonas sp. MM-1	N/A	4252	1560	0	12	15	0	131	5	4	2	196	2	0	84	10	63	6	6	13	0	1	0	41	72	3	133	2	18	19	248	3	3	139	16	109	19	25	66	1	0	0	0	0	0	0
UP000011834_1124991	1124991	Bacteria	Morganella morganii subsp. morganii KT	N/A	3510	235	0	7	16	1	52	5	17	17	214	0	0	14	11	16	18	4	10	0	0	0	2	14	3	10	0	4	7	18	0	1	20	6	3	3	3	8	1	0	0	0	0	0	0
UP000011846_1171377	1171377	Bacteria	Bibersteinia trehalosi USDA-ARS-USMARC-192	N/A	2244	99	0	2	16	1	34	3	9	16	105	1	8	4	15	6	8	6	5	0	1	0	0	11	0	4	0	2	7	3	0	1	5	5	2	4	5	7	0	0	0	0	0	0	0
UP000011863_1313172	1313172	Bacteria	Ilumatobacter coccineus (strain NBRC 103263 / KCTC 29153 / YM16-304)	N/A	4290	930	0	96	50	0	146	2	2	16	109	1	1	102	2	86	40	138	108	0	0	0	82	44	0	66	2	6	15	77	0	4	51	4	35	29	43	69	0	0	0	0	0	0	0
UP000011864_1129794	1129794	Bacteria	Paraglaciecola psychrophila 170	N/A	5601	106	0	10	19	2	48	0	17	20	232	1	1	3	27	4	34	15	18	0	0	0	2	2	0	9	0	3	6	5	0	0	1	0	0	2	2	3	0	0	0	0	0	0	0
UP000011866_1298593	1298593	Bacteria	Thalassolituus oleivorans MIL-1	N/A	3634	243	0	22	26	2	41	2	9	20	231	2	3	13	25	5	30	21	14	0	1	0	4	16	0	8	0	4	13	19	0	3	6	6	1	11	7	8	0	0	0	0	0	0	0
UP000011885_1263870	1263870	Bacteria	Rhodopirellula sallentina SM41	N/A	6872	459	2	71	66	3	206	6	5	35	214	6	4	66	18	100	149	43	61	0	4	0	12	35	2	22	0	4	9	19	1	4	31	7	9	28	14	20	1	0	0	0	0	0	1
UP000011910_1279009	1279009	Bacteria	Cesiribacter andamanensis AMV16	N/A	4225	218	0	11	47	7	77	3	8	24	622	1	2	17	54	8	28	23	4	0	2	0	1	12	2	18	0	0	7	19	0	0	24	11	2	4	2	5	0	0	0	0	0	0	0
UP000011912_1227363	1227363	Bacteria	Ligilactobacillus saerimneri 30a	N/A	1519	63	0	4	6	3	12	1	14	22	74	0	3	3	10	0	16	22	11	0	0	0	1	1	1	4	1	1	2	5	0	1	0	6	0	2	6	2	0	1	0	0	0	0	0
UP000011919_1235279	1235279	Bacteria	Bhargavaea cecembensis DSE10	N/A	3168	153	1	5	73	2	65	1	21	13	143	0	3	5	5	6	8	5	11	0	1	0	2	21	1	12	0	1	3	17	0	0	3	2	1	1	1	8	0	0	0	0	0	0	0
UP000011960_1288826	1288826	Bacteria	Marinobacter santoriniensis NKSG1	N/A	3691	222	0	8	36	1	57	3	4	13	242	1	1	11	5	25	23	10	20	0	0	0	3	12	0	17	0	2	4	16	0	0	7	2	3	9	1	9	0	0	0	0	0	0	0
UP000011989_1241906	1241906	Bacteria	Gordonia sp. NB4-1Y	N/A	4263	1049	1	40	9	1	148	3	3	3	135	1	2	93	5	92	36	64	158	0	0	0	43	28	1	96	0	5	14	84	2	0	47	3	51	18	34	107	0	0	0	1	0	0	0
UP000011991_1265738	1265738	Bacteria	Rhodopirellula maiorica SM1	N/A	7824	571	1	67	72	5	198	7	5	37	249	7	0	67	22	73	130	40	45	0	4	3	19	44	3	32	1	8	15	26	0	4	42	6	16	19	23	23	0	1	0	0	0	0	0
UP000012015_1276920	1276920	Bacteria	Paeniglutamicibacter gangotriensis Lz1y	N/A	4017	816	0	11	27	0	79	1	0	10	247	0	2	39	1	30	30	11	32	0	0	0	12	46	2	53	0	1	21	87	0	0	40	7	18	26	25	45	0	0	0	0	0	0	0
UP000012019_1286106	1286106	Bacteria	Methylophaga lonarensis MPL	N/A	2536	152	0	9	13	0	24	4	9	5	249	0	0	8	34	5	13	3	5	0	0	0	2	13	1	5	0	2	1	18	0	0	9	6	1	1	3	5	0	0	0	0	0	0	0
UP000012024_1137281	1137281	Bacteria	Xanthomarina gelatinilytica	N/A	2841	35	0	12	24	5	38	1	30	45	102	1	22	3	10	2	5	19	3	0	7	0	1	6	0	3	0	1	6	0	0	0	2	1	0	0	0	0	0	0	0	0	0	0	0
UP000012028_595460	595460	Bacteria	Rhodopirellula sp. SWK7	N/A	7238	496	1	74	61	5	217	6	7	33	233	5	6	81	12	90	144	53	72	0	2	0	7	27	1	26	2	4	13	21	0	3	27	6	15	22	20	18	1	0	0	1	0	0	0
UP000012040_1184267	1184267	Bacteria	Pseudobdellovibrio exovorus JSS	N/A	2618	81	0	5	16	0	37	3	6	44	125	0	3	22	6	4	41	16	12	0	2	0	0	4	0	5	0	2	9	1	0	1	7	3	0	4	6	4	0	0	0	0	0	0	0
UP000012062_1297569	1297569	Bacteria	Mesorhizobium metallidurans STM 2683	N/A	6694	1184	0	16	18	2	144	7	6	12	231	2	2	35	7	98	30	12	40	0	1	1	20	34	7	79	0	14	33	128	0	0	56	7	30	28	25	46	1	0	0	0	0	0	0
UP000012063_1293054	1293054	Bacteria	Halanaerobium saccharolyticum subsp. saccharolyticum DSM 6643	N/A	2662	77	0	6	113	2	18	1	81	89	108	2	19	1	3	1	12	0	5	0	2	0	1	8	0	8	0	2	3	2	0	0	0	0	0	1	0	2	0	1	0	0	0	0	0
UP000012081_1300222	1300222	Bacteria	Brevibacillus borstelensis AK1	N/A	4951	276	0	11	57	5	102	4	19	18	312	1	3	20	23	12	18	9	33	0	0	0	0	20	1	21	0	2	6	22	0	0	11	7	1	10	7	17	0	0	0	0	0	0	0
UP000012139_1085538	1085538	Bacteria	Leptospira interrogans serovar Bataviae str. HAI135	N/A	6014	35	0	2	42	30	43	1	21	58	151	1	4	2	4	3	49	13	11	1	0	0	0	2	0	4	0	3	1	0	0	0	0	0	0	2	0	3	0	0	0	0	0	0	0
UP000012179_1288494	1288494	Bacteria	Nitrosospira lacus	N/A	2855	278	0	0	9	2	60	3	2	10	174	2	1	27	4	12	17	6	18	0	3	0	4	4	0	16	0	0	5	27	0	2	12	5	3	7	12	8	0	1	0	0	0	0	0
UP000012249_1049986	1049986	Bacteria	Leptospira weilii str. Ecochallenge	N/A	4702	39	0	4	42	37	42	2	12	63	128	1	1	3	1	3	58	9	6	0	0	0	0	3	0	4	0	2	1	1	0	2	0	0	0	3	0	0	0	0	0	0	0	0	0
UP000012283_1308866	1308866	Bacteria	Gracilibacillus halophilus YIM-C55.5	N/A	2968	33	0	7	92	7	30	2	54	28	103	1	8	2	20	1	13	11	6	0	2	0	0	0	0	3	0	0	0	3	0	1	0	2	0	1	0	1	0	0	0	0	0	0	0
UP000012445_97138	97138	Bacteria	Clostridium sp. MD294	N/A	2792	63	1	11	82	3	24	1	64	77	51	0	17	9	55	3	24	26	11	0	1	0	0	1	0	8	0	2	3	1	0	0	2	3	0	1	3	4	0	0	0	0	0	0	1
UP000012589_1235802	1235802	Bacteria	Eubacterium plexicaudatum ASF492	N/A	6154	184	0	17	106	5	56	3	48	106	168	2	15	11	10	15	35	16	22	0	1	0	6	11	3	19	0	4	12	6	0	2	3	2	3	12	3	5	0	0	0	0	0	0	0
UP000012651_997872	997872	Bacteria	Atopobium minutum 10063974	N/A	1539	173	0	9	13	2	21	3	2	2	56	0	3	9	6	5	28	18	15	0	0	0	7	11	1	11	1	0	10	10	0	0	9	8	4	9	10	6	0	0	0	0	0	0	0
UP000012675_565655	565655	Bacteria	Enterococcus casseliflavus EC20	N/A	3112	106	0	9	53	7	35	2	24	24	216	3	8	12	20	1	47	28	7	0	0	0	3	11	0	7	0	0	8	2	0	0	2	5	0	6	4	0	0	0	0	0	0	0	0
UP000012984_1292033	1292033	Bacteria	Mycoplasma putrefaciens Mput9231	N/A	666	4	0	3	3	2	5	0	30	40	27	0	17	7	2	0	5	3	1	0	0	0	0	0	0	0	0	0	2	0	0	0	0	0	0	0	0	1	0	0	0	0	0	0	0
UP000013007_497321	497321	Bacteria	Thauera sp. 63	N/A	3951	987	0	5	6	1	95	8	0	4	310	0	0	44	1	36	17	13	31	0	0	0	15	38	0	64	4	2	7	174	0	2	72	13	62	15	17	45	0	0	0	0	0	0	0
UP000013015_888050	888050	Bacteria	Schaalia cardiffensis F0333	N/A	1983	284	0	4	27	1	42	2	2	5	100	1	2	18	1	33	47	12	18	0	0	2	8	20	1	18	0	1	5	38	0	0	8	3	9	15	3	6	0	0	0	0	0	0	0
UP000013051_999413	999413	Bacteria	[Clostridium] innocuum 2959	N/A	4653	81	0	5	45	1	30	2	34	62	238	2	7	7	7	9	28	8	5	0	1	0	0	0	0	1	0	3	6	7	0	0	0	3	0	1	2	5	0	0	0	0	0	0	0
UP000013072_1174684	1174684	Bacteria	Sphingopyxis sp. MC1	N/A	3467	1256	0	11	10	0	119	2	0	6	170	0	1	68	3	48	6	15	13	0	3	0	42	52	3	94	2	15	33	221	3	1	111	17	72	23	21	47	0	0	0	0	0	0	0
UP000013097_29372	29372	Bacteria	Clostridium thermobutyricum	N/A	3294	28	2	6	84	3	22	3	273	147	63	1	74	2	4	5	20	4	5	0	2	0	0	2	0	2	0	1	2	0	0	0	0	0	1	0	3	1	0	0	0	0	0	0	0
UP000013140_305700	305700	Bacteria	Thauera sp. 27	N/A	4268	1171	0	3	9	1	95	8	1	2	343	2	0	33	3	41	11	5	42	0	2	0	16	47	0	79	1	3	14	227	0	2	73	19	82	24	26	59	1	0	0	0	0	0	0
UP000013167_1193181	1193181	Bacteria	Phycicoccus elongatus Lp2	N/A	3087	783	0	11	7	0	103	0	0	3	178	1	2	54	1	109	43	26	80	0	0	0	16	24	1	51	0	2	11	90	0	0	25	4	42	28	25	64	0	0	0	0	0	0	0
UP000013201_1301087	1301087	Bacteria	Sphingobium japonicum BiD32	N/A	4670	1118	0	11	12	0	130	3	2	4	219	0	1	68	10	40	19	13	11	0	1	0	32	38	2	60	0	10	18	123	2	3	67	20	39	15	11	31	0	0	0	0	0	0	0
UP000013220_1188235	1188235	Bacteria	Mycoplasmopsis bovigenitalium 51080	N/A	677	5	0	1	3	1	3	1	36	31	23	0	19	2	1	0	5	1	0	0	0	0	0	0	0	0	0	0	0	0	0	0	0	0	0	0	0	0	0	0	0	0	0	0	0
UP000013232_1123367	1123367	Bacteria	Thauera linaloolentis (strain DSM 12138 / CCUG 41526 / CIP 105981 / IAM 15112 / NBRC 102519 / 47Lol)	N/A	3836	1123	0	3	5	1	82	5	0	3	320	0	1	43	5	35	12	7	24	0	1	0	15	39	1	98	1	2	12	227	0	1	91	12	69	27	12	47	1	0	0	0	0	0	0
UP000013300_666686	666686	Bacteria	Bacillus sp. 1NLA3E	N/A	4384	60	0	5	44	8	57	3	64	56	159	2	7	7	7	3	15	10	19	0	1	0	0	2	0	9	0	1	2	2	0	0	2	0	0	0	0	8	0	0	0	0	0	0	0
UP000013378_1304284	1304284	Bacteria	Caldisalinibacter kiritimatiensis	N/A	2681	21	1	3	73	0	19	0	147	99	59	1	16	3	2	5	7	3	8	0	2	0	0	1	0	1	0	1	2	1	0	0	0	0	0	0	0	0	0	0	0	0	0	0	0
UP000013520_767817	767817	Bacteria	Desulfoscipio gibsoniae DSM 7213	N/A	4313	154	0	9	32	2	65	0	40	23	199	0	4	12	10	6	8	12	23	0	0	0	1	4	0	8	0	2	2	11	0	0	1	2	1	1	5	11	0	0	0	0	0	0	0
UP000013523_86416	86416	Bacteria	Clostridium pasteurianum BC1	N/A	4454	43	0	12	39	5	41	1	274	81	87	2	68	7	10	4	50	24	12	0	1	0	0	2	0	7	0	4	1	2	0	0	0	2	0	2	1	2	0	0	0	0	0	0	0
UP000013525_1273125	1273125	Bacteria	Rhodococcus rhodnii LMG 5362	N/A	4412	1227	0	27	9	0	160	2	0	4	140	0	0	109	15	164	24	36	197	0	0	0	68	40	3	106	0	2	10	161	1	1	64	4	80	28	55	187	0	0	0	0	0	0	0
UP000013541_649831	649831	Bacteria	Actinoplanes sp. N902-109	N/A	8211	2812	0	39	23	1	337	3	2	6	530	0	5	286	13	214	88	161	200	0	0	1	58	79	4	342	0	11	20	446	0	1	273	21	222	89	152	313	2	2	0	0	0	0	0
UP000013568_914128	914128	Bacteria	Serratia symbiotica str. Tucson	N/A	2095	80	0	3	11	1	26	0	3	6	141	1	1	3	17	12	9	0	6	0	0	0	4	5	0	6	0	0	5	8	0	0	2	3	1	2	0	1	0	0	0	0	0	0	0
UP000013777_1158606	1158606	Bacteria	Enterococcus asini ATCC 700915	N/A	2389	80	0	7	32	3	30	1	8	17	165	0	4	2	10	2	30	15	13	0	0	0	3	13	0	5	0	2	7	5	0	0	3	4	0	4	2	1	0	0	0	0	0	0	0
UP000013782_1158607	1158607	Bacteria	Enterococcus pallens ATCC BAA-351	N/A	5181	121	0	22	81	6	52	2	59	65	313	1	11	19	24	14	85	43	17	0	9	0	2	13	0	9	0	2	8	9	0	0	10	7	1	2	3	4	0	0	0	0	0	0	0
UP000013785_1158610	1158610	Bacteria	Enterococcus phoeniculicola ATCC BAA-412	N/A	3510	55	0	8	58	11	33	2	44	48	184	1	5	6	12	2	38	33	15	0	0	0	2	5	0	3	0	1	3	4	0	0	1	2	0	0	2	1	0	0	0	0	0	0	0
UP000013893_1332188	1332188	Bacteria	Candidatus Saccharimonas aalborgensis	N/A	1033	39	0	1	2	1	21	2	6	6	39	0	0	10	3	7	20	20	8	0	1	0	0	4	0	1	0	0	3	0	0	0	0	0	1	1	2	3	0	0	0	0	0	0	0
UP000013909_1232681	1232681	Bacteria	Lunatimonas lonarensis	N/A	4825	67	0	7	45	11	45	1	14	27	219	2	2	5	6	8	19	5	21	0	2	1	1	1	0	6	0	0	1	1	0	0	2	1	0	1	1	2	0	0	0	0	0	0	0
UP000013963_1276229	1276229	Bacteria	Spiroplasma syrphidicola EA-1	N/A	1006	9	0	5	9	4	5	0	57	46	44	0	23	2	2	1	1	6	1	0	2	0	0	0	0	0	0	0	4	0	0	0	2	0	0	2	0	0	0	0	0	0	0	0	0
UP000013968_129921	129921	Bacteria	Amycolatopsis keratiniphila	N/A	8161	2003	1	18	32	0	295	2	2	12	398	4	0	223	29	153	54	61	180	0	0	0	29	94	3	183	0	6	24	254	0	3	77	9	108	25	62	188	0	0	0	0	0	0	0
UP000013981_1203606	1203606	Bacteria	Butyricicoccus pullicaecorum 1.2	N/A	3107	255	1	18	41	2	40	2	10	22	114	1	2	7	10	12	24	28	19	0	0	0	2	14	2	16	0	4	7	18	2	0	10	6	6	8	14	11	0	1	0	0	0	0	0
UP000014012_1315976	1315976	Bacteria	Plesiomonas shigelloides 302-73	N/A	3377	299	0	10	21	1	52	3	10	10	322	2	2	8	32	18	21	9	21	0	0	0	7	11	0	11	0	3	6	29	1	1	17	14	8	16	17	12	0	0	0	0	0	0	0
UP000014081_1235793	1235793	Bacteria	Lachnospiraceae bacterium MD335	N/A	4614	157	0	17	124	4	45	1	39	61	105	2	12	4	7	6	27	30	26	0	6	0	5	19	4	11	0	3	10	11	0	2	11	3	3	5	8	6	0	0	0	0	0	0	0
UP000014090_1235792	1235792	Bacteria	Lachnospiraceae bacterium M18-1	N/A	5263	197	0	21	172	1	71	4	37	75	155	2	4	7	5	18	33	11	18	0	1	0	6	20	0	25	0	5	13	9	0	2	9	11	4	3	2	9	0	0	0	0	0	0	0
UP000014104_1140002	1140002	Bacteria	Enterococcus avium ATCC 14025	N/A	4469	85	0	6	67	8	37	3	49	47	227	1	4	6	16	1	55	15	12	0	2	0	3	10	0	4	0	1	8	3	0	0	1	6	1	1	4	1	0	0	0	0	0	0	0
UP000014108_1235797	1235797	Bacteria	Oscillibacter sp. 1-3	N/A	4209	431	2	4	59	0	84	2	15	18	233	0	1	44	8	38	11	19	25	0	0	0	3	39	0	26	0	5	16	72	1	0	25	5	12	8	7	18	0	0	0	0	0	0	2
UP000014112_397287	397287	Bacteria	Lachnospiraceae bacterium 28-4	N/A	3953	147	0	13	200	5	70	1	37	60	108	2	11	9	2	11	20	10	21	0	4	0	2	29	1	11	0	1	8	9	0	3	11	6	4	5	1	4	0	0	0	0	0	0	0
UP000014113_1121865	1121865	Bacteria	Enterococcus columbae DSM 7374 = ATCC 51263	N/A	2315	41	0	3	18	8	22	3	27	30	137	1	6	2	25	3	24	23	9	0	0	0	0	3	0	2	0	0	3	2	0	0	1	5	0	2	2	2	0	0	0	0	0	0	0
UP000014115_740709	740709	Bacteria	Idiomarina xiamenensis 10-D-4	N/A	2673	264	0	12	18	1	33	3	2	4	298	0	4	5	166	14	23	7	15	0	0	0	4	11	0	14	0	4	3	27	0	1	3	14	1	14	5	10	0	1	0	0	0	0	0
UP000014117_1235799	1235799	Bacteria	Lachnospiraceae bacterium MD308	N/A	4125	120	0	20	138	1	61	4	34	135	86	3	9	7	4	21	15	5	29	0	1	0	2	14	1	9	0	2	7	9	0	0	2	1	1	3	3	10	0	0	0	0	0	0	0
UP000014118_397291	397291	Bacteria	Lachnospiraceae bacterium A4	N/A	6440	203	0	18	176	5	49	2	52	87	192	2	18	11	6	15	36	25	26	0	4	0	9	21	3	12	0	2	16	6	0	2	10	4	5	4	6	9	0	0	0	0	0	0	0
UP000014127_1139219	1139219	Bacteria	Enterococcus dispar ATCC 51266	N/A	2622	76	0	6	34	4	35	2	26	36	132	0	8	2	10	1	23	23	9	0	0	0	1	8	0	6	0	1	7	5	1	0	1	4	0	1	2	1	0	0	0	0	0	0	0
UP000014129_1235835	1235835	Bacteria	Anaerotruncus sp. G3(2012)	N/A	3406	233	3	9	33	3	57	1	5	18	191	1	1	29	13	22	64	12	20	0	1	0	2	10	0	19	0	4	11	16	0	1	24	8	6	27	7	12	0	1	0	0	0	0	2
UP000014134_1235800	1235800	Bacteria	Lachnospiraceae bacterium 10-1	N/A	4280	101	0	7	174	4	54	2	42	55	144	3	5	2	6	14	27	10	21	0	2	0	1	16	0	9	0	5	8	3	0	0	3	1	1	4	1	3	0	0	0	0	0	0	0
UP000014136_1139996	1139996	Bacteria	Enterococcus saccharolyticus subsp. saccharolyticus ATCC 43076	N/A	2573	37	0	5	41	4	29	3	26	28	128	1	4	0	24	1	16	27	16	0	0	0	0	5	0	3	0	0	1	2	0	0	1	2	0	2	1	1	0	0	0	0	0	0	0
UP000014150_397290	397290	Bacteria	Lachnospiraceae bacterium A2	N/A	5159	190	0	15	126	2	83	3	23	101	161	1	7	20	19	15	28	12	19	0	1	0	3	15	1	18	0	4	14	14	2	0	6	4	2	4	7	4	0	0	0	0	0	0	0
UP000014154_1235796	1235796	Bacteria	Firmicutes bacterium M10-2	N/A	2256	33	0	6	46	4	21	1	23	44	65	0	1	2	4	9	9	6	7	0	0	0	0	2	0	1	0	0	1	3	0	0	0	1	1	1	0	0	0	0	0	0	0	0	0
UP000014155_1195236	1195236	Bacteria	Ruminiclostridium cellobioparum subsp. termitidis CT1112	N/A	5302	162	0	4	38	5	74	5	141	45	173	0	26	4	12	0	83	27	19	0	1	0	1	4	0	14	0	3	5	5	0	2	1	1	0	22	14	3	0	0	0	0	0	0	0
UP000014174_1150600	1150600	Bacteria	Arcticibacter svalbardensis MN12-7	N/A	4309	64	0	5	19	5	48	1	45	34	149	1	10	4	2	0	38	19	10	0	3	0	0	3	0	3	0	0	3	2	0	0	2	1	0	3	3	2	0	1	0	0	0	0	0
UP000014176_1235790	1235790	Bacteria	Eubacterium sp. 14-2	N/A	3773	113	0	9	168	3	48	3	14	58	111	1	5	8	7	12	21	8	10	0	0	0	2	6	0	15	0	1	1	3	0	1	4	6	0	3	5	3	0	0	0	0	0	0	0
UP000014188_397288	397288	Bacteria	Lachnospiraceae bacterium 3-1	N/A	4984	112	0	12	214	3	52	2	30	115	132	1	11	9	10	16	29	20	17	0	2	0	0	11	1	8	0	1	7	5	1	0	4	2	1	2	7	6	0	0	0	0	0	0	0
UP000014204_1235794	1235794	Bacteria	Adlercreutzia caecimuris B7	N/A	2435	808	0	14	42	0	84	2	4	34	104	0	1	26	3	37	22	9	49	0	0	1	41	108	2	132	0	5	28	110	3	1	55	6	46	37	20	92	0	0	0	0	0	0	0
UP000014211_1235798	1235798	Bacteria	Dorea sp. 5-2	N/A	5824	154	0	20	173	2	80	3	50	66	163	4	6	10	8	20	22	14	22	0	0	0	2	20	2	26	0	3	12	5	0	1	4	4	6	4	5	7	0	0	0	0	0	0	0
UP000014216_1286635	1286635	Bacteria	Desulfotignum phosphitoxidans DSM 13687	N/A	4515	191	0	9	22	9	63	4	19	30	156	1	0	15	4	6	5	7	25	0	1	0	4	6	1	11	0	2	2	12	0	2	2	1	5	4	4	3	0	0	0	0	0	0	0
UP000014227_1303518	1303518	Bacteria	Chthonomonas calidirosea (strain DSM 23976 / ICMP 18418 / T49)	N/A	2809	202	0	1	40	3	85	2	2	1	328	0	1	67	17	25	28	16	16	0	0	0	1	9	0	5	0	3	3	18	0	0	5	12	9	4	3	11	0	0	0	0	0	0	0
UP000014390_1203592	1203592	Bacteria	Streptomyces sp. HPH0547	N/A	6620	2337	1	36	46	1	577	7	1	23	420	1	1	338	30	299	59	68	129	0	0	0	56	125	1	421	7	6	37	423	0	2	247	25	276	59	112	185	1	0	0	1	0	0	0
UP000014393_883067	883067	Bacteria	Actinotignum schaalii FB123-CNA-2	N/A	1726	468	0	9	24	0	80	0	2	3	78	0	1	45	4	50	20	19	32	0	0	0	8	43	1	60	0	5	15	48	0	0	55	14	32	38	26	24	0	0	0	0	0	0	0
UP000014400_1203554	1203554	Bacteria	Sutterella wadsworthensis HGA0223	N/A	2393	627	0	8	11	2	41	1	2	4	127	0	0	8	3	20	11	12	10	0	0	1	12	38	4	45	0	5	15	97	1	1	33	8	12	35	10	17	0	0	0	0	0	0	0
UP000014408_1125779	1125779	Bacteria	Corynebacterium pyruviciproducens ATCC BAA-1742	N/A	2443	337	0	20	32	0	71	2	6	15	76	1	2	20	7	32	33	45	49	0	0	0	4	16	1	22	1	2	9	25	0	0	21	4	6	16	21	25	0	0	0	0	0	0	0
UP000014410_1078086	1078086	Bacteria	Streptomyces sp. HGB0020	N/A	8369	2438	2	33	48	0	436	4	2	18	531	1	0	251	31	209	109	93	187	0	0	0	54	109	1	251	5	6	36	414	1	0	149	13	173	64	105	240	2	0	0	1	0	0	1
UP000014412_1078085	1078085	Bacteria	Paenisporosarcina sp. HGH0030	N/A	3445	60	0	3	54	2	47	1	47	24	134	1	3	15	6	0	19	9	17	0	2	0	0	2	0	3	0	1	2	2	0	0	3	0	0	2	0	1	0	0	0	0	0	0	0
UP000014417_883161	883161	Bacteria	Propionimicrobium lymphophilum ACS-093-V-SCH5	N/A	2076	193	0	8	31	1	46	1	3	12	91	0	1	15	7	14	16	9	24	0	0	0	4	15	0	20	0	1	15	12	0	0	3	5	8	6	3	10	0	1	0	0	0	0	0
UP000014461_1331007	1331007	Bacteria	Agarivorans albus MKT 106	N/A	4397	202	0	8	22	4	58	2	7	16	325	0	2	13	75	5	43	8	26	0	0	0	1	9	0	9	0	2	11	16	0	0	5	7	2	7	2	4	0	0	0	0	0	0	0
UP000014463_1121939	1121939	Bacteria	Halomonas anticariensis (strain DSM 16096 / CECT 5854 / LMG 22089 / FP35)	N/A	4705	377	0	11	39	1	80	7	1	4	437	2	0	15	11	48	20	9	31	1	0	0	5	18	0	24	1	0	3	60	1	1	2	6	10	7	5	13	0	0	0	0	0	0	0
UP000014539_883165	883165	Bacteria	Campylobacter ureolyticus ACS-301-V-Sch3b	N/A	1686	12	0	6	10	12	19	2	42	61	32	0	21	0	1	1	6	2	3	0	1	0	0	0	0	2	0	1	0	1	0	0	0	0	1	1	0	0	0	0	0	0	0	0	0
UP000014541_1125699	1125699	Bacteria	Treponema maltophilum ATCC 51939	N/A	2287	192	0	8	26	10	30	3	24	14	74	0	3	5	0	7	26	2	6	0	1	1	1	7	2	19	0	1	9	5	0	1	10	3	3	23	3	4	0	0	0	0	0	0	0
UP000014567_1203605	1203605	Bacteria	Propionibacterium sp. oral taxon 192 str. F0372	N/A	2523	365	0	17	12	1	71	0	2	2	88	0	1	29	2	39	42	26	54	0	0	0	7	15	0	24	0	4	6	25	0	0	9	3	17	8	6	30	0	0	0	0	0	0	0
UP000014568_421052	421052	Bacteria	Acinetobacter rudis CIP 110305	N/A	3609	173	0	7	6	2	34	2	19	11	227	2	5	2	66	5	20	15	9	0	0	0	1	11	1	10	0	3	4	6	0	1	6	6	1	5	7	6	0	1	0	0	0	0	0
UP000014577_1203568	1203568	Bacteria	Dermabacter sp. HFH0086	N/A	2120	403	0	13	27	1	61	3	6	11	74	0	1	21	9	36	23	10	28	0	0	0	7	22	4	39	0	2	9	55	0	0	11	4	16	17	5	17	0	1	0	0	0	0	0
UP000014629_1286094	1286094	Bacteria	Streptomyces aurantiacus JA 4570	N/A	7750	2632	1	45	30	0	562	4	2	23	433	0	0	306	30	291	76	54	148	0	0	0	82	113	2	350	5	2	43	455	1	3	211	16	233	75	148	238	1	1	0	0	0	0	0
UP000014822_1330036	1330036	Bacteria	Osedax symbiont Rs1	N/A	4383	168	0	8	13	3	36	2	15	32	250	1	2	1	22	2	34	8	16	0	0	0	1	6	1	5	0	3	8	11	0	2	2	3	0	3	5	8	0	0	0	0	0	0	0
UP000014827_1112230	1112230	Bacteria	Chlamydia psittaci 84-8471/1	N/A	2453	15	1	2	10	5	5	1	3	11	57	0	2	7	4	1	30	6	2	0	0	0	0	0	1	3	0	1	1	0	0	0	1	0	0	4	2	0	0	0	0	0	0	0	0
UP000014830_1330035	1330035	Bacteria	Osedax symbiont Rs2	N/A	4523	185	0	5	15	5	35	2	12	13	324	1	2	1	51	4	36	6	14	0	0	0	2	7	1	5	0	1	4	19	0	0	4	5	1	7	6	9	0	0	0	0	0	0	0
UP000014923_941824	941824	Bacteria	Thermobrachium celere DSM 8682	N/A	2370	28	1	3	39	4	16	0	102	38	59	0	24	1	0	1	4	8	11	0	3	0	0	1	0	4	0	1	0	0	0	0	0	0	0	0	0	1	0	0	0	0	0	0	0
UP000014925_1262915	1262915	Bacteria	Phascolarctobacterium sp. CAG:266	N/A	1778	138	0	8	12	1	20	3	7	9	56	0	2	0	2	4	4	3	8	0	1	0	1	14	1	9	0	0	3	14	0	1	2	2	2	1	2	4	0	0	0	0	0	0	0
UP000014944_33025	33025	Bacteria	Phascolarctobacterium faecium	N/A	2228	161	0	9	11	1	27	1	12	9	116	0	0	2	6	2	2	2	13	0	0	0	1	11	0	9	0	3	4	17	0	0	5	5	0	1	1	8	0	0	0	0	0	0	0
UP000014960_941449	941449	Bacteria	Desulfovibrio sp. X2	N/A	3444	860	0	8	23	1	128	9	6	8	331	2	1	42	9	37	24	5	18	0	0	1	24	51	3	80	2	2	21	199	0	0	80	22	76	21	12	22	0	0	0	0	0	0	0
UP000014975_1121439	1121439	Bacteria	Desulfohalovibrio alkalitolerans DSM 16529	N/A	2924	530	0	4	18	2	70	2	2	6	202	0	0	23	7	25	5	2	19	0	0	0	3	31	2	34	0	0	11	109	0	0	26	7	25	13	4	17	0	0	0	0	0	0	0
UP000014977_1121405	1121405	Bacteria	Desulfococcus multivorans DSM 2059	N/A	3844	251	0	8	17	5	76	5	7	10	130	1	0	21	0	38	5	4	21	0	2	0	2	14	2	15	1	3	6	20	0	0	6	1	6	2	1	7	0	0	0	0	0	0	0
UP000014983_1276221	1276221	Bacteria	Spiroplasma diminutum CUAS-1	N/A	858	6	0	1	21	2	7	0	56	61	15	0	13	1	4	0	6	3	1	0	0	0	0	0	0	0	0	0	3	0	0	0	0	0	0	0	1	0	0	0	0	0	0	0	0
UP000014984_1276220	1276220	Bacteria	Spiroplasma taiwanense CT-1	N/A	989	4	0	1	11	1	7	0	80	71	30	1	21	1	0	1	10	1	2	0	0	0	0	0	0	0	0	0	0	0	0	0	0	0	0	0	0	0	0	0	0	0	0	0	0
UP000015001_1283301	1283301	Bacteria	Streptomyces afghaniensis 772	N/A	9009	2302	1	33	47	0	417	6	3	21	518	1	0	258	18	337	88	69	185	0	1	1	57	89	1	261	4	4	36	370	0	1	132	13	157	49	111	213	0	1	0	1	0	0	0
UP000015064_1302425	1302425	Bacteria	Clostridium botulinum CFSAN002367	N/A	2475	16	2	1	34	2	13	1	115	61	37	3	20	2	2	1	9	2	2	0	1	0	0	0	0	4	0	2	0	0	0	0	0	0	0	0	1	2	0	0	0	0	0	0	0
UP000015216_669502	669502	Bacteria	Candidatus Profftella armatura	N/A	372	0	0	0	2	0	4	0	36	26	12	1	12	0	0	0	3	0	0	0	0	0	0	0	0	0	0	0	0	0	0	0	0	0	0	0	0	0	0	0	0	0	0	0	0
UP000015345_888054	888054	Bacteria	Bacteroidetes bacterium oral taxon 272 str. F0290	N/A	2103	45	0	3	21	3	22	0	5	15	73	0	5	1	4	4	9	5	4	0	5	1	1	2	0	2	0	0	2	2	0	0	1	1	0	0	0	0	0	0	0	0	0	0	0
UP000015346_1123069	1123069	Bacteria	Rubellimicrobium thermophilum DSM 16684	N/A	3244	1078	0	8	9	1	123	4	0	0	232	0	0	84	2	113	11	6	14	0	0	1	14	75	3	101	1	4	1	228	3	0	81	10	126	12	15	25	0	0	0	0	0	0	0
UP000015347_1123237	1123237	Bacteria	Salipiger mucosus DSM 16094	N/A	5583	1135	0	27	48	0	159	4	3	6	244	1	1	30	7	122	13	8	29	0	0	0	16	79	2	101	1	5	7	192	2	0	48	7	65	15	22	36	0	1	0	0	0	0	0
UP000015351_1123360	1123360	Bacteria	Litoreibacter arenae DSM 19593	N/A	3637	537	0	13	19	1	70	2	2	8	128	2	1	16	5	16	9	7	23	0	0	0	9	37	2	25	0	3	10	53	0	0	18	7	5	5	13	10	0	0	0	0	0	0	0
UP000015382_1343077	1343077	Bacteria	Candidatus Nasuia deltocephalinicola str. NAS-ALF	N/A	137	0	0	0	0	20	0	0	18	48	6	0	17	0	0	0	2	0	0	0	0	0	0	0	0	0	0	0	0	0	0	0	0	0	0	0	0	0	0	0	0	0	0	0	0
UP000015388_1224163	1224163	Bacteria	Corynebacterium maris DSM 45190	N/A	2584	560	0	27	34	2	70	2	1	9	124	1	1	30	7	38	15	32	64	0	0	1	18	32	1	42	0	5	10	73	0	0	39	7	24	11	26	61	0	0	0	0	0	0	0
UP000015423_1214242	1214242	Bacteria	Streptomyces collinus (strain DSM 40733 / Tue 365)	N/A	6682	2293	1	26	38	0	415	11	1	12	442	0	2	257	30	231	60	73	153	0	0	0	56	115	3	326	2	3	27	418	0	2	225	17	215	61	118	237	0	0	0	1	0	0	1
UP000015455_1348657	1348657	Bacteria	Thauera terpenica 58Eu	N/A	3813	892	0	3	5	1	68	6	0	3	308	3	0	28	5	23	17	9	29	0	0	0	12	35	0	52	0	4	9	143	0	0	66	22	51	21	14	35	1	0	0	0	0	0	0
UP000015480_1367847	1367847	Bacteria	Paracoccus aminophilus JCM 7686	N/A	4462	1132	0	17	10	2	134	5	2	6	273	1	0	38	4	37	17	11	20	0	0	0	19	48	2	79	1	12	14	177	1	1	67	18	60	24	32	45	0	0	0	0	0	0	0
UP000015503_1245471	1245471	Bacteria	Pseudomonas resinovorans NBRC 106553	N/A	5795	805	0	15	23	1	110	5	4	10	735	1	3	46	15	23	13	16	38	0	1	0	10	29	1	47	1	8	12	137	0	2	50	15	22	12	12	36	1	0	0	0	0	0	0
UP000015520_1172190	1172190	Bacteria	Sulfurimonas hongkongensis	N/A	2290	34	0	7	43	3	16	4	44	70	91	0	5	4	2	3	19	7	4	0	0	0	0	1	0	3	0	2	0	1	0	0	0	0	0	2	1	0	0	0	0	0	0	0	0
UP000015523_1346791	1346791	Bacteria	Sphingobium ummariense RL-3	N/A	4462	1179	0	10	12	0	123	2	3	5	249	2	1	61	8	50	10	6	20	0	2	0	30	36	3	61	0	9	23	153	3	6	89	16	49	22	10	33	0	0	0	0	0	0	0
UP000015524_1114964	1114964	Bacteria	Sphingobium baderi LL03	N/A	4697	1110	0	13	8	1	116	3	2	4	222	4	0	58	7	49	10	6	15	0	1	0	24	43	2	78	1	12	18	155	5	4	57	20	63	24	6	31	0	0	0	0	0	0	0
UP000015525_1329909	1329909	Bacteria	Sphingobium quisquiliarum P25	N/A	3949	1014	0	7	12	0	118	3	4	4	202	2	0	48	8	45	4	5	8	0	1	0	15	32	2	51	1	11	21	131	3	4	70	21	62	27	10	27	0	0	0	0	0	0	0
UP000015527_1096930	1096930	Bacteria	Novosphingobium lindaniclasticum LE124	N/A	4481	1184	0	15	12	2	131	3	0	6	213	1	0	46	7	51	13	6	26	0	1	0	24	39	3	73	2	9	22	173	4	1	87	15	57	34	25	40	1	0	0	0	0	0	0
UP000015559_1163617	1163617	Bacteria	Sulfuricella denitrificans (strain DSM 22764 / NBRC 105220 / skB26)	N/A	3071	276	0	2	12	1	55	3	2	11	272	2	1	16	7	9	14	13	28	0	0	0	0	20	2	12	0	2	9	34	0	1	12	4	7	3	8	11	0	0	0	0	0	0	0
UP000015562_1248727	1248727	Bacteria	endosymbiont of unidentified scaly snail isolate Monju	N/A	2228	265	0	3	25	0	44	2	0	8	223	2	0	31	6	60	1	4	14	0	0	0	3	26	0	16	0	2	5	30	0	0	18	0	22	3	0	9	0	0	0	0	0	0	0
UP000015604_1379698	1379698	Bacteria	candidate division Zixibacteria bacterium RBG-1	N/A	1906	12	0	6	15	7	17	1	10	48	132	0	1	4	1	2	10	6	5	0	2	0	0	0	0	2	0	0	0	0	0	0	0	0	0	0	0	0	0	0	0	0	0	0	0
UP000015607_1356854	1356854	Bacteria	Alicyclobacillus acidoterrestris (strain ATCC 49025 / DSM 3922 / CIP 106132 / NCIMB 13137 / GD3B)	N/A	4102	212	0	7	18	0	63	5	10	4	110	0	4	6	15	26	52	28	60	1	1	0	5	8	0	17	0	3	3	6	1	0	6	8	1	6	6	13	0	1	0	0	0	0	0
UP000015620_1291379	1291379	Bacteria	Treponema pedis str. T A4	N/A	2775	77	0	4	38	26	18	1	64	64	63	1	4	3	3	0	17	2	6	0	1	0	0	6	0	7	0	2	4	3	0	0	0	0	0	0	1	1	0	0	0	0	0	0	0
UP000015748_1292036	1292036	Bacteria	Paeniclostridium sordellii (strain ATCC 9714 / DSM 2141 / JCM 3814 / LMG 15708 / NCIMB 10717 / 211)	Clostridium sordellii	5956	24	1	2	51	1	29	1	205	94	69	3	41	6	3	3	33	8	6	0	2	0	0	0	0	1	0	0	1	0	0	0	0	0	0	1	0	1	0	0	0	1	0	0	0
UP000015812_1353530	1353530	Bacteria	Bacteriovorax sp. DB6_IX	N/A	3188	34	0	9	44	3	34	1	16	96	86	2	5	6	3	1	34	10	5	0	0	0	0	3	1	3	0	0	2	1	0	0	4	1	0	3	1	0	0	1	0	0	0	0	0
UP000015813_1221520	1221520	Bacteria	Photorhabdus temperata subsp. temperata M1021	N/A	4436	118	0	10	20	4	41	0	16	10	200	0	2	13	25	7	14	3	15	0	0	0	0	7	1	13	0	1	2	16	0	0	2	3	2	1	2	6	0	0	0	0	0	0	0
UP000015854_1234876	1234876	Bacteria	Lactococcus lactis subsp. cremoris TIFN6	N/A	2310	46	0	3	28	1	23	0	25	16	129	2	7	1	6	2	27	9	4	0	0	0	0	2	0	3	0	2	4	3	0	0	1	2	0	2	2	0	0	0	0	0	0	0	0
UP000015857_1353529	1353529	Bacteria	Bacteriovorax sp. BSW11_IV	N/A	3457	48	0	12	59	14	34	1	16	84	91	1	11	2	8	0	59	15	13	0	1	0	0	3	0	4	0	0	4	0	0	0	4	0	0	2	6	1	0	0	0	0	0	0	0
UP000015873_1354301	1354301	Bacteria	Clostridium sp. BL8	N/A	4752	41	2	3	80	5	37	2	158	83	99	4	27	5	6	2	35	10	8	0	1	0	0	3	0	4	0	2	1	2	0	0	2	0	0	1	1	1	0	0	0	1	0	0	0
UP000015895_1201288	1201288	Bacteria	Bacteriovorax sp. Seq25_V	N/A	3292	36	0	12	52	3	38	1	35	91	90	1	5	4	3	1	57	13	14	0	2	0	1	2	0	4	0	0	5	0	0	0	4	0	1	1	0	1	0	0	0	0	0	0	0
UP000015929_575614	575614	Bacteria	Prevotella sp. oral taxon 299 str. F0039	N/A	1947	41	0	5	19	3	21	0	19	26	75	2	6	1	5	1	11	8	5	0	4	0	0	5	0	4	0	1	5	0	0	0	0	0	1	0	1	0	0	0	0	0	0	0	0
UP000015939_1316414	1316414	Bacteria	Enterococcus sp. HSIEG1	N/A	3882	65	0	4	35	2	33	2	23	25	183	2	7	2	13	1	42	17	15	0	1	0	1	9	0	5	0	0	6	3	0	0	1	5	0	1	1	1	0	0	0	0	0	0	0
UP000015961_1140003	1140003	Bacteria	Enterococcus sulfureus ATCC 49903	N/A	2176	43	0	2	29	5	21	1	25	18	112	0	2	0	10	1	22	42	9	0	0	0	2	6	0	1	0	1	4	1	0	0	2	3	0	0	1	3	0	0	0	0	0	0	0
UP000015971_110319	110319	Bacteria	Nocardioides sp. CF8	N/A	3893	911	0	29	16	0	116	3	0	8	223	0	0	64	3	67	21	44	105	0	0	0	25	34	4	66	3	3	17	132	0	0	37	4	48	15	32	89	0	0	0	0	0	0	0
UP000015993_679199	679199	Bacteria	Alloprevotella rava F0323	N/A	2009	80	0	2	21	2	33	1	6	19	82	0	5	3	6	6	16	13	6	0	4	0	0	7	0	6	0	0	3	2	0	1	6	3	2	1	5	1	0	1	0	0	0	0	0
UP000016023_883158	883158	Bacteria	Prevotella micans F0438	N/A	2058	44	1	1	19	2	35	12	21	35	58	0	4	4	9	1	15	15	6	0	4	0	1	4	0	2	0	1	4	2	0	0	0	1	2	0	1	1	0	0	0	0	0	0	0
UP000016033_1333857	1333857	Bacteria	Microbacterium maritypicum MF109	N/A	3856	1017	0	23	16	2	115	2	6	6	217	1	0	38	3	67	22	33	109	0	0	0	33	50	2	79	0	10	18	119	0	0	41	13	53	29	42	96	0	0	0	0	0	0	0
UP000016057_1234409	1234409	Bacteria	Catellicoccus marimammalium M35/04/3	N/A	1196	25	0	2	60	3	10	0	16	52	60	2	4	3	11	3	16	9	3	0	0	0	0	1	0	3	0	0	2	1	0	0	1	1	0	0	0	1	0	0	0	0	0	0	0
UP000016160_1347342	1347342	Bacteria	Formosa agariphila (strain DSM 15362 / KCTC 12365 / LMG 23005 / KMM 3901 / M-2Alg 35-1)	N/A	3557	37	0	14	26	6	36	1	41	52	89	1	14	4	5	0	29	28	6	0	5	0	1	4	0	2	1	1	5	1	0	0	3	0	0	1	2	2	0	0	0	0	0	0	0
UP000016233_862967	862967	Bacteria	Streptococcus intermedius B196	N/A	1811	28	0	7	25	4	21	0	18	30	113	0	3	2	4	3	29	9	7	0	1	0	0	1	0	2	0	0	2	0	0	1	1	3	0	2	0	2	0	0	0	0	0	0	0
UP000016307_1160719	1160719	Bacteria	Cutibacterium granulosum DSM 20700	N/A	1962	210	0	14	5	0	55	2	2	7	62	0	0	16	2	35	32	17	34	0	0	0	5	9	0	8	0	0	6	13	0	0	6	3	16	8	7	17	1	0	0	0	0	0	0
UP000016368_887062	887062	Bacteria	Hylemonella gracilis ATCC 19624	N/A	3342	774	0	2	8	0	77	7	3	5	386	1	1	34	9	12	29	12	27	0	0	0	9	13	0	49	0	1	15	149	0	1	64	34	39	36	19	36	0	0	0	0	0	0	0
UP000016412_1125725	1125725	Bacteria	Treponema socranskii subsp. socranskii VPI DR56BR1116 = ATCC 35536	N/A	2624	209	0	11	15	9	32	2	23	23	48	1	0	2	4	8	20	4	10	0	0	0	1	11	4	13	0	1	25	6	0	0	3	1	2	5	3	1	0	1	0	0	0	0	0
UP000016462_1330458	1330458	Bacteria	Agrococcus pavilionensis RW1	N/A	2776	998	0	9	15	1	90	3	0	2	168	0	1	44	6	78	15	16	64	0	0	0	41	66	1	96	2	9	7	164	0	1	63	12	92	31	17	83	1	0	0	0	0	0	0
UP000016487_1117314	1117314	Bacteria	Pseudoalteromonas citrea DSM 8771	N/A	4457	123	0	13	18	2	33	3	12	25	247	2	4	8	37	5	34	12	17	0	0	0	0	3	0	6	0	0	8	1	0	1	7	2	0	5	2	4	0	0	0	0	0	0	0
UP000016490_1321778	1321778	Bacteria	Clostridiales bacterium oral taxon 876 str. F0540	N/A	4702	69	0	2	49	12	45	3	167	68	109	2	24	6	8	0	38	15	8	0	1	0	0	3	0	7	0	5	2	3	0	0	2	1	0	4	2	2	0	0	0	0	0	0	0
UP000016495_1227261	1227261	Bacteria	Actinobaculum sp. oral taxon 183 str. F0552	N/A	2320	570	0	8	15	1	100	0	2	9	81	0	1	35	3	120	40	4	54	0	0	1	16	38	1	73	0	0	8	85	0	0	33	7	58	20	5	54	0	0	0	0	0	0	0
UP000016497_1386079	1386079	Bacteria	Alcaligenes sp. EGD-AK7	N/A	3984	411	0	8	12	0	68	5	2	7	349	0	2	29	26	22	30	6	23	0	0	0	6	13	1	26	0	2	11	54	1	0	37	16	7	22	13	15	0	1	0	0	0	0	0
UP000016519_1321816	1321816	Bacteria	Alloscardovia omnicolens F0580	N/A	1649	143	0	12	18	2	25	0	10	10	35	0	5	5	9	11	44	7	18	0	0	0	1	14	0	17	0	1	5	6	0	0	7	11	2	8	4	7	0	2	0	0	0	0	0
UP000016560_1215092	1215092	Bacteria	Pseudomonas alcaligenes (strain ATCC 14909 / DSM 50342 / JCM 20561 / NBRC 14159 / NCIMB 9945 / NCTC 10367 / 1577)	N/A	4528	663	0	11	31	1	78	3	2	10	703	1	1	38	25	17	16	9	16	0	0	0	7	33	0	32	0	6	6	110	1	1	55	21	17	14	5	20	0	1	0	0	0	0	0
UP000016567_1219077	1219077	Bacteria	Vibrio azureus NBRC 104587	N/A	4147	97	0	8	36	2	46	2	20	29	191	1	7	7	25	8	41	12	5	0	0	0	0	10	0	6	0	0	7	4	0	0	2	4	1	3	3	4	0	0	0	0	0	0	0
UP000016568_1219035	1219035	Bacteria	Caenibius tardaugens NBRC 16725	N/A	4005	948	0	14	11	0	111	5	4	5	163	0	1	45	5	36	9	9	15	0	1	0	22	27	2	65	0	7	15	109	2	1	64	18	35	24	8	38	0	0	0	0	0	0	0
UP000016569_1391729	1391729	Bacteria	Brevundimonas abyssalis TAR-001	N/A	2946	875	0	9	14	1	94	3	1	3	102	0	0	56	7	58	9	6	24	0	0	0	22	59	1	72	1	7	11	118	2	0	60	7	54	18	21	52	0	0	0	0	0	0	0
UP000016570_1219065	1219065	Bacteria	Vibrio proteolyticus NBRC 13287	N/A	4347	185	0	12	35	1	49	2	6	18	278	1	2	7	21	7	17	6	13	0	0	0	1	11	1	9	0	1	10	20	0	1	4	5	1	7	4	10	0	0	0	0	0	0	0
UP000016584_1346330	1346330	Bacteria	Sphingobacterium paucimobilis HER1398	N/A	4220	60	0	6	36	10	51	3	25	40	151	1	10	1	3	0	30	14	20	0	2	0	0	2	0	2	0	1	3	1	0	0	2	1	0	1	2	2	0	0	0	0	0	0	0
UP000016587_1121448	1121448	Bacteria	Megalodesulfovibrio gigas (strain ATCC 19364 / DSM 1382 / NCIMB 9332 / VKM B-1759)	Desulfovibrio gigas	3321	703	0	11	15	1	79	3	1	6	321	0	0	84	10	22	15	5	26	0	0	0	14	28	0	29	1	1	14	121	2	1	64	28	27	18	14	33	0	0	0	0	0	0	0
UP000016600_1081904	1081904	Bacteria	Prevotella pleuritidis F0068	N/A	2257	55	0	3	16	2	27	1	16	23	62	2	4	2	7	7	7	7	8	0	3	1	1	4	0	4	0	1	5	1	0	1	1	0	2	1	0	3	0	0	0	0	0	0	0
UP000016605_1358026	1358026	Bacteria	Leifsonia aquatica ATCC 14665	N/A	4862	1258	0	19	12	1	148	2	8	4	240	0	2	47	9	75	46	70	144	0	0	0	43	49	2	98	3	11	13	166	0	0	50	15	44	37	46	113	1	0	0	0	0	0	0
UP000016614_1321781	1321781	Bacteria	Mitsuokella sp. oral taxon 131 str. W9106	N/A	2309	292	0	4	26	1	24	0	4	5	80	0	0	10	2	10	13	5	8	0	0	0	5	13	0	24	1	4	9	20	0	1	13	5	6	2	2	8	0	0	0	0	0	0	0
UP000016618_1321784	1321784	Bacteria	Peptostreptococcaceae bacterium oral taxon 113 str. W5053	N/A	2325	20	0	3	61	9	16	1	36	52	83	0	0	2	1	1	4	3	1	0	0	0	0	2	0	3	0	1	1	1	0	0	0	0	0	0	1	1	0	0	0	0	0	0	0
UP000016638_1125712	1125712	Bacteria	Olsenella profusa F0195	N/A	2650	364	0	13	20	0	76	2	4	3	118	0	1	15	13	69	30	18	44	0	0	0	10	17	0	25	0	2	8	39	0	1	14	6	17	7	7	22	0	0	0	0	0	0	0
UP000016640_1321779	1321779	Bacteria	Leptotrichia sp. oral taxon 215 str. W9775	N/A	2260	23	0	5	77	10	24	1	71	131	45	0	24	0	1	1	12	6	7	0	0	0	0	1	0	2	0	0	1	1	0	0	0	0	0	0	1	0	0	0	0	0	0	0	0
UP000016648_1115809	1115809	Bacteria	Prevotella baroniae F0067	N/A	2480	89	0	5	19	4	25	1	4	18	107	2	5	5	6	11	8	7	16	0	4	0	1	6	0	4	0	1	6	5	0	0	2	1	3	2	2	4	0	0	0	0	0	0	0
UP000016649_1321815	1321815	Bacteria	Treponema lecithinolyticum ATCC 700332	N/A	2175	163	0	6	14	6	31	0	16	16	72	0	0	8	1	3	19	1	10	0	1	0	2	11	1	16	0	0	5	8	0	1	5	2	0	19	3	2	0	1	0	0	0	0	0
UP000016652_1111135	1111135	Bacteria	Coriobacteriaceae bacterium BV3Ac1	N/A	1610	198	0	7	25	0	29	2	9	2	73	0	2	4	2	17	18	5	19	0	1	0	2	16	0	10	0	1	6	19	0	0	10	8	8	12	4	9	0	0	0	0	0	0	0
UP000016662_411473	411473	Bacteria	Ruminococcus callidus ATCC 27760	N/A	3475	210	0	18	40	2	22	3	16	26	132	0	7	17	16	5	26	99	18	0	1	0	3	21	0	9	0	0	5	7	1	1	17	5	2	4	18	12	0	0	0	0	0	0	0
UP000016721_1294142	1294142	Bacteria	Clostridium intestinale URNW	N/A	4340	35	0	3	65	5	50	6	176	80	96	0	22	3	2	0	36	20	17	0	2	0	0	3	1	2	0	3	1	2	0	1	0	1	0	2	0	3	0	0	0	0	0	0	0
UP000016842_1337887	1337887	Bacteria	Brucella intermedia 229E	N/A	4249	547	0	8	17	2	101	5	8	11	162	0	3	22	4	29	7	6	18	0	1	0	7	20	3	33	0	7	21	55	0	1	27	6	12	13	14	20	0	0	0	0	0	0	0
UP000016843_1123057	1123057	Bacteria	Rhodonellum psychrophilum GCM71 = DSM 17998	N/A	4904	53	0	7	46	24	63	1	32	48	180	1	5	4	2	1	25	6	5	0	3	0	0	2	1	7	0	0	0	2	0	0	3	0	1	4	1	4	0	0	0	0	0	0	0
UP000016848_1366046	1366046	Bacteria	Rhodobacteraceae bacterium HIMB11	N/A	3182	282	0	13	15	4	50	1	4	10	89	1	0	4	3	8	5	9	13	0	0	0	9	16	0	25	0	3	6	14	1	0	13	0	3	7	8	11	0	0	0	0	0	0	0
UP000016858_552396	552396	Bacteria	Erysipelotrichaceae bacterium 5_2_54FAA	N/A	2871	50	1	8	45	5	16	2	36	58	146	2	11	5	7	2	8	20	7	0	2	0	0	2	0	1	0	1	5	4	0	0	0	1	0	0	2	2	0	0	0	0	0	0	0
UP000016895_28173	28173	Bacteria	Vibrio nigripulchritudo	N/A	5540	180	0	12	59	0	69	4	13	39	265	1	3	14	13	7	63	14	27	0	0	0	1	19	2	12	0	2	11	7	0	1	6	3	0	7	3	7	0	1	0	0	0	0	0
UP000016900_1235990	1235990	Bacteria	Candidatus Pantoea carbekii	N/A	825	5	0	1	2	0	7	0	19	7	40	0	3	0	1	5	0	0	0	0	0	0	0	0	0	0	0	0	0	2	1	0	0	0	0	0	0	0	0	0	0	0	0	0	0
UP000016901_891974	891974	Bacteria	Plautia stali symbiont	N/A	5007	346	1	6	15	3	45	3	2	7	353	2	3	18	42	23	17	5	19	0	0	0	2	11	0	20	0	2	8	41	0	1	23	14	7	11	4	7	0	0	0	0	0	0	0
UP000016943_1348662	1348662	Bacteria	Corynebacterium argentoratense DSM 44202	N/A	1870	356	0	17	14	0	52	2	4	8	57	1	0	17	10	19	21	22	51	0	0	1	17	22	1	24	0	9	11	33	0	0	15	9	8	7	14	30	0	0	0	0	0	0	0
UP000016960_582515	582515	Bacteria	Rubidibacter lacunae KORDI 51-2	N/A	3455	421	0	23	15	4	74	5	2	5	253	2	1	47	10	48	22	10	23	0	0	1	5	21	1	27	0	12	0	46	0	0	25	5	11	8	7	24	0	0	0	0	0	0	0
UP000017024_1348338	1348338	Bacteria	Leifsonia rubra CMS 76R	N/A	2670	504	0	14	7	0	54	1	6	3	120	0	2	13	3	28	26	25	63	0	0	0	12	23	1	26	0	4	14	34	1	1	23	6	12	21	15	43	0	1	0	0	0	0	0
UP000017048_1110697	1110697	Bacteria	Nocardia asteroides NBRC 15531	N/A	6459	2105	1	33	13	0	242	2	3	7	316	2	3	184	24	121	38	72	175	0	0	1	60	66	3	204	0	11	19	299	0	0	103	11	137	45	103	242	0	0	0	1	0	0	1
UP000017050_1203578	1203578	Bacteria	Pseudomonas sp. HPB0071	N/A	5313	421	0	11	31	2	66	9	6	12	443	0	1	34	11	20	29	13	31	0	0	0	7	16	0	22	0	1	4	60	0	1	24	11	7	15	6	4	0	0	0	0	0	0	0
UP000017081_1319815	1319815	Bacteria	Cetobacterium somerae ATCC BAA-474	N/A	2974	33	0	2	60	11	28	1	89	70	92	3	14	8	5	0	13	6	13	0	2	0	0	1	0	3	0	0	1	3	0	0	0	0	0	1	0	1	0	0	0	0	0	0	0
UP000017090_1111454	1111454	Bacteria	Megasphaera vaginalis	N/A	2196	264	0	0	9	3	33	1	10	13	77	0	2	5	6	7	8	10	12	0	0	0	3	13	0	17	0	5	4	20	0	2	2	6	4	5	3	13	0	0	0	0	0	0	0
UP000017096_1203562	1203562	Bacteria	Corynebacterium sp. KPL1855	N/A	2285	373	0	21	41	0	63	2	3	15	74	2	3	15	9	20	27	13	19	0	0	0	16	29	2	29	1	10	11	18	0	1	15	3	7	17	18	23	0	1	0	0	0	0	0
UP000017102_1203622	1203622	Bacteria	Corynebacterium sp. KPL1989	N/A	2066	336	0	26	17	0	73	2	4	11	75	2	4	21	13	24	38	22	46	0	0	0	12	17	0	34	0	5	12	29	0	2	9	3	3	22	14	14	0	0	0	0	0	0	0
UP000017105_1111134	1111134	Bacteria	Peptoniphilus sp. BV3C26	N/A	1924	18	0	8	60	5	10	2	66	89	59	0	10	3	1	1	5	3	3	0	1	0	0	2	0	0	0	0	1	2	0	0	0	0	0	0	0	0	0	0	0	0	0	0	0
UP000017118_1345695	1345695	Bacteria	Clostridium saccharobutylicum DSM 13864	N/A	4355	37	5	7	62	2	40	3	263	103	94	1	57	2	5	2	56	26	11	0	3	0	1	3	0	4	0	2	2	0	0	0	0	0	0	0	3	4	0	0	0	1	1	0	0
UP000017119_1403316	1403316	Bacteria	Mycoplasma parvum str. Indiana	N/A	580	1	3	0	13	0	2	1	6	45	21	0	7	0	0	0	13	1	0	0	0	0	0	0	0	0	0	0	0	0	0	0	0	0	0	0	0	0	0	0	0	0	2	0	1
UP000017148_1313304	1313304	Bacteria	Chitinivibrio alkaliphilus ACht1	N/A	2304	45	0	18	44	6	33	4	12	12	115	0	0	5	5	7	13	8	12	0	0	0	1	1	0	4	0	0	0	1	0	0	0	1	1	1	0	2	0	0	0	0	0	0	0
UP000017184_946483	946483	Bacteria	Candidatus Symbiobacter mobilis CR	N/A	2609	393	0	10	4	0	38	3	3	5	165	0	0	51	7	7	26	24	30	0	1	0	7	11	0	16	1	0	9	34	0	1	39	8	8	22	19	19	0	0	0	0	0	0	0
UP000017248_1226334	1226334	Bacteria	Lactobacillus helveticus CIRM-BIA 951	N/A	2136	37	0	9	12	0	14	1	29	63	63	1	6	1	2	3	19	9	6	0	1	0	1	0	0	2	0	2	1	1	0	0	0	1	0	2	0	5	0	0	0	0	0	0	0
UP000017395_1378168	1378168	Bacteria	Firmicutes bacterium ASF500	N/A	3472	255	1	7	47	0	76	2	5	43	219	0	2	50	10	29	28	17	28	0	0	0	3	13	0	23	0	4	12	44	0	0	13	5	1	3	4	5	0	1	0	1	0	0	1
UP000017396_1183438	1183438	Bacteria	Gloeobacter kilaueensis JS1	N/A	4462	540	0	9	28	1	111	2	2	2	422	0	1	96	24	43	28	22	28	0	2	0	4	13	1	35	0	2	5	92	0	2	42	18	14	10	7	27	0	0	0	0	0	0	0
UP000017415_1121864	1121864	Bacteria	Enterococcus cecorum DSM 20682 = ATCC 43198	N/A	2361	27	0	5	29	3	23	2	24	28	106	0	6	2	15	4	14	21	8	0	0	0	3	2	0	2	0	0	5	2	0	0	2	3	0	2	0	1	0	0	0	0	0	0	0
UP000017429_1379858	1379858	Bacteria	Mucispirillum schaedleri ASF457	N/A	2091	49	0	3	18	4	13	0	72	32	37	0	18	0	0	3	18	5	2	0	1	0	0	1	0	2	0	1	3	1	0	1	2	1	0	0	2	2	0	0	0	0	0	0	0
UP000017469_1266845	1266845	Bacteria	Carnobacterium inhibens subsp. gilichinskyi	N/A	2269	29	0	3	47	1	25	2	32	28	78	0	0	2	2	0	32	6	7	0	1	0	0	4	0	2	0	1	4	2	0	0	1	1	0	1	0	1	0	0	0	0	0	0	0
UP000017515_1385935	1385935	Bacteria	Leptolyngbya sp. Heron Island J	N/A	7108	362	0	27	50	1	107	10	8	20	539	2	4	71	67	25	56	28	29	0	0	1	4	21	2	15	0	5	5	28	1	2	18	15	1	8	18	8	0	1	0	0	0	0	0
UP000017536_1321814	1321814	Bacteria	Eubacterium brachy ATCC 33089	N/A	1479	14	0	3	22	0	16	1	45	45	26	1	1	4	0	2	6	2	8	0	0	0	0	3	0	2	0	0	0	0	0	0	0	0	0	0	0	1	0	0	0	0	0	0	0
UP000017590_1341692	1341692	Bacteria	Clostridium autoethanogenum DSM 10061	N/A	4013	44	0	6	28	1	39	4	193	90	68	0	18	5	3	3	67	12	12	0	2	0	0	0	0	1	0	3	0	1	0	0	1	1	0	3	1	1	0	0	0	0	0	0	0
UP000017640_1335757	1335757	Bacteria	Spiribacter curvatus	N/A	1861	324	0	8	10	0	40	0	1	2	123	0	0	11	0	38	2	2	7	0	0	0	9	17	0	21	1	1	1	27	0	0	11	2	25	4	3	12	0	0	0	0	0	0	0
UP000017642_1400053	1400053	Bacteria	Bacteroidales bacterium CF	N/A	2289	35	0	2	16	1	26	0	27	20	71	0	1	0	3	3	21	6	8	0	3	0	0	5	0	1	0	0	4	0	0	0	2	1	0	0	2	0	0	1	0	0	0	0	0
UP000017669_1125979	1125979	Bacteria	Rhizobium sp. PDO1-076	N/A	5347	780	0	20	16	1	81	9	8	7	259	1	3	27	9	32	28	9	24	0	0	0	11	31	3	48	1	11	8	83	0	1	33	6	12	18	27	38	0	0	0	0	0	0	0
UP000017700_104623	104623	Bacteria	Serratia sp. (strain ATCC 39006)	N/A	4304	189	0	11	13	1	56	1	7	11	316	0	2	11	29	17	34	15	19	0	0	0	4	7	1	10	0	1	3	10	0	0	1	6	2	4	6	4	0	0	0	0	0	0	0
UP000017746_1246995	1246995	Bacteria	Actinoplanes friuliensis DSM 7358	N/A	8558	2597	0	29	20	0	305	3	4	8	522	0	2	268	13	170	72	119	199	0	0	1	67	81	6	256	1	10	28	377	0	0	162	15	152	52	123	302	1	1	0	0	0	0	0
UP000017747_994573	994573	Bacteria	Youngiibacter fragilis 232.1	N/A	3729	104	0	6	39	3	47	2	28	14	81	0	0	3	2	9	25	17	8	0	1	0	1	4	1	17	0	4	3	13	0	0	7	0	0	5	7	8	0	0	0	0	0	0	0
UP000017751_1260983	1260983	Bacteria	Leptospirillum sp. Group IV 'UBA BS'	N/A	1878	41	0	0	16	1	38	1	1	2	118	0	0	39	1	19	22	9	5	0	0	0	0	0	0	3	0	0	1	1	0	0	1	0	2	3	1	1	0	0	0	0	0	0	0
UP000017765_1225337	1225337	Bacteria	Streptomyces sp. PVA_94-07	N/A	5894	2063	1	24	50	0	381	3	1	12	422	1	0	317	15	176	29	38	126	0	0	0	54	161	1	255	1	3	26	390	0	0	230	18	192	26	87	178	0	0	0	0	0	0	0
UP000017805_1367477	1367477	Bacteria	Bacillus infantis NRRL B-14911	N/A	5066	189	0	7	96	8	70	4	47	41	225	1	3	7	11	8	25	2	10	0	1	0	2	16	0	12	0	6	8	23	0	0	4	3	2	4	3	8	0	0	0	0	0	0	0
UP000017809_457396	457396	Bacteria	Clostridium sp. 7_2_43FAA	N/A	3389	29	1	5	68	5	36	3	253	77	83	1	57	1	1	2	20	3	9	0	1	0	0	1	0	6	0	1	1	0	0	0	0	0	0	0	0	1	0	0	0	0	0	0	0
UP000017810_1410619	1410619	Bacteria	Serratia sp. DD3	N/A	4028	204	0	7	19	5	57	3	11	12	354	1	5	12	53	18	26	22	27	0	0	0	2	6	2	7	0	2	5	18	0	0	7	10	1	3	7	10	0	0	0	0	0	0	0
UP000017813_641147	641147	Bacteria	Simonsiella muelleri ATCC 29453	N/A	2220	139	0	9	7	1	29	2	5	19	96	1	11	9	20	5	20	17	13	0	0	0	2	10	1	5	0	2	10	6	0	1	3	8	3	11	7	11	0	0	0	0	0	0	0
UP000017819_631454	631454	Bacteria	Lutibaculum baratangense AMV1	N/A	4164	1031	0	12	45	1	105	10	4	3	239	3	0	27	8	109	17	9	43	0	0	0	14	60	3	118	0	4	6	165	0	0	59	3	59	20	20	61	0	0	0	0	0	0	0
UP000017837_1121022	1121022	Bacteria	Asticcacaulis benevestitus DSM 16100 = ATCC BAA-896	N/A	4617	708	0	9	6	1	93	3	6	18	155	0	2	39	10	12	26	22	12	0	3	0	7	28	4	29	0	2	15	94	1	1	34	24	6	27	30	30	0	0	0	0	0	0	0
UP000017838_1408164	1408164	Bacteria	Betaproteobacteria bacterium MOLA814	N/A	2683	397	0	7	4	0	45	3	3	8	158	2	2	9	5	5	14	10	39	0	1	0	10	10	0	15	0	0	11	24	1	1	21	9	3	11	13	21	0	0	0	0	0	0	0
UP000017842_1116472	1116472	Bacteria	Methyloglobulus morosus KoM1	N/A	3732	162	0	5	5	4	52	6	12	15	220	2	7	20	10	8	13	11	11	0	1	0	0	12	0	9	0	1	6	11	0	0	9	3	1	4	6	4	0	0	0	0	0	0	0
UP000017881_1260251	1260251	Bacteria	Spiribacter salinus M19-40	N/A	1684	282	0	6	11	0	35	0	0	2	115	0	0	6	1	24	2	2	14	0	0	0	6	31	0	12	0	1	2	30	0	0	7	4	12	7	5	10	0	0	0	0	0	0	0
UP000017904_1262888	1262888	Bacteria	Eubacterium sp. CAG:274	N/A	2006	25	0	9	35	2	22	4	47	26	23	0	13	0	3	2	24	64	25	0	4	0	0	1	0	2	0	0	3	0	0	0	1	1	0	0	1	1	0	0	0	0	0	0	0
UP000017905_1262775	1262775	Bacteria	Clostridium sp. CAG:138	N/A	1746	150	1	13	18	0	29	1	9	6	50	0	2	14	3	9	6	6	9	0	1	0	2	8	1	15	0	1	4	19	0	2	2	0	3	2	2	8	0	1	0	1	0	0	0
UP000017906_1262750	1262750	Bacteria	Bacteroides sp. CAG:754	N/A	4054	65	0	7	44	5	51	0	34	35	133	0	15	6	10	1	32	12	14	0	11	0	0	2	0	4	0	1	1	2	0	1	1	2	0	1	2	4	0	0	0	0	0	0	0
UP000017907_1262753	1262753	Bacteria	Bacteroides sp. CAG:927	N/A	2231	102	0	8	14	1	22	1	18	20	73	0	6	7	5	5	14	8	7	0	3	0	1	8	0	3	0	4	6	4	0	1	4	1	0	4	1	3	0	0	0	0	0	0	0
UP000017909_1262946	1262946	Bacteria	Roseburia sp. CAG:380	N/A	2486	96	0	11	54	0	32	1	19	87	67	1	3	7	4	11	30	22	23	0	3	0	4	7	0	4	0	1	15	2	0	0	6	0	0	6	8	2	0	0	0	0	0	0	0
UP000017912_1262776	1262776	Bacteria	Clostridium sp. CAG:149	N/A	2596	146	1	8	106	1	53	2	15	22	106	0	2	4	0	15	34	6	12	0	0	0	2	13	1	23	0	1	4	14	2	0	1	1	0	1	9	10	0	0	0	0	0	0	0
UP000017913_1262923	1262923	Bacteria	Prevotella sp. CAG:255	N/A	2771	110	0	9	19	2	33	2	23	33	68	1	4	3	5	6	28	12	14	0	5	1	2	7	0	9	0	5	5	3	0	0	3	0	1	3	8	6	0	0	0	0	0	0	0
UP000017915_1380770	1380770	Bacteria	Streptomycetaceae bacterium MP113-05	N/A	5132	1298	1	16	25	1	282	5	1	13	298	0	0	125	13	154	30	27	86	0	0	0	33	62	2	154	3	2	17	187	0	0	82	4	110	18	56	101	1	1	0	0	0	0	0
UP000017916_1262743	1262743	Bacteria	Bacteroides sp. CAG:598	N/A	2776	76	0	8	28	7	32	1	14	24	140	0	7	5	5	8	14	6	18	1	1	0	0	7	0	2	1	2	3	6	0	1	1	3	0	0	2	4	0	0	0	0	0	0	0
UP000017918_1262865	1262865	Bacteria	Coraliomargarita sp. CAG:312	N/A	2060	174	0	11	6	6	21	0	1	18	34	0	4	3	2	5	30	0	4	0	0	1	1	4	5	7	0	1	7	14	0	0	1	2	0	3	2	5	0	0	0	0	0	0	0
UP000017919_1262783	1262783	Bacteria	Clostridium sp. CAG:242	N/A	2433	68	3	12	70	6	19	3	17	21	115	0	3	3	11	1	28	18	15	0	1	0	2	1	0	5	0	1	2	4	1	0	0	2	0	3	0	1	0	0	0	0	0	0	1
UP000017920_1262818	1262818	Bacteria	Clostridium sp. CAG:533	N/A	969	5	0	3	31	1	4	1	67	30	22	0	9	0	0	0	6	11	2	0	1	0	0	0	0	0	0	0	1	0	0	0	0	0	0	0	0	0	0	0	0	0	0	0	0
UP000017921_1262872	1262872	Bacteria	Dorea sp. CAG:105	N/A	2158	69	0	17	67	0	26	3	23	87	64	0	5	1	0	10	8	4	8	0	1	1	0	8	0	10	0	2	7	0	0	0	2	0	0	2	2	3	0	0	0	0	0	0	0
UP000017924_1262894	1262894	Bacteria	Eubacterium sp. CAG:841	N/A	1649	65	1	7	17	3	20	0	25	15	33	1	2	2	2	1	12	35	9	0	0	1	0	4	0	5	0	1	4	1	0	0	1	0	1	2	0	3	0	0	0	1	0	0	1
UP000017925_1262958	1262958	Bacteria	Ruminococcus sp. CAG:403	N/A	1971	104	0	6	26	0	18	1	11	17	88	0	2	6	15	6	29	53	13	0	0	0	1	9	0	3	0	2	2	7	0	0	5	0	0	4	4	3	0	0	0	0	0	0	0
UP000017926_1262819	1262819	Bacteria	Clostridium sp. CAG:557	N/A	1118	14	1	2	8	4	11	1	21	29	9	0	6	1	1	0	9	1	2	0	0	0	0	1	0	1	0	2	1	2	0	0	0	0	0	0	1	0	0	0	0	0	0	0	1
UP000017928_1262991	1262991	Bacteria	Firmicutes bacterium CAG:882	N/A	2572	89	0	14	39	2	28	2	41	31	33	1	4	2	2	6	21	32	25	0	4	0	1	2	0	8	0	5	5	3	0	0	3	2	1	2	2	6	0	1	0	0	0	0	0
UP000017929_1262792	1262792	Bacteria	Clostridium sp. CAG:299	N/A	2441	142	0	9	114	2	43	2	16	12	100	0	3	5	1	12	26	5	10	0	0	0	3	16	2	16	0	4	2	15	0	0	3	3	0	3	4	11	0	0	0	0	0	0	0
UP000017930_1262686	1262686	Bacteria	Acholeplasma sp. CAG:878	N/A	1145	2	0	5	16	1	6	0	87	57	47	0	20	2	2	0	4	9	1	0	3	0	0	0	0	1	0	0	0	0	0	0	0	0	0	0	0	1	0	0	0	0	0	0	0
UP000017932_1263007	1263007	Bacteria	Firmicutes bacterium CAG:176	N/A	1505	195	0	5	20	0	33	3	2	5	91	1	1	8	6	16	3	5	14	0	0	1	4	15	1	11	0	2	10	17	1	0	8	6	1	1	4	2	0	0	0	0	0	0	0
UP000017935_1385625	1385625	Bacteria	Thiohalocapsa sp. PB-PSB1	N/A	6200	673	0	30	24	6	88	2	7	7	597	1	3	41	15	92	32	11	32	0	5	0	15	23	1	36	0	6	6	97	0	1	14	6	27	12	4	13	0	0	0	0	0	0	0
UP000017936_1262955	1262955	Bacteria	Ruminococcus sp. CAG:353	N/A	2331	158	0	20	47	0	23	1	37	24	38	0	5	5	6	2	25	25	11	0	3	0	5	17	2	7	0	2	10	3	1	2	9	1	0	11	12	12	0	0	0	0	0	0	0
UP000017938_1263015	1263015	Bacteria	Firmicutes bacterium CAG:272	N/A	2248	126	1	14	24	0	28	1	8	19	41	0	0	3	1	9	14	21	24	0	4	0	4	7	3	7	0	8	8	9	0	0	1	1	2	4	1	23	0	0	0	0	0	0	0
UP000017939_1262825	1262825	Bacteria	Clostridium sp. CAG:590	N/A	2354	61	0	17	73	1	22	1	31	75	53	0	6	1	3	5	13	32	17	0	3	0	1	8	1	6	0	1	6	0	0	0	3	3	0	0	6	3	0	0	0	0	0	0	0
UP000017940_1262895	1262895	Bacteria	Eubacterium sp. CAG:86	N/A	2189	48	0	20	46	0	25	1	63	36	26	3	21	4	3	2	27	15	12	0	1	0	1	4	0	1	0	3	4	2	0	0	1	0	1	3	1	2	0	0	0	0	0	0	0
UP000017941_1263064	1263064	Bacteria	Clostridium bolteae CAG:59	N/A	4862	278	0	20	65	5	105	3	20	16	136	3	4	7	8	11	43	9	27	0	2	0	10	28	0	40	0	5	11	14	1	1	6	5	0	9	22	14	0	1	0	0	0	0	0
UP000017942_1262910	1262910	Bacteria	Oscillibacter sp. CAG:155	N/A	2148	196	2	5	20	0	47	0	8	6	142	1	0	4	2	15	11	10	25	0	0	0	1	12	0	16	0	1	8	17	0	0	5	3	2	7	4	7	0	0	0	0	0	0	2
UP000017945_1263016	1263016	Bacteria	Firmicutes bacterium CAG:308	N/A	1735	17	0	3	25	4	9	0	20	28	53	0	2	0	3	2	6	7	3	0	0	0	0	0	0	3	0	0	0	1	0	0	0	0	0	0	0	0	0	0	0	0	0	0	0
UP000017946_1262770	1262770	Bacteria	Clostridium sp. CAG:1024	N/A	1915	188	1	8	16	1	34	1	6	8	142	0	1	19	4	32	14	6	8	0	0	1	6	9	0	12	0	1	1	24	0	1	9	1	6	3	5	8	0	0	0	0	0	0	0
UP000017947_1262809	1262809	Bacteria	Clostridium sp. CAG:451	N/A	1322	3	0	4	37	3	8	0	71	65	47	0	14	1	2	3	16	17	4	0	5	0	0	0	0	1	0	1	0	0	0	0	0	0	0	0	0	0	0	0	0	0	0	0	0
UP000017949_1263071	1263071	Bacteria	Coprococcus eutactus CAG:665	N/A	2415	75	0	40	36	2	32	1	43	43	32	0	7	0	2	4	35	28	26	0	1	0	3	4	0	6	0	1	5	1	0	0	1	1	1	1	2	5	0	0	0	0	0	0	0
UP000017951_1262800	1262800	Bacteria	Clostridium sp. CAG:356	N/A	1500	10	0	5	72	0	9	0	141	94	23	0	27	1	5	2	10	16	2	0	3	0	0	0	0	0	0	0	1	0	0	0	0	0	0	0	0	0	0	0	0	0	0	0	0
UP000017952_1262851	1262851	Bacteria	Collinsella sp. CAG:289	N/A	1652	238	0	13	19	1	36	3	4	10	45	0	0	7	2	18	17	5	15	0	0	0	10	24	2	22	0	2	8	13	0	0	10	3	5	11	6	9	0	0	0	0	0	0	0
UP000017954_1262889	1262889	Bacteria	Eubacterium sp. CAG:38	N/A	2436	114	0	17	46	1	33	1	30	31	57	1	6	4	3	3	22	25	24	0	1	0	1	9	0	16	0	4	5	8	0	0	3	6	2	1	8	5	0	0	0	0	0	0	0
UP000017955_1262837	1262837	Bacteria	Clostridium sp. CAG:762	N/A	1127	4	0	5	22	2	13	0	101	65	34	0	45	0	0	0	4	4	1	0	1	0	0	0	0	0	0	0	0	0	0	0	0	0	0	0	0	0	0	0	0	0	0	0	0
UP000017956_1262920	1262920	Bacteria	Prevotella sp. CAG:1124	N/A	2441	65	0	9	15	2	45	2	11	17	55	0	5	3	2	7	14	10	20	0	2	1	0	5	0	2	0	2	4	5	0	1	1	1	2	1	0	1	0	0	0	0	0	0	0
UP000017957_1263070	1263070	Bacteria	Coprococcus comes CAG:19	N/A	2198	73	0	12	71	0	28	1	28	43	51	1	10	1	2	5	19	7	13	0	0	0	0	6	0	9	0	3	6	2	2	0	1	1	0	0	1	5	0	0	0	0	0	0	0
UP000017958_1263095	1263095	Bacteria	Paraprevotella clara CAG:116	N/A	2847	84	1	4	28	3	43	0	6	23	75	0	2	4	5	3	17	15	20	0	3	0	4	8	0	3	1	1	4	0	0	0	1	1	1	2	1	2	0	0	0	0	0	0	0
UP000017959_1262831	1262831	Bacteria	Clostridium sp. CAG:678	N/A	2250	101	0	4	23	3	16	3	27	40	51	0	4	3	3	3	21	16	20	0	4	0	3	3	0	6	0	3	4	4	0	0	2	1	0	4	1	3	0	0	0	0	0	0	0
UP000017961_1262782	1262782	Bacteria	Clostridium sp. CAG:230	N/A	2209	46	0	14	47	4	14	1	22	128	59	1	7	1	4	3	29	23	18	0	0	0	1	3	0	3	0	3	6	2	0	0	3	1	0	0	6	5	0	0	0	0	0	0	0
UP000017963_1263012	1263012	Bacteria	Firmicutes bacterium CAG:24	N/A	2518	159	0	7	73	2	32	1	13	21	104	0	1	4	9	6	21	12	17	0	1	0	7	26	0	7	0	0	9	5	0	1	2	6	1	6	15	3	0	1	0	0	0	0	0
UP000017964_1263032	1263032	Bacteria	Firmicutes bacterium CAG:822	N/A	1377	7	0	5	22	1	10	1	93	86	36	0	14	2	1	0	12	14	5	0	2	0	0	0	0	1	0	0	0	0	0	0	0	0	0	0	0	0	0	0	0	0	0	0	0
UP000017966_1263072	1263072	Bacteria	Dialister invisus CAG:218	N/A	1693	96	0	1	37	3	24	1	14	26	37	0	1	6	0	5	2	3	8	0	1	0	0	7	1	9	0	0	1	5	0	0	1	0	1	1	1	4	0	0	0	0	0	0	0
UP000017968_1262791	1262791	Bacteria	Clostridium sp. CAG:288	N/A	1500	18	0	7	26	3	15	1	52	50	55	0	13	0	2	2	59	14	8	0	1	0	0	0	0	0	0	0	2	0	0	0	0	0	0	0	0	0	0	0	0	0	0	0	0
UP000017971_1352941	1352941	Bacteria	Streptomyces niveus NCIMB 11891	N/A	7746	2179	1	42	38	2	448	6	2	10	452	0	1	266	27	207	60	93	154	0	0	0	58	88	2	231	1	4	42	313	0	1	148	14	156	42	89	171	1	0	0	1	0	0	0
UP000017973_1408254	1408254	Bacteria	Brevibacillus panacihumi W25	N/A	5188	175	0	12	51	4	70	4	23	21	290	0	1	28	17	12	28	13	34	0	0	0	1	14	0	11	1	3	3	8	0	1	11	3	1	3	3	12	0	0	0	0	0	0	0
UP000017974_1263089	1263089	Bacteria	Odoribacter laneus CAG:561	N/A	2812	52	0	1	44	8	25	0	29	30	136	0	4	2	6	3	10	8	3	0	3	1	0	3	0	1	0	0	1	1	0	1	0	0	1	0	0	2	0	0	0	0	0	0	0
UP000017975_1262890	1262890	Bacteria	Eubacterium sp. CAG:581	N/A	1746	19	1	10	18	2	17	1	40	72	28	0	22	1	4	3	24	44	19	0	2	0	0	2	1	0	0	0	1	0	0	0	2	0	0	0	0	0	0	0	0	0	0	0	0
UP000017977_1262965	1262965	Bacteria	Ruminococcus sp. CAG:624	N/A	1963	38	1	15	27	0	15	1	48	26	28	0	10	4	5	0	24	32	6	0	4	0	0	4	0	2	0	0	2	2	1	0	1	1	0	1	1	1	0	0	0	1	0	0	0
UP000017979_1263018	1263018	Bacteria	Firmicutes bacterium CAG:321	N/A	1220	1	0	6	26	4	9	0	130	77	29	0	40	1	0	1	11	6	3	0	2	0	0	0	0	0	0	0	0	0	0	0	0	0	0	0	0	0	0	0	0	0	0	0	0
UP000017980_1263063	1263063	Bacteria	Clostridium bartlettii CAG:1329	N/A	2686	33	1	20	51	6	18	3	106	80	44	2	39	2	4	2	31	10	10	0	2	0	0	2	1	2	0	0	2	1	0	0	1	0	0	1	0	3	0	0	0	1	0	0	0
UP000017984_1352936	1352936	Bacteria	Streptomyces roseochromogenus subsp. oscitans DS 12.976	N/A	8885	2524	1	25	48	0	377	14	1	10	508	0	2	217	30	234	86	93	148	0	0	0	43	104	4	238	6	5	34	430	0	2	134	20	175	54	117	231	1	0	0	0	0	0	0
UP000017985_1262870	1262870	Bacteria	Dialister sp. CAG:486	N/A	1926	125	0	2	35	1	27	2	6	17	92	0	2	8	2	12	10	2	5	0	0	0	1	10	0	12	0	1	4	9	0	2	6	2	2	3	1	2	0	0	0	0	0	0	0
UP000017986_1262983	1262983	Bacteria	Lachnospiraceae bacterium CAG:364	N/A	2282	46	0	6	93	1	24	4	14	36	88	1	4	2	3	3	5	7	15	0	0	0	0	0	0	6	0	2	2	3	0	1	1	0	0	0	0	3	0	0	0	0	0	0	0
UP000017987_1262919	1262919	Bacteria	Prevotella sp. CAG:1092	N/A	2513	60	0	13	18	3	34	2	18	42	57	2	7	6	13	2	25	12	18	0	1	0	0	4	0	3	0	2	8	1	0	1	0	1	1	1	8	2	0	0	0	0	0	0	0
UP000017988_1262855	1262855	Bacteria	Coprobacillus sp. CAG:605	N/A	1211	8	0	6	18	1	15	0	77	54	31	0	16	2	1	0	19	12	4	0	3	0	0	1	0	2	0	0	1	0	0	0	0	0	0	0	0	0	0	0	0	0	0	0	0
UP000017991_1262773	1262773	Bacteria	Clostridium sp. CAG:122	N/A	2543	66	0	19	60	2	28	1	53	175	32	1	18	2	2	3	39	18	20	0	2	0	2	5	0	4	0	0	13	1	0	1	2	0	0	1	3	4	0	0	0	0	0	0	0
UP000017992_1262684	1262684	Bacteria	Acetobacter sp. CAG:267	N/A	1538	160	0	8	15	7	30	1	5	24	70	0	5	5	2	5	16	6	10	0	0	0	1	9	1	14	0	2	6	6	0	2	11	1	1	10	8	5	0	0	0	0	0	0	0
UP000017993_1262970	1262970	Bacteria	Subdoligranulum sp. CAG:314	N/A	1341	60	2	5	24	1	15	0	10	10	58	0	0	3	1	5	3	3	16	0	1	0	2	8	0	4	0	0	4	5	0	0	1	0	0	1	1	3	0	0	0	0	0	0	0
UP000017996_1262884	1262884	Bacteria	Eubacterium sp. CAG:202	N/A	1817	46	1	8	28	1	14	1	43	37	25	0	15	3	2	2	24	27	17	0	4	0	1	2	1	2	0	0	2	0	0	1	2	0	0	0	5	0	0	0	0	0	0	0	0
UP000017997_1262857	1262857	Bacteria	Coprobacillus sp. CAG:826	N/A	1394	11	0	3	46	9	10	2	22	51	73	1	2	5	0	1	29	33	5	0	3	0	0	1	0	0	0	0	0	0	0	0	0	0	0	0	0	0	0	0	0	0	0	0	0
UP000017998_1263108	1263108	Bacteria	[Ruminococcus] torques CAG:61	N/A	2019	81	0	13	73	3	22	1	14	42	38	0	5	2	0	7	13	7	11	0	1	0	1	9	0	5	0	0	6	2	0	0	2	0	0	0	0	5	0	0	0	0	0	0	0
UP000018000_1262771	1262771	Bacteria	Clostridium sp. CAG:1193	N/A	1080	2	1	7	16	0	8	0	72	57	31	0	15	2	0	0	6	6	1	0	2	0	0	0	0	1	0	0	2	0	0	0	0	0	0	0	1	0	0	0	0	0	0	0	0
UP000018002_1262863	1262863	Bacteria	Coprococcus sp. CAG:782	N/A	1959	54	1	27	37	0	32	1	37	30	28	2	10	2	2	8	16	27	30	0	3	0	1	6	0	3	0	0	8	0	0	0	1	1	0	1	4	3	0	0	0	0	0	0	1
UP000018005_1262878	1262878	Bacteria	Eubacterium sp. CAG:115	N/A	2289	180	0	10	25	1	27	1	13	17	51	0	3	5	6	13	51	14	29	0	1	0	6	18	1	13	0	2	13	6	0	2	11	3	1	15	6	13	0	1	0	0	0	0	0
UP000018006_1262734	1262734	Bacteria	Bacteroides sp. CAG:1060	N/A	1576	60	0	2	14	1	19	0	6	6	45	0	1	3	3	5	23	1	10	0	3	0	0	5	1	2	1	1	2	2	0	0	2	1	1	1	1	1	0	0	0	0	0	0	0
UP000018008_1262794	1262794	Bacteria	Clostridium sp. CAG:306	N/A	2130	40	0	7	22	3	31	1	23	59	28	1	10	3	5	1	22	7	2	0	0	0	0	5	0	0	0	0	4	0	0	0	1	2	0	3	1	3	0	0	0	0	0	0	0
UP000018009_1263065	1263065	Bacteria	Clostridium clostridioforme CAG:132	N/A	4152	226	1	20	50	1	93	3	20	15	103	2	6	8	2	12	27	8	23	0	3	0	5	23	0	25	0	3	5	10	0	0	0	0	1	5	24	8	0	0	0	0	0	0	0
UP000018011_1263004	1263004	Bacteria	Firmicutes bacterium CAG:137	N/A	2347	129	1	1	20	2	73	3	7	4	200	0	1	14	4	16	12	14	24	0	2	0	2	6	0	12	0	2	5	10	0	0	6	4	0	4	3	3	0	0	0	0	0	0	0
UP000018014_1262708	1262708	Bacteria	Bacillus sp. CAG:988	N/A	1397	9	0	4	34	7	12	1	51	44	65	1	5	4	4	2	20	9	5	0	1	0	0	0	0	0	0	0	0	0	0	0	0	0	0	0	2	1	0	0	0	0	0	0	0
UP000018018_1263041	1263041	Bacteria	Bacteroides coprophilus CAG:333	N/A	2352	63	0	1	24	6	30	1	14	24	123	1	2	3	8	3	13	2	6	0	2	0	0	7	0	2	0	1	5	1	0	0	5	2	1	1	0	0	0	0	0	0	0	0	0
UP000018021_1263000	1263000	Bacteria	Firmicutes bacterium CAG:110	N/A	2311	186	0	7	27	2	42	4	3	10	111	1	2	14	1	13	11	33	16	0	2	0	4	18	0	7	0	3	5	15	0	0	7	1	2	1	16	10	0	0	0	0	0	0	0
UP000018022_1262802	1262802	Bacteria	Clostridium sp. CAG:411	N/A	2623	45	0	7	102	2	22	1	31	137	74	1	5	2	5	3	22	49	14	0	1	0	0	3	0	2	0	2	2	0	1	0	1	1	0	0	2	2	0	0	0	0	0	0	0
UP000018023_1262777	1262777	Bacteria	Clostridium sp. CAG:167	N/A	1994	39	0	8	52	1	27	2	16	107	47	1	9	3	2	5	19	22	24	0	2	0	1	2	0	3	0	0	2	4	0	0	3	1	0	1	5	4	0	0	0	0	0	0	0
UP000018024_1262700	1262700	Bacteria	Anaerotruncus sp. CAG:528	N/A	1705	103	0	4	23	3	18	3	27	33	35	0	6	1	2	2	18	13	5	0	2	0	1	5	1	3	0	6	8	6	0	2	4	1	0	4	1	5	0	0	0	0	0	0	0
UP000018025_1262774	1262774	Bacteria	Clostridium sp. CAG:127	N/A	2463	78	0	25	59	0	26	2	28	47	65	1	7	9	6	7	18	35	23	0	4	0	2	7	0	8	0	0	7	2	0	0	3	2	1	2	6	1	0	0	0	0	0	0	0
UP000018026_1263036	1263036	Bacteria	Alistipes putredinis CAG:67	N/A	1913	99	0	3	17	2	23	0	4	8	88	0	1	10	4	20	11	5	9	0	3	1	1	10	0	0	0	2	7	5	0	1	2	1	5	2	3	3	0	0	0	0	0	0	0
UP000018028_1236974	1236974	Bacteria	Paenibacillus sp. JCM 10914	N/A	6080	174	0	5	43	7	105	6	46	10	312	2	8	18	12	14	39	8	34	0	0	0	0	5	0	15	0	5	5	9	0	1	4	3	0	6	1	7	0	0	0	0	0	0	0
UP000018030_1263104	1263104	Bacteria	Roseburia intestinalis CAG:13	N/A	2856	102	0	11	92	0	30	2	31	48	75	3	5	3	7	4	18	18	25	0	2	0	5	13	0	10	0	1	5	3	0	3	2	3	1	5	4	4	0	0	0	0	0	0	0
UP000018032_1262836	1262836	Bacteria	Clostridium sp. CAG:75	N/A	2286	61	0	12	34	1	24	1	22	95	57	1	6	1	9	4	27	17	16	0	1	0	0	6	0	2	0	1	9	2	0	1	2	1	1	1	2	7	0	0	0	0	0	0	0
UP000018035_1262996	1262996	Bacteria	Firmicutes bacterium CAG:631	N/A	1348	8	0	0	18	2	10	1	45	43	51	1	2	0	3	2	32	5	0	0	3	0	0	1	0	1	0	0	0	0	0	1	0	0	0	0	0	0	0	0	0	0	0	0	0
UP000018037_1262950	1262950	Bacteria	Ruminococcus sp. CAG:108	N/A	1917	43	0	15	32	2	18	1	36	47	29	0	13	3	5	5	36	28	11	0	0	0	0	1	0	5	0	0	4	2	0	0	1	2	0	2	1	2	0	0	0	0	0	0	0
UP000018038_1262993	1262993	Bacteria	Firmicutes bacterium CAG:791	N/A	2175	157	0	13	57	5	23	2	12	15	117	0	3	2	5	12	21	7	9	0	2	0	4	34	0	18	0	1	8	8	0	0	2	3	3	15	17	2	0	0	0	0	0	0	0
UP000018039_1262934	1262934	Bacteria	Prevotella sp. CAG:732	N/A	2409	70	0	10	29	2	35	2	15	38	71	3	7	5	5	2	31	10	7	0	4	0	1	11	0	6	0	1	16	3	0	0	5	1	1	1	4	1	0	0	0	0	0	0	0
UP000018041_1262813	1262813	Bacteria	Clostridium sp. CAG:492	N/A	1098	10	0	4	25	1	6	1	97	67	12	0	36	1	1	1	14	8	1	0	0	0	0	1	1	1	0	0	0	0	0	0	0	0	0	1	1	1	0	0	0	0	0	0	0
UP000018042_1262875	1262875	Bacteria	Eggerthella sp. CAG:209	N/A	1726	157	1	5	26	1	24	1	2	12	54	0	2	6	6	6	47	4	21	0	0	0	2	19	0	10	0	6	13	12	1	3	2	5	1	3	1	7	0	1	0	0	0	0	0
UP000018044_1263005	1263005	Bacteria	Firmicutes bacterium CAG:145	N/A	1960	59	1	4	48	0	32	1	21	23	24	0	1	1	0	4	7	3	8	0	0	0	1	3	0	3	0	2	3	6	0	0	0	0	0	1	3	1	0	0	0	0	0	0	0
UP000018045_1262821	1262821	Bacteria	Clostridium sp. CAG:568	N/A	1211	10	0	10	20	4	11	0	29	63	31	0	4	0	0	2	20	11	8	0	1	0	0	2	0	0	0	0	4	0	0	0	0	0	0	0	0	0	0	0	0	0	0	0	0
UP000018046_1262925	1262925	Bacteria	Prevotella sp. CAG:386	N/A	2132	51	0	10	23	3	34	2	19	30	65	2	7	2	5	2	22	7	11	0	3	0	0	8	0	3	0	1	12	1	0	0	4	1	1	2	4	2	0	0	0	0	0	0	0
UP000018047_1262781	1262781	Bacteria	Clostridium sp. CAG:226	N/A	2034	225	1	10	19	0	28	1	11	10	46	1	2	19	5	8	10	7	2	0	2	0	6	12	0	10	0	10	6	17	1	0	12	1	1	7	4	7	0	2	0	0	0	0	0
UP000018048_1262688	1262688	Bacteria	Acidaminococcus sp. CAG:917	N/A	1276	15	0	5	24	2	8	0	16	54	28	0	1	1	0	1	11	6	13	0	0	0	0	0	1	1	0	1	2	0	0	0	0	0	0	0	1	0	0	0	0	0	0	0	0
UP000018049_1262905	1262905	Bacteria	Mycoplasma sp. CAG:611	N/A	943	4	1	4	27	2	5	0	81	71	31	0	32	0	0	0	3	4	4	0	2	0	0	0	0	0	0	0	0	0	0	0	0	0	0	0	0	1	0	0	0	1	0	0	0
UP000018051_1263013	1263013	Bacteria	Firmicutes bacterium CAG:240	N/A	1917	134	1	8	18	0	28	2	9	15	68	0	1	11	2	9	18	7	17	0	0	0	2	11	2	10	0	0	5	17	0	0	1	4	0	1	1	8	0	0	0	0	0	0	0
UP000018053_1262689	1262689	Bacteria	Acidiphilium sp. CAG:727	N/A	1479	36	0	5	16	3	26	0	10	24	30	0	3	1	1	3	6	5	10	0	3	0	1	3	0	2	0	2	5	1	0	0	0	1	0	1	1	1	0	1	0	0	0	0	0
UP000018056_1262756	1262756	Bacteria	Blautia sp. CAG:257	N/A	2516	113	0	10	85	1	37	3	15	35	65	2	2	5	2	8	11	4	10	0	2	0	1	15	1	12	0	3	5	3	0	1	3	3	0	1	3	5	0	0	0	0	0	0	0
UP000018057_1262933	1262933	Bacteria	Prevotella sp. CAG:617	N/A	1928	74	0	7	14	4	29	2	13	5	77	2	2	1	8	7	16	4	21	0	3	0	1	7	0	2	0	1	7	2	0	0	7	3	2	2	3	1	0	0	0	0	0	0	0
UP000018062_1262927	1262927	Bacteria	Prevotella sp. CAG:485	N/A	1956	124	0	7	34	0	33	3	7	18	67	1	6	9	8	13	18	10	13	0	3	0	2	18	0	4	0	3	4	13	0	0	6	5	1	4	4	6	0	0	0	0	0	0	0
UP000018063_1262740	1262740	Bacteria	Bacteroides sp. CAG:462	N/A	2834	78	0	6	21	4	32	1	8	16	147	1	4	3	5	13	15	6	21	0	5	0	0	7	0	4	0	1	6	5	0	1	4	1	1	0	4	1	0	1	0	0	0	0	0
UP000018065_1262784	1262784	Bacteria	Clostridium sp. CAG:245	N/A	1330	14	0	4	43	2	12	0	98	66	11	0	22	0	0	0	17	14	2	0	1	0	0	1	0	4	0	0	1	1	0	0	0	0	0	0	0	0	0	0	0	0	0	0	0
UP000018067_1262807	1262807	Bacteria	Clostridium sp. CAG:440	N/A	1420	6	0	3	43	0	10	0	125	91	13	0	41	1	0	2	22	14	4	0	0	0	0	0	0	1	0	0	0	0	0	0	0	0	0	0	1	0	0	0	0	0	0	0	0
UP000018068_1262749	1262749	Bacteria	Bacteroides sp. CAG:714	N/A	2561	57	0	8	24	2	20	2	11	30	109	0	2	9	6	3	10	8	13	1	2	0	0	5	0	2	0	1	2	1	0	0	3	2	1	0	1	0	0	0	0	0	0	0	0
UP000018069_1263078	1263078	Bacteria	Eubacterium hallii CAG:12	N/A	2309	70	0	11	78	2	28	4	31	95	42	1	14	0	2	2	27	15	11	0	1	0	0	4	0	5	0	0	4	2	0	1	1	0	0	3	5	3	0	0	0	0	0	0	0
UP000018070_1262898	1262898	Bacteria	Faecalibacterium sp. CAG:82	N/A	1856	293	0	3	15	0	35	1	2	10	125	0	0	9	2	6	34	6	22	0	0	0	5	29	0	20	0	1	9	42	0	1	14	7	17	35	6	10	0	0	0	0	0	0	0
UP000018073_1262990	1262990	Bacteria	Firmicutes bacterium CAG:884	N/A	1232	5	1	5	32	2	9	0	95	57	33	0	22	1	0	0	7	6	4	0	4	0	0	1	0	0	0	0	0	0	0	0	0	0	0	0	0	0	0	0	0	1	1	0	0
UP000018074_1262808	1262808	Bacteria	Clostridium sp. CAG:448	N/A	2084	134	0	10	40	4	39	1	7	11	120	1	2	3	4	19	9	42	17	0	4	0	4	11	1	2	0	1	6	5	0	0	3	2	2	3	0	8	0	0	0	0	0	0	0
UP000018075_1262761	1262761	Bacteria	Butyrivibrio sp. CAG:318	N/A	2127	69	0	20	34	0	27	1	46	20	17	0	9	0	3	4	12	11	13	0	3	0	1	5	0	4	0	3	5	2	0	0	2	1	0	1	2	7	0	0	0	0	0	0	0
UP000018076_1262803	1262803	Bacteria	Clostridium sp. CAG:413	N/A	2197	187	1	10	35	0	24	1	15	20	43	0	0	6	3	12	18	21	13	0	5	0	4	13	1	8	0	8	5	11	0	0	5	0	3	8	13	14	0	0	0	0	0	0	0
UP000018078_1262936	1262936	Bacteria	Prevotella sp. CAG:873	N/A	2055	229	0	14	12	0	21	1	7	15	35	0	3	9	6	23	15	15	8	0	4	0	5	10	0	5	0	9	7	15	0	4	3	3	6	9	9	11	0	0	0	0	0	0	0
UP000018080_1344956	1344956	Bacteria	Microbacterium sp. TS-1	N/A	3155	1123	0	19	10	0	100	1	3	4	168	0	0	45	2	103	24	14	126	0	0	0	69	42	3	124	0	5	10	151	0	0	65	4	84	32	34	135	1	1	0	0	0	0	0
UP000018081_1262829	1262829	Bacteria	Clostridium sp. CAG:628	N/A	1091	0	0	3	18	1	6	0	64	42	41	0	17	1	0	0	8	10	3	0	3	0	0	0	0	0	0	0	0	0	0	0	0	0	0	0	0	0	0	0	0	0	0	0	0
UP000018082_1262961	1262961	Bacteria	Ruminococcus sp. CAG:563	N/A	2054	66	1	9	26	1	20	1	30	46	34	0	2	1	0	0	20	23	17	0	5	0	0	4	0	5	0	2	3	2	0	0	2	0	0	3	1	3	0	0	0	0	0	0	0
UP000018084_1262812	1262812	Bacteria	Clostridium sp. CAG:470	N/A	1535	7	0	4	61	2	14	0	140	91	25	1	35	4	3	0	15	29	2	0	1	0	0	1	0	0	0	1	0	0	0	0	0	0	0	1	0	1	0	0	0	0	0	0	0
UP000018086_1262817	1262817	Bacteria	Clostridium sp. CAG:524	N/A	1265	7	0	3	23	2	12	0	132	71	31	0	32	0	1	0	14	15	8	0	6	0	0	0	0	0	0	0	0	0	0	0	0	0	1	0	1	3	0	0	0	0	0	0	0
UP000018088_1262877	1262877	Bacteria	Eggerthella sp. CAG:368	N/A	1381	83	1	0	26	0	21	0	8	13	43	0	1	5	3	6	46	5	16	0	0	0	0	15	1	6	0	1	9	2	0	1	2	0	1	3	0	7	0	0	0	0	0	0	0
UP000018090_1263001	1263001	Bacteria	Firmicutes bacterium CAG:114	N/A	2222	138	1	3	22	0	56	1	2	8	216	0	2	13	1	15	14	8	14	0	0	0	1	9	0	7	0	0	5	13	1	0	4	2	2	3	1	7	0	0	0	0	0	0	1
UP000018092_1262940	1262940	Bacteria	Roseburia sp. CAG:100	N/A	2901	78	0	5	66	3	22	2	47	35	68	2	6	4	8	6	18	29	14	0	2	0	1	10	1	6	0	3	4	4	0	0	3	2	0	2	11	5	0	0	0	0	0	0	0
UP000018094_1262698	1262698	Bacteria	Alistipes sp. CAG:831	N/A	2179	136	0	5	15	0	53	3	11	13	80	0	1	2	5	11	27	7	10	0	3	0	4	8	0	7	0	2	7	8	0	0	9	1	3	5	3	6	0	0	0	0	0	0	0
UP000018095_1262901	1262901	Bacteria	Fusobacterium sp. CAG:815	N/A	1820	33	0	3	26	1	20	0	29	53	20	0	12	7	8	2	11	11	9	0	1	0	0	1	0	2	0	0	5	0	0	2	2	0	1	1	2	2	0	0	0	0	0	0	0
UP000018098_1262739	1262739	Bacteria	Bacteroides sp. CAG:443	N/A	2710	64	0	8	23	2	26	1	17	27	85	0	3	3	4	1	19	5	12	0	3	0	1	8	0	4	0	2	2	1	0	0	3	2	0	0	0	2	0	1	0	0	0	0	0
UP000018100_1262909	1262909	Bacteria	Odoribacter sp. CAG:788	N/A	3078	55	0	6	30	6	32	2	33	25	142	1	3	1	7	4	10	13	23	0	2	0	0	3	0	2	0	0	4	0	0	0	0	0	0	0	2	1	0	0	0	0	0	0	0
UP000018101_1262992	1262992	Bacteria	Firmicutes bacterium CAG:83	N/A	1718	128	0	4	14	0	36	1	3	9	152	0	3	14	4	13	5	6	14	0	0	1	0	10	0	12	0	3	5	19	1	0	6	1	2	2	3	7	0	1	0	0	0	0	0
UP000018104_1262942	1262942	Bacteria	Roseburia sp. CAG:182	N/A	2523	70	0	11	79	4	23	2	13	25	56	0	1	1	3	3	22	3	15	0	2	0	2	8	0	5	0	1	5	2	2	0	0	2	0	0	4	5	0	0	0	0	0	0	0
UP000018105_1262976	1262976	Bacteria	Sutterella sp. CAG:397	N/A	1804	385	0	5	10	0	23	1	1	13	56	0	1	5	0	11	6	3	13	0	0	0	5	21	3	23	0	2	25	40	0	1	19	9	10	3	17	22	0	0	0	0	0	0	0
UP000018109_1263073	1263073	Bacteria	Dorea formicigenerans CAG:28	N/A	2461	64	0	22	66	1	27	3	27	40	53	2	3	1	5	6	20	3	17	0	1	0	0	5	0	10	0	3	3	3	0	0	1	1	0	1	0	5	0	0	0	0	0	0	0
UP000018110_1262706	1262706	Bacteria	Azospirillum sp. CAG:260	N/A	1762	103	1	5	27	1	25	0	6	35	70	0	5	5	4	5	12	7	7	0	0	0	1	13	0	5	0	1	7	6	0	0	10	1	2	1	2	2	0	0	0	0	0	0	1
UP000018111_1262922	1262922	Bacteria	Prevotella sp. CAG:1320	N/A	2035	57	0	5	21	3	29	2	2	21	75	1	4	3	3	11	7	7	11	0	2	0	0	8	0	3	0	1	4	4	0	1	5	1	1	0	2	0	0	0	0	0	0	0	0
UP000018112_1262998	1262998	Bacteria	Firmicutes bacterium CAG:102	N/A	2021	126	1	7	67	0	31	2	8	25	83	0	3	1	6	6	8	11	11	0	0	0	2	16	1	6	0	2	5	8	0	0	2	2	3	0	5	7	0	0	0	0	0	0	0
UP000018113_1262911	1262911	Bacteria	Oscillibacter sp. CAG:241	N/A	1823	189	0	4	13	0	45	3	5	11	141	0	2	13	6	13	5	5	22	0	2	1	1	10	0	22	0	2	4	28	0	1	4	3	3	3	5	5	0	0	0	0	0	0	0
UP000018114_1263106	1263106	Bacteria	[Ruminococcus] gnavus CAG:126	N/A	2588	77	0	10	103	1	22	2	15	33	72	0	5	1	6	7	8	8	12	0	0	0	1	5	0	10	0	1	1	4	0	0	2	1	0	3	2	7	0	0	0	0	0	0	0
UP000018116_1262926	1262926	Bacteria	Prevotella sp. CAG:474	N/A	2297	94	0	10	11	1	26	1	8	26	65	1	2	8	6	10	12	12	21	0	4	0	2	10	0	4	0	2	10	2	0	1	8	3	3	1	5	7	0	0	0	0	0	0	0
UP000018117_1262908	1262908	Bacteria	Mycoplasma sp. CAG:956	N/A	1369	7	1	8	16	2	15	0	95	67	39	0	51	1	0	1	13	9	3	0	1	0	0	1	0	1	0	0	0	1	0	0	0	0	0	0	0	0	0	1	0	1	0	0	0
UP000018120_1262816	1262816	Bacteria	Clostridium sp. CAG:510	N/A	2541	76	0	11	74	3	37	2	19	31	94	1	3	5	3	6	18	15	18	0	2	0	1	10	0	10	0	1	4	2	0	1	8	6	0	2	4	5	0	0	0	0	0	0	0
UP000018121_1262744	1262744	Bacteria	Bacteroides sp. CAG:633	N/A	3004	71	1	8	28	7	35	1	16	23	125	0	5	2	6	4	20	6	15	0	3	0	1	6	0	1	0	1	5	1	0	1	4	4	0	0	1	1	0	1	0	0	0	0	0
UP000018123_1263031	1263031	Bacteria	Firmicutes bacterium CAG:56	N/A	2160	89	1	11	72	2	28	3	13	99	56	0	12	6	7	9	22	36	12	0	1	0	2	9	0	4	0	0	5	5	0	1	1	3	0	3	5	4	0	0	0	0	0	0	0
UP000018124_1262880	1262880	Bacteria	Eubacterium sp. CAG:156	N/A	2092	32	1	15	44	1	21	1	88	138	31	2	14	0	1	3	25	48	14	0	1	0	0	2	0	2	0	3	1	1	0	0	1	1	0	1	1	1	0	0	0	0	0	0	0
UP000018126_1408226	1408226	Bacteria	Vagococcus lutrae LBD1	N/A	1736	30	0	3	46	3	16	0	20	19	92	1	1	3	4	1	7	9	10	0	0	0	0	5	0	2	0	0	1	1	0	0	2	2	0	0	0	0	0	0	0	0	0	0	0
UP000018128_1262795	1262795	Bacteria	Clostridium sp. CAG:307	N/A	1655	15	0	6	22	4	15	0	73	35	47	0	10	4	0	1	20	14	7	0	4	0	0	1	0	0	0	0	1	1	0	0	0	0	0	0	0	0	0	0	0	0	0	0	0
UP000018131_1262962	1262962	Bacteria	Ruminococcus sp. CAG:57	N/A	2264	71	0	30	41	1	23	1	28	45	34	0	5	5	4	4	48	37	14	0	1	0	2	3	0	6	0	1	4	2	1	0	3	4	0	4	4	9	0	0	0	0	0	0	0
UP000018132_1262896	1262896	Bacteria	Faecalibacterium sp. CAG:1138	N/A	1284	64	1	4	19	0	25	1	8	18	21	2	1	3	1	3	3	6	12	0	1	0	0	6	1	1	0	1	7	1	0	0	2	1	1	1	1	6	0	1	0	0	0	0	0
UP000018133_1263023	1263023	Bacteria	Firmicutes bacterium CAG:449	N/A	1770	10	1	6	23	4	11	1	84	56	48	0	15	0	1	0	33	16	5	0	3	0	0	1	0	1	0	0	1	0	0	0	0	0	0	0	0	2	0	0	0	0	0	0	0
UP000018135_1262699	1262699	Bacteria	Anaerostipes sp. CAG:276	N/A	3141	77	0	8	61	3	48	2	17	103	84	2	4	3	1	4	25	13	11	0	0	0	0	3	0	7	0	1	8	5	1	0	2	1	0	1	3	3	0	1	0	0	0	0	0
UP000018136_1262848	1262848	Bacteria	Clostridium sp. CAG:964	N/A	1860	75	1	10	22	1	19	0	25	38	32	0	18	2	8	3	45	11	11	0	4	0	0	5	1	5	0	2	2	1	0	1	3	1	0	5	7	6	0	0	0	0	0	0	0
UP000018137_1262828	1262828	Bacteria	Clostridium sp. CAG:62	N/A	2452	50	0	17	74	4	33	2	24	186	75	0	8	10	4	6	22	31	27	0	0	0	0	3	0	1	0	4	5	3	0	0	3	0	0	4	5	2	0	0	0	0	0	0	0
UP000018139_1263021	1263021	Bacteria	Firmicutes bacterium CAG:41	N/A	2447	51	2	13	32	2	19	3	51	42	23	0	15	3	1	5	26	31	8	0	3	0	0	2	0	4	0	0	2	4	0	0	3	0	0	1	4	4	0	0	0	1	0	0	0
[truncated: 19,871 more rows]
[truncated: 356 more columns]
