# Supplementary material for: Identification of Low-Complexity Domains by Compositional Signatures Reveals Class-Specific Frequencies and Functions Across the Domains of Life
Source: PLoS Comput Biol. 2024 May 15;20(5):e1011372. doi: 10.1371/journal.pcbi.1011372 (PMC11132505; doi:10.1371/journal.pcbi.1011372)
Supplement: S2 Table — Column headers indicate the primary amino acid in the LCD class, whereas row headers indicate the secondary amino acid in the LCD class. The diagonal (where the primary and secondary amino acid are identical) indicate values for the primary LCD classes. Values indicate the percentage of archaeal organisms containing at least one instance of the indicated LCD class. Columns and rows are sorted by mean amino acid frequency rank across archaeal organisms. (TSV) [file pcbi.1011372.s024.tsv]

Secondary LCD Class	L	V	E	A	G	I	S	D	R	T	K	P	F	N	Y	Q	M	H	W	C
L	99.70588235294117	63.52941176470588	83.82352941176471	76.17647058823529	73.52941176470588	55.00000000000001	44.70588235294118	41.17647058823529	43.23529411764706	25.588235294117645	32.05882352941177	10.588235294117647	20.294117647058822	11.176470588235295	0.29411764705882354	17.647058823529413	1.1764705882352942	0.5882352941176471	0.0	0.29411764705882354
V	82.35294117647058	97.6470588235294	75.88235294117646	74.41176470588235	62.35294117647059	37.05882352941177	33.52941176470588	37.64705882352941	25.588235294117645	43.529411764705884	20.294117647058822	14.705882352941178	10.0	5.588235294117648	0.8823529411764706	4.117647058823529	0.8823529411764706	0.5882352941176471	0.0	0.5882352941176471
E	43.23529411764706	39.11764705882353	100.0	72.35294117647058	45.294117647058826	10.0	36.17647058823529	55.00000000000001	56.1764705882353	46.76470588235294	60.882352941176464	41.17647058823529	0.29411764705882354	10.0	1.1764705882352942	37.64705882352941	1.7647058823529411	22.647058823529413	0.0	0.29411764705882354
A	79.41176470588235	61.76470588235294	80.29411764705883	99.41176470588235	86.47058823529412	44.70588235294118	53.23529411764706	37.35294117647059	39.705882352941174	54.11764705882353	31.470588235294116	36.76470588235294	3.2352941176470593	5.588235294117648	0.0	38.529411764705884	0.29411764705882354	1.4705882352941175	0.0	1.1764705882352942
G	81.17647058823529	60.0	57.94117647058824	85.58823529411764	99.41176470588235	46.76470588235294	70.58823529411765	47.05882352941176	60.588235294117645	50.294117647058826	26.764705882352942	24.705882352941178	5.588235294117648	22.35294117647059	3.823529411764706	18.823529411764707	9.411764705882353	27.941176470588236	0.8823529411764706	0.5882352941176471
I	80.0	33.52941176470588	65.29411764705883	62.64705882352941	50.588235294117645	88.8235294117647	24.705882352941178	14.705882352941178	4.411764705882353	17.941176470588236	25.882352941176475	6.176470588235294	8.529411764705882	15.294117647058824	1.4705882352941175	1.1764705882352942	0.5882352941176471	0.0	0.0	0.29411764705882354
S	73.52941176470588	32.05882352941177	56.470588235294116	61.47058823529412	70.0	28.235294117647058	99.70588235294117	44.41176470588235	37.35294117647059	62.94117647058823	31.76470588235294	28.823529411764703	4.705882352941177	18.529411764705884	2.3529411764705883	15.294117647058824	1.7647058823529411	14.705882352941178	0.0	0.8823529411764706
D	37.64705882352941	42.64705882352941	71.17647058823529	48.529411764705884	50.882352941176464	7.352941176470589	45.588235294117645	79.11764705882352	31.470588235294116	37.64705882352941	18.529411764705884	24.11764705882353	0.5882352941176471	11.76470588235294	2.3529411764705883	4.411764705882353	1.4705882352941175	39.411764705882355	0.0	0.29411764705882354
R	34.705882352941174	27.647058823529413	70.58823529411765	52.05882352941177	73.82352941176471	2.941176470588235	33.52941176470588	31.76470588235294	93.52941176470588	18.235294117647058	35.294117647058826	13.823529411764707	0.5882352941176471	3.2352941176470593	0.5882352941176471	9.705882352941178	0.29411764705882354	0.8823529411764706	0.0	0.0
T	49.11764705882353	32.94117647058823	60.0	60.882352941176464	50.588235294117645	14.411764705882351	67.94117647058823	37.05882352941177	20.294117647058822	92.05882352941175	19.705882352941178	40.0	2.0588235294117645	14.411764705882351	1.7647058823529411	14.411764705882351	0.5882352941176471	2.941176470588235	0.0	0.29411764705882354
K	20.0	8.823529411764707	85.88235294117646	50.0	23.52941176470588	16.176470588235293	21.764705882352942	11.470588235294118	22.058823529411764	12.941176470588237	80.88235294117648	10.882352941176471	0.29411764705882354	9.705882352941178	0.5882352941176471	4.705882352941177	1.1764705882352942	1.4705882352941175	0.0	0.0
P	37.05882352941177	18.235294117647058	62.05882352941177	58.235294117647065	62.35294117647059	8.235294117647058	39.411764705882355	33.52941176470588	26.764705882352942	53.23529411764706	13.529411764705882	86.47058823529412	0.8823529411764706	4.117647058823529	2.3529411764705883	26.176470588235297	2.0588235294117645	0.5882352941176471	0.29411764705882354	0.29411764705882354
F	65.0	22.941176470588236	14.117647058823529	30.294117647058822	43.23529411764706	23.823529411764703	7.941176470588235	22.35294117647059	2.6470588235294117	0.8823529411764706	5.294117647058823	1.4705882352941175	62.64705882352941	2.941176470588235	0.29411764705882354	0.29411764705882354	2.3529411764705883	0.0	0.0	0.0
N	7.352941176470589	4.117647058823529	16.176470588235293	14.411764705882351	40.588235294117645	10.0	27.941176470588236	22.941176470588236	3.2352941176470593	32.94117647058823	14.705882352941178	4.411764705882353	0.5882352941176471	54.11764705882353	2.0588235294117645	7.941176470588235	1.1764705882352942	2.3529411764705883	0.29411764705882354	0.29411764705882354
Y	15.88235294117647	2.6470588235294117	7.941176470588235	6.470588235294119	15.0	6.470588235294119	10.588235294117647	8.235294117647058	2.6470588235294117	5.88235294117647	5.88235294117647	5.588235294117648	1.4705882352941175	5.88235294117647	26.764705882352942	3.823529411764706	0.29411764705882354	0.5882352941176471	0.29411764705882354	0.0
Q	5.588235294117648	2.941176470588235	30.294117647058822	30.88235294117647	27.058823529411764	0.5882352941176471	20.294117647058822	5.588235294117648	12.058823529411764	19.705882352941178	8.235294117647058	17.941176470588236	0.0	7.647058823529412	0.8823529411764706	87.94117647058823	2.6470588235294117	0.5882352941176471	0.0	0.0
M	1.7647058823529411	2.0588235294117645	9.705882352941178	2.941176470588235	65.0	2.3529411764705883	2.6470588235294117	9.411764705882353	0.29411764705882354	2.3529411764705883	0.8823529411764706	2.3529411764705883	0.29411764705882354	0.29411764705882354	0.0	22.647058823529413	24.41176470588235	0.29411764705882354	0.0	0.0
H	1.4705882352941175	0.29411764705882354	12.941176470588237	6.470588235294119	25.0	0.0	1.4705882352941175	26.176470588235297	6.470588235294119	1.4705882352941175	2.0588235294117645	0.29411764705882354	0.0	1.7647058823529411	0.5882352941176471	1.4705882352941175	0.0	57.35294117647059	0.0	0.0
W	1.4705882352941175	0.5882352941176471	1.7647058823529411	0.5882352941176471	9.411764705882353	0.0	0.29411764705882354	2.3529411764705883	0.5882352941176471	0.0	1.1764705882352942	0.29411764705882354	0.0	0.0	0.8823529411764706	0.0	0.29411764705882354	0.0	1.4705882352941175	0.0
C	0.0	1.4705882352941175	2.6470588235294117	4.117647058823529	5.294117647058823	0.0	3.823529411764706	2.0588235294117645	2.0588235294117645	0.0	0.29411764705882354	1.4705882352941175	0.29411764705882354	0.29411764705882354	0.0	0.5882352941176471	0.5882352941176471	0.5882352941176471	0.0	5.88235294117647
