# Supplementary material for: Identification of Low-Complexity Domains by Compositional Signatures Reveals Class-Specific Frequencies and Functions Across the Domains of Life
Source: PLoS Comput Biol. 2024 May 15;20(5):e1011372. doi: 10.1371/journal.pcbi.1011372 (PMC11132505; doi:10.1371/journal.pcbi.1011372)
Supplement: S3 Table — Same as S2 Table but with values corresponding to bacterial organisms. (TSV) [file pcbi.1011372.s025.tsv]

Secondary LCD Class	L	A	G	V	E	I	S	D	R	T	K	P	F	Q	N	Y	M	H	W	C
L	99.97680621593413	90.81526150991535	90.51374231705903	77.54841702423751	73.02562913139279	54.50539255479532	46.82825002899223	47.09497854574974	56.128957439406236	28.25002899223008	31.613127681781283	41.02980401252464	27.043952220804822	41.226951177084544	11.167807027716572	0.800185550272527	0.927751362634814	1.1133016351617766	0.26672851675750897	0.22034094862576828
A	92.70555491128377	99.46654296648498	91.61544706018788	71.06575437782674	86.79113997448684	40.57752522324017	74.6144033399049	47.303722602342575	55.58390351385829	70.64826626464108	83.10332830801346	74.83474428853067	7.108894816189261	65.81236228690712	10.414009045575785	2.2497970543894237	2.284587730488229	19.958251188681434	0.09277513626348138	0.7074104140090456
G	94.60744520468515	96.0106691406703	99.88403107967065	62.56523251768527	37.53913951061116	45.43662298504001	83.05694073988171	52.49913023309753	62.53044184158646	64.45552591905368	32.06540647106576	51.51339441029804	7.340832656847965	48.63736518613012	37.48115505044648	24.70138003015192	27.2990838455294	47.52406355096834	0.9161544706018787	4.058912211527311
V	95.21048359039777	90.88484286211296	84.81966832888786	98.64316363214658	53.36889713556767	33.944102980401254	29.90838455293981	23.657659747187754	28.86466426997565	43.22161660674939	29.838803200742202	59.21373072016699	6.563840890641308	12.176736634581932	6.760988055201206	0.33630986895512	2.5281224631798676	0.9741389307665546	0.09277513626348138	0.20874405659283313
E	63.59735590861649	93.74927519424794	54.285051606169546	36.889713556766786	99.42015539835324	6.923344543662298	31.78708106227531	80.56360895280065	64.18879740229619	32.52928215238316	56.140554331439176	71.28609532645251	0.44068189725153656	34.396381769685725	7.132088600255132	0.8349762263713325	1.4148208280180912	29.54888089991882	0.023193784065870346	0.6262321697784994
I	89.65557230662182	81.17824423054621	73.0604198074916	37.50434883451235	32.587266612547836	90.78047083381654	16.421199118636206	12.30430244694422	8.083033746955817	9.497854574973907	18.914530905717267	11.156210135683637	13.301635161776643	5.2765858749855035	11.202597703815377	0.3015191928563145	1.0321233909312304	0.10437202829641656	0.011596892032935173	0.023193784065870346
S	87.56813174069349	84.78487765278905	92.41563261046039	24.94491476284356	34.964629479299546	24.898527194711818	99.5361243186826	35.42850516061695	39.742548996868834	61.080830337469564	38.18856546445553	50.388495883103325	5.264988982952569	23.92438826394526	25.77989098921489	4.34883451235069	2.0990374579612663	13.60315435463296	0.16235648846109244	1.391627043952221
D	63.2030615794967	72.6661254783718	75.34500753797982	29.931578337005682	74.27809347094978	5.612895743940624	37.85225559550041	97.30952104835904	54.27345471413661	30.01275658123623	34.094862576829414	40.21802157021918	1.2524643395569988	14.809231126058217	13.869882871390468	4.696741273338746	4.058912211527311	54.64455525919054	0.08117824423054622	5.218601414820828
R	64.24678186246085	71.6108083033747	80.14612083961498	24.52742664965789	65.47605241795199	1.611967992577989	43.070857010321234	30.09393482546677	95.04812710193669	18.81015887742085	34.80227299083845	44.995941087788474	1.4148208280180912	28.713904673547493	18.74057752522324	5.821639800533457	0.5218601414820828	5.856430476632263	0.20874405659283313	0.6262321697784994
T	76.38872782094398	85.22555955004059	69.48857706134756	29.061811434535546	40.90223820016236	12.513046503537051	68.59561637481156	21.871738374115736	21.987707294445087	97.94735011017048	44.845181491360314	65.13974254899686	1.1944798793923228	15.563029108199004	17.105415748579382	0.5798446016467587	0.5798446016467587	3.722602342572191	0.0	0.27832540879044415
K	31.78708106227531	91.92856314507712	54.702539719355215	21.175924852139627	53.85596660095094	11.330163516177665	33.96729676446712	19.332019018902933	16.91986547605242	34.00208744056592	98.96787660906877	49.83184506552244	1.3800301519192857	19.123274962310102	15.528238432100197	2.075843673895396	12.582627855734662	4.105299779659052	0.0	0.4870694653832773
P	63.72492172097878	86.60558970195987	69.33781746491941	34.37318798561985	61.02284587730489	3.629827206308709	44.90316595152499	26.336541806795775	42.57219065290502	54.38942363446596	43.55792647570451	95.40763075495768	1.7859213730720167	52.568711585295134	7.66554563377015	12.014380146120839	4.01252464339557	7.456801577177316	0.17395338049402762	0.6494259538443697
F	81.25942247477676	50.56244926359735	83.81073872202249	14.600487069465384	6.041980749159225	23.576481502957208	8.6048938884379	14.217789632378523	4.68514438130581	1.65835556070973	5.821639800533457	4.128493563724922	71.10054505392554	1.9598747535660443	3.107967064826626	0.3131160848892497	0.28992230082337933	0.4754725733503421	0.04638756813174069	0.10437202829641656
Q	28.145656963933668	81.39858517917197	60.32703235532877	4.766322625536356	32.05380957903282	0.927751362634814	23.043024469442187	7.769917662066566	24.31868259306506	15.481850863968457	22.497970543894237	52.649889829525684	0.12756581236228692	94.68862344891569	16.56036182303143	0.4754725733503421	5.949205612895744	1.9714716455989794	0.03479067609880552	0.05798446016467587
N	21.222312420271365	40.206424678186245	68.13174069349415	6.413081294213151	11.817232981560942	7.7467238780006955	34.59352893424562	16.827090339788935	18.2651049518729	23.321349878232635	19.19285631450771	14.762843557926475	0.8813637945030731	23.35614055433144	74.20851211875218	5.160616954656152	2.7600603038385714	2.841238548069118	0.3015191928563145	0.7190073060419807
Y	17.17499710077699	15.818160732923575	51.652557114693266	0.6610228458773049	8.69766902470138	4.256059376087209	10.506784181839267	16.67633074336078	6.587034674707179	3.9429432911979587	4.777919517569291	22.405195407630753	1.2640612315899338	18.47384900846573	6.03038385712629	44.47408094630639	0.05798446016467587	1.611967992577989	0.11596892032935174	0.05798446016467587
M	13.371216513974254	27.020758436738955	67.51710541574857	4.0821059955931815	3.4210831497158765	1.9598747535660443	3.67621477444045	2.481734895048127	1.797518265104952	1.5191928563145078	5.995593181027484	9.579032819204453	0.3131160848892497	13.371216513974254	1.6467586686767948	0.05798446016467587	53.39209091963354	0.5218601414820828	0.0	0.08117824423054622
H	7.132088600255132	29.757624956511652	39.20909196335382	1.0321233909312304	17.48811318566624	0.06958135219761104	5.9839962889945495	25.710309637017282	14.890409370288763	3.1195639568595617	4.279253160153079	10.634349994201555	0.12756581236228692	5.0910356024585415	1.1248985271947118	0.8929606865360084	0.800185550272527	82.14078626927983	0.08117824423054622	0.05798446016467587
W	14.7048590977618	10.599559318102749	15.180331671112143	1.0553171749971006	0.22034094862576828	0.44068189725153656	1.3568363678534152	2.4701380030151916	5.520120607677143	0.20874405659283313	0.20874405659283313	2.481734895048127	0.05798446016467587	0.5566508175808883	0.869766902470138	0.9509451467006842	0.023193784065870346	0.4058912211527311	2.736866519772701	0.08117824423054622
C	2.6440913835092195	14.913603154354632	23.71564420735243	0.5914414936796939	0.6842166299431752	0.18555027252696277	8.36135915574626	2.1570219181259422	4.047315319494375	0.49866635741621246	3.0035950365302098	3.31671112141946	0.35950365302099035	0.12756581236228692	0.9625420387336193	0.10437202829641656	0.3015191928563145	1.1364954192276469	0.05798446016467587	12.049170822219644
