# Supplementary material for: Identification of Low-Complexity Domains by Compositional Signatures Reveals Class-Specific Frequencies and Functions Across the Domains of Life
Source: PLoS Comput Biol. 2024 May 15;20(5):e1011372. doi: 10.1371/journal.pcbi.1011372 (PMC11132505; doi:10.1371/journal.pcbi.1011372)
Supplement: S4 Table — Same as S2 Table but with values corresponding to eukaryotic organisms. (TSV) [file pcbi.1011372.s026.tsv]

Secondary LCD Class	L	S	A	E	V	G	K	R	T	P	D	I	N	Q	F	Y	H	M	C	W
L	99.76403964134025	98.77300613496932	97.26285983954696	98.53704577630958	94.52571967909391	97.5932043416706	97.45162812647476	93.0627654554035	91.69419537517697	97.26285983954696	96.22463426144408	90.93912222746579	43.84143463898065	96.74374705049551	78.95233600755073	10.806984426616328	58.235016517225105	9.485606418121757	51.72251061821614	1.9348749410099102
S	98.96177442189712	99.8112317130722	97.7819726285984	98.48985370457764	82.9636621047664	98.58423784804154	98.44266163284568	98.01793298725813	98.63142991977348	98.44266163284568	98.53704577630958	52.855120339782914	94.00660689004248	96.93251533742331	59.74516281264748	37.89523360075508	95.70552147239265	24.162340726757904	46.4841906559698	2.5483718735252476
A	96.64936290703162	98.77300613496932	99.43369513921661	98.15950920245399	94.95044832468146	98.34827748938179	98.44266163284568	94.33695139216611	97.4044360547428	98.11231713072203	90.98631429919773	79.18829636621048	79.51864086833412	97.26285983954696	24.87022180273714	19.159981123171306	67.53185464841907	17.177914110429448	27.890514393581878	1.0382255781028786
E	96.60217083529967	98.63142991977348	97.64039641340256	99.66965549787635	80.6512505899009	96.13025011798018	99.10335063709297	98.20670127418593	88.1547899952808	95.75271354412459	98.77300613496932	36.4794714487966	43.558282208588956	96.27182633317602	4.011326097215668	9.76875884851345	61.0193487494101	10.335063709296838	12.930627654554035	1.132609721566777
V	98.15950920245399	98.01793298725813	96.46059462010382	98.20670127418593	99.10335063709297	96.97970740915525	95.98867390278433	69.60830580462482	94.19537517697026	97.4044360547428	79.66021708352997	88.72109485606418	34.68617272298254	84.00188768286928	59.93393109957527	4.294478527607362	15.950920245398773	14.252005663048608	23.40726757904672	1.4157621519584709
G	96.79093912222747	98.67862199150542	98.53704577630958	98.06512505899009	93.25153374233128	99.43369513921661	97.8763567720623	97.92354884379424	95.4695611137329	97.64039641340256	96.69655497876357	73.90278433223219	82.9636621047664	95.75271354412459	28.78716375648891	61.53846153846154	93.81783860311468	82.11420481359131	36.99858423784804	3.7753657385559225
K	87.02218027371401	98.30108541764983	97.8763567720623	98.82019820670126	49.834827748938174	97.64039641340256	99.6224634261444	96.60217083529967	80.1793298725814	96.60217083529967	91.50542708824916	19.631901840490798	55.96979707409155	87.73006134969326	7.739499764039641	6.748466257668712	57.95186408683342	13.449740443605474	31.61868806040585	0.7550731477111845
R	96.13025011798018	98.58423784804154	94.95044832468146	98.86739027843322	48.466257668711656	98.30108541764983	98.44266163284568	99.43369513921661	77.8669183577159	96.17744218971212	93.91222274657858	11.137328928739972	66.96554978763568	94.71448796602171	8.447380840018877	31.05238319962246	80.41529023124116	9.108069844266163	18.735252477583767	6.040585181689476
T	97.215667767815	98.82019820670126	97.3100519112789	96.08305804624823	71.26002831524303	96.93251533742331	97.07409155261915	74.84662576687117	99.29211892402077	97.92354884379424	71.59037281736668	43.93581878244455	66.96554978763568	91.78857951864087	15.243039169419536	12.977819726285983	61.82161396885323	13.355356300141578	13.496932515337424	0.7078810759792354
P	96.22463426144408	98.63142991977348	97.6875884851345	97.07409155261915	83.95469561113732	97.8763567720623	97.6875884851345	94.00660689004248	97.215667767815	99.57527135441245	78.99952807928268	19.49032562529495	53.893345917885796	97.7819726285984	24.209532798489857	45.35158093440302	88.76828692779613	71.77914110429448	35.96035865974516	0.7550731477111845
D	95.04483246814536	98.91458235016518	86.21991505427088	99.05615856536102	68.75884851344975	97.12128362435111	98.01793298725813	97.82916470033034	81.64228409627182	86.83341198678622	99.38650306748467	21.236432279377066	65.9273242095328	50.16517225106182	25.908447380840016	53.56300141576216	86.07833883907503	12.458706937234544	37.32892873997169	1.4157621519584709
I	98.48985370457764	96.03586597451627	78.62199150542709	89.85370457763095	90.93912222746579	91.31665880132138	91.22227465785748	41.3874469089193	75.97923548843795	88.81547899952807	71.44879660217084	99.10335063709297	40.82114204813591	63.473336479471456	49.787635677206225	17.225106182161397	12.836243511090137	7.6923076923076925	7.220386974988202	0.4719207173194903
N	82.53893345917885	97.92354884379424	89.33459178857952	87.7772534214252	26.238791882963664	97.16847569608305	88.48513449740445	73.71401604530439	87.5884851344974	88.10759792354884	83.76592732420953	22.180273714016046	98.44266163284568	88.53232656913639	7.928268050967438	40.91552619159981	51.95847097687588	44.31335535630014	6.370929683813118	0.4719207173194903
Q	88.72109485606418	96.97970740915525	96.93251533742331	97.4988201982067	38.65030674846626	95.79990561585655	94.62010382255781	89.9008966493629	71.82633317602642	98.11231713072203	52.24162340726758	6.1821613968853235	71.96790939122228	98.86739027843322	3.8697498820198204	50.21236432279377	90.65596979707409	51.81689476168003	8.400188768286927	0.5191127890514393
F	98.11231713072203	93.29872581406323	61.963190184049076	40.96271826333176	55.26191599811232	97.12128362435111	38.08400188768287	26.191599811231715	25.955639452571965	88.81547899952807	67.34308636149126	64.79471448796602	21.04766399244927	38.9806512505899	98.48985370457764	6.559697970740916	5.568664464369986	0.7550731477111845	9.815950920245399	0.4247286455875413
Y	63.00141576215196	92.590844738084	74.70504955167532	77.30061349693251	10.571024067956584	96.36621047663992	18.357715903728174	61.44407739499764	38.41434638980651	94.71448796602171	76.07361963190185	26.710712600283156	48.32468145351581	94.57291175082587	17.272298253893346	94.52571967909391	35.96035865974516	0.8022652194431336	4.766399244926852	0.6134969325153374
H	71.82633317602642	96.08305804624823	71.16564417177914	63.56772062293534	12.977819726285983	90.65596979707409	78.99952807928268	89.85370457763095	56.72487022180274	92.21330816422841	67.43747050495517	8.022652194431336	68.38131193959414	95.1864086833412	11.420481359131667	9.863142991977348	98.44266163284568	2.0292590844738085	3.350637092968381	0.33034450212364325
M	32.98725814063238	82.01982067012742	46.34261444077395	67.29589428975932	25.530910806984426	96.83813119395943	46.2010382255781	18.971212836243513	40.30202925908448	94.43133553563001	43.039169419537515	9.24964605946201	54.742803209060874	93.67626238791883	2.784332232184993	2.3124115148655027	8.447380840018877	93.01557338367155	3.5865974516281263	0.28315243039169424
C	57.10240679565833	76.35677206229353	29.0703161868806	14.582350165172251	26.474752241623406	73.5252477583766	41.52902312411515	45.77630957999056	16.139688532326566	48.985370457763096	14.440773949976403	8.447380840018877	18.971212836243513	9.060877772534216	9.202453987730062	5.710240679565834	6.040585181689476	0.4247286455875413	91.74138744690892	0.8966493629070316
W	37.09296838131194	20.198206701274184	9.957527135441246	9.155261915998112	8.541764983482775	52.28881547899953	8.919301557338368	25.389334591788582	5.379896177442189	14.912694667295895	6.842850401132609	1.2269938650306749	3.6809815950920246	31.099575271354414	3.5865974516281263	2.265219443133554	0.7078810759792354	0.37753657385559225	4.624823029731005	18.688060405851818
