# Supplementary material for: Identification of Low-Complexity Domains by Compositional Signatures Reveals Class-Specific Frequencies and Functions Across the Domains of Life
Source: PLoS Comput Biol. 2024 May 15;20(5):e1011372. doi: 10.1371/journal.pcbi.1011372 (PMC11132505; doi:10.1371/journal.pcbi.1011372)
Supplement: S5 Table — Same as S2 Table but with values corresponding to viruses. (TSV) [file pcbi.1011372.s027.tsv]

Secondary LCD Class	L	A	S	V	G	E	T	K	D	I	R	N	P	F	Q	Y	M	H	W	C
L	32.90693362995921	10.131627734519837	2.0114942528735633	1.399703374119392	5.348535409714498	3.077493511308862	1.0938079347423062	1.7055988134964777	1.622172784575454	2.159807193177605	0.9454949944382648	0.5190952910641453	1.7612161661104933	0.2410085279940675	1.0196514645902857	0.03707823507601038	0.0	0.04634779384501298	0.0	0.06488691138301816
A	2.660363366703745	49.35113088616982	4.606970708194289	1.7241379310344827	16.981831664812756	5.617352614015573	4.996292176492399	4.375231738969225	1.7890248424175008	0.9547645532072673	4.217649239896181	0.49128661475713753	8.472376714868373	0.05561735261401557	3.8283277715980715	0.009269558769002595	0.03707823507601038	0.01853911753800519	0.0	0.01853911753800519
S	1.6777901371894697	9.872080088987763	33.41675936225435	0.4263997033741194	11.568409343715238	2.502780867630701	4.087875417130145	1.9651464590285501	2.3359288097886544	0.5376344086021506	3.439006303299963	1.307007786429366	3.0311457174638488	0.14831294030404152	0.7044864664441972	0.027808676307007785	0.01853911753800519	0.10196514645902854	0.009269558769002595	0.12050426399703375
V	2.614015572858732	10.131627734519837	1.4553207267334076	12.476826103077492	3.049684835001854	3.531701890989989	2.3173896922506487	1.6592510196514647	1.0011123470522802	1.1030774935113088	0.9362254356692622	0.46347793845012975	2.354467927326659	0.10196514645902854	0.3615127919911012	0.0	0.009269558769002595	0.0	0.0	0.04634779384501298
G	2.5120504263997034	20.365220615498703	6.738969225064887	0.8249907304412311	39.25658138672599	1.7241379310344827	3.0033370411568407	1.4367816091954022	2.5583982202447166	0.5747126436781609	3.2999629217649242	0.9825732295142751	2.7345198368557657	0.009269558769002595	1.7982944011865034	0.027808676307007785	0.2688172043010753	0.14831294030404152	0.0	0.2688172043010753
E	1.0011123470522802	12.884686688913607	1.8631813125695216	0.778642936596218	1.6870596959584723	32.77715980719318	1.2791991101223583	5.64516129032258	6.7296996662958835	0.11123470522803114	1.9095291064145345	0.23173896922506487	3.550241008527994	0.009269558769002595	1.371894697812384	0.027808676307007785	0.0	0.01853911753800519	0.0	0.027808676307007785
T	0.7415647015202077	11.827956989247312	5.005561735261402	0.39859102706711164	6.015943641082684	2.3081201334816464	25.87133852428624	1.7055988134964777	0.8898776418242491	0.44493882091212456	1.418242491657397	1.0752688172043012	4.2361883574341865	0.04634779384501298	0.5098257322951428	0.03707823507601038	0.03707823507601038	0.01853911753800519	0.0	0.027808676307007785
K	0.6210604375231739	12.393400074156471	2.0485724879495737	0.1946607341490545	1.8909899888765296	5.7934742306266225	1.3904338153503892	25.20393029291806	1.2884686688913607	0.3800519095291064	1.4553207267334076	0.7971820541342233	1.9095291064145345	0.01853911753800519	0.4078605858361142	0.009269558769002595	0.01853911753800519	0.07415647015202076	0.0	0.11123470522803114
D	0.9176863181312569	6.015943641082684	2.771598071931776	0.3615127919911012	3.188728216536893	6.989247311827956	0.685947348906192	2.0856507230255836	19.039673711531332	0.2688172043010753	0.8157211716722284	0.778642936596218	2.17834631071561	0.0	0.1946607341490545	0.09269558769002596	0.0	0.09269558769002596	0.0	0.03707823507601038
I	2.567667779013719	3.235076010381906	1.0381905821282906	0.685947348906192	2.067111605487579	1.4089729328883944	0.8991472005932517	0.8620689655172413	0.7044864664441972	9.17686318131257	0.08342602892102337	0.8806080830552466	0.5561735261401557	0.18539117538005193	0.14831294030404152	0.08342602892102337	0.0	0.0	0.0	0.0
R	0.8249907304412311	8.518724508713385	3.2628846866889134	0.1946607341490545	3.5687801260659993	2.67890248424175	0.6117908787541714	1.1865035224323321	0.3522432332220986	0.009269558769002595	23.340748980348536	0.3522432332220986	1.8075639599555062	0.009269558769002595	0.6210604375231739	0.01853911753800519	0.027808676307007785	0.12977382276603633	0.009269558769002595	0.009269558769002595
N	0.3615127919911012	2.1876158694846124	1.3626251390433817	0.11123470522803114	3.763440860215054	0.46347793845012975	1.2977382276603633	0.9454949944382648	0.9362254356692622	0.4542083796811272	0.342973674453096	8.38895068594735	0.5469039673711531	0.009269558769002595	1.4831294030404154	0.10196514645902854	0.10196514645902854	0.08342602892102337	0.0	0.06488691138301816
P	0.5561735261401557	10.799035965888024	2.7159807193177605	0.7230255839822024	5.042639970337412	4.1527623285131625	2.966258806080831	1.853911753800519	0.8991472005932517	0.08342602892102337	1.7890248424175008	0.25954764553207266	25.14831294030404	0.027808676307007785	3.9302929180571002	0.05561735261401557	0.1761216166110493	0.04634779384501298	0.0	0.08342602892102337
F	1.1401557285873194	0.2410085279940675	0.389321468298109	0.12977382276603633	0.6766777901371894	0.1946607341490545	0.07415647015202076	0.22246941045606228	0.389321468298109	0.5005561735261401	0.13904338153503892	0.2131998516870597	0.08342602892102337	1.2977382276603633	0.11123470522803114	0.027808676307007785	0.009269558769002595	0.01853911753800519	0.0	0.009269558769002595
Q	0.25954764553207266	7.92547274749722	0.5190952910641453	0.10196514645902854	1.3811642565813866	1.4553207267334076	0.5561735261401557	0.4263997033741194	0.1761216166110493	0.01853911753800519	0.5190952910641453	0.732295142751205	1.9929551353355581	0.0	15.202076381164256	0.027808676307007785	0.10196514645902854	0.1575824990730441	0.0	0.0
Y	0.2131998516870597	0.18539117538005193	0.5190952910641453	0.01853911753800519	0.732295142751205	0.2688172043010753	0.12977382276603633	0.37078235076010385	0.7508342602892102	0.25027808676307006	0.5469039673711531	0.37078235076010385	0.25027808676307006	0.03707823507601038	0.25027808676307006	0.9825732295142751	0.0	0.0	0.0	0.01853911753800519
M	0.11123470522803114	0.33370411568409347	0.11123470522803114	0.027808676307007785	0.482017055988135	0.10196514645902854	0.12050426399703375	0.08342602892102337	0.04634779384501298	0.03707823507601038	0.08342602892102337	0.11123470522803114	0.1761216166110493	0.0	0.6210604375231739	0.0	0.5932517612161661	0.0	0.0	0.009269558769002595
H	0.07415647015202076	0.1946607341490545	0.3244345569150908	0.009269558769002595	0.25027808676307006	0.04634779384501298	0.13904338153503892	0.1761216166110493	0.08342602892102337	0.0	0.2688172043010753	0.09269558769002596	0.2410085279940675	0.027808676307007785	0.28735632183908044	0.0	0.0	0.7879124953652206	0.009269558769002595	0.009269558769002595
W	0.09269558769002596	0.2039302929180571	0.01853911753800519	0.0	0.16685205784204674	0.009269558769002595	0.009269558769002595	0.0	0.009269558769002595	0.0	0.44493882091212456	0.06488691138301816	0.01853911753800519	0.0	0.0	0.0	0.0	0.0	0.03707823507601038	0.009269558769002595
C	0.1761216166110493	0.08342602892102337	0.2131998516870597	0.05561735261401557	0.2131998516870597	0.08342602892102337	0.027808676307007785	0.1575824990730441	0.07415647015202076	0.0	0.09269558769002596	0.04634779384501298	0.2131998516870597	0.009269558769002595	0.01853911753800519	0.01853911753800519	0.009269558769002595	0.0	0.009269558769002595	1.0474601408972934
