# Supplementary material for: Identification of Low-Complexity Domains by Compositional Signatures Reveals Class-Specific Frequencies and Functions Across the Domains of Life
Source: PLoS Comput Biol. 2024 May 15;20(5):e1011372. doi: 10.1371/journal.pcbi.1011372 (PMC11132505; doi:10.1371/journal.pcbi.1011372)
Supplement: S6 Table — For each domain of life, 50 proteomes were selected at random. For each proteome, LCD-Composer searches were repeated with a range of window sizes (S2 and S20A Figs) and composition thresholds (S3–S4 and S20B Figs). (TSV) [file pcbi.1011372.s028.tsv]

Domain of Life	UniProt ID
Archaea	UP000000242_399549
Archaea	UP000000590_267377
Archaea	UP000000674_349307
Archaea	UP000000805_243232
Archaea	UP000001304_583356
Archaea	UP000002199_224325
Archaea	UP000002408_456442
Archaea	UP000002654_768679
Archaea	UP000005877_1110509
Archaea	UP000006565_679926
Archaea	UP000006794_797210
Archaea	UP000007722_456320
Archaea	UP000008037_1237085
Archaea	UP000009007_1201294
Archaea	UP000010878_694430
Archaea	UP000011602_1227499
Archaea	UP000013307_387631
Archaea	UP000014065_859192
Archaea	UP000014066_224719
Archaea	UP000014660_333146
Archaea	UP000017931_667138
Archaea	UP000018052_667137
Archaea	UP000024332_1160895
Archaea	UP000027027_1495067
Archaea	UP000030648_1412872
Archaea	UP000030650_1085028
Archaea	UP000031363_1502294
Archaea	UP000053331_2248
Archaea	UP000054200_1527301
Archaea	UP000070171_1698288
Archaea	UP000070175_1698285
Archaea	UP000070414_1698268
Archaea	UP000070549_1698278
Archaea	UP000070633_1698284
Archaea	UP000077275_47311
Archaea	UP000094058_1849261
Archaea	UP000184357_43928
Archaea	UP000196489_1932700
Archaea	UP000199289_1236180
Archaea	UP000216554_1383850
Archaea	UP000236403_2035438
Archaea	UP000245556_1987488
Archaea	UP000245577_190976
Archaea	UP000248971_1945579
Archaea	UP000282322_671145
Archaea	UP000293923_2250255
Archaea	UP000323283_2563600
Archaea	UP000431469_2668070
Archaea	UP000473608_2690782
Archaea	UP000646946_2756139
Bacteria	UP000000268_329726
Bacteria	UP000001192_391038
Bacteria	UP000001937_106370
Bacteria	UP000003544_1026882
Bacteria	UP000004198_536227
Bacteria	UP000008812_243272
Bacteria	UP000010305_1123866
Bacteria	UP000010384_251229
Bacteria	UP000017184_946483
Bacteria	UP000018262_1262873
Bacteria	UP000018410_1263003
Bacteria	UP000030170_1497020
Bacteria	UP000032266_1445510
Bacteria	UP000036923_398512
Bacteria	UP000050580_1610491
Bacteria	UP000050966_1736341
Bacteria	UP000054172_1702214
Bacteria	UP000061032_1739113
Bacteria	UP000070620_47874
Bacteria	UP000076310_1524462
Bacteria	UP000092498_1759059
Bacteria	UP000192266_645990
Bacteria	UP000194664_1930667
Bacteria	UP000198584_571932
Bacteria	UP000198594_1761882
Bacteria	UP000236571_2035415
Bacteria	UP000237061_1664
Bacteria	UP000243240_1799656
Bacteria	UP000244937_2172098
Bacteria	UP000249713_2230886
Bacteria	UP000249870_1912928
Bacteria	UP000253860_2203891
Bacteria	UP000266860_1630648
Bacteria	UP000269803_2485200
Bacteria	UP000281813_1435466
Bacteria	UP000287470_2306974
Bacteria	UP000287609_2306976
Bacteria	UP000288547_2498849
Bacteria	UP000292783_1978525
Bacteria	UP000295383_2512149
Bacteria	UP000297781_2559607
Bacteria	UP000306808_2571155
Bacteria	UP000316426_2528022
Bacteria	UP000324781_659425
Bacteria	UP000451726_2690310
Bacteria	UP000502747_2712222
Bacteria	UP000503096_2732487
Bacteria	UP000509597_2739434
Bacteria	UP000537077_2268199
Bacteria	UP000545507_2610898
Eukaryota	UP000000689_1071378
Eukaryota	UP000000724_500485
Eukaryota	UP000001055_321614
Eukaryota	UP000001460_441375
Eukaryota	UP000002866_1071380
Eukaryota	UP000005446_1104152
Eukaryota	UP000007241_684364
Eukaryota	UP000007819_7029
Eukaryota	UP000008672_7897
Eukaryota	UP000008864_559305
Eukaryota	UP000024837_1043628
Eukaryota	UP000026960_65489
Eukaryota	UP000032180_77586
Eukaryota	UP000036403_67767
Eukaryota	UP000053257_745531
Eukaryota	UP000053268_66420
Eukaryota	UP000053620_279965
Eukaryota	UP000054304_1245769
Eukaryota	UP000076842_1353952
Eukaryota	UP000077086_1314672
Eukaryota	UP000184267_154538
Eukaryota	UP000187455_133383
Eukaryota	UP000188533_5353
Eukaryota	UP000192578_232323
Eukaryota	UP000193685_2754530
Eukaryota	UP000193719_1754191
Eukaryota	UP000194280_1157616
Eukaryota	UP000240830_1246581
Eukaryota	UP000261620_94237
Eukaryota	UP000261660_56723
Eukaryota	UP000266841_159749
Eukaryota	UP000283210_123683
Eukaryota	UP000283509_6689
Eukaryota	UP000291000_9925
Eukaryota	UP000298061_135208
Eukaryota	UP000472269_194338
Eukaryota	UP000492440_2600580
Eukaryota	UP000504612_8663
Eukaryota	UP000515156_1415580
Eukaryota	UP000517252_101201
Eukaryota	UP000524451_68486
Eukaryota	UP000527355_51298
Eukaryota	UP000551758_77932
Eukaryota	UP000553648_239386
Eukaryota	UP000557315_254528
Eukaryota	UP000557426_2585822
Eukaryota	UP000562238_321084
Eukaryota	UP000580825_312124
Eukaryota	UP000617340_30212
Eukaryota	UP000622797_1208366
Viruses	UP000002110_279530
Viruses	UP000006930_36351
Viruses	UP000008623_12179
Viruses	UP000010392_1147149
Viruses	UP000012980_10713
Viruses	UP000029358_1541823
Viruses	UP000052089_998829
Viruses	UP000052094_568209
Viruses	UP000116826_12618
Viruses	UP000170800_190064
Viruses	UP000201241_1868596
Viruses	UP000201312_1206313
Viruses	UP000201659_356862
Viruses	UP000202350_1922926
Viruses	UP000202538_1849545
Viruses	UP000203110_1923132
Viruses	UP000203402_575913
Viruses	UP000203867_380433
Viruses	UP000204159_1649240
Viruses	UP000204210_1729670
Viruses	UP000204316_642260
Viruses	UP000204485_1592090
Viruses	UP000204669_1923596
Viruses	UP000223891_2772511
Viruses	UP000224219_1838156
Viruses	UP000224933_1784947
Viruses	UP000226123_1655655
Viruses	UP000247176_679536
Viruses	UP000268570_2365057
Viruses	UP000275028_2419618
Viruses	UP000277199_2016462
Viruses	UP000289528_2484244
Viruses	UP000290802_1592117
Viruses	UP000296803_2558747
Viruses	UP000317067_2588506
Viruses	UP000321483_1653087
Viruses	UP000464561_2686469
Viruses	UP000501183_2485923
Viruses	UP000501694_2723938
Viruses	UP000502087_2656686
Viruses	UP000502290_2507572
Viruses	UP000502326_2656714
Viruses	UP000502572_2730621
Viruses	UP000503039_2591035
Viruses	UP000503377_1977075
Viruses	UP000510880_2743777
Viruses	UP000516130_2664396
Viruses	UP000516808_2759387
Viruses	UP000677786_2584397
Viruses	UP000682251_2600101
