# Supplementary material for: Identification of Low-Complexity Domains by Compositional Signatures Reveals Class-Specific Frequencies and Functions Across the Domains of Life
Source: PLoS Comput Biol. 2024 May 15;20(5):e1011372. doi: 10.1371/journal.pcbi.1011372 (PMC11132505; doi:10.1371/journal.pcbi.1011372)
Supplement: S7 Table — For each LCD class, the set of proteins with at least one LCD from the given class was tested for enriched functions by GO-term analysis. GO-term analyses were performed separately for all LCD classes in each organism with an available gene ontology. For any GO term significantly enriched (Šidák-corrected p < 0.05) for an LCD class in at least one organism, GO-term results for all other organisms in the same domain of life were searched to determine the number and percentage of organisms for which the same LCD class exhibited significant enrichment for the same GO term. Each row represents a single LCD class/GO term pair in one domain of life, along with the GO-term information, the number and percentage of organisms in that domain of life exhibiting significant enrichment, and Šidák-corrected p-values from each individual organism exhibiting significant enrichment. (ZIP) [file pcbi.1011372.s029.zip]

Archive with 1 entries (1 files):
- TableS7.tsv
