# Supplementary material for: Identification of Low-Complexity Domains by Compositional Signatures Reveals Class-Specific Frequencies and Functions Across the Domains of Life
Source: PLoS Comput Biol. 2024 May 15;20(5):e1011372. doi: 10.1371/journal.pcbi.1011372 (PMC11132505; doi:10.1371/journal.pcbi.1011372)
Supplement: S7 Table — For each LCD class, the set of proteins with at least one LCD from the given class was tested for enriched functions by GO-term analysis. GO-term analyses were performed separately for all LCD classes in each organism with an available gene ontology. For any GO term significantly enriched (Šidák-corrected p < 0.05) for an LCD class in at least one organism, GO-term results for all other organisms in the same domain of life were searched to determine the number and percentage of organisms for which the same LCD class exhibited significant enrichment for the same GO term. Each row represents a single LCD class/GO term pair in one domain of life, along with the GO-term information, the number and percentage of organisms in that domain of life exhibiting significant enrichment, and Šidák-corrected p-values from each individual organism exhibiting significant enrichment. (ZIP) [file pcbi.1011372.s029.zip › TableS7.tsv]

Domain of Life	LCD Class	GO term ID	GO term Category	GO term Description	Number of Organisms with GO term Significantly Enriched	Total Number of Organisms Analyzed	Percentage of Organisms with GO term Significantly Enriched	Sidak-corrected p-values (semicolon-delimited)	Corresponding Organism UniProt IDs (semicolon-delimited)	Percentage of GO term-Associated Proteins in Background Proteome
Archaea	A	GO:0034032	BP	purine nucleoside bisphosphate metabolic process	8	294	2.7210884353741496	9.18e-07;0.000233;0.000322;0.0012;0.00358;0.0102;0.0188;0.0265	UP000305339_1419722;UP000000254_399550;UP000054284_1326980;UP000030639_1070774;UP000423396_41675;UP000001137_397948;UP000005270_1184251;UP000067434_1550241	0.398;1.21;1.266;0.465;1.077;1.121;1.132;0.894
Archaea	A	GO:0033875	BP	ribonucleoside bisphosphate metabolic process	8	294	2.7210884353741496	9.18e-07;0.000233;0.000322;0.0012;0.00358;0.0102;0.0188;0.0265	UP000305339_1419722;UP000000254_399550;UP000054284_1326980;UP000030639_1070774;UP000423396_41675;UP000001137_397948;UP000005270_1184251;UP000067434_1550241	0.398;1.21;1.266;0.465;1.077;1.121;1.132;0.894
Archaea	A	GO:0033865	BP	nucleoside bisphosphate metabolic process	8	294	2.7210884353741496	9.18e-07;0.000233;0.000322;0.0012;0.00358;0.0102;0.0188;0.0265	UP000305339_1419722;UP000000254_399550;UP000054284_1326980;UP000030639_1070774;UP000423396_41675;UP000001137_397948;UP000005270_1184251;UP000067434_1550241	0.398;1.21;1.266;0.465;1.077;1.121;1.132;0.894
Archaea	A	GO:0009150	BP	purine ribonucleotide metabolic process	6	294	2.0408163265306123	0.000407;0.00184;0.00607;0.0131;0.0188;0.0287	UP000263012_2055893;UP000000254_399550;UP000030639_1070774;UP000067434_1550241;UP000054284_1326980;UP000305339_1419722	1.551;1.656;1.241;1.307;2.43;1.211
Archaea	A	GO:0018491	MF	2-oxobutyrate synthase activity	5	294	1.7006802721088436	0.00214;0.00617;0.0081;0.0119;0.0158	UP000000254_399550;UP000001137_397948;UP000423396_41675;UP000001015_273063;UP000054284_1326980	0.446;0.612;0.588;0.535;0.658
Archaea	A	GO:0034033	BP	purine nucleoside bisphosphate biosynthetic process	2	294	0.6802721088435374	0.000123;0.00314	UP000305339_1419722;UP000000254_399550	0.287;1.019
Archaea	A	GO:0034030	BP	ribonucleoside bisphosphate biosynthetic process	2	294	0.6802721088435374	0.000123;0.00314	UP000305339_1419722;UP000000254_399550	0.287;1.019
Archaea	A	GO:0033866	BP	nucleoside bisphosphate biosynthetic process	2	294	0.6802721088435374	0.000123;0.00314	UP000305339_1419722;UP000000254_399550	0.287;1.019
Archaea	A	GO:0006163	BP	purine nucleotide metabolic process	5	294	1.7006802721088436	0.000347;0.00252;0.0056;0.0318;0.0467	UP000263012_2055893;UP000305339_1419722;UP000000254_399550;UP000011568_931277;UP000054284_1326980	1.985;1.674;1.975;1.812;2.835
Archaea	A	GO:0071616	BP	acyl-CoA biosynthetic process	6	294	2.0408163265306123	0.00754;0.00985;0.0161;0.0247;0.0262;0.0298	UP000000254_399550;UP000001137_397948;UP000423396_41675;UP000009079_604354;UP000001015_273063;UP000054284_1326980	0.573;0.663;0.686;0.344;0.642;0.759
Archaea	A	GO:0035384	BP	thioester biosynthetic process	6	294	2.0408163265306123	0.00754;0.00985;0.0161;0.0247;0.0262;0.0298	UP000000254_399550;UP000001137_397948;UP000423396_41675;UP000009079_604354;UP000001015_273063;UP000054284_1326980	0.573;0.663;0.686;0.344;0.642;0.759
Archaea	A	GO:0019164	MF	pyruvate synthase activity	6	294	2.0408163265306123	0.00617;0.00754;0.0081;0.0119;0.0142;0.0158	UP000001137_397948;UP000000254_399550;UP000423396_41675;UP000001015_273063;UP000009079_604354;UP000054284_1326980	0.612;0.573;0.588;0.535;0.295;0.658
Archaea	A	GO:0016620	MF	oxidoreductase activity, acting on the aldehyde or oxo group of donors, NAD or NADP as acceptor	3	294	1.0204081632653061	0.00754;0.0311;0.0498	UP000000254_399550;UP000019024_797299;UP000030642_1238426	0.573;0.465;0.384
Archaea	A	GO:0006086	BP	acetyl-CoA biosynthetic process from pyruvate	6	294	2.0408163265306123	0.00617;0.00754;0.0081;0.0119;0.0158;0.0247	UP000001137_397948;UP000000254_399550;UP000423396_41675;UP000001015_273063;UP000054284_1326980;UP000009079_604354	0.612;0.573;0.588;0.535;0.658;0.344
Archaea	A	GO:0006085	BP	acetyl-CoA biosynthetic process	6	294	2.0408163265306123	0.00754;0.00985;0.0161;0.0247;0.0262;0.0298	UP000000254_399550;UP000001137_397948;UP000423396_41675;UP000009079_604354;UP000001015_273063;UP000054284_1326980	0.573;0.663;0.686;0.344;0.642;0.759
Archaea	A	GO:0072521	BP	purine-containing compound metabolic process	3	294	1.0204081632653061	0.00117;0.00505;0.00826	UP000263012_2055893;UP000305339_1419722;UP000000254_399550	2.109;1.769;2.102
Archaea	A	GO:0044272	BP	sulfur compound biosynthetic process	9	294	3.061224489795918	0.0106;0.0107;0.014;0.0159;0.016;0.0189;0.0303;0.0357;0.0397	UP000423396_41675;UP000000254_399550;UP000001015_273063;UP000007478_391623;UP000001974_273057;UP000054284_1326980;UP000000536_69014;UP000005270_1184251;UP000002613_589924	1.322;1.274;1.176;1.413;1.839;1.418;1.565;1.273;1.015
Archaea	A	GO:0009259	BP	ribonucleotide metabolic process	3	294	1.0204081632653061	0.00121;0.0119;0.0288	UP000263012_2055893;UP000000254_399550;UP000030639_1070774	1.954;2.229;1.52
Archaea	A	GO:0035383	BP	thioester metabolic process	5	294	1.7006802721088436	0.000469;0.000619;0.00178;0.0124;0.0394	UP000001137_397948;UP000423396_41675;UP000054284_1326980;UP000000254_399550;UP000009079_604354	0.714;0.784;0.911;0.637;0.393
Archaea	A	GO:0006637	BP	acyl-CoA metabolic process	5	294	1.7006802721088436	0.000469;0.000619;0.00178;0.0124;0.0394	UP000001137_397948;UP000423396_41675;UP000054284_1326980;UP000000254_399550;UP000009079_604354	0.714;0.784;0.911;0.637;0.393
Archaea	A	GO:0006084	BP	acetyl-CoA metabolic process	5	294	1.7006802721088436	0.000469;0.000619;0.00178;0.0124;0.0394	UP000001137_397948;UP000423396_41675;UP000054284_1326980;UP000000254_399550;UP000009079_604354	0.714;0.784;0.911;0.637;0.393
Archaea	A	GO:0019693	BP	ribose phosphate metabolic process	3	294	1.0204081632653061	0.00164;0.0141;0.0391	UP000263012_2055893;UP000000254_399550;UP000030639_1070774	1.985;2.293;1.551
Archaea	A	GO:0009152	BP	purine ribonucleotide biosynthetic process	2	294	0.6802721088435374	0.0151;0.0178	UP000263012_2055893;UP000000254_399550	1.427;1.401
Archaea	A	GO:0055085	BP	transmembrane transport	16	294	5.442176870748299	4.89e-08;3.09e-06;1.15e-05;2.37e-05;0.000762;0.00301;0.0111;0.0118;0.0136;0.0181;0.0187;0.0251;0.0356;0.0358;0.0388;0.0421	UP000509448_1874277;UP000002654_768679;UP000186914_553468;UP000000346_666510;UP000607197_1383812;UP000610960_62609;UP000010846_797302;UP000183275_1202768;UP000187924_1932360;UP000000262_453591;UP000002593_415426;UP000236755_555874;UP000053352_2309;UP000377803_2565781;UP000276741_1670455;UP000263012_2055893	5.802;4.494;5.977;5.604;6.632;5.111;5.227;6.626;4.321;3.278;4.37;5.876;3.995;2.754;5.975;6.141
Archaea	A	GO:0050524	MF	coenzyme-B sulfoethylthiotransferase activity	5	294	1.7006802721088436	0.00164;0.00246;0.0066;0.028;0.0385	UP000009227_880724;UP000002315_523846;UP000005223_187420;UP000000365_410358;UP000007490_877455	0.342;0.468;0.321;0.345;0.241
Archaea	A	GO:0120251	BP	hydrocarbon biosynthetic process	15	294	5.1020408163265305	3.54e-09;3.48e-05;3.85e-05;4.69e-05;4.86e-05;6.2e-05;0.000165;0.0002;0.000301;0.000549;0.00191;0.00193;0.00421;0.00981;0.0383	UP000077066_55758;UP000077275_47311;UP000009227_880724;UP000094707_118062;UP000005223_187420;UP000017867_1379702;UP000033049_1434100;UP000094736_1860100;UP000077245_49547;UP000007490_877455;UP000019483_1090322;UP000191661_1300164;UP000245577_190976;UP000008680_634498;UP000000365_410358	1.25;1.213;1.882;1.111;1.82;1.391;2.069;1.109;1.169;1.163;1.683;1.326;1.455;1.041;1.61
Archaea	A	GO:0045333	BP	cellular respiration	15	294	5.1020408163265305	3.54e-09;3.48e-05;3.85e-05;4.69e-05;4.86e-05;6.2e-05;0.000165;0.0002;0.000301;0.000549;0.00193;0.00263;0.00421;0.00981;0.0383	UP000077066_55758;UP000077275_47311;UP000009227_880724;UP000094707_118062;UP000005223_187420;UP000017867_1379702;UP000033049_1434100;UP000094736_1860100;UP000077245_49547;UP000007490_877455;UP000191661_1300164;UP000019483_1090322;UP000245577_190976;UP000008680_634498;UP000000365_410358	1.25;1.213;1.882;1.111;1.82;1.391;2.069;1.109;1.169;1.163;1.326;1.751;1.455;1.041;1.61
Archaea	A	GO:0043447	BP	alkane biosynthetic process	15	294	5.1020408163265305	3.54e-09;3.48e-05;3.85e-05;4.69e-05;4.86e-05;6.2e-05;0.000165;0.0002;0.000301;0.000549;0.00191;0.00193;0.00421;0.00981;0.0383	UP000077066_55758;UP000077275_47311;UP000009227_880724;UP000094707_118062;UP000005223_187420;UP000017867_1379702;UP000033049_1434100;UP000094736_1860100;UP000077245_49547;UP000007490_877455;UP000019483_1090322;UP000191661_1300164;UP000245577_190976;UP000008680_634498;UP000000365_410358	1.25;1.213;1.882;1.111;1.82;1.391;2.069;1.109;1.169;1.163;1.683;1.326;1.455;1.041;1.61
Archaea	A	GO:0043446	BP	cellular alkane metabolic process	15	294	5.1020408163265305	3.54e-09;3.48e-05;3.85e-05;4.69e-05;4.86e-05;6.2e-05;0.000165;0.0002;0.000301;0.000549;0.00191;0.00193;0.00421;0.00981;0.0383	UP000077066_55758;UP000077275_47311;UP000009227_880724;UP000094707_118062;UP000005223_187420;UP000017867_1379702;UP000033049_1434100;UP000094736_1860100;UP000077245_49547;UP000007490_877455;UP000019483_1090322;UP000191661_1300164;UP000245577_190976;UP000008680_634498;UP000000365_410358	1.25;1.213;1.882;1.111;1.82;1.391;2.069;1.109;1.169;1.163;1.683;1.326;1.455;1.041;1.61
Archaea	A	GO:0015980	BP	energy derivation by oxidation of organic compounds	15	294	5.1020408163265305	3.54e-09;3.48e-05;3.85e-05;4.69e-05;4.86e-05;6.2e-05;0.0002;0.000233;0.000301;0.000549;0.00193;0.00357;0.00421;0.00981;0.0383	UP000077066_55758;UP000077275_47311;UP000009227_880724;UP000094707_118062;UP000005223_187420;UP000017867_1379702;UP000094736_1860100;UP000033049_1434100;UP000077245_49547;UP000007490_877455;UP000191661_1300164;UP000019483_1090322;UP000245577_190976;UP000008680_634498;UP000000365_410358	1.25;1.213;1.882;1.111;1.82;1.391;1.109;2.131;1.169;1.163;1.326;1.82;1.455;1.041;1.61
Archaea	A	GO:0015975	BP	energy derivation by oxidation of reduced inorganic compounds	15	294	5.1020408163265305	3.54e-09;3.48e-05;3.85e-05;4.69e-05;4.86e-05;6.2e-05;0.000165;0.0002;0.000301;0.000549;0.00191;0.00193;0.00421;0.00981;0.0383	UP000077066_55758;UP000077275_47311;UP000009227_880724;UP000094707_118062;UP000005223_187420;UP000017867_1379702;UP000033049_1434100;UP000094736_1860100;UP000077245_49547;UP000007490_877455;UP000019483_1090322;UP000191661_1300164;UP000245577_190976;UP000008680_634498;UP000000365_410358	1.25;1.213;1.882;1.111;1.82;1.391;2.069;1.109;1.169;1.163;1.683;1.326;1.455;1.041;1.61
Archaea	A	GO:0015948	BP	methanogenesis	15	294	5.1020408163265305	3.54e-09;3.48e-05;3.85e-05;4.69e-05;4.86e-05;6.2e-05;0.000165;0.0002;0.000301;0.000549;0.00191;0.00193;0.00421;0.00981;0.0383	UP000077066_55758;UP000077275_47311;UP000009227_880724;UP000094707_118062;UP000005223_187420;UP000017867_1379702;UP000033049_1434100;UP000094736_1860100;UP000077245_49547;UP000007490_877455;UP000019483_1090322;UP000191661_1300164;UP000245577_190976;UP000008680_634498;UP000000365_410358	1.25;1.213;1.882;1.111;1.82;1.391;2.069;1.109;1.169;1.163;1.683;1.326;1.455;1.041;1.61
Archaea	A	GO:0015947	BP	methane metabolic process	15	294	5.1020408163265305	3.54e-09;3.48e-05;3.85e-05;4.69e-05;4.86e-05;6.2e-05;0.000165;0.0002;0.000301;0.000549;0.00191;0.00193;0.00421;0.00981;0.0383	UP000077066_55758;UP000077275_47311;UP000009227_880724;UP000094707_118062;UP000005223_187420;UP000017867_1379702;UP000033049_1434100;UP000094736_1860100;UP000077245_49547;UP000007490_877455;UP000019483_1090322;UP000191661_1300164;UP000245577_190976;UP000008680_634498;UP000000365_410358	1.25;1.213;1.882;1.111;1.82;1.391;2.069;1.109;1.169;1.163;1.683;1.326;1.455;1.041;1.61
Archaea	A	GO:0009061	BP	anaerobic respiration	15	294	5.1020408163265305	3.54e-09;3.48e-05;3.85e-05;4.69e-05;4.86e-05;6.2e-05;0.000165;0.0002;0.000301;0.000549;0.00191;0.00193;0.00421;0.00981;0.0383	UP000077066_55758;UP000077275_47311;UP000009227_880724;UP000094707_118062;UP000005223_187420;UP000017867_1379702;UP000033049_1434100;UP000094736_1860100;UP000077245_49547;UP000007490_877455;UP000019483_1090322;UP000191661_1300164;UP000245577_190976;UP000008680_634498;UP000000365_410358	1.25;1.213;1.882;1.111;1.82;1.391;2.069;1.109;1.169;1.163;1.683;1.326;1.455;1.041;1.61
Archaea	A	GO:0043436	BP	oxoacid metabolic process	18	294	6.122448979591836	4.63e-05;6.46e-05;0.000209;0.000915;0.0028;0.00282;0.00318;0.00377;0.00446;0.00509;0.00664;0.00879;0.0111;0.0118;0.0182;0.0253;0.034;0.0481	UP000000554_64091;UP000001169_272569;UP000473608_2690782;UP000030639_1070774;UP000252983_29295;UP000186165_1873524;UP000305339_1419722;UP000001975_362976;UP000030642_1238426;UP000258613_2044521;UP000010846_797302;UP000030660_1412871;UP000509750_2743090;UP000191169_1853690;UP000198397_63740;UP000199215_1267564;UP000186914_553468;UP000011669_1227455	7.676;4.865;6.507;5.583;4.648;7.623;5.419;6.296;4.782;5.437;5.873;5.542;5.196;5.072;5.666;5.771;4.34;5.696
Archaea	A	GO:0019752	BP	carboxylic acid metabolic process	18	294	6.122448979591836	4.63e-05;4.8e-05;0.00018;0.00159;0.00243;0.00282;0.00286;0.00294;0.004;0.00509;0.00597;0.00766;0.0079;0.0108;0.0111;0.0253;0.0314;0.0481	UP000000554_64091;UP000001169_272569;UP000473608_2690782;UP000252983_29295;UP000030639_1070774;UP000186165_1873524;UP000305339_1419722;UP000001975_362976;UP000030642_1238426;UP000258613_2044521;UP000010846_797302;UP000030660_1412871;UP000198397_63740;UP000191169_1853690;UP000509750_2743090;UP000199215_1267564;UP000186914_553468;UP000011669_1227455	7.676;4.818;6.473;4.609;5.521;7.623;5.387;6.218;4.747;5.437;5.841;5.507;5.518;5.043;5.196;5.771;4.319;5.696
Archaea	A	GO:0006520	BP	amino acid metabolic process	5	294	1.7006802721088436	0.000114;0.000327;0.000935;0.0149;0.0324	UP000000554_64091;UP000252983_29295;UP000473608_2690782;UP000030642_1238426;UP000001975_362976	5.53;3.649;5.123;3.735;5.006
Archaea	A	GO:1901605	BP	alpha-amino acid metabolic process	3	294	1.0204081632653061	0.000782;0.014;0.0369	UP000000554_64091;UP000252983_29295;UP000473608_2690782	3.508;2.113;3.115
Archaea	A	GO:0007165	BP	signal transduction	3	294	1.0204081632653061	4.22e-18;6.52e-08;0.00117	UP000245657_668570;UP000001941_323259;UP000000554_64091	5.745;5.248;1.816
Archaea	A	GO:0046394	BP	carboxylic acid biosynthetic process	4	294	1.3605442176870748	0.00144;0.0148;0.0348;0.0457	UP000000554_64091;UP000030639_1070774;UP000001879_547559;UP000252983_29295	3.467;3.133;2.403;2.036
Archaea	A	GO:0016053	BP	organic acid biosynthetic process	4	294	1.3605442176870748	0.00144;0.0148;0.0348;0.0457	UP000000554_64091;UP000030639_1070774;UP000001879_547559;UP000252983_29295	3.467;3.133;2.403;2.036
Archaea	A	GO:0008652	BP	amino acid biosynthetic process	4	294	1.3605442176870748	0.00165;0.0135;0.0317;0.0464	UP000000554_64091;UP000030639_1070774;UP000252983_29295;UP000001975_362976	2.765;2.854;1.69;3.246
Archaea	A	GO:0006796	BP	phosphate-containing compound metabolic process	14	294	4.761904761904762	2.99e-06;2.1e-05;3.45e-05;0.00045;0.00256;0.00937;0.0122;0.0158;0.0161;0.0167;0.0189;0.019;0.0276;0.0277	UP000011626_797114;UP000011568_931277;UP000030660_1412871;UP000263012_2055893;UP000305339_1419722;UP000473608_2690782;UP000000554_64091;UP000199451_660521;UP000216308_1383851;UP000186165_1873524;UP000276588_2216978;UP000014072_1333523;UP000008243_309800;UP000030679_1412874	4.576;4.481;6.027;5.335;6.025;5.677;7.016;4.717;5.674;6.908;7.727;5.941;4.922;5.012
Archaea	A	GO:1901607	BP	alpha-amino acid biosynthetic process	1	294	0.3401360544217687	0.0419	UP000000554_64091	1.94
Archaea	A	GO:0047553	MF	2-oxoglutarate synthase activity	3	294	1.0204081632653061	0.0081;0.0119;0.0158	UP000423396_41675;UP000001015_273063;UP000054284_1326980	0.588;0.535;0.658
Archaea	A	GO:0016625	MF	oxidoreductase activity, acting on the aldehyde or oxo group of donors, iron-sulfur protein as acceptor	3	294	1.0204081632653061	0.0177;0.0289;0.0409	UP000001137_397948;UP000423396_41675;UP000001015_273063	1.223;0.784;0.713
Archaea	A	GO:0006090	BP	pyruvate metabolic process	4	294	1.3605442176870748	0.000395;0.00752;0.0231;0.0403	UP000009079_604354;UP000001137_397948;UP000001304_583356;UP000006681_572478	0.983;1.07;0.674;1.163
Archaea	A	GO:0046872	MF	metal ion binding	8	294	2.7210884353741496	0.0036;0.00949;0.0116;0.0131;0.0192;0.0202;0.0275;0.0439	UP000030679_1412874;UP000001879_547559;UP000199215_1267564;UP000001169_272569;UP000258613_2044521;UP000198856_890420;UP000010846_797302;UP000011554_29540	8.307;7.685;9.33;8.739;8.382;8.676;9.132;8.144
Archaea	A	GO:0032787	BP	monocarboxylic acid metabolic process	2	294	0.6802721088435374	0.00163;0.0433	UP000009079_604354;UP000001304_583356	1.278;0.778
Archaea	A	GO:0042364	BP	water-soluble vitamin biosynthetic process	8	294	2.7210884353741496	2.76e-06;2.89e-05;0.00196;0.00347;0.0113;0.0126;0.043;0.0489	UP000305339_1419722;UP000001879_547559;UP000199215_1267564;UP000216308_1383851;UP000198397_63740;UP000277703_2282131;UP000258613_2044521;UP000006794_797210	0.972;0.619;0.962;0.733;0.653;0.595;0.884;0.9
Archaea	A	GO:0009110	BP	vitamin biosynthetic process	8	294	2.7210884353741496	2.76e-06;2.89e-05;0.00196;0.00347;0.0113;0.0126;0.043;0.0489	UP000305339_1419722;UP000001879_547559;UP000199215_1267564;UP000216308_1383851;UP000198397_63740;UP000277703_2282131;UP000258613_2044521;UP000006794_797210	0.972;0.619;0.962;0.733;0.653;0.595;0.884;0.9
Archaea	A	GO:0006767	BP	water-soluble vitamin metabolic process	8	294	2.7210884353741496	1.58e-06;0.0001;0.000273;0.000959;0.00262;0.0152;0.0212;0.0223	UP000305339_1419722;UP000001879_547559;UP000216308_1383851;UP000199215_1267564;UP000198397_63740;UP000050535_699431;UP000006794_797210;UP000277703_2282131	1.052;0.666;0.797;1.026;0.682;0.433;0.948;0.621
Archaea	A	GO:0000287	MF	magnesium ion binding	2	294	0.6802721088435374	0.00289;0.0102	UP000001879_547559;UP000010846_797302	1.428;1.839
Archaea	A	GO:0000166	MF	nucleotide binding	6	294	2.0408163265306123	0.00162;0.00611;0.013;0.0145;0.0298;0.0422	UP000014072_1333523;UP000001879_547559;UP000011669_1227455;UP000199170_660517;UP000276588_2216978;UP000199215_1267564	11.882;10.04;10.84;10.41;12.525;11.189
Archaea	A	GO:0043650	BP	dicarboxylic acid biosynthetic process	1	294	0.3401360544217687	0.0337	UP000001879_547559	0.262
Archaea	A	GO:1901566	BP	organonitrogen compound biosynthetic process	8	294	2.7210884353741496	0.00986;0.0113;0.0122;0.0191;0.0231;0.025;0.0284;0.0418	UP000011568_931277;UP000423396_41675;UP000030639_1070774;UP000305339_1419722;UP000033049_1434100;UP000054284_1326980;UP000001974_273057;UP000002487_188937	9.061;13.761;10.267;8.926;10.624;14.025;11.168;8.326
Archaea	A	GO:0009066	BP	aspartate family amino acid metabolic process	1	294	0.3401360544217687	0.0157	UP000001975_362976	0.978
Archaea	A	GO:0050497	MF	alkylthioltransferase activity	3	294	1.0204081632653061	0.00377;0.00567;0.0151	UP000009227_880724;UP000002315_523846;UP000005223_187420	0.399;0.546;0.375
Archaea	A	GO:0102483	MF	scopolin beta-glucosidase activity	1	294	0.3401360544217687	0.00714	UP000006794_797210	0.19
Archaea	A	GO:0015926	MF	glucosidase activity	1	294	0.3401360544217687	0.0287	UP000006794_797210	0.213
Archaea	A	GO:0008422	MF	beta-glucosidase activity	1	294	0.3401360544217687	0.0287	UP000006794_797210	0.213
Archaea	A	GO:0022900	BP	electron transport chain	1	294	0.3401360544217687	0.00877	UP000008037_1237085	0.852
Archaea	A	GO:0019637	BP	organophosphate metabolic process	6	294	2.0408163265306123	0.000265;0.0031;0.0134;0.0184;0.0192;0.0403	UP000263012_2055893;UP000011568_931277;UP000054284_1326980;UP000030679_1412874;UP000216308_1383851;UP000008243_309800	3.815;3.591;5.013;3.645;3.283;3.137
Archaea	A	GO:0019386	BP	methanogenesis, from carbon dioxide	7	294	2.380952380952381	1.82e-09;4.55e-05;0.00122;0.00144;0.00361;0.0405;0.0438	UP000077066_55758;UP000077275_47311;UP000094707_118062;UP000077245_49547;UP000191661_1300164;UP000008680_634498;UP000017867_1379702	0.677;0.631;0.598;0.661;0.663;0.679;0.695
Archaea	A	GO:0016310	BP	phosphorylation	1	294	0.3401360544217687	0.00105	UP000011626_797114	2.243
Archaea	A	GO:0016301	MF	kinase activity	1	294	0.3401360544217687	0.00128	UP000011626_797114	2.266
Archaea	A	GO:0004222	MF	metalloendopeptidase activity	1	294	0.3401360544217687	0.0219	UP000011626_797114	0.493
Archaea	A	GO:0072488	BP	ammonium transmembrane transport	1	294	0.3401360544217687	0.00133	UP000013307_387631	0.136
Archaea	A	GO:0008519	MF	ammonium transmembrane transporter activity	1	294	0.3401360544217687	0.00133	UP000013307_387631	0.136
Archaea	A	GO:0017076	MF	purine nucleotide binding	1	294	0.3401360544217687	0.0446	UP000014072_1333523	9.725
Archaea	A	GO:0050897	MF	cobalt ion binding	1	294	0.3401360544217687	0.00256	UP000019483_1090322	0.446
Archaea	A	GO:0031419	MF	cobalamin binding	1	294	0.3401360544217687	0.00393	UP000019483_1090322	0.481
Archaea	A	GO:0016616	MF	oxidoreductase activity, acting on the CH-OH group of donors, NAD or NADP as acceptor	1	294	0.3401360544217687	0.0164	UP000027027_1495067	0.922
Archaea	A	GO:0015936	BP	coenzyme A metabolic process	2	294	0.6802721088435374	5.79e-08;0.00638	UP000305339_1419722;UP000030639_1070774	0.303;0.341
Archaea	A	GO:0046395	BP	carboxylic acid catabolic process	1	294	0.3401360544217687	0.041	UP000030639_1070774	0.31
Archaea	A	GO:0016054	BP	organic acid catabolic process	1	294	0.3401360544217687	0.041	UP000030639_1070774	0.31
Archaea	A	GO:0015937	BP	coenzyme A biosynthetic process	2	294	0.6802721088435374	3.39e-05;0.041	UP000305339_1419722;UP000030639_1070774	0.239;0.31
Archaea	A	GO:0046112	BP	nucleobase biosynthetic process	1	294	0.3401360544217687	0.00892	UP000033049_1434100	0.34
Archaea	A	GO:0055086	BP	nucleobase-containing small molecule metabolic process	2	294	0.6802721088435374	0.00538;0.0219	UP000263012_2055893;UP000033049_1434100	3.35;3.212
Archaea	A	GO:0009112	BP	nucleobase metabolic process	1	294	0.3401360544217687	0.0238	UP000033049_1434100	0.401
Archaea	A	GO:0006207	BP	'de novo' pyrimidine nucleobase biosynthetic process	1	294	0.3401360544217687	0.0291	UP000033049_1434100	0.216
Archaea	A	GO:0004590	MF	orotidine-5'-phosphate decarboxylase activity	1	294	0.3401360544217687	0.0352	UP000033049_1434100	0.093
Archaea	A	GO:0016796	MF	exonuclease activity, active with either ribo- or deoxyribonucleic acids and producing 5'-phosphomonoesters	1	294	0.3401360544217687	0.0261	UP000070520_1698272	0.284
Archaea	A	GO:0008408	MF	3'-5' exonuclease activity	1	294	0.3401360544217687	0.0261	UP000070520_1698272	0.284
Archaea	A	GO:0042086	MF	5-methyl-5,6,7,8-tetrahydromethanopterin-dependent methyltransferase activity	1	294	0.3401360544217687	0.000397	UP000077066_55758	0.417
Archaea	A	GO:0030269	MF	tetrahydromethanopterin S-methyltransferase activity	1	294	0.3401360544217687	0.000397	UP000077066_55758	0.417
Archaea	A	GO:0008172	MF	S-methyltransferase activity	1	294	0.3401360544217687	0.00118	UP000077066_55758	0.521
Archaea	A	GO:0022853	MF	active monoatomic ion transmembrane transporter activity	2	294	0.6802721088435374	0.0103;0.0249	UP000245548_1987492;UP000094736_1860100	0.753;0.424
Archaea	A	GO:0019829	MF	ATPase-coupled monoatomic cation transmembrane transporter activity	1	294	0.3401360544217687	0.0249	UP000094736_1860100	0.424
Archaea	A	GO:0006400	BP	tRNA modification	1	294	0.3401360544217687	0.00622	UP000198397_63740	0.534
Archaea	A	GO:0034660	BP	ncRNA metabolic process	1	294	0.3401360544217687	0.0184	UP000198397_63740	1.721
Archaea	A	GO:0008033	BP	tRNA processing	1	294	0.3401360544217687	0.02	UP000198397_63740	0.89
Archaea	A	GO:0006399	BP	tRNA metabolic process	1	294	0.3401360544217687	0.0203	UP000198397_63740	1.602
Archaea	A	GO:0034470	BP	ncRNA processing	1	294	0.3401360544217687	0.0226	UP000198397_63740	1.009
Archaea	A	GO:0004553	MF	hydrolase activity, hydrolyzing O-glycosyl compounds	2	294	0.6802721088435374	8.12e-10;0.000346	UP000248329_2056317;UP000199062_767519	1.836;1.027
Archaea	A	GO:2000895	BP	hemicellulose catabolic process	1	294	0.3401360544217687	0.0392	UP000199062_767519	0.293
Archaea	A	GO:0045493	BP	xylan catabolic process	1	294	0.3401360544217687	0.0392	UP000199062_767519	0.293
Archaea	A	GO:0045491	BP	xylan metabolic process	1	294	0.3401360544217687	0.0392	UP000199062_767519	0.293
Archaea	A	GO:0044347	BP	cell wall polysaccharide catabolic process	1	294	0.3401360544217687	0.0392	UP000199062_767519	0.293
Archaea	A	GO:0044036	BP	cell wall macromolecule metabolic process	1	294	0.3401360544217687	0.0392	UP000199062_767519	0.293
Archaea	A	GO:0016998	BP	cell wall macromolecule catabolic process	1	294	0.3401360544217687	0.0392	UP000199062_767519	0.293
Archaea	A	GO:0010410	BP	hemicellulose metabolic process	1	294	0.3401360544217687	0.0392	UP000199062_767519	0.293
Archaea	A	GO:0010383	BP	cell wall polysaccharide metabolic process	1	294	0.3401360544217687	0.0392	UP000199062_767519	0.293
Archaea	A	GO:0019438	BP	aromatic compound biosynthetic process	2	294	0.6802721088435374	0.00278;0.038	UP000199215_1267564;UP000305339_1419722	5.515;5.26
Archaea	A	GO:0030554	MF	adenyl nucleotide binding	1	294	0.3401360544217687	0.00734	UP000199215_1267564	8.56
Archaea	A	GO:1901362	BP	organic cyclic compound biosynthetic process	2	294	0.6802721088435374	0.0128;0.0475	UP000199215_1267564;UP000305339_1419722	5.963;5.786
Archaea	A	GO:0005506	MF	iron ion binding	1	294	0.3401360544217687	0.0432	UP000236627_2035437	1.148
Archaea	A	GO:0033014	BP	tetrapyrrole biosynthetic process	2	294	0.6802721088435374	0.000846;0.0152	UP000244727_1679096;UP000509750_2743090	0.632;0.383
Archaea	A	GO:0033013	BP	tetrapyrrole metabolic process	2	294	0.6802721088435374	0.000846;0.0152	UP000244727_1679096;UP000509750_2743090	0.632;0.383
Archaea	A	GO:0015078	MF	proton transmembrane transporter activity	1	294	0.3401360544217687	0.0103	UP000245548_1987492	0.753
Archaea	A	GO:0022890	MF	inorganic cation transmembrane transporter activity	2	294	0.6802721088435374	0.0165;0.0296	UP000245548_1987492;UP000323283_2563600	0.86;0.89
Archaea	A	GO:0008324	MF	monoatomic cation transmembrane transporter activity	1	294	0.3401360544217687	0.0165	UP000245548_1987492	0.86
Archaea	A	GO:1902600	BP	proton transmembrane transport	2	294	0.6802721088435374	0.000349;0.0246	UP000377803_2565781;UP000245548_1987492	0.947;0.968
Archaea	A	GO:0098662	BP	inorganic cation transmembrane transport	2	294	0.6802721088435374	0.000522;0.0246	UP000377803_2565781;UP000245548_1987492	1.033;0.968
Archaea	A	GO:0098655	BP	monoatomic cation transmembrane transport	2	294	0.6802721088435374	0.00143;0.0246	UP000377803_2565781;UP000245548_1987492	1.291;0.968
Archaea	A	GO:0098660	BP	inorganic ion transmembrane transport	2	294	0.6802721088435374	0.000522;0.035	UP000377803_2565781;UP000245548_1987492	1.033;1.075
Archaea	A	GO:0006812	BP	monoatomic cation transport	2	294	0.6802721088435374	0.00247;0.035	UP000377803_2565781;UP000245548_1987492	1.463;1.075
Archaea	A	GO:0034220	BP	monoatomic ion transmembrane transport	2	294	0.6802721088435374	0.004;0.048	UP000377803_2565781;UP000245548_1987492	1.635;1.183
Archaea	A	GO:0015399	MF	primary active transmembrane transporter activity	1	294	0.3401360544217687	0.048	UP000245548_1987492	1.183
Archaea	A	GO:0016052	BP	carbohydrate catabolic process	1	294	0.3401360544217687	3.82e-15	UP000248329_2056317	2.961
Archaea	A	GO:0009057	BP	macromolecule catabolic process	1	294	0.3401360544217687	3.4e-14	UP000248329_2056317	3.198
Archaea	A	GO:0000272	BP	polysaccharide catabolic process	1	294	0.3401360544217687	3.95e-14	UP000248329_2056317	2.665
Archaea	A	GO:0005976	BP	polysaccharide metabolic process	1	294	0.3401360544217687	2.18e-13	UP000248329_2056317	2.843
Archaea	A	GO:0015297	MF	antiporter activity	1	294	0.3401360544217687	0.00448	UP000252983_29295	0.461
Archaea	A	GO:0015291	MF	secondary active transmembrane transporter activity	1	294	0.3401360544217687	0.00464	UP000252983_29295	0.864
Archaea	A	GO:0006753	BP	nucleoside phosphate metabolic process	1	294	0.3401360544217687	0.000296	UP000263012_2055893	2.947
Archaea	A	GO:0009117	BP	nucleotide metabolic process	1	294	0.3401360544217687	0.000705	UP000263012_2055893	2.885
Archaea	A	GO:0009260	BP	ribonucleotide biosynthetic process	1	294	0.3401360544217687	0.0252	UP000263012_2055893	1.799
Archaea	A	GO:0046390	BP	ribose phosphate biosynthetic process	1	294	0.3401360544217687	0.0329	UP000263012_2055893	1.83
Archaea	A	GO:0006164	BP	purine nucleotide biosynthetic process	1	294	0.3401360544217687	0.0359	UP000263012_2055893	1.675
Archaea	A	GO:0042357	BP	thiamine diphosphate metabolic process	1	294	0.3401360544217687	0.00883	UP000277703_2282131	0.155
Archaea	A	GO:0009229	BP	thiamine diphosphate biosynthetic process	1	294	0.3401360544217687	0.00883	UP000277703_2282131	0.155
Archaea	A	GO:0005507	MF	copper ion binding	1	294	0.3401360544217687	0.0437	UP000277703_2282131	0.311
Archaea	A	GO:0006811	BP	monoatomic ion transport	1	294	0.3401360544217687	0.00615	UP000377803_2565781	1.807
Archaea	A	GO:0033179	CC	proton-transporting V-type ATPase, V0 domain	1	294	0.3401360544217687	0.0483	UP000377803_2565781	0.172
Archaea	A	GO:0043604	BP	amide biosynthetic process	1	294	0.3401360544217687	0.0348	UP000423396_41675	5.975
Archaea	A	GO:0044271	BP	cellular nitrogen compound biosynthetic process	1	294	0.3401360544217687	0.0357	UP000423396_41675	12.635
Archaea	A	GO:0030983	MF	mismatched DNA binding	1	294	0.3401360544217687	0.0466	UP000509626_2743089	0.145
Archaea	A	GO:0006298	BP	mismatch repair	1	294	0.3401360544217687	0.0466	UP000509626_2743089	0.145
Archaea	A	GO:0003690	MF	double-stranded DNA binding	1	294	0.3401360544217687	0.0466	UP000509626_2743089	0.145
Archaea	D	GO:0005509	MF	calcium ion binding	9	294	3.061224489795918	1.37e-24;2.06e-07;8.9e-06;7.12e-05;0.00173;0.00377;0.0138;0.0159;0.0313	UP000267582_2163009;UP000014065_859192;UP000029387_1502295;UP000000792_436308;UP000033049_1434100;UP000094058_1849261;UP000199370_996166;UP000000758_414004;UP000244727_1679096	1.946;0.649;0.559;0.446;0.247;0.323;0.156;0.297;0.671
Archaea	D	GO:0008236	MF	serine-type peptidase activity	1	294	0.3401360544217687	0.0276	UP000000758_414004	0.346
Archaea	D	GO:0004252	MF	serine-type endopeptidase activity	1	294	0.3401360544217687	0.0276	UP000000758_414004	0.346
Archaea	D	GO:0097588	BP	archaeal or bacterial-type flagellum-dependent cell motility	1	294	0.3401360544217687	0.0255	UP000010468_797304	0.276
Archaea	D	GO:0005507	MF	copper ion binding	4	294	1.3605442176870748	0.00928;0.00968;0.0363;0.0372	UP000185687_588898;UP000258613_2044521;UP000434101_2691917;UP000273828_1679091	0.264;0.187;0.457;0.3
Archaea	D	GO:0046872	MF	metal ion binding	1	294	0.3401360544217687	3.06e-08	UP000267582_2163009	10.986
Archaea	E	GO:0006259	BP	DNA metabolic process	8	294	2.7210884353741496	0.000413;0.00277;0.00699;0.00757;0.0119;0.0129;0.0431;0.0474	UP000007478_391623;UP000001974_273057;UP000431469_2668070;UP000011566_1132509;UP000509750_2743090;UP000251717_190975;UP000001013_186497;UP000009079_604354	2.693;7.457;2.315;2.647;2.514;3.886;2.935;2.948
Archaea	E	GO:0003677	MF	DNA binding	5	294	1.7006802721088436	0.00357;0.0164;0.0185;0.0214;0.0298	UP000251717_190975;UP000240531_2137776;UP000001137_397948;UP000006681_572478;UP000001974_273057	4.916;7.04;3.364;3.008;9.193
Archaea	E	GO:0009059	BP	macromolecule biosynthetic process	39	294	13.26530612244898	2.53e-08;2.48e-07;2.74e-07;2.4e-06;8.64e-06;1.29e-05;1.39e-05;1.66e-05;1.69e-05;1.82e-05;2.75e-05;2.95e-05;3.88e-05;6.88e-05;0.000111;0.00015;0.000189;0.00031;0.000393;0.000473;0.00052;0.000599;0.000773;0.00119;0.00157;0.00201;0.0024;0.00318;0.0033;0.0041;0.00771;0.00927;0.0116;0.0121;0.0144;0.0164;0.0275;0.0373;0.0433	UP000017840_1324957;UP000277703_2282131;UP000187924_1932360;UP000320004_2599399;UP000252983_29295;UP000607197_1383812;UP000236740_699433;UP000509750_2743090;UP000006794_797210;UP000006663_469382;UP000186914_553468;UP000250088_745377;UP000509626_2743089;UP000466535_2692199;UP000008243_309800;UP000198518_355548;UP000236755_555874;UP000199451_660521;UP000001169_272569;UP000011607_1227454;UP000191169…	4.209;4.011;3.945;5.501;2.977;4.117;4.042;3.736;3.483;3.724;3.255;3.971;3.71;4.458;3.928;4.65;5.231;4.051;3.354;3.962;4.323;4.485;4.461;3.912;3.41;3.567;4.415;5.072;4.176;10.894;5.92;3.618;4.001;3.521;4.008;7.884;9.983;3.601;4.092
Archaea	E	GO:0044271	BP	cellular nitrogen compound biosynthetic process	33	294	11.224489795918368	5.62e-07;1.55e-06;1.45e-05;1.63e-05;2.13e-05;2.64e-05;0.000163;0.000167;0.000204;0.000787;0.00161;0.00326;0.00359;0.00364;0.00379;0.00387;0.00404;0.0042;0.00715;0.01;0.0113;0.0122;0.0134;0.0139;0.0163;0.0178;0.0187;0.0231;0.0246;0.0246;0.04;0.0441;0.0459	UP000277703_2282131;UP000186914_553468;UP000006794_797210;UP000017840_1324957;UP000187924_1932360;UP000509296_2594798;UP000320004_2599399;UP000236740_699433;UP000466535_2692199;UP000509626_2743089;UP000003484_1072681;UP000185744_1903181;UP000377803_2565781;UP000011626_797114;UP000199062_767519;UP000198518_355548;UP000607197_1383812;UP000471521_2692200;UP000008243_309800;UP000191169_1853690;UP0002…	7.065;5.752;6.681;7.286;7.488;12.57;9.695;7.341;8.477;6.426;9.015;11.385;11.618;6.236;6.722;8.612;7.49;6.847;7.396;7.032;5.857;7.47;7.556;7.319;8.954;7.382;7.09;14.108;8.138;6.37;8.017;6.708;9.853
Archaea	E	GO:0043043	BP	peptide biosynthetic process	31	294	10.54421768707483	4.32e-08;4.07e-07;2.98e-06;8.46e-06;1.24e-05;1.87e-05;2.81e-05;3.68e-05;0.000109;0.000146;0.000253;0.000544;0.000816;0.000925;0.000927;0.000986;0.00137;0.00151;0.00182;0.0021;0.00307;0.00344;0.00705;0.00752;0.0125;0.0189;0.0262;0.028;0.0318;0.0321;0.0484	UP000017840_1324957;UP000607197_1383812;UP000277703_2282131;UP000236740_699433;UP000008243_309800;UP000252983_29295;UP000509626_2743089;UP000320004_2599399;UP000066737_1407499;UP000006794_797210;UP000191169_1853690;UP000006663_469382;UP000509241_1699371;UP000198518_355548;UP000187924_1932360;UP000236755_555874;UP000509750_2743090;UP000199062_767519;UP000011615_1230457;UP000250088_745377;UP0001994…	2.816;2.83;2.717;2.695;2.652;2.074;2.376;3.878;2.964;2.393;2.795;2.671;2.612;3.274;2.764;3.511;2.419;2.493;2.842;2.758;2.719;2.745;2.231;2.273;3.195;2.401;3.077;2.592;2.745;2.035;2.338
Archaea	E	GO:0006412	BP	translation	32	294	10.884353741496598	4.32e-08;4.07e-07;2.98e-06;7.98e-06;8.46e-06;1.18e-05;2.81e-05;3.68e-05;0.000109;0.000146;0.000253;0.000358;0.00048;0.000497;0.000897;0.000925;0.000986;0.00151;0.00182;0.0021;0.00307;0.00344;0.00492;0.00752;0.0125;0.0148;0.0189;0.0262;0.0285;0.0321;0.0339;0.0484	UP000017840_1324957;UP000607197_1383812;UP000277703_2282131;UP000008243_309800;UP000236740_699433;UP000252983_29295;UP000509626_2743089;UP000320004_2599399;UP000066737_1407499;UP000006794_797210;UP000191169_1853690;UP000006663_469382;UP000509241_1699371;UP000187924_1932360;UP000509750_2743090;UP000198518_355548;UP000236755_555874;UP000199062_767519;UP000011615_1230457;UP000250088_745377;UP0001994…	2.816;2.83;2.717;2.576;2.695;2.017;2.376;3.878;2.964;2.393;2.795;2.594;2.512;2.657;2.347;3.274;3.511;2.493;2.842;2.758;2.719;2.745;2.17;2.273;3.195;2.469;2.401;3.077;2.718;2.035;2.419;2.338
Archaea	E	GO:0016887	MF	ATP hydrolysis activity	1	294	0.3401360544217687	3.19e-05	UP000001826_190192	2.312
Archaea	E	GO:0035639	MF	purine ribonucleoside triphosphate binding	33	294	11.224489795918368	3.46e-05;6e-05;0.000168;0.000182;0.000318;0.000399;0.000449;0.000502;0.000918;0.00197;0.00258;0.00327;0.00335;0.0054;0.00545;0.0056;0.00909;0.00966;0.0118;0.0127;0.0133;0.0171;0.0238;0.0238;0.0299;0.0328;0.0364;0.038;0.0391;0.0403;0.0417;0.0435;0.0493	UP000001826_190192;UP000191169_1853690;UP000509296_2594798;UP000607197_1383812;UP000198518_355548;UP000006794_797210;UP000509626_2743089;UP000236740_699433;UP000219453_558529;UP000186914_553468;UP000431469_2668070;UP000053331_2248;UP000305339_1419722;UP000236584_755307;UP000466535_2692199;UP000006663_469382;UP000185744_1903181;UP000187924_1932360;UP000277703_2282131;UP000010468_797304;UP000240531…	11.085;8.271;9.963;8.233;8.71;7.415;7.541;8.139;7.978;6.96;7.438;7.798;9.021;7.087;8.917;8.398;9.061;7.354;9.187;8.306;11.376;7.663;9.429;7.692;8.07;8.273;9.923;9.942;8.744;8.386;8.238;8.413;7.972
Archaea	E	GO:0032555	MF	purine ribonucleotide binding	33	294	11.224489795918368	3.46e-05;6e-05;0.000168;0.000182;0.000318;0.000399;0.000449;0.000502;0.000918;0.00197;0.00258;0.00327;0.00335;0.0054;0.00545;0.0056;0.00565;0.00909;0.00966;0.0118;0.0127;0.0171;0.0238;0.0238;0.0299;0.0328;0.0364;0.0391;0.0403;0.0417;0.0435;0.0437;0.0493	UP000001826_190192;UP000191169_1853690;UP000509296_2594798;UP000607197_1383812;UP000198518_355548;UP000006794_797210;UP000509626_2743089;UP000236740_699433;UP000219453_558529;UP000186914_553468;UP000431469_2668070;UP000053331_2248;UP000305339_1419722;UP000236584_755307;UP000466535_2692199;UP000006663_469382;UP000240531_2137776;UP000185744_1903181;UP000187924_1932360;UP000277703_2282131;UP00001046…	11.085;8.271;9.963;8.233;8.71;7.415;7.541;8.139;7.978;6.96;7.438;7.798;9.021;7.087;8.917;8.398;11.439;9.061;7.354;9.187;8.306;7.663;9.429;7.692;8.07;8.273;9.923;8.744;8.386;8.238;8.413;10.025;7.972
Archaea	E	GO:0017076	MF	purine nucleotide binding	29	294	9.863945578231291	3.3e-05;4.08e-05;5.65e-05;0.00014;0.000144;0.000185;0.000385;0.00109;0.00116;0.00216;0.00254;0.00261;0.00527;0.00616;0.00849;0.0101;0.0113;0.0164;0.0181;0.0229;0.0236;0.0266;0.0285;0.0304;0.0329;0.0342;0.0343;0.0398;0.0465	UP000509296_2594798;UP000001826_190192;UP000607197_1383812;UP000191169_1853690;UP000236740_699433;UP000006794_797210;UP000431469_2668070;UP000509626_2743089;UP000219453_558529;UP000186914_553468;UP000198518_355548;UP000466535_2692199;UP000236584_755307;UP000305339_1419722;UP000017840_1324957;UP000030639_1070774;UP000187924_1932360;UP000185744_1903181;UP000011511_1227494;UP000053331_2248;UP0000066…	10.521;12.389;9.234;9.193;9.458;8.221;8.509;8.778;9.105;7.758;9.659;10.078;8.16;10.089;9.289;10.546;8.374;10.223;8.762;8.912;9.476;9.327;8.813;9.311;8.594;10.223;8.978;9.476;11.102
Archaea	E	GO:0032553	MF	ribonucleotide binding	28	294	9.523809523809524	4.7e-05;8.89e-05;0.000168;0.000292;0.000432;0.000535;0.000633;0.000634;0.00125;0.00323;0.00381;0.00385;0.00482;0.00596;0.00758;0.00786;0.0114;0.0115;0.0116;0.0155;0.0171;0.0173;0.0231;0.0265;0.0276;0.0328;0.0432;0.0498	UP000001826_190192;UP000191169_1853690;UP000509296_2594798;UP000607197_1383812;UP000198518_355548;UP000006794_797210;UP000236740_699433;UP000509626_2743089;UP000219453_558529;UP000186914_553468;UP000305339_1419722;UP000053331_2248;UP000431469_2668070;UP000185744_1903181;UP000006663_469382;UP000236584_755307;UP000466535_2692199;UP000187924_1932360;UP000017840_1324957;UP000240531_2137776;UP00027770…	11.203;8.386;9.963;8.405;8.841;7.557;8.221;7.662;8.1;7.124;9.085;7.883;7.67;9.34;8.526;7.243;9.105;7.488;8.215;11.816;9.369;8.471;7.797;7.749;9.522;8.273;10.045;8.503
Archaea	E	GO:0000166	MF	nucleotide binding	40	294	13.60544217687075	5.22e-06;6.33e-06;1.07e-05;1.42e-05;2.26e-05;5.11e-05;7.65e-05;8.83e-05;0.000182;0.000201;0.000352;0.000371;0.000454;0.000628;0.00087;0.000881;0.000912;0.00145;0.0028;0.00286;0.00306;0.00307;0.00538;0.00584;0.00601;0.00611;0.00919;0.00998;0.011;0.011;0.0134;0.0145;0.0148;0.0212;0.0273;0.0293;0.0303;0.0344;0.04;0.0444	UP000509626_2743089;UP000191169_1853690;UP000431469_2668070;UP000607197_1383812;UP000198518_355548;UP000236740_699433;UP000006794_797210;UP000001826_190192;UP000053331_2248;UP000066737_1407499;UP000186914_553468;UP000509296_2594798;UP000219453_558529;UP000187924_1932360;UP000305339_1419722;UP000471521_2692200;UP000466535_2692199;UP000011511_1227494;UP000006663_469382;UP000509241_1699371;UP0000306…	10.5;10.72;10.796;10.663;11.231;10.888;9.879;13.574;10.454;10.599;9.335;11.639;10.84;10.118;11.476;10.285;11.962;10.316;11.068;9.897;11.476;11.646;9.433;10.817;11.228;11.043;10.514;10.248;11.273;11.039;9.747;8.323;11.013;11.172;11.863;10.269;11.06;10.821;11.015;10.873
Archaea	E	GO:0030554	MF	adenyl nucleotide binding	20	294	6.802721088435375	5.16e-06;0.000154;0.000542;0.00103;0.00178;0.00229;0.00305;0.00369;0.00375;0.00383;0.00727;0.00774;0.0132;0.0165;0.0166;0.0171;0.019;0.0236;0.0391;0.0447	UP000509296_2594798;UP000001826_190192;UP000431469_2668070;UP000607197_1383812;UP000236740_699433;UP000219453_558529;UP000006794_797210;UP000305339_1419722;UP000030639_1070774;UP000191169_1853690;UP000010468_797304;UP000276588_2216978;UP000236584_755307;UP000509626_2743089;UP000017840_1324957;UP000277703_2282131;UP000009379_889948;UP000466535_2692199;UP000186914_553468;UP000006663_469382	9.404;10.788;7.757;8.405;8.606;8.343;7.486;9.069;9.15;8.357;8.389;9.841;7.467;8.002;8.389;9.369;7.674;9.074;7.165;8.706
Archaea	E	GO:0032559	MF	adenyl ribonucleotide binding	23	294	7.8231292517006805	2.95e-05;0.000184;0.00149;0.00172;0.00172;0.00173;0.00323;0.00353;0.00515;0.0055;0.00599;0.00602;0.00748;0.00837;0.0086;0.00909;0.0132;0.0167;0.0173;0.0248;0.0312;0.0347;0.0485	UP000509296_2594798;UP000001826_190192;UP000010468_797304;UP000191169_1853690;UP000219453_558529;UP000305339_1419722;UP000607197_1383812;UP000431469_2668070;UP000276588_2216978;UP000006794_797210;UP000277703_2282131;UP000236740_699433;UP000509626_2743089;UP000030639_1070774;UP000198518_355548;UP000006663_469382;UP000236584_755307;UP000053331_2248;UP000009379_889948;UP000008243_309800;UP000186914_…	8.845;9.484;7.368;7.435;7.217;8.001;7.404;6.686;8.662;6.681;8.333;7.286;6.765;8.033;7.76;7.627;6.394;7.027;7.134;7.371;6.366;7.118;7.206
Archaea	E	GO:0005524	MF	ATP binding	23	294	7.8231292517006805	2.95e-05;0.000184;0.00149;0.00172;0.00172;0.00173;0.00323;0.00353;0.00515;0.0055;0.00599;0.00602;0.00748;0.00837;0.0086;0.00909;0.0132;0.0167;0.0173;0.0248;0.0312;0.0347;0.0485	UP000509296_2594798;UP000001826_190192;UP000010468_797304;UP000191169_1853690;UP000219453_558529;UP000305339_1419722;UP000607197_1383812;UP000431469_2668070;UP000276588_2216978;UP000006794_797210;UP000277703_2282131;UP000236740_699433;UP000509626_2743089;UP000030639_1070774;UP000198518_355548;UP000006663_469382;UP000236584_755307;UP000053331_2248;UP000009379_889948;UP000008243_309800;UP000186914_…	8.845;9.484;7.368;7.435;7.217;8.001;7.404;6.686;8.662;6.681;8.333;7.286;6.765;8.033;7.76;7.627;6.394;7.027;7.134;7.371;6.366;7.118;7.206
Archaea	E	GO:0016462	MF	pyrophosphatase activity	1	294	0.3401360544217687	0.000195	UP000001826_190192	3.438
Archaea	E	GO:0017111	MF	ribonucleoside triphosphate phosphatase activity	1	294	0.3401360544217687	0.000203	UP000001826_190192	3.142
Archaea	E	GO:0016818	MF	hydrolase activity, acting on acid anhydrides, in phosphorus-containing anhydrides	1	294	0.3401360544217687	0.00027	UP000001826_190192	3.497
Archaea	E	GO:0004812	MF	aminoacyl-tRNA ligase activity	22	294	7.482993197278912	1.79e-06;3.47e-05;7.4e-05;0.000129;0.000595;0.00153;0.00155;0.00242;0.00389;0.00415;0.00712;0.01;0.0103;0.0123;0.015;0.0249;0.0366;0.0383;0.0402;0.0429;0.0451;0.0481	UP000183275_1202768;UP000377803_2565781;UP000236740_699433;UP000008243_309800;UP000011602_1227499;UP000010468_797304;UP000006794_797210;UP000011607_1227454;UP000663292_2841257;UP000017840_1324957;UP000011615_1230457;UP000277703_2282131;UP000006663_469382;UP000001826_190192;UP000250088_745377;UP000320004_2599399;UP000296706_1457250;UP000186914_553468;UP000252983_29295;UP000009079_604354;UP00018792…	0.562;1.979;0.577;0.587;0.545;0.717;0.545;0.764;0.735;0.639;0.597;0.621;0.565;1.245;0.634;0.871;0.666;0.532;0.519;1.327;0.564;0.599
Archaea	E	GO:0006418	BP	tRNA aminoacylation for protein translation	17	294	5.782312925170068	2.03e-05;0.000149;0.000848;0.00186;0.00488;0.00494;0.0107;0.0127;0.0182;0.0221;0.0227;0.023;0.0261;0.0275;0.0437;0.0441;0.0471	UP000183275_1202768;UP000377803_2565781;UP000236740_699433;UP000008243_309800;UP000011615_1230457;UP000011607_1227454;UP000010468_797304;UP000006794_797210;UP000009079_604354;UP000001826_190192;UP000011602_1227499;UP000252983_29295;UP000011554_29540;UP000509296_2594798;UP000663292_2841257;UP000466535_2692199;UP000017840_1324957	0.538;1.893;0.55;0.561;0.568;0.651;0.69;0.521;1.179;1.067;0.455;0.48;0.551;2.048;0.7;0.691;0.61
Archaea	E	GO:0006139	BP	nucleobase-containing compound metabolic process	22	294	7.482993197278912	3.63e-06;3.24e-05;3.77e-05;0.000268;0.000306;0.000439;0.000876;0.00115;0.00135;0.0081;0.0133;0.0141;0.0142;0.0216;0.0238;0.0239;0.0247;0.0267;0.0287;0.0338;0.0448;0.0484	UP000377803_2565781;UP000186914_553468;UP000509296_2594798;UP000240531_2137776;UP000187924_1932360;UP000466535_2692199;UP000006794_797210;UP000663292_2841257;UP000236740_699433;UP000001974_273057;UP000008243_309800;UP000431469_2668070;UP000011626_797114;UP000011607_1227454;UP000199451_660521;UP000509626_2743089;UP000001826_190192;UP000009379_889948;UP000003484_1072681;UP000191169_1853690;UP000009…	11.532;6.489;12.291;15.273;8.293;9.356;7.392;10.318;8.056;16.037;8.901;7.641;7.245;7.725;8.182;7.687;13.278;9.353;8.643;9.597;14.432;8.739
Archaea	E	GO:0043039	BP	tRNA aminoacylation	17	294	5.782312925170068	2.03e-05;0.000149;0.000848;0.00186;0.0037;0.00488;0.00494;0.0107;0.0127;0.0182;0.023;0.0261;0.0275;0.0385;0.0437;0.0441;0.0471	UP000183275_1202768;UP000377803_2565781;UP000236740_699433;UP000008243_309800;UP000011602_1227499;UP000011615_1230457;UP000011607_1227454;UP000010468_797304;UP000006794_797210;UP000009079_604354;UP000252983_29295;UP000011554_29540;UP000509296_2594798;UP000001826_190192;UP000663292_2841257;UP000466535_2692199;UP000017840_1324957	0.538;1.893;0.55;0.561;0.5;0.568;0.651;0.69;0.521;1.179;0.48;0.551;2.048;1.126;0.7;0.691;0.61
Archaea	E	GO:0043038	BP	amino acid activation	17	294	5.782312925170068	2.03e-05;0.000149;0.000848;0.00186;0.0037;0.00488;0.00494;0.0107;0.0127;0.0182;0.023;0.0261;0.0275;0.0385;0.0437;0.0441;0.0471	UP000183275_1202768;UP000377803_2565781;UP000236740_699433;UP000008243_309800;UP000011602_1227499;UP000011615_1230457;UP000011607_1227454;UP000010468_797304;UP000006794_797210;UP000009079_604354;UP000252983_29295;UP000011554_29540;UP000509296_2594798;UP000001826_190192;UP000663292_2841257;UP000466535_2692199;UP000017840_1324957	0.538;1.893;0.55;0.561;0.5;0.568;0.651;0.69;0.521;1.179;0.48;0.551;2.048;1.126;0.7;0.691;0.61
Archaea	E	GO:0004803	MF	transposase activity	1	294	0.3401360544217687	0.000141	UP000001974_273057	3.813
Archaea	E	GO:0006313	BP	DNA transposition	1	294	0.3401360544217687	0.000155	UP000001974_273057	3.847
Archaea	E	GO:0090304	BP	nucleic acid metabolic process	31	294	10.54421768707483	1.11e-06;0.000103;0.000203;0.000282;0.000323;0.000412;0.000502;0.0014;0.0016;0.0017;0.00263;0.00489;0.00508;0.00583;0.00706;0.00939;0.00941;0.0109;0.0145;0.0167;0.0187;0.0199;0.021;0.0216;0.0251;0.0264;0.0287;0.0293;0.041;0.0463;0.0495	UP000377803_2565781;UP000240531_2137776;UP000236740_699433;UP000466535_2692199;UP000001974_273057;UP000663292_2841257;UP000509750_2743090;UP000509296_2594798;UP000186914_553468;UP000006794_797210;UP000187924_1932360;UP000320004_2599399;UP000008680_634498;UP000008243_309800;UP000009079_604354;UP000191169_1853690;UP000199451_660521;UP000251717_190975;UP000431469_2668070;UP000011554_29540;UP00050962…	9.552;10.811;5.389;6.311;11.474;7.24;4.813;10.521;4.401;4.904;5.609;7.558;7.651;6.172;8.649;7.003;5.437;8.146;5.065;4.695;5.335;5.122;6.263;6.264;7.794;5.481;5.727;5.654;5.692;9.527;5.514
Archaea	E	GO:0006310	BP	DNA recombination	1	294	0.3401360544217687	0.00852	UP000001974_273057	5.686
Archaea	E	GO:0022890	MF	inorganic cation transmembrane transporter activity	2	294	0.6802721088435374	0.00095;0.00631	UP000003484_1072681;UP000305339_1419722	1.208;0.781
Archaea	E	GO:0008324	MF	monoatomic cation transmembrane transporter activity	1	294	0.3401360544217687	0.00157	UP000003484_1072681	1.255
Archaea	E	GO:0042626	MF	ATPase-coupled transmembrane transporter activity	1	294	0.3401360544217687	0.00177	UP000003484_1072681	1.069
Archaea	E	GO:0015399	MF	primary active transmembrane transporter activity	1	294	0.3401360544217687	0.00177	UP000003484_1072681	1.069
Archaea	E	GO:0015078	MF	proton transmembrane transporter activity	3	294	1.0204081632653061	6.66e-05;0.00177;0.00541	UP000305339_1419722;UP000003484_1072681;UP000198397_63740	0.478;1.069;0.356
Archaea	E	GO:1901566	BP	organonitrogen compound biosynthetic process	8	294	2.7210884353741496	0.000278;0.000408;0.00299;0.00371;0.0105;0.0256;0.0343;0.0417	UP000186914_553468;UP000277703_2282131;UP000017840_1324957;UP000003484_1072681;UP000509296_2594798;UP000006794_797210;UP000377803_2565781;UP000008243_309800	6.366;7.764;8.186;6.645;10.521;7.51;9.466;8.238
Archaea	E	GO:0046961	MF	proton-transporting ATPase activity, rotational mechanism	8	294	2.7210884353741496	0.00132;0.00328;0.00942;0.0186;0.0201;0.0301;0.0342;0.0379	UP000296706_1457250;UP000305339_1419722;UP000003484_1072681;UP000199370_996166;UP000011669_1227455;UP000198518_355548;UP000509626_2743089;UP000006663_469382	0.182;0.255;1.022;0.156;0.174;0.196;0.145;0.154
Archaea	E	GO:0044769	MF	ATPase activity, coupled to transmembrane movement of ions, rotational mechanism	8	294	2.7210884353741496	0.00132;0.00328;0.00942;0.0186;0.0201;0.0301;0.0342;0.0379	UP000296706_1457250;UP000305339_1419722;UP000003484_1072681;UP000199370_996166;UP000011669_1227455;UP000198518_355548;UP000509626_2743089;UP000006663_469382	0.182;0.255;1.022;0.156;0.174;0.196;0.145;0.154
Archaea	E	GO:0042625	MF	ATPase-coupled ion transmembrane transporter activity	8	294	2.7210884353741496	0.00132;0.00328;0.00942;0.0186;0.0201;0.0301;0.0342;0.0379	UP000296706_1457250;UP000305339_1419722;UP000003484_1072681;UP000199370_996166;UP000011669_1227455;UP000198518_355548;UP000509626_2743089;UP000006663_469382	0.182;0.255;1.022;0.156;0.174;0.196;0.145;0.154
Archaea	E	GO:0019829	MF	ATPase-coupled monoatomic cation transmembrane transporter activity	2	294	0.6802721088435374	0.00942;0.0486	UP000003484_1072681;UP000296706_1457250	1.022;0.303
Archaea	E	GO:0015267	MF	channel activity	1	294	0.3401360544217687	0.0139	UP000003484_1072681	0.372
Archaea	E	GO:0005216	MF	monoatomic ion channel activity	1	294	0.3401360544217687	0.0139	UP000003484_1072681	0.372
Archaea	E	GO:0022853	MF	active monoatomic ion transmembrane transporter activity	1	294	0.3401360544217687	0.0153	UP000003484_1072681	1.069
Archaea	E	GO:0019318	BP	hexose metabolic process	1	294	0.3401360544217687	0.0323	UP000003484_1072681	0.743
Archaea	E	GO:0006006	BP	glucose metabolic process	1	294	0.3401360544217687	0.0323	UP000003484_1072681	0.743
Archaea	E	GO:0030145	MF	manganese ion binding	1	294	0.3401360544217687	0.0386	UP000003484_1072681	0.418
Archaea	E	GO:0003924	MF	GTPase activity	1	294	0.3401360544217687	0.037	UP000005223_187420	0.696
Archaea	E	GO:0043604	BP	amide biosynthetic process	30	294	10.204081632653061	2.06e-08;2.11e-06;6.24e-06;1.11e-05;1.18e-05;1.45e-05;1.81e-05;6.92e-05;0.000156;0.000462;0.000589;0.000716;0.000817;0.00235;0.00275;0.00291;0.00348;0.00448;0.00457;0.00632;0.00726;0.0115;0.0159;0.0237;0.0251;0.0257;0.0257;0.0286;0.0394;0.048	UP000017840_1324957;UP000607197_1383812;UP000236740_699433;UP000008243_309800;UP000277703_2282131;UP000509626_2743089;UP000320004_2599399;UP000252983_29295;UP000006794_797210;UP000006663_469382;UP000066737_1407499;UP000191169_1853690;UP000187924_1932360;UP000236755_555874;UP000509241_1699371;UP000198518_355548;UP000509750_2743090;UP000186914_553468;UP000199062_767519;UP000011615_1230457;UP0001994…	3.048;3.087;2.942;3.009;2.95;2.57;4.155;2.247;2.63;2.979;3.293;2.968;3.033;3.762;2.864;3.569;2.586;2.436;2.713;3.126;2.905;3.089;3.028;2.477;2.861;3.42;3.46;3.391;2.778;2.127
Archaea	E	GO:0006518	BP	peptide metabolic process	30	294	10.204081632653061	6.32e-08;7.19e-07;5.6e-06;1.44e-05;1.65e-05;2.54e-05;3.86e-05;5.14e-05;0.000151;0.000245;0.000511;0.000815;0.00108;0.00121;0.00127;0.00152;0.00207;0.00251;0.00381;0.00391;0.00558;0.00726;0.00997;0.0127;0.0144;0.0172;0.0301;0.0351;0.0402;0.0421	UP000017840_1324957;UP000607197_1383812;UP000277703_2282131;UP000236740_699433;UP000008243_309800;UP000252983_29295;UP000509626_2743089;UP000320004_2599399;UP000066737_1407499;UP000006794_797210;UP000191169_1853690;UP000006663_469382;UP000187924_1932360;UP000198518_355548;UP000236755_555874;UP000509241_1699371;UP000509750_2743090;UP000199062_767519;UP000250088_745377;UP000011615_1230457;UP0000116…	2.874;2.916;2.821;2.777;2.703;2.113;2.425;3.957;3.024;2.464;2.911;2.748;2.791;3.34;3.583;2.738;2.49;2.591;2.868;3.012;2.83;2.905;2.293;2.364;2.563;3.291;2.497;3.14;2.665;2.096
Archaea	E	GO:0006302	BP	double-strand break repair	5	294	1.7006802721088436	0.00064;0.00277;0.0117;0.013;0.0499	UP000318864_2419781;UP000186914_553468;UP000509626_2743089;UP000006663_469382;UP000219453_558529	0.144;0.082;0.121;0.128;0.183
Archaea	E	GO:0019538	BP	protein metabolic process	18	294	6.122448979591836	2.14e-06;2.13e-05;0.000313;0.000489;0.000833;0.00271;0.00612;0.00614;0.00631;0.00653;0.00727;0.00939;0.0117;0.0142;0.0206;0.0322;0.0465;0.0493	UP000191169_1853690;UP000607197_1383812;UP000017840_1324957;UP000066737_1407499;UP000509750_2743090;UP000198518_355548;UP000509626_2743089;UP000050535_699431;UP000277703_2282131;UP000187924_1932360;UP000236755_555874;UP000008243_309800;UP000320004_2599399;UP000011607_1227454;UP000006663_469382;UP000006794_797210;UP000199451_660521;UP000252983_29295	5.245;4.603;5.167;4.731;4.239;5.566;4.171;5.254;4.865;4.455;5.339;4.234;6.173;4.726;4.725;4.17;5.091;3.822
Archaea	E	GO:0006260	BP	DNA replication	2	294	0.6802721088435374	0.00286;0.0419	UP000431469_2668070;UP000007478_391623	0.637;0.751
Archaea	E	GO:0005506	MF	iron ion binding	1	294	0.3401360544217687	0.039	UP000008120_311458	1.207
Archaea	E	GO:0006281	BP	DNA repair	3	294	1.0204081632653061	0.000771;0.0222;0.0243	UP000318864_2419781;UP000216554_1383850;UP000010468_797304	1.104;1.073;1.131
Archaea	E	GO:0006974	BP	DNA damage response	3	294	1.0204081632653061	0.000976;0.0285;0.0312	UP000318864_2419781;UP000216554_1383850;UP000010468_797304	1.128;1.112;1.159
Archaea	E	GO:0007165	BP	signal transduction	1	294	0.3401360544217687	0.0371	UP000011555_358396	1.759
Archaea	E	GO:0043232	CC	intracellular non-membrane-bounded organelle	14	294	4.761904761904762	8.87e-05;0.000195;0.000252;0.000576;0.00298;0.00332;0.00572;0.0105;0.012;0.0134;0.0197;0.0312;0.0334;0.0338	UP000509626_2743089;UP000473608_2690782;UP000252983_29295;UP000607197_1383812;UP000509750_2743090;UP000011566_1132509;UP000018432_1242866;UP000277703_2282131;UP000187924_1932360;UP000604391_2756141;UP000011568_931277;UP000320004_2599399;UP000050535_699431;UP000017840_1324957	1.697;2.354;1.46;1.801;1.7;2.088;1.275;1.76;1.798;8.463;2.306;2.849;1.934;1.887
Archaea	E	GO:0046933	MF	proton-transporting ATP synthase activity, rotational mechanism	3	294	1.0204081632653061	3.77e-06;0.00811;0.0201	UP000305339_1419722;UP000471521_2692200;UP000011669_1227455	0.175;0.169;0.174
Archaea	E	GO:0046034	BP	ATP metabolic process	3	294	1.0204081632653061	8.86e-06;0.00811;0.0201	UP000305339_1419722;UP000471521_2692200;UP000011669_1227455	0.191;0.169;0.174
Archaea	E	GO:0042777	BP	proton motive force-driven plasma membrane ATP synthesis	3	294	1.0204081632653061	1.4e-06;0.00811;0.0201	UP000305339_1419722;UP000471521_2692200;UP000011669_1227455	0.159;0.169;0.174
Archaea	E	GO:0015986	BP	proton motive force-driven ATP synthesis	3	294	1.0204081632653061	3.77e-06;0.00811;0.0201	UP000305339_1419722;UP000471521_2692200;UP000011669_1227455	0.175;0.169;0.174
Archaea	E	GO:0015252	MF	proton channel activity	3	294	1.0204081632653061	3.77e-06;0.00811;0.0201	UP000305339_1419722;UP000471521_2692200;UP000011669_1227455	0.175;0.169;0.174
Archaea	E	GO:0006754	BP	ATP biosynthetic process	3	294	1.0204081632653061	3.77e-06;0.00811;0.0201	UP000305339_1419722;UP000471521_2692200;UP000011669_1227455	0.175;0.169;0.174
Archaea	E	GO:0009206	BP	purine ribonucleoside triphosphate biosynthetic process	3	294	1.0204081632653061	1.88e-05;0.0186;0.0459	UP000305339_1419722;UP000471521_2692200;UP000011669_1227455	0.207;0.197;0.203
Archaea	E	GO:0009205	BP	purine ribonucleoside triphosphate metabolic process	3	294	1.0204081632653061	3.68e-05;0.0186;0.0459	UP000305339_1419722;UP000471521_2692200;UP000011669_1227455	0.223;0.197;0.203
Archaea	E	GO:0009145	BP	purine nucleoside triphosphate biosynthetic process	3	294	1.0204081632653061	1.88e-05;0.0186;0.0459	UP000305339_1419722;UP000471521_2692200;UP000011669_1227455	0.207;0.197;0.203
Archaea	E	GO:0009144	BP	purine nucleoside triphosphate metabolic process	3	294	1.0204081632653061	3.68e-05;0.0186;0.0459	UP000305339_1419722;UP000471521_2692200;UP000011669_1227455	0.223;0.197;0.203
Archaea	E	GO:0051276	BP	chromosome organization	2	294	0.6802721088435374	0.0268;0.0489	UP000014072_1333523;UP000431469_2668070	0.431;0.289
Archaea	E	GO:0005840	CC	ribosome	4	294	1.3605442176870748	0.00431;0.0286;0.0364;0.0412	UP000018432_1242866;UP000509626_2743089;UP000604391_2756141;UP000473608_2690782	1.195;1.382;7.898;2.111
Archaea	E	GO:0140101	MF	catalytic activity, acting on a tRNA	2	294	0.6802721088435374	0.000145;0.0211	UP000377803_2565781;UP000183275_1202768	3.614;1.247
Archaea	E	GO:0009152	BP	purine ribonucleotide biosynthetic process	1	294	0.3401360544217687	0.00703	UP000185744_1903181	1.208
Archaea	E	GO:0009150	BP	purine ribonucleotide metabolic process	1	294	0.3401360544217687	0.0221	UP000185744_1903181	1.348
Archaea	E	GO:0034654	BP	nucleobase-containing compound biosynthetic process	3	294	1.0204081632653061	0.0214;0.0289;0.0321	UP000187924_1932360;UP000185744_1903181;UP000186914_553468	3.086;4.043;2.518
Archaea	E	GO:0009260	BP	ribonucleotide biosynthetic process	1	294	0.3401360544217687	0.0401	UP000185744_1903181	1.719
Archaea	E	GO:0004527	MF	exonuclease activity	1	294	0.3401360544217687	0.0211	UP000251717_190975	0.983
Archaea	E	GO:0008094	MF	ATP-dependent activity, acting on DNA	1	294	0.3401360544217687	0.0237	UP000251717_190975	0.609
Archaea	E	GO:0006304	BP	DNA modification	1	294	0.3401360544217687	0.0314	UP000292580_2052832	0.576
Archaea	E	GO:0005261	MF	monoatomic cation channel activity	3	294	1.0204081632653061	3.77e-06;0.00448;0.0186	UP000305339_1419722;UP000296706_1457250;UP000471521_2692200	0.175;0.212;0.197
Archaea	E	GO:1902600	BP	proton transmembrane transport	1	294	0.3401360544217687	0.000224	UP000305339_1419722	0.542
Archaea	E	GO:0009201	BP	ribonucleoside triphosphate biosynthetic process	1	294	0.3401360544217687	0.000313	UP000305339_1419722	0.287
Archaea	E	GO:0009199	BP	ribonucleoside triphosphate metabolic process	1	294	0.3401360544217687	0.000485	UP000305339_1419722	0.303
Archaea	E	GO:0009142	BP	nucleoside triphosphate biosynthetic process	1	294	0.3401360544217687	0.00299	UP000305339_1419722	0.383
Archaea	E	GO:0098662	BP	inorganic cation transmembrane transport	1	294	0.3401360544217687	0.00753	UP000305339_1419722	0.797
Archaea	E	GO:0009141	BP	nucleoside triphosphate metabolic process	1	294	0.3401360544217687	0.0121	UP000305339_1419722	0.462
Archaea	E	GO:0034660	BP	ncRNA metabolic process	1	294	0.3401360544217687	0.000132	UP000377803_2565781	3.873
Archaea	E	GO:0006399	BP	tRNA metabolic process	1	294	0.3401360544217687	0.000252	UP000377803_2565781	3.701
Archaea	E	GO:0016070	BP	RNA metabolic process	1	294	0.3401360544217687	0.000676	UP000377803_2565781	6.282
Archaea	E	GO:0006520	BP	amino acid metabolic process	1	294	0.3401360544217687	0.00605	UP000377803_2565781	2.84
Archaea	E	GO:0018130	BP	heterocycle biosynthetic process	1	294	0.3401360544217687	0.0193	UP000509296_2594798	4.283
Archaea	E	GO:1901362	BP	organic cyclic compound biosynthetic process	1	294	0.3401360544217687	0.0432	UP000509296_2594798	4.469
Archaea	E	GO:0019438	BP	aromatic compound biosynthetic process	1	294	0.3401360544217687	0.0432	UP000509296_2594798	4.469
Archaea	F	GO:0004175	MF	endopeptidase activity	1	294	0.3401360544217687	0.0495	UP000652933_2756140	0.455
Archaea	G	GO:0005509	MF	calcium ion binding	3	294	1.0204081632653061	7.74e-09;0.0115;0.0261	UP000452269_2169593;UP000008037_1237085;UP000001975_362976	0.318;0.255;0.117
Archaea	G	GO:0022836	MF	gated channel activity	4	294	1.3605442176870748	0.0159;0.0179;0.0292;0.0334	UP000002593_415426;UP000245763_2005261;UP000245635_2005259;UP000245662_2005260	0.375;0.346;0.216;0.971
Archaea	G	GO:0005507	MF	copper ion binding	12	294	4.081632653061225	1.01e-06;2.67e-06;5.23e-06;8.7e-06;1.52e-05;0.000109;0.000469;0.000658;0.00731;0.00892;0.0102;0.0174	UP000252983_29295;UP000219453_558529;UP000014072_1333523;UP000199062_767519;UP000236755_555874;UP000509750_2743090;UP000011566_1132509;UP000011626_797114;UP000011669_1227455;UP000186914_553468;UP000066737_1407499;UP000236740_699433	0.595;0.487;0.631;0.464;0.788;0.335;0.412;0.449;0.523;0.389;0.539;0.467
Archaea	G	GO:0017111	MF	ribonucleoside triphosphate phosphatase activity	1	294	0.3401360544217687	0.00158	UP000070155_1698266	3.13
Archaea	G	GO:0016818	MF	hydrolase activity, acting on acid anhydrides, in phosphorus-containing anhydrides	1	294	0.3401360544217687	0.00259	UP000070155_1698266	3.428
Archaea	G	GO:0016462	MF	pyrophosphatase activity	1	294	0.3401360544217687	0.00259	UP000070155_1698266	3.428
Archaea	G	GO:0016887	MF	ATP hydrolysis activity	1	294	0.3401360544217687	0.0398	UP000070155_1698266	2.832
Archaea	G	GO:0000272	BP	polysaccharide catabolic process	1	294	0.3401360544217687	0.00177	UP000199062_767519	0.44
Archaea	G	GO:0097599	MF	xylanase activity	1	294	0.3401360544217687	0.0116	UP000199062_767519	0.098
Archaea	G	GO:0031176	MF	endo-1,4-beta-xylanase activity	1	294	0.3401360544217687	0.0116	UP000199062_767519	0.098
Archaea	G	GO:0022900	BP	electron transport chain	4	294	1.3605442176870748	0.000195;0.00683;0.00804;0.0119	UP000252983_29295;UP000219453_558529;UP000236755_555874;UP000199062_767519	1.364;1.309;1.505;1.076
Archaea	G	GO:0005976	BP	polysaccharide metabolic process	1	294	0.3401360544217687	0.016	UP000199062_767519	0.562
Archaea	G	GO:2000895	BP	hemicellulose catabolic process	1	294	0.3401360544217687	0.0195	UP000199062_767519	0.293
Archaea	G	GO:0045493	BP	xylan catabolic process	1	294	0.3401360544217687	0.0195	UP000199062_767519	0.293
Archaea	G	GO:0045491	BP	xylan metabolic process	1	294	0.3401360544217687	0.0195	UP000199062_767519	0.293
Archaea	G	GO:0044347	BP	cell wall polysaccharide catabolic process	1	294	0.3401360544217687	0.0195	UP000199062_767519	0.293
Archaea	G	GO:0044036	BP	cell wall macromolecule metabolic process	1	294	0.3401360544217687	0.0195	UP000199062_767519	0.293
Archaea	G	GO:0016998	BP	cell wall macromolecule catabolic process	1	294	0.3401360544217687	0.0195	UP000199062_767519	0.293
Archaea	G	GO:0010410	BP	hemicellulose metabolic process	1	294	0.3401360544217687	0.0195	UP000199062_767519	0.293
Archaea	G	GO:0010383	BP	cell wall polysaccharide metabolic process	1	294	0.3401360544217687	0.0195	UP000199062_767519	0.293
Archaea	G	GO:0071702	BP	organic substance transport	1	294	0.3401360544217687	0.00612	UP000199215_1267564	1.026
Archaea	G	GO:0071949	MF	FAD binding	1	294	0.3401360544217687	0.0246	UP000245548_1987492	0.753
Archaea	G	GO:0050660	MF	flavin adenine dinucleotide binding	1	294	0.3401360544217687	0.0246	UP000245548_1987492	0.753
Archaea	G	GO:0055085	BP	transmembrane transport	1	294	0.3401360544217687	0.00262	UP000245763_2005261	1.557
Archaea	G	GO:0034220	BP	monoatomic ion transmembrane transport	1	294	0.3401360544217687	0.0179	UP000245763_2005261	0.346
Archaea	G	GO:0015267	MF	channel activity	1	294	0.3401360544217687	0.0179	UP000245763_2005261	0.346
Archaea	G	GO:0006811	BP	monoatomic ion transport	1	294	0.3401360544217687	0.0179	UP000245763_2005261	0.346
Archaea	G	GO:0005216	MF	monoatomic ion channel activity	1	294	0.3401360544217687	0.0179	UP000245763_2005261	0.346
Archaea	H	GO:0019251	BP	anaerobic cobalamin biosynthetic process	3	294	1.0204081632653061	0.00259;0.00278;0.00434	UP000077275_47311;UP000191661_1300164;UP000001931_339860	0.097;0.102;0.13
Archaea	H	GO:0050897	MF	cobalt ion binding	3	294	1.0204081632653061	0.00776;0.00833;0.013	UP000077275_47311;UP000191661_1300164;UP000001931_339860	0.146;0.153;0.196
Archaea	H	GO:0004148	MF	dihydrolipoyl dehydrogenase activity	1	294	0.3401360544217687	0.0373	UP000006794_797210	0.118
Archaea	H	GO:0016151	MF	nickel cation binding	3	294	1.0204081632653061	0.0128;0.0321;0.0361	UP000053331_2248;UP000008243_309800;UP000198888_1073996	0.3;0.23;0.263
Archaea	H	GO:0009236	BP	cobalamin biosynthetic process	1	294	0.3401360544217687	0.0498	UP000253099_2006182	0.576
Archaea	H	GO:0009235	BP	cobalamin metabolic process	1	294	0.3401360544217687	0.0498	UP000253099_2006182	0.576
Archaea	I	GO:0055085	BP	transmembrane transport	38	294	12.925170068027212	3.23e-14;2.45e-13;5.15e-13;3.79e-08;6.17e-08;1.54e-07;1.07e-06;3.92e-06;4.88e-06;5.2e-06;5.69e-06;9.68e-06;1.69e-05;1.71e-05;1.88e-05;2.15e-05;3.43e-05;0.000124;0.000153;0.000159;0.00025;0.000342;0.000493;0.000717;0.0017;0.00269;0.00273;0.00391;0.00525;0.00548;0.00898;0.0102;0.0143;0.0158;0.0271;0.03;0.0301;0.0404	UP000014066_224719;UP000014660_333146;UP000050301_312540;UP000018337_667135;UP000001015_273063;UP000248984_1945580;UP000010469_1056495;UP000249782_680118;UP000248044_41673;UP000077275_47311;UP000094736_1860100;UP000321408_2594042;UP000077066_55758;UP000001024_273075;UP000001304_583356;UP000001974_273057;UP000014065_859192;UP000014070_1295009;UP000024332_1160895;UP000077245_49547;UP000008680_63449…	5.051;7.109;8.913;6.371;4.742;4.4;5.755;4.37;5.878;3.396;4.633;3.56;3.177;7.895;5.08;6.163;2.06;5.86;6.229;2.947;4.482;2.65;4.372;3.286;6.497;4.175;3.7;5.41;5.343;3.287;4.354;4.658;3.049;4.253;4.786;4.488;6.141;2.36
Archaea	I	GO:0042908	BP	xenobiotic transport	1	294	0.3401360544217687	0.0108	UP000000590_267377	0.174
Archaea	I	GO:0015297	MF	antiporter activity	3	294	1.0204081632653061	0.000304;0.0121;0.0213	UP000077275_47311;UP000000590_267377;UP000323283_2563600	0.485;0.465;0.24
Archaea	I	GO:0016775	MF	phosphotransferase activity, nitrogenous group as acceptor	2	294	0.6802721088435374	0.000651;0.0141	UP000000792_436308;UP000452269_2169593	0.557;0.583
Archaea	I	GO:0004673	MF	protein histidine kinase activity	2	294	0.6802721088435374	0.000651;0.0141	UP000000792_436308;UP000452269_2169593	0.557;0.583
Archaea	I	GO:0000155	MF	phosphorelay sensor kinase activity	2	294	0.6802721088435374	0.000651;0.0141	UP000000792_436308;UP000452269_2169593	0.557;0.583
Archaea	I	GO:0004672	MF	protein kinase activity	2	294	0.6802721088435374	0.00728;0.0495	UP000000792_436308;UP000452269_2169593	0.836;0.742
Archaea	I	GO:0000160	BP	phosphorelay signal transduction system	1	294	0.3401360544217687	0.0353	UP000000792_436308	1.114
Archaea	I	GO:0006812	BP	monoatomic cation transport	2	294	0.6802721088435374	0.00476;0.0299	UP000248984_1945580;UP000001931_339860	2.229;2.479
Archaea	I	GO:0006811	BP	monoatomic ion transport	4	294	1.3605442176870748	0.00071;0.0193;0.0247;0.0393	UP000248984_1945580;UP000017867_1379702;UP000014066_224719;UP000001931_339860	2.343;2.484;2.526;2.544
Archaea	I	GO:0140358	MF	P-type transmembrane transporter activity	1	294	0.3401360544217687	0.0294	UP000002408_456442	0.327
Archaea	I	GO:0015662	MF	P-type ion transporter activity	1	294	0.3401360544217687	0.0294	UP000002408_456442	0.327
Archaea	I	GO:0008381	MF	mechanosensitive monoatomic ion channel activity	1	294	0.3401360544217687	0.00358	UP000007807_990316	0.179
Archaea	I	GO:0022836	MF	gated channel activity	1	294	0.3401360544217687	0.00712	UP000007807_990316	0.215
Archaea	I	GO:0034220	BP	monoatomic ion transmembrane transport	5	294	1.7006802721088436	0.00102;0.00404;0.0168;0.0245;0.0401	UP000248984_1945580;UP000014066_224719;UP000186940_1838285;UP000007807_990316;UP000017867_1379702	1.886;2.105;1.794;1.971;1.987
Archaea	I	GO:0071705	BP	nitrogen compound transport	1	294	0.3401360544217687	0.013	UP000008120_311458	1.3
Archaea	I	GO:0071702	BP	organic substance transport	1	294	0.3401360544217687	0.036	UP000008120_311458	1.811
Archaea	I	GO:0140359	MF	ABC-type transporter activity	3	294	1.0204081632653061	0.00123;0.0135;0.0143	UP000010469_1056495;UP000185744_1903181;UP000094058_1849261	0.677;0.372;0.277
Archaea	I	GO:0015291	MF	secondary active transmembrane transporter activity	2	294	0.6802721088435374	4.9e-06;0.00634	UP000077275_47311;UP000323283_2563600	0.631;0.377
Archaea	I	GO:1902600	BP	proton transmembrane transport	1	294	0.3401360544217687	3.93e-05	UP000248984_1945580	0.686
Archaea	I	GO:0005267	MF	potassium channel activity	1	294	0.3401360544217687	6.02e-05	UP000248984_1945580	0.286
Archaea	I	GO:0006813	BP	potassium ion transport	1	294	0.3401360544217687	0.000145	UP000248984_1945580	0.514
Archaea	I	GO:0005216	MF	monoatomic ion channel activity	1	294	0.3401360544217687	0.000352	UP000248984_1945580	0.571
Archaea	I	GO:0015078	MF	proton transmembrane transporter activity	1	294	0.3401360544217687	0.000754	UP000248984_1945580	0.629
Archaea	I	GO:0015267	MF	channel activity	1	294	0.3401360544217687	0.00147	UP000248984_1945580	0.686
Archaea	I	GO:0030001	BP	metal ion transport	1	294	0.3401360544217687	0.00227	UP000248984_1945580	1.543
Archaea	I	GO:0071805	BP	potassium ion transmembrane transport	1	294	0.3401360544217687	0.00312	UP000248984_1945580	0.457
Archaea	I	GO:0015252	MF	proton channel activity	1	294	0.3401360544217687	0.00312	UP000248984_1945580	0.457
Archaea	I	GO:0015079	MF	potassium ion transmembrane transporter activity	1	294	0.3401360544217687	0.00312	UP000248984_1945580	0.457
Archaea	I	GO:0005261	MF	monoatomic cation channel activity	1	294	0.3401360544217687	0.00312	UP000248984_1945580	0.457
Archaea	I	GO:0008324	MF	monoatomic cation transmembrane transporter activity	1	294	0.3401360544217687	0.00416	UP000248984_1945580	1.657
Archaea	I	GO:0098655	BP	monoatomic cation transmembrane transport	2	294	0.6802721088435374	0.00725;0.0236	UP000248984_1945580;UP000249782_680118	1.771;1.928
Archaea	I	GO:0098662	BP	inorganic cation transmembrane transport	1	294	0.3401360544217687	0.0125	UP000248984_1945580	1.371
Archaea	I	GO:0098660	BP	inorganic ion transmembrane transport	1	294	0.3401360544217687	0.0169	UP000248984_1945580	1.429
Archaea	K	GO:0003677	MF	DNA binding	4	294	1.3605442176870748	2.04e-11;2.1e-09;3.16e-07;0.00319	UP000001974_273057;UP000248044_41673;UP000000391_644295;UP000000792_436308	9.193;4.829;7.733;4.29
Archaea	K	GO:0006259	BP	DNA metabolic process	7	294	2.380952380952381	3.69e-11;2.81e-10;0.00022;0.000795;0.000823;0.0242;0.0495	UP000001974_273057;UP000248044_41673;UP000321408_2594042;UP000033049_1434100;UP000000391_644295;UP000191661_1300164;UP000007478_391623	7.457;2.834;2.771;3.459;6.8;3.366;2.693
Archaea	K	GO:0090304	BP	nucleic acid metabolic process	5	294	1.7006802721088436	3.26e-09;2.5e-05;0.00327;0.00386;0.0282	UP000001974_273057;UP000248044_41673;UP000009079_604354;UP000007478_391623;UP000000391_644295	11.474;6.438;8.649;8.035;11.156
Archaea	K	GO:0090150	BP	establishment of protein localization to membrane	3	294	1.0204081632653061	0.00419;0.00567;0.0107	UP000008136_693661;UP000001901_572546;UP000013307_387631	0.145;0.165;0.136
Archaea	K	GO:0072657	BP	protein localization to membrane	3	294	1.0204081632653061	0.00419;0.00567;0.0107	UP000008136_693661;UP000001901_572546;UP000013307_387631	0.145;0.165;0.136
Archaea	K	GO:0072599	BP	establishment of protein localization to endoplasmic reticulum	3	294	1.0204081632653061	0.00419;0.00567;0.0107	UP000008136_693661;UP000001901_572546;UP000013307_387631	0.145;0.165;0.136
Archaea	K	GO:0072594	BP	establishment of protein localization to organelle	3	294	1.0204081632653061	0.00419;0.00567;0.0107	UP000008136_693661;UP000001901_572546;UP000013307_387631	0.145;0.165;0.136
Archaea	K	GO:0070972	BP	protein localization to endoplasmic reticulum	3	294	1.0204081632653061	0.00419;0.00567;0.0107	UP000008136_693661;UP000001901_572546;UP000013307_387631	0.145;0.165;0.136
Archaea	K	GO:0045047	BP	protein targeting to ER	3	294	1.0204081632653061	0.00419;0.00567;0.0107	UP000008136_693661;UP000001901_572546;UP000013307_387631	0.145;0.165;0.136
Archaea	K	GO:0033365	BP	protein localization to organelle	3	294	1.0204081632653061	0.00419;0.00567;0.0107	UP000008136_693661;UP000001901_572546;UP000013307_387631	0.145;0.165;0.136
Archaea	K	GO:0006614	BP	SRP-dependent cotranslational protein targeting to membrane	3	294	1.0204081632653061	0.00419;0.00567;0.0107	UP000008136_693661;UP000001901_572546;UP000013307_387631	0.145;0.165;0.136
Archaea	K	GO:0006613	BP	cotranslational protein targeting to membrane	3	294	1.0204081632653061	0.00419;0.00567;0.0107	UP000008136_693661;UP000001901_572546;UP000013307_387631	0.145;0.165;0.136
Archaea	K	GO:0006612	BP	protein targeting to membrane	3	294	1.0204081632653061	0.00419;0.00567;0.0107	UP000008136_693661;UP000001901_572546;UP000013307_387631	0.145;0.165;0.136
Archaea	K	GO:0004803	MF	transposase activity	3	294	1.0204081632653061	3.17e-16;0.0105;0.0219	UP000001974_273057;UP000005741_937775;UP000191661_1300164	3.813;0.41;0.561
Archaea	K	GO:0006313	BP	DNA transposition	3	294	1.0204081632653061	3.86e-16;0.0151;0.0418	UP000001974_273057;UP000005741_937775;UP000191661_1300164	3.847;0.444;0.612
Archaea	K	GO:0006310	BP	DNA recombination	2	294	0.6802721088435374	3.89e-14;1.84e-12	UP000248044_41673;UP000001974_273057	1.225;5.686
Archaea	K	GO:0006139	BP	nucleobase-containing compound metabolic process	2	294	0.6802721088435374	6.73e-07;0.000691	UP000001974_273057;UP000248044_41673	16.037;9.727
Archaea	K	GO:0005840	CC	ribosome	1	294	0.3401360544217687	0.029	UP000002439_178306	2.588
Archaea	K	GO:0043232	CC	intracellular non-membrane-bounded organelle	1	294	0.3401360544217687	0.0326	UP000002439_178306	2.665
Archaea	K	GO:0015935	CC	small ribosomal subunit	1	294	0.3401360544217687	0.0448	UP000002439_178306	0.888
Archaea	K	GO:0022625	CC	cytosolic large ribosomal subunit	1	294	0.3401360544217687	1e-06	UP000003484_1072681	0.186
Archaea	K	GO:0015934	CC	large ribosomal subunit	1	294	0.3401360544217687	0.000124	UP000003484_1072681	0.418
Archaea	K	GO:0046907	BP	intracellular transport	1	294	0.3401360544217687	0.0412	UP000008136_693661	0.242
Archaea	K	GO:0006886	BP	intracellular protein transport	1	294	0.3401360544217687	0.0412	UP000008136_693661	0.242
Archaea	K	GO:0006605	BP	protein targeting	1	294	0.3401360544217687	0.0412	UP000008136_693661	0.242
Archaea	K	GO:0016887	MF	ATP hydrolysis activity	1	294	0.3401360544217687	0.04	UP000008680_634498	2.716
Archaea	K	GO:0005694	CC	chromosome	1	294	0.3401360544217687	0.0407	UP000009379_889948	0.54
Archaea	K	GO:0006306	BP	DNA methylation	1	294	0.3401360544217687	0.0133	UP000010866_867904	0.431
Archaea	K	GO:0006305	BP	DNA alkylation	1	294	0.3401360544217687	0.0133	UP000010866_867904	0.431
Archaea	K	GO:0005509	MF	calcium ion binding	1	294	0.3401360544217687	0.0201	UP000199062_767519	0.196
Archaea	K	GO:0030554	MF	adenyl nucleotide binding	1	294	0.3401360544217687	0.00948	UP000249782_680118	12.789
Archaea	K	GO:0017076	MF	purine nucleotide binding	1	294	0.3401360544217687	0.0176	UP000249782_680118	14.396
Archaea	K	GO:0032559	MF	adenyl ribonucleotide binding	1	294	0.3401360544217687	0.0247	UP000249782_680118	11.375
Archaea	K	GO:0005524	MF	ATP binding	1	294	0.3401360544217687	0.0247	UP000249782_680118	11.375
Archaea	K	GO:0035639	MF	purine ribonucleoside triphosphate binding	1	294	0.3401360544217687	0.0473	UP000249782_680118	12.982
Archaea	K	GO:0032555	MF	purine ribonucleotide binding	1	294	0.3401360544217687	0.0473	UP000249782_680118	12.982
Archaea	K	GO:0008234	MF	cysteine-type peptidase activity	1	294	0.3401360544217687	0.000551	UP000251717_190975	0.234
Archaea	K	GO:0051276	BP	chromosome organization	1	294	0.3401360544217687	0.0123	UP000294299_1798806	0.191
Archaea	K	GO:0006996	BP	organelle organization	1	294	0.3401360544217687	0.0341	UP000294299_1798806	0.255
Archaea	K	GO:0006974	BP	DNA damage response	1	294	0.3401360544217687	5.27e-06	UP000321408_2594042	0.864
Archaea	K	GO:0006281	BP	DNA repair	1	294	0.3401360544217687	5.27e-06	UP000321408_2594042	0.864
Archaea	L	GO:0055085	BP	transmembrane transport	173	294	58.843537414965986	1.75e-19;7.53e-19;1.25e-18;5.44e-18;1.21e-16;4.41e-16;8.7e-16;9.74e-16;1.29e-15;2.02e-15;1.78e-14;3.58e-14;1.33e-13;1.77e-13;2.28e-13;2.42e-13;2.7e-13;2.93e-13;3.55e-13;9.9e-13;2.24e-12;2.38e-12;2.7e-12;3.04e-12;4.53e-12;6.24e-12;7.69e-12;1.88e-11;2.42e-11;3e-11;3.28e-11;3.84e-11;5.45e-11;5.67e-11;6.86e-11;1.07e-10;1.08e-10;2.24e-10;2.43e-10;2.85e-10;3.62e-10;6.86e-10;8.62e-10;8.83e-10;1.21e-09;1…	UP000011626_797114;UP000305339_1419722;UP000003980_671065;UP000069850_83986;UP000183275_1202768;UP000009007_1201294;UP000011555_358396;UP000007807_990316;UP000000242_399549;UP000319894_2234134;UP000005877_1110509;UP000199170_660517;UP000434101_2691917;UP000001974_273057;UP000184357_43928;UP000509626_2743089;UP000006663_469382;UP000010878_694430;UP000011554_29540;UP000002487_188937;UP000018337_667…	5.025;5.451;3.802;3.806;6.626;5.437;6.119;4.658;6.028;4.58;5.301;5.844;5.56;6.163;5.78;5.965;5.907;5.61;6.18;6.535;6.371;5.676;6.289;6.835;5.677;7.586;5.451;5.977;6.632;5.571;5.496;6.726;5.063;6.146;6.073;5.218;7.015;5.312;5.062;5.711;6.231;5.209;5.975;4.856;6.528;4.742;6.804;6.136;5.876;6.858;5.391;5.001;4.891;5.939;5.878;5.432;7.036;6.094;6.406;6.647;6.371;5.08;5.28;5.97;5.882;3.049;4.854;5.324…
Archaea	L	GO:0022904	BP	respiratory electron transport chain	5	294	1.7006802721088436	0.0131;0.015;0.0288;0.0359;0.0445	UP000199451_660521;UP000015543_1365176;UP000030660_1412871;UP000001137_397948;UP000000242_399549	0.293;0.422;0.277;0.357;0.355
Archaea	L	GO:0140359	MF	ABC-type transporter activity	4	294	1.3605442176870748	0.000823;0.00698;0.00965;0.0422	UP000000536_69014;UP000002457_521011;UP000011626_797114;UP000186940_1838285	1.0;0.791;0.695;0.392
Archaea	L	GO:0006313	BP	DNA transposition	4	294	1.3605442176870748	3.81e-25;1.03e-06;0.000311;0.000542	UP000003980_671065;UP000010468_797304;UP000000554_64091;UP000008243_309800	2.066;0.717;0.619;0.536
Archaea	L	GO:0004803	MF	transposase activity	4	294	1.3605442176870748	3.54e-26;1.03e-06;0.000311;0.000542	UP000003980_671065;UP000010468_797304;UP000000554_64091;UP000008243_309800	1.976;0.717;0.619;0.536
Archaea	L	GO:0016485	BP	protein processing	2	294	0.6802721088435374	0.000989;0.0141	UP000236740_699433;UP000000641_368408	1.072;0.373
Archaea	L	GO:0015291	MF	secondary active transmembrane transporter activity	18	294	6.122448979591836	2.49e-06;1.26e-05;3.55e-05;0.000536;0.000956;0.00136;0.00464;0.0127;0.0171;0.019;0.0283;0.0296;0.031;0.0358;0.0374;0.0413;0.0417;0.0477	UP000002487_188937;UP000006622_679901;UP000011555_358396;UP000009375_662760;UP000001879_547559;UP000273828_1679091;UP000186914_553468;UP000006663_469382;UP000033049_1434100;UP000007807_990316;UP000434101_2691917;UP000509241_1699371;UP000473608_2690782;UP000011661_1230460;UP000663292_2841257;UP000252983_29295;UP000069850_83986;UP000183275_1202768	0.94;0.913;1.036;0.439;0.88;0.841;0.819;0.642;0.834;0.43;0.915;0.728;0.9;0.933;0.804;0.864;0.407;1.027
Archaea	L	GO:0006813	BP	potassium ion transport	2	294	0.6802721088435374	0.00142;0.00166	UP000002487_188937;UP000001879_547559	0.425;0.547
Archaea	L	GO:0098660	BP	inorganic ion transmembrane transport	13	294	4.421768707482993	1.83e-05;8.29e-05;0.000319;0.00052;0.00203;0.00214;0.00239;0.0143;0.0199;0.0211;0.0264;0.035;0.0394	UP000186914_553468;UP000069850_83986;UP000183275_1202768;UP000009007_1201294;UP000011555_358396;UP000011626_797114;UP000001879_547559;UP000009375_662760;UP000006794_797210;UP000434101_2691917;UP000002408_456442;UP000250088_745377;UP000002487_188937	1.085;1.133;1.174;1.67;1.205;0.987;1.19;1.427;1.161;1.107;1.755;1.158;1.925
Archaea	L	GO:0098662	BP	inorganic cation transmembrane transport	8	294	2.7210884353741496	2.34e-06;0.00271;0.0032;0.0143;0.0157;0.0209;0.0253;0.0283	UP000186914_553468;UP000001879_547559;UP000011626_797114;UP000009375_662760;UP000183275_1202768;UP000011555_358396;UP000069850_83986;UP000434101_2691917	0.942;0.975;0.808;1.427;0.905;0.988;0.901;0.915
Archaea	L	GO:1902600	BP	proton transmembrane transport	9	294	3.061224489795918	5.33e-08;0.00329;0.00379;0.00534;0.00664;0.0195;0.0363;0.0364;0.0379	UP000186914_553468;UP000434101_2691917;UP000183275_1202768;UP000009375_662760;UP000001879_547559;UP000273828_1679091;UP000250088_745377;UP000011554_29540;UP000011669_1227455	0.614;0.722;0.587;1.207;0.642;0.571;0.662;0.551;0.697
Archaea	L	GO:0098655	BP	monoatomic cation transmembrane transport	14	294	4.761904761904762	9.58e-06;0.000221;0.00205;0.00217;0.00515;0.00997;0.011;0.0118;0.0143;0.0147;0.0193;0.0215;0.0226;0.0305	UP000186914_553468;UP000011626_797114;UP000002487_188937;UP000069850_83986;UP000183275_1202768;UP000434101_2691917;UP000273828_1679091;UP000009007_1201294;UP000009375_662760;UP000011669_1227455;UP000509750_2743090;UP000002408_456442;UP000001879_547559;UP000011555_358396	1.392;1.211;1.97;1.22;1.491;1.252;1.081;1.825;1.427;1.686;1.173;1.714;1.213;1.566
Archaea	L	GO:0034220	BP	monoatomic ion transmembrane transport	20	294	6.802721088435375	6.17e-06;9.63e-06;2.34e-05;7.69e-05;0.000403;0.0013;0.00176;0.00262;0.00293;0.00413;0.02;0.0205;0.0218;0.0226;0.0268;0.0274;0.0306;0.0318;0.0363;0.0452	UP000186914_553468;UP000069850_83986;UP000009007_1201294;UP000011626_797114;UP000002487_188937;UP000273828_1679091;UP000011555_358396;UP000276588_2216978;UP000002408_456442;UP000250088_745377;UP000258613_2044521;UP000033049_1434100;UP000009375_662760;UP000011669_1227455;UP000186165_1873524;UP000018337_667135;UP000001879_547559;UP000245657_668570;UP000607197_1383812;UP000005877_1110509	1.74;1.482;2.252;1.57;2.216;1.441;1.975;1.871;2.163;1.71;1.687;2.038;1.537;2.092;2.382;1.186;1.523;1.54;2.087;2.587
Archaea	L	GO:0030001	BP	metal ion transport	3	294	1.0204081632653061	9.28e-06;1.97e-05;0.0437	UP000002487_188937;UP000033049_1434100;UP000001879_547559	1.567;1.421;0.809
Archaea	L	GO:0015399	MF	primary active transmembrane transporter activity	15	294	5.1020408163265305	3.72e-06;3.05e-05;0.000651;0.000761;0.00308;0.00675;0.00753;0.0103;0.0194;0.0281;0.0317;0.0321;0.0324;0.0327;0.0418	UP000002408_456442;UP000008120_311458;UP000015543_1365176;UP000011626_797114;UP000009007_1201294;UP000236403_2035438;UP000024332_1160895;UP000011669_1227455;UP000199062_767519;UP000246112_2026714;UP000069850_83986;UP000009375_662760;UP000018337_667135;UP000007391_1163730;UP000198888_1073996	1.51;1.764;1.846;1.346;1.592;1.753;1.675;1.627;1.613;1.03;0.93;1.647;1.801;1.951;1.431
Archaea	L	GO:0042626	MF	ATPase-coupled transmembrane transporter activity	4	294	1.3605442176870748	0.00182;0.00186;0.012;0.0201	UP000002408_456442;UP000009007_1201294;UP000008120_311458;UP000069850_83986	1.306;1.515;1.021;0.872
Archaea	L	GO:0006811	BP	monoatomic ion transport	25	294	8.503401360544217	8.97e-06;2.87e-05;3.47e-05;6.14e-05;7.9e-05;0.000124;0.000209;0.000983;0.00105;0.00113;0.00259;0.00963;0.0147;0.0196;0.0204;0.0206;0.0228;0.0235;0.0242;0.0272;0.0319;0.0321;0.0343;0.0392;0.0439	UP000011555_358396;UP000002487_188937;UP000033049_1434100;UP000011626_797114;UP000186914_553468;UP000069850_83986;UP000009007_1201294;UP000245657_668570;UP000250088_745377;UP000273828_1679091;UP000011607_1227454;UP000276588_2216978;UP000011669_1227455;UP000186165_1873524;UP000183275_1202768;UP000002408_456442;UP000258613_2044521;UP000006622_679901;UP000011568_931277;UP000010878_694430;UP000005741…	2.313;2.798;2.625;1.795;2.027;1.83;2.641;1.925;2.096;1.772;2.179;2.115;2.354;2.811;2.274;2.612;2.035;2.84;2.142;2.071;2.391;1.647;1.23;2.926;1.748
Archaea	L	GO:0022853	MF	active monoatomic ion transmembrane transporter activity	6	294	2.0408163265306123	0.00753;0.0189;0.021;0.0254;0.0261;0.0298	UP000183275_1202768;UP000013307_387631;UP000002408_456442;UP000011669_1227455;UP000017840_1324957;UP000186914_553468	0.636;0.587;0.653;0.901;0.493;0.614
Archaea	L	GO:0006812	BP	monoatomic cation transport	13	294	4.421768707482993	0.000108;0.000163;0.000167;0.00042;0.000928;0.00105;0.00139;0.00413;0.0098;0.0104;0.0117;0.0198;0.0218	UP000002487_188937;UP000011626_797114;UP000186914_553468;UP000033049_1434100;UP000011555_358396;UP000273828_1679091;UP000011607_1227454;UP000250088_745377;UP000434101_2691917;UP000011669_1227455;UP000183275_1202768;UP000069850_83986;UP000009375_662760	2.507;1.413;1.679;2.224;1.879;1.411;1.783;1.71;1.492;1.947;1.883;1.569;1.537
Archaea	L	GO:0008324	MF	monoatomic cation transmembrane transporter activity	6	294	2.0408163265306123	0.000199;0.00366;0.013;0.0239;0.0355;0.0458	UP000002487_188937;UP000011669_1227455;UP000011626_797114;UP000033049_1434100;UP000186914_553468;UP000183275_1202768	1.679;1.773;1.189;1.544;1.453;1.54
Archaea	L	GO:0015103	MF	inorganic anion transmembrane transporter activity	3	294	1.0204081632653061	0.0214;0.0272;0.0413	UP000002487_188937;UP000007807_990316;UP000003980_671065	0.291;0.287;0.12
Archaea	L	GO:0046873	MF	metal ion transmembrane transporter activity	1	294	0.3401360544217687	0.0241	UP000002487_188937	0.761
Archaea	L	GO:0071705	BP	nitrogen compound transport	3	294	1.0204081632653061	0.000271;0.0117;0.0275	UP000305339_1419722;UP000011867_268739;UP000002698_348780	1.068;1.285;1.411
Archaea	L	GO:0006310	BP	DNA recombination	2	294	0.6802721088435374	3.95e-12;0.00288	UP000003980_671065;UP000010468_797304	4.072;1.407
Archaea	L	GO:0006259	BP	DNA metabolic process	1	294	0.3401360544217687	1.17e-08	UP000003980_671065	5.329
Archaea	L	GO:0003677	MF	DNA binding	1	294	0.3401360544217687	0.00644	UP000003980_671065	7.904
Archaea	L	GO:0090304	BP	nucleic acid metabolic process	1	294	0.3401360544217687	0.0127	UP000003980_671065	8.413
Archaea	L	GO:0015698	BP	inorganic anion transport	1	294	0.3401360544217687	0.0161	UP000003980_671065	0.18
Archaea	L	GO:0043413	BP	macromolecule glycosylation	1	294	0.3401360544217687	0.019	UP000005877_1110509	0.17
Archaea	L	GO:0006486	BP	protein glycosylation	1	294	0.3401360544217687	0.019	UP000005877_1110509	0.17
Archaea	L	GO:0004576	MF	oligosaccharyl transferase activity	1	294	0.3401360544217687	0.019	UP000005877_1110509	0.17
Archaea	L	GO:0015293	MF	symporter activity	1	294	0.3401360544217687	0.0047	UP000006622_679901	0.254
Archaea	L	GO:0015108	MF	chloride transmembrane transporter activity	1	294	0.3401360544217687	0.0113	UP000007807_990316	0.143
Archaea	L	GO:0008509	MF	monoatomic anion transmembrane transporter activity	1	294	0.3401360544217687	0.0113	UP000007807_990316	0.143
Archaea	L	GO:0015297	MF	antiporter activity	4	294	1.3605442176870748	0.000405;0.000536;0.00056;0.0196	UP000273828_1679091;UP000009375_662760;UP000186914_553468;UP000663292_2841257	0.511;0.439;0.389;0.315
Archaea	L	GO:0009060	BP	aerobic respiration	1	294	0.3401360544217687	0.00588	UP000011555_358396	0.193
Archaea	L	GO:0045333	BP	cellular respiration	1	294	0.3401360544217687	0.0129	UP000011555_358396	0.217
Archaea	L	GO:0015980	BP	energy derivation by oxidation of organic compounds	1	294	0.3401360544217687	0.0444	UP000011555_358396	0.265
Archaea	L	GO:0004222	MF	metalloendopeptidase activity	3	294	1.0204081632653061	1.24e-05;0.0195;0.0271	UP000236740_699433;UP000198856_890420;UP000011615_1230457	1.1;0.477;0.455
Archaea	L	GO:0022890	MF	inorganic cation transmembrane transporter activity	2	294	0.6802721088435374	0.0271;0.0299	UP000186914_553468;UP000011669_1227455	0.983;1.192
Archaea	L	GO:0071702	BP	organic substance transport	1	294	0.3401360544217687	0.000982	UP000011867_268739	1.285
Archaea	L	GO:0050136	MF	NADH dehydrogenase (quinone) activity	1	294	0.3401360544217687	0.0129	UP000015543_1365176	0.58
Archaea	L	GO:0016655	MF	oxidoreductase activity, acting on NAD(P)H, quinone or similar compound as acceptor	1	294	0.3401360544217687	0.0129	UP000015543_1365176	0.58
Archaea	L	GO:0015453	MF	oxidoreduction-driven active transmembrane transporter activity	1	294	0.3401360544217687	0.0129	UP000015543_1365176	0.58
Archaea	L	GO:0008137	MF	NADH dehydrogenase (ubiquinone) activity	1	294	0.3401360544217687	0.0129	UP000015543_1365176	0.58
Archaea	L	GO:0003955	MF	NAD(P)H dehydrogenase (quinone) activity	1	294	0.3401360544217687	0.0129	UP000015543_1365176	0.58
Archaea	L	GO:0003954	MF	NADH dehydrogenase activity	1	294	0.3401360544217687	0.0129	UP000015543_1365176	0.58
Archaea	L	GO:0042773	BP	ATP synthesis coupled electron transport	1	294	0.3401360544217687	0.0407	UP000015543_1365176	0.316
Archaea	L	GO:0004175	MF	endopeptidase activity	2	294	0.6802721088435374	2.09e-05;0.000153	UP000236740_699433;UP000030679_1412874	1.567;0.946
Archaea	L	GO:0006508	BP	proteolysis	3	294	1.0204081632653061	0.000441;0.00761;0.0218	UP000236740_699433;UP000198888_1073996;UP000053352_2309	2.2;1.489;1.498
Archaea	L	GO:0015078	MF	proton transmembrane transporter activity	3	294	1.0204081632653061	0.00331;0.0046;0.0439	UP000183275_1202768;UP000186914_553468;UP000509241_1699371	0.416;0.491;0.528
Archaea	L	GO:0004129	MF	cytochrome-c oxidase activity	2	294	0.6802721088435374	0.00335;0.0277	UP000183275_1202768;UP000509241_1699371	0.171;0.301
Archaea	L	GO:0046943	MF	carboxylic acid transmembrane transporter activity	3	294	1.0204081632653061	0.00496;0.0123;0.0323	UP000198856_890420;UP000216554_1383850;UP000319894_2234134	0.239;0.192;0.273
Archaea	L	GO:0046942	BP	carboxylic acid transport	1	294	0.3401360544217687	0.0109	UP000198856_890420	0.268
Archaea	L	GO:0015849	BP	organic acid transport	1	294	0.3401360544217687	0.0109	UP000198856_890420	0.268
Archaea	L	GO:0015711	BP	organic anion transport	1	294	0.3401360544217687	0.0109	UP000198856_890420	0.268
Archaea	L	GO:0016758	MF	hexosyltransferase activity	1	294	0.3401360544217687	0.0138	UP000198856_890420	0.149
Archaea	L	GO:0008237	MF	metallopeptidase activity	1	294	0.3401360544217687	0.000191	UP000236740_699433	1.347
Archaea	L	GO:0071586	BP	CAAX-box protein processing	1	294	0.3401360544217687	0.000204	UP000236740_699433	0.935
Archaea	L	GO:0051604	BP	protein maturation	1	294	0.3401360544217687	0.000989	UP000236740_699433	1.072
Archaea	L	GO:0080120	BP	CAAX-box protein maturation	1	294	0.3401360544217687	0.0016	UP000236740_699433	0.907
Archaea	L	GO:0009583	BP	detection of light stimulus	1	294	0.3401360544217687	0.0314	UP000305339_1419722	0.112
Archaea	L	GO:0007602	BP	phototransduction	1	294	0.3401360544217687	0.0314	UP000305339_1419722	0.112
Archaea	L	GO:0070001	MF	aspartic-type peptidase activity	1	294	0.3401360544217687	0.0368	UP000305339_1419722	0.048
Archaea	L	GO:0004190	MF	aspartic-type endopeptidase activity	1	294	0.3401360544217687	0.0368	UP000305339_1419722	0.048
Archaea	L	GO:0015803	BP	branched-chain amino acid transport	1	294	0.3401360544217687	0.0167	UP000319894_2234134	0.245
Archaea	L	GO:0015658	MF	branched-chain amino acid transmembrane transporter activity	1	294	0.3401360544217687	0.0167	UP000319894_2234134	0.245
Archaea	L	GO:0015171	MF	amino acid transmembrane transporter activity	1	294	0.3401360544217687	0.0323	UP000319894_2234134	0.273
Archaea	L	GO:0008488	MF	gamma-glutamyl carboxylase activity	1	294	0.3401360544217687	0.00529	UP000434101_2691917	0.096
Archaea	N	GO:0008234	MF	cysteine-type peptidase activity	1	294	0.3401360544217687	0.00499	UP000008680_634498	0.498
Archaea	N	GO:0006508	BP	proteolysis	1	294	0.3401360544217687	0.0399	UP000008680_634498	1.72
Archaea	N	GO:0000272	BP	polysaccharide catabolic process	1	294	0.3401360544217687	0.0156	UP000248329_2056317	2.665
Archaea	N	GO:0005976	BP	polysaccharide metabolic process	1	294	0.3401360544217687	0.0228	UP000248329_2056317	2.843
Archaea	N	GO:0016052	BP	carbohydrate catabolic process	1	294	0.3401360544217687	0.0288	UP000248329_2056317	2.961
Archaea	N	GO:0004553	MF	hydrolase activity, hydrolyzing O-glycosyl compounds	1	294	0.3401360544217687	0.0399	UP000248329_2056317	1.836
Archaea	N	GO:0009057	BP	macromolecule catabolic process	1	294	0.3401360544217687	0.045	UP000248329_2056317	3.198
Archaea	P	GO:0042886	BP	amide transport	1	294	0.3401360544217687	0.0014	UP000002439_178306	0.27
Archaea	P	GO:0015833	BP	peptide transport	1	294	0.3401360544217687	0.0014	UP000002439_178306	0.27
Archaea	P	GO:1904680	MF	peptide transmembrane transporter activity	1	294	0.3401360544217687	0.00367	UP000002439_178306	0.116
Archaea	P	GO:0043805	MF	indolepyruvate ferredoxin oxidoreductase activity	1	294	0.3401360544217687	0.0249	UP000002593_415426	0.125
Archaea	P	GO:0007229	BP	integrin-mediated signaling pathway	1	294	0.3401360544217687	0.0122	UP000011669_1227455	0.058
Archaea	P	GO:0007166	BP	cell surface receptor signaling pathway	1	294	0.3401360544217687	0.0122	UP000011669_1227455	0.058
Archaea	P	GO:0022900	BP	electron transport chain	1	294	0.3401360544217687	0.00256	UP000027093_926571	0.962
Archaea	Q	GO:0003755	MF	peptidyl-prolyl cis-trans isomerase activity	1	294	0.3401360544217687	0.00616	UP000305339_1419722	0.064
Archaea	R	GO:0005840	CC	ribosome	4	294	1.3605442176870748	0.00051;0.00058;0.0233;0.0316	UP000236627_2035437;UP000013307_387631;UP000002518_272557;UP000000262_453591	3.132;2.847;3.941;4.672
Archaea	R	GO:0043232	CC	intracellular non-membrane-bounded organelle	4	294	1.3605442176870748	0.00109;0.00115;0.0348;0.0366	UP000236627_2035437;UP000013307_387631;UP000002518_272557;UP000000262_453591	3.445;3.254;4.118;4.812
Archaea	R	GO:0004519	MF	endonuclease activity	2	294	0.6802721088435374	8e-05;0.0168	UP000000391_644295;UP000464077_1535962	2.444;1.308
Archaea	R	GO:0004518	MF	nuclease activity	1	294	0.3401360544217687	0.000298	UP000000391_644295	3.156
Archaea	R	GO:0022625	CC	cytosolic large ribosomal subunit	1	294	0.3401360544217687	0.00472	UP000001686_374847	1.561
Archaea	R	GO:0015934	CC	large ribosomal subunit	1	294	0.3401360544217687	0.00709	UP000001686_374847	1.685
Archaea	R	GO:0019538	BP	protein metabolic process	3	294	1.0204081632653061	0.000443;0.0137;0.0291	UP000013307_387631;UP000008136_693661;UP000236627_2035437	5.874;6.731;6.994
Archaea	R	GO:0070897	BP	transcription preinitiation complex assembly	9	294	3.061224489795918	0.00653;0.00748;0.00759;0.00801;0.0129;0.0149;0.0209;0.025;0.0454	UP000191169_1853690;UP000607197_1383812;UP000199370_996166;UP000199062_767519;UP000473608_2690782;UP000187924_1932360;UP000008243_309800;UP000199170_660517;UP000011669_1227455	0.317;0.286;0.286;0.269;0.277;0.295;0.281;0.326;0.203
Archaea	R	GO:0065004	BP	protein-DNA complex assembly	9	294	3.061224489795918	0.00653;0.00748;0.00759;0.00801;0.0129;0.0149;0.0209;0.025;0.0454	UP000191169_1853690;UP000607197_1383812;UP000199370_996166;UP000199062_767519;UP000473608_2690782;UP000187924_1932360;UP000008243_309800;UP000199170_660517;UP000011669_1227455	0.317;0.286;0.286;0.269;0.277;0.295;0.281;0.326;0.203
Archaea	R	GO:0006302	BP	double-strand break repair	1	294	0.3401360544217687	0.0211	UP000008243_309800	0.102
Archaea	R	GO:0140296	MF	general transcription initiation factor binding	7	294	2.380952380952381	0.00801;0.00972;0.0113;0.0173;0.0221;0.0228;0.0311	UP000199062_767519;UP000191169_1853690;UP000199370_996166;UP000607197_1383812;UP000187924_1932360;UP000473608_2690782;UP000008243_309800	0.269;0.346;0.312;0.343;0.322;0.312;0.306
Archaea	R	GO:0071824	BP	protein-DNA complex organization	8	294	2.7210884353741496	0.0113;0.0119;0.0173;0.0221;0.0262;0.0311;0.0375;0.0496	UP000199370_996166;UP000199062_767519;UP000607197_1383812;UP000187924_1932360;UP000191169_1853690;UP000008243_309800;UP000473608_2690782;UP000199170_660517	0.312;0.293;0.343;0.322;0.432;0.306;0.346;0.381
Archaea	R	GO:0017025	MF	TBP-class protein binding	7	294	2.380952380952381	0.00801;0.00972;0.0113;0.0173;0.0221;0.0228;0.0311	UP000199062_767519;UP000191169_1853690;UP000199370_996166;UP000607197_1383812;UP000187924_1932360;UP000473608_2690782;UP000008243_309800	0.269;0.346;0.312;0.343;0.322;0.312;0.306
Archaea	R	GO:0016775	MF	phosphotransferase activity, nitrogenous group as acceptor	2	294	0.6802721088435374	0.00273;0.014	UP000011607_1227454;UP000011867_268739	0.538;1.285
Archaea	R	GO:0004673	MF	protein histidine kinase activity	2	294	0.6802721088435374	0.00273;0.014	UP000011607_1227454;UP000011867_268739	0.538;1.285
Archaea	R	GO:0000155	MF	phosphorelay sensor kinase activity	1	294	0.3401360544217687	0.00273	UP000011607_1227454	0.538
Archaea	R	GO:0007165	BP	signal transduction	2	294	0.6802721088435374	0.00906;0.0223	UP000011607_1227454;UP000277703_2282131	1.811;1.398
Archaea	R	GO:0004672	MF	protein kinase activity	2	294	0.6802721088435374	0.00786;0.0161	UP000011867_268739;UP000011607_1227454	1.799;0.707
Archaea	R	GO:0016773	MF	phosphotransferase activity, alcohol group as acceptor	1	294	0.3401360544217687	0.00469	UP000011867_268739	2.387
Archaea	R	GO:0016310	BP	phosphorylation	1	294	0.3401360544217687	0.00716	UP000011867_268739	3.379
Archaea	R	GO:0016301	MF	kinase activity	1	294	0.3401360544217687	0.00859	UP000011867_268739	3.452
Archaea	R	GO:0043043	BP	peptide biosynthetic process	2	294	0.6802721088435374	0.00574;0.0113	UP000013307_387631;UP000236627_2035437	4.474;4.645
Archaea	R	GO:0006412	BP	translation	2	294	0.6802721088435374	0.00574;0.0113	UP000013307_387631;UP000236627_2035437	4.474;4.645
Archaea	R	GO:0006518	BP	peptide metabolic process	2	294	0.6802721088435374	0.00603;0.0123	UP000013307_387631;UP000236627_2035437	4.519;4.697
Archaea	R	GO:0043604	BP	amide biosynthetic process	2	294	0.6802721088435374	0.00735;0.0171	UP000013307_387631;UP000236627_2035437	4.7;4.906
Archaea	R	GO:0009059	BP	macromolecule biosynthetic process	2	294	0.6802721088435374	0.0224;0.0233	UP000060778_940295;UP000013307_387631	7.815;5.92
Archaea	R	GO:0090304	BP	nucleic acid metabolic process	2	294	0.6802721088435374	0.00225;0.013	UP000070163_1698259;UP000199062_767519	8.168;4.864
Archaea	R	GO:0006139	BP	nucleobase-containing compound metabolic process	1	294	0.3401360544217687	0.0212	UP000070163_1698259	11.304
Archaea	R	GO:0006259	BP	DNA metabolic process	1	294	0.3401360544217687	0.0298	UP000070163_1698259	4.29
Archaea	R	GO:0065003	BP	protein-containing complex assembly	5	294	1.7006802721088436	0.0139;0.0171;0.0173;0.0304;0.0375	UP000191169_1853690;UP000199062_767519;UP000607197_1383812;UP000199370_996166;UP000473608_2690782	0.375;0.318;0.343;0.389;0.346
Archaea	R	GO:0006352	BP	DNA-templated transcription initiation	3	294	1.0204081632653061	0.0304;0.0321;0.0465	UP000199370_996166;UP000199062_767519;UP000607197_1383812	0.389;0.367;0.429
Archaea	R	GO:0043933	BP	protein-containing complex organization	1	294	0.3401360544217687	0.0424	UP000199062_767519	0.391
Archaea	R	GO:0044271	BP	cellular nitrogen compound biosynthetic process	1	294	0.3401360544217687	0.0258	UP000236627_2035437	8.82
Archaea	R	GO:0000160	BP	phosphorelay signal transduction system	1	294	0.3401360544217687	0.00111	UP000277703_2282131	0.854
Archaea	R	GO:0035556	BP	intracellular signal transduction	1	294	0.3401360544217687	0.00134	UP000277703_2282131	0.88
Archaea	R	GO:0006313	BP	DNA transposition	1	294	0.3401360544217687	0.00662	UP000294299_1798806	0.096
Archaea	R	GO:0004803	MF	transposase activity	1	294	0.3401360544217687	0.00662	UP000294299_1798806	0.096
Archaea	S	GO:0051003	MF	ligase activity, forming nitrogen-metal bonds, forming coordination complexes	1	294	0.3401360544217687	0.00119	UP000001059_547558	0.151
Archaea	S	GO:0005509	MF	calcium ion binding	3	294	1.0204081632653061	0.000921;0.00421;0.0451	UP000010866_867904;UP000011867_268739;UP000001975_362976	0.314;0.147;0.117
Archaea	S	GO:0004181	MF	metallocarboxypeptidase activity	1	294	0.3401360544217687	9.73e-06	UP000002487_188937	0.783
Archaea	S	GO:0004180	MF	carboxypeptidase activity	1	294	0.3401360544217687	1.78e-05	UP000002487_188937	0.828
Archaea	S	GO:0008235	MF	metalloexopeptidase activity	1	294	0.3401360544217687	2.36e-05	UP000002487_188937	0.85
Archaea	S	GO:0006508	BP	proteolysis	1	294	0.3401360544217687	3.48e-05	UP000002487_188937	2.014
Archaea	S	GO:0016485	BP	protein processing	1	294	0.3401360544217687	6.8e-05	UP000002487_188937	0.94
Archaea	S	GO:0008238	MF	exopeptidase activity	1	294	0.3401360544217687	8.69e-05	UP000002487_188937	0.962
Archaea	S	GO:0051604	BP	protein maturation	1	294	0.3401360544217687	0.000601	UP000002487_188937	1.164
Archaea	S	GO:0008237	MF	metallopeptidase activity	1	294	0.3401360544217687	0.00245	UP000002487_188937	1.343
Archaea	S	GO:0008234	MF	cysteine-type peptidase activity	1	294	0.3401360544217687	0.0499	UP000008680_634498	0.498
Archaea	S	GO:0098742	BP	cell-cell adhesion via plasma-membrane adhesion molecules	1	294	0.3401360544217687	0.00106	UP000011867_268739	0.11
Archaea	S	GO:0007156	BP	homophilic cell adhesion via plasma membrane adhesion molecules	1	294	0.3401360544217687	0.00106	UP000011867_268739	0.11
Archaea	S	GO:0004553	MF	hydrolase activity, hydrolyzing O-glycosyl compounds	1	294	0.3401360544217687	0.0169	UP000014072_1333523	0.597
Archaea	S	GO:0004252	MF	serine-type endopeptidase activity	1	294	0.3401360544217687	0.0204	UP000245657_668570	0.474
Archaea	S	GO:0008236	MF	serine-type peptidase activity	1	294	0.3401360544217687	0.0388	UP000245657_668570	0.533
Archaea	S	GO:0050567	MF	glutaminyl-tRNA synthase (glutamine-hydrolyzing) activity	1	294	0.3401360544217687	0.0012	UP000294299_1798806	0.128
Archaea	S	GO:0000271	BP	polysaccharide biosynthetic process	1	294	0.3401360544217687	0.0173	UP000294299_1798806	0.191
Archaea	T	GO:0004553	MF	hydrolase activity, hydrolyzing O-glycosyl compounds	5	294	1.7006802721088436	2.17e-08;7.68e-07;0.000267;0.000803;0.0466	UP000199062_767519;UP000244727_1679096;UP000011626_797114;UP000001304_583356;UP000509241_1699371	1.027;2.172;1.054;1.192;0.553
Archaea	T	GO:0006508	BP	proteolysis	2	294	0.6802721088435374	0.00452;0.0383	UP000002487_188937;UP000001941_323259	2.014;1.49
Archaea	T	GO:1904680	MF	peptide transmembrane transporter activity	1	294	0.3401360544217687	1.06e-09	UP000001974_273057	0.204
Archaea	T	GO:0042886	BP	amide transport	1	294	0.3401360544217687	7.99e-06	UP000001974_273057	0.545
Archaea	T	GO:0015833	BP	peptide transport	1	294	0.3401360544217687	7.99e-06	UP000001974_273057	0.545
Archaea	T	GO:0071702	BP	organic substance transport	1	294	0.3401360544217687	0.000107	UP000001974_273057	2.043
Archaea	T	GO:0071705	BP	nitrogen compound transport	1	294	0.3401360544217687	0.00442	UP000001974_273057	1.43
Archaea	T	GO:0000272	BP	polysaccharide catabolic process	2	294	0.6802721088435374	6.39e-10;0.000762	UP000244727_1679096;UP000002457_521011	2.449;1.356
Archaea	T	GO:0005976	BP	polysaccharide metabolic process	2	294	0.6802721088435374	1.36e-09;0.00287	UP000244727_1679096;UP000002457_521011	2.567;1.544
Archaea	T	GO:0016052	BP	carbohydrate catabolic process	2	294	0.6802721088435374	4.41e-09;0.011	UP000244727_1679096;UP000002457_521011	2.765;1.77
Archaea	T	GO:0009057	BP	macromolecule catabolic process	2	294	0.6802721088435374	6.86e-09;0.0239	UP000244727_1679096;UP000002457_521011	2.844;1.921
Archaea	T	GO:0005509	MF	calcium ion binding	4	294	1.3605442176870748	0.000525;0.00117;0.0106;0.0241	UP000011867_268739;UP000244727_1679096;UP000002487_188937;UP000002457_521011	0.147;0.671;0.582;0.866
Archaea	T	GO:0008237	MF	metallopeptidase activity	1	294	0.3401360544217687	0.000395	UP000002487_188937	1.343
Archaea	T	GO:0004181	MF	metallocarboxypeptidase activity	1	294	0.3401360544217687	0.00081	UP000002487_188937	0.783
Archaea	T	GO:0004180	MF	carboxypeptidase activity	1	294	0.3401360544217687	0.00108	UP000002487_188937	0.828
Archaea	T	GO:0008235	MF	metalloexopeptidase activity	1	294	0.3401360544217687	0.00124	UP000002487_188937	0.85
Archaea	T	GO:0016485	BP	protein processing	1	294	0.3401360544217687	0.00208	UP000002487_188937	0.94
Archaea	T	GO:0008238	MF	exopeptidase activity	1	294	0.3401360544217687	0.00235	UP000002487_188937	0.962
Archaea	T	GO:0051604	BP	protein maturation	1	294	0.3401360544217687	0.00618	UP000002487_188937	1.164
Archaea	T	GO:0015695	BP	organic cation transport	1	294	0.3401360544217687	0.0181	UP000011566_1132509	0.118
Archaea	T	GO:0098742	BP	cell-cell adhesion via plasma-membrane adhesion molecules	1	294	0.3401360544217687	0.000132	UP000011867_268739	0.11
Archaea	T	GO:0007156	BP	homophilic cell adhesion via plasma membrane adhesion molecules	1	294	0.3401360544217687	0.000132	UP000011867_268739	0.11
Archaea	T	GO:0005507	MF	copper ion binding	1	294	0.3401360544217687	0.0094	UP000199370_996166	0.571
Archaea	T	GO:0061135	MF	endopeptidase regulator activity	1	294	0.3401360544217687	1.68e-06	UP000236627_2035437	0.261
Archaea	T	GO:0030414	MF	peptidase inhibitor activity	1	294	0.3401360544217687	1.68e-06	UP000236627_2035437	0.261
Archaea	T	GO:0004866	MF	endopeptidase inhibitor activity	1	294	0.3401360544217687	1.68e-06	UP000236627_2035437	0.261
Archaea	T	GO:0071555	BP	cell wall organization	1	294	0.3401360544217687	0.0447	UP000305339_1419722	0.032
Archaea	V	GO:0034220	BP	monoatomic ion transmembrane transport	7	294	2.380952380952381	0.00184;0.00283;0.00681;0.0206;0.0251;0.026;0.029	UP000000242_399549;UP000010878_694430;UP000011568_931277;UP000006663_469382;UP000487987_2668071;UP000236584_755307;UP000198518_355548	1.374;1.734;1.68;1.798;1.603;1.923;1.899
Archaea	V	GO:0006811	BP	monoatomic ion transport	5	294	1.7006802721088436	0.000964;0.00248;0.00329;0.0282;0.047	UP000006663_469382;UP000010878_694430;UP000000242_399549;UP000017840_1324957;UP000011566_1132509	2.054;2.071;1.507;2.061;2.382
Archaea	V	GO:0098655	BP	monoatomic cation transmembrane transport	2	294	0.6802721088435374	0.0174;0.0301	UP000000242_399549;UP000006663_469382	1.152;1.438
Archaea	V	GO:0006812	BP	monoatomic cation transport	2	294	0.6802721088435374	0.00115;0.0306	UP000006663_469382;UP000000242_399549	1.669;1.285
Archaea	V	GO:0055085	BP	transmembrane transport	64	294	21.768707482993197	7.55e-14;1.52e-12;1.07e-09;5.06e-09;1.53e-08;1.93e-08;2.94e-08;9.46e-08;9.81e-08;1.21e-07;1.53e-07;2.02e-07;2.68e-07;4.37e-07;4.45e-07;5.47e-07;8.17e-07;8.97e-07;1.21e-06;2.09e-06;2.58e-06;3.25e-06;3.34e-06;3.92e-06;4.28e-06;5.13e-06;9.39e-06;1.04e-05;1.05e-05;1.1e-05;1.37e-05;2.07e-05;2.42e-05;7.66e-05;0.000108;0.000131;0.000187;0.000215;0.000261;0.000406;0.000436;0.000618;0.00119;0.00142;0.0015…	UP000236584_755307;UP000509626_2743089;UP000184357_43928;UP000017840_1324957;UP000252983_29295;UP000185687_588898;UP000198518_355548;UP000607197_1383812;UP000277703_2282131;UP000199215_1267564;UP000434101_2691917;UP000509241_1699371;UP000183275_1202768;UP000187924_1932360;UP000473608_2690782;UP000216308_1383851;UP000011602_1227499;UP000198397_63740;UP000011566_1132509;UP000011669_1227455;UP000487…	6.528;5.965;5.78;6.647;7.586;5.665;5.403;6.632;6.289;5.643;5.56;5.451;6.626;4.321;6.231;5.324;5.0;5.251;7.206;6.858;6.073;6.835;6.136;6.146;5.391;5.939;5.451;6.371;5.748;5.065;5.898;6.002;5.265;5.105;5.128;5.496;6.168;5.218;5.819;5.145;5.61;5.571;6.18;5.977;5.207;5.97;5.777;6.406;6.003;5.907;5.527;5.711;5.677;6.339;5.001;5.876;4.595;5.598;5.724;4.58;5.025;4.995;6.048;6.119
Archaea	V	GO:0008324	MF	monoatomic cation transmembrane transporter activity	1	294	0.3401360544217687	0.000375	UP000006663_469382	1.489
Archaea	V	GO:0030001	BP	metal ion transport	1	294	0.3401360544217687	0.0157	UP000006663_469382	0.95
Archaea	V	GO:0015291	MF	secondary active transmembrane transporter activity	3	294	1.0204081632653061	0.000629;0.00121;0.0106	UP000019024_797299;UP000509241_1699371;UP000011511_1227494	0.906;0.728;0.938
Archaea	V	GO:0140359	MF	ABC-type transporter activity	1	294	0.3401360544217687	0.0341	UP000011554_29540	0.743
Archaea	V	GO:0042626	MF	ATPase-coupled transmembrane transporter activity	1	294	0.3401360544217687	0.0415	UP000318864_2419781	1.008
Archaea	V	GO:0015297	MF	antiporter activity	2	294	0.6802721088435374	0.00962;0.0162	UP000509241_1699371;UP000466535_2692199	0.377;0.44
Archaea	V	GO:0071586	BP	CAAX-box protein processing	1	294	0.3401360544217687	3.78e-06	UP000487987_2668071	0.925
Archaea	V	GO:0051604	BP	protein maturation	1	294	0.3401360544217687	1.38e-05	UP000487987_2668071	1.017
Archaea	V	GO:0016485	BP	protein processing	1	294	0.3401360544217687	1.38e-05	UP000487987_2668071	1.017
Archaea	V	GO:0004175	MF	endopeptidase activity	1	294	0.3401360544217687	1.45e-05	UP000487987_2668071	1.449
Archaea	V	GO:0004222	MF	metalloendopeptidase activity	1	294	0.3401360544217687	2.05e-05	UP000487987_2668071	1.048
Archaea	V	GO:0080120	BP	CAAX-box protein maturation	1	294	0.3401360544217687	3.57e-05	UP000487987_2668071	0.894
Archaea	V	GO:0008237	MF	metallopeptidase activity	1	294	0.3401360544217687	0.00053	UP000487987_2668071	1.356
Archaea	V	GO:0006508	BP	proteolysis	1	294	0.3401360544217687	0.00786	UP000487987_2668071	2.004
Archaea	V	GO:0022836	MF	gated channel activity	1	294	0.3401360544217687	0.0162	UP000607197_1383812	0.257
Archaea	V	GO:0008381	MF	mechanosensitive monoatomic ion channel activity	1	294	0.3401360544217687	0.0162	UP000607197_1383812	0.257
Archaea	AD	GO:0017076	MF	purine nucleotide binding	5	294	1.7006802721088436	0.00422;0.0049;0.0319;0.0376;0.0469	UP000199170_660517;UP000509750_2743090;UP000014072_1333523;UP000000554_64091;UP000236740_699433	8.997;8.645;9.725;11.226;9.458
Archaea	AD	GO:0030554	MF	adenyl nucleotide binding	6	294	2.0408163265306123	0.0015;0.00679;0.0125;0.0182;0.043;0.0488	UP000509750_2743090;UP000014072_1333523;UP000236740_699433;UP000199170_660517;UP000011689_1227481;UP000000554_64091	7.95;8.828;8.606;8.182;8.973;9.946
Archaea	AD	GO:0006139	BP	nucleobase-containing compound metabolic process	2	294	0.6802721088435374	0.002;0.00295	UP000030648_1412872;UP000014072_1333523	8.993;9.127
Archaea	AD	GO:0044271	BP	cellular nitrogen compound biosynthetic process	1	294	0.3401360544217687	0.041	UP000014072_1333523	8.331
Archaea	AD	GO:0032559	MF	adenyl ribonucleotide binding	2	294	0.6802721088435374	0.0204;0.0424	UP000509750_2743090;UP000014072_1333523	6.609;7.6
Archaea	AD	GO:0005524	MF	ATP binding	2	294	0.6802721088435374	0.0204;0.0424	UP000509750_2743090;UP000014072_1333523	6.609;7.6
Archaea	AD	GO:0034032	BP	purine nucleoside bisphosphate metabolic process	1	294	0.3401360544217687	0.00946	UP000030639_1070774	0.465
Archaea	AD	GO:0033875	BP	ribonucleoside bisphosphate metabolic process	1	294	0.3401360544217687	0.00946	UP000030639_1070774	0.465
Archaea	AD	GO:0033865	BP	nucleoside bisphosphate metabolic process	1	294	0.3401360544217687	0.00946	UP000030639_1070774	0.465
Archaea	AD	GO:0000166	MF	nucleotide binding	2	294	0.6802721088435374	0.0106;0.0172	UP000199170_660517;UP000509750_2743090	10.41;10.536
Archaea	AD	GO:0006520	BP	amino acid metabolic process	1	294	0.3401360544217687	0.00432	UP000236740_699433	4.179
Archaea	AD	GO:0043436	BP	oxoacid metabolic process	1	294	0.3401360544217687	0.00992	UP000236740_699433	5.224
Archaea	AD	GO:0019752	BP	carboxylic acid metabolic process	1	294	0.3401360544217687	0.00992	UP000236740_699433	5.224
Archaea	AD	GO:1901566	BP	organonitrogen compound biosynthetic process	1	294	0.3401360544217687	0.0295	UP000236740_699433	8.249
Archaea	AD	GO:0140101	MF	catalytic activity, acting on a tRNA	1	294	0.3401360544217687	0.0354	UP000473608_2690782	1.627
Archaea	AE	GO:0007165	BP	signal transduction	11	294	3.741496598639456	2.35e-07;4.76e-06;1.05e-05;1.76e-05;6.06e-05;0.000373;0.00103;0.00253;0.00658;0.0115;0.0426	UP000000554_64091;UP000011555_358396;UP000010468_797304;UP000011607_1227454;UP000258613_2044521;UP000002698_348780;UP000001169_272569;UP000001746_485914;UP000250088_745377;UP000006794_797210;UP000198518_355548	1.816;1.759;1.352;1.811;1.714;2.062;2.173;1.795;1.848;1.587;1.834
Archaea	AE	GO:0009259	BP	ribonucleotide metabolic process	1	294	0.3401360544217687	0.00106	UP000001746_485914	1.585
Archaea	AE	GO:0019693	BP	ribose phosphate metabolic process	1	294	0.3401360544217687	0.00121	UP000001746_485914	1.615
Archaea	AE	GO:0009260	BP	ribonucleotide biosynthetic process	1	294	0.3401360544217687	0.0107	UP000001746_485914	1.436
Archaea	AE	GO:0046390	BP	ribose phosphate biosynthetic process	1	294	0.3401360544217687	0.0121	UP000001746_485914	1.466
Archaea	AE	GO:0009117	BP	nucleotide metabolic process	1	294	0.3401360544217687	0.0153	UP000001746_485914	2.333
Archaea	AE	GO:0006753	BP	nucleoside phosphate metabolic process	1	294	0.3401360544217687	0.0166	UP000001746_485914	2.363
Archaea	AE	GO:1901137	BP	carbohydrate derivative biosynthetic process	1	294	0.3401360544217687	0.0296	UP000001746_485914	1.705
Archaea	AE	GO:0055086	BP	nucleobase-containing small molecule metabolic process	1	294	0.3401360544217687	0.0317	UP000001746_485914	2.602
Archaea	AE	GO:0004527	MF	exonuclease activity	1	294	0.3401360544217687	0.000859	UP000002654_768679	0.342
Archaea	AE	GO:0008409	MF	5'-3' exonuclease activity	1	294	0.3401360544217687	0.0126	UP000002654_768679	0.098
Archaea	AE	GO:0031419	MF	cobalamin binding	1	294	0.3401360544217687	0.000715	UP000006622_679901	0.507
Archaea	AE	GO:0050897	MF	cobalt ion binding	1	294	0.3401360544217687	0.000983	UP000006622_679901	0.558
Archaea	AE	GO:0070525	BP	tRNA threonylcarbamoyladenosine metabolic process	1	294	0.3401360544217687	0.00716	UP000008120_311458	0.093
Archaea	AE	GO:0061711	MF	N(6)-L-threonylcarbamoyladenine synthase activity	1	294	0.3401360544217687	0.00716	UP000008120_311458	0.093
Archaea	AE	GO:0002949	BP	tRNA threonylcarbamoyladenosine modification	1	294	0.3401360544217687	0.00716	UP000008120_311458	0.093
Archaea	AE	GO:0005506	MF	iron ion binding	1	294	0.3401360544217687	0.0255	UP000008120_311458	1.207
Archaea	AE	GO:1901566	BP	organonitrogen compound biosynthetic process	1	294	0.3401360544217687	0.045	UP000185687_588898	8.063
Archaea	AE	GO:0016407	MF	acetyltransferase activity	1	294	0.3401360544217687	0.0364	UP000263012_2055893	0.279
Archaea	AE	GO:0044271	BP	cellular nitrogen compound biosynthetic process	1	294	0.3401360544217687	0.0291	UP000276588_2216978	10.492
Archaea	AG	GO:0071949	MF	FAD binding	2	294	0.6802721088435374	0.0154;0.0173	UP000027153_1392998;UP000001826_190192	0.292;0.119
Archaea	AG	GO:0046467	BP	membrane lipid biosynthetic process	1	294	0.3401360544217687	0.0173	UP000001826_190192	0.119
Archaea	AG	GO:0006643	BP	membrane lipid metabolic process	1	294	0.3401360544217687	0.0173	UP000001826_190192	0.119
Archaea	AG	GO:0051003	MF	ligase activity, forming nitrogen-metal bonds, forming coordination complexes	1	294	0.3401360544217687	0.012	UP000002315_523846	0.779
Archaea	AG	GO:0012506	CC	vesicle membrane	1	294	0.3401360544217687	0.0289	UP000002457_521011	0.075
Archaea	AG	GO:0080120	BP	CAAX-box protein maturation	1	294	0.3401360544217687	0.0472	UP000008120_311458	0.093
Archaea	AG	GO:0071586	BP	CAAX-box protein processing	1	294	0.3401360544217687	0.0472	UP000008120_311458	0.093
Archaea	AG	GO:0005507	MF	copper ion binding	8	294	2.7210884353741496	0.000551;0.00347;0.00348;0.00796;0.0116;0.0416;0.0421;0.0449	UP000011626_797114;UP000008243_309800;UP000426082_1380432;UP000236584_755307;UP000305339_1419722;UP000030679_1412874;UP000199370_996166;UP000277703_2282131	0.449;0.434;0.448;0.604;0.462;0.21;0.571;0.311
Archaea	AG	GO:0022900	BP	electron transport chain	2	294	0.6802721088435374	0.00168;0.00347	UP000426082_1380432;UP000008243_309800	1.59;1.199
Archaea	AG	GO:0016628	MF	oxidoreductase activity, acting on the CH-CH group of donors, NAD or NADP as acceptor	1	294	0.3401360544217687	0.0188	UP000027153_1392998	0.322
Archaea	AG	GO:0004553	MF	hydrolase activity, hydrolyzing O-glycosyl compounds	3	294	1.0204081632653061	1.91e-06;0.000162;0.022	UP000244727_1679096;UP000199062_767519;UP000296706_1457250	2.172;1.027;0.394
Archaea	AG	GO:2000895	BP	hemicellulose catabolic process	1	294	0.3401360544217687	0.0332	UP000199062_767519	0.293
Archaea	AG	GO:0045493	BP	xylan catabolic process	1	294	0.3401360544217687	0.0332	UP000199062_767519	0.293
Archaea	AG	GO:0045491	BP	xylan metabolic process	1	294	0.3401360544217687	0.0332	UP000199062_767519	0.293
Archaea	AG	GO:0044347	BP	cell wall polysaccharide catabolic process	1	294	0.3401360544217687	0.0332	UP000199062_767519	0.293
Archaea	AG	GO:0044036	BP	cell wall macromolecule metabolic process	1	294	0.3401360544217687	0.0332	UP000199062_767519	0.293
Archaea	AG	GO:0016998	BP	cell wall macromolecule catabolic process	1	294	0.3401360544217687	0.0332	UP000199062_767519	0.293
Archaea	AG	GO:0010410	BP	hemicellulose metabolic process	1	294	0.3401360544217687	0.0332	UP000199062_767519	0.293
Archaea	AG	GO:0010383	BP	cell wall polysaccharide metabolic process	1	294	0.3401360544217687	0.0332	UP000199062_767519	0.293
Archaea	AG	GO:0000272	BP	polysaccharide catabolic process	1	294	0.3401360544217687	3.73e-08	UP000244727_1679096	2.449
Archaea	AG	GO:0005976	BP	polysaccharide metabolic process	1	294	0.3401360544217687	7.44e-08	UP000244727_1679096	2.567
Archaea	AG	GO:0016052	BP	carbohydrate catabolic process	1	294	0.3401360544217687	2.17e-07	UP000244727_1679096	2.765
Archaea	AG	GO:0009057	BP	macromolecule catabolic process	1	294	0.3401360544217687	3.25e-07	UP000244727_1679096	2.844
Archaea	AG	GO:0016160	MF	amylase activity	1	294	0.3401360544217687	0.00401	UP000296706_1457250	0.272
Archaea	AG	GO:0004556	MF	alpha-amylase activity	1	294	0.3401360544217687	0.00401	UP000296706_1457250	0.272
Archaea	AG	GO:0033179	CC	proton-transporting V-type ATPase, V0 domain	1	294	0.3401360544217687	0.00394	UP000305339_1419722	0.08
Archaea	AI	GO:0034755	BP	iron ion transmembrane transport	1	294	0.3401360544217687	0.03	UP000002199_224325	0.125
Archaea	AI	GO:0005381	MF	iron ion transmembrane transporter activity	1	294	0.3401360544217687	0.03	UP000002199_224325	0.125
Archaea	AK	GO:0046961	MF	proton-transporting ATPase activity, rotational mechanism	1	294	0.3401360544217687	0.0174	UP000000365_410358	0.345
Archaea	AK	GO:0046933	MF	proton-transporting ATP synthase activity, rotational mechanism	1	294	0.3401360544217687	0.0174	UP000000365_410358	0.345
Archaea	AK	GO:0044769	MF	ATPase activity, coupled to transmembrane movement of ions, rotational mechanism	1	294	0.3401360544217687	0.0174	UP000000365_410358	0.345
Archaea	AK	GO:0042777	BP	proton motive force-driven plasma membrane ATP synthesis	1	294	0.3401360544217687	0.0174	UP000000365_410358	0.345
Archaea	AK	GO:0042625	MF	ATPase-coupled ion transmembrane transporter activity	1	294	0.3401360544217687	0.0174	UP000000365_410358	0.345
Archaea	AK	GO:0015252	MF	proton channel activity	1	294	0.3401360544217687	0.0174	UP000000365_410358	0.345
Archaea	AK	GO:0005261	MF	monoatomic cation channel activity	1	294	0.3401360544217687	0.0174	UP000000365_410358	0.345
Archaea	AK	GO:0046034	BP	ATP metabolic process	1	294	0.3401360544217687	0.0244	UP000000365_410358	0.403
Archaea	AK	GO:0015986	BP	proton motive force-driven ATP synthesis	1	294	0.3401360544217687	0.0244	UP000000365_410358	0.403
Archaea	AK	GO:0006754	BP	ATP biosynthetic process	1	294	0.3401360544217687	0.0244	UP000000365_410358	0.403
Archaea	AK	GO:0019829	MF	ATPase-coupled monoatomic cation transmembrane transporter activity	1	294	0.3401360544217687	0.0326	UP000000365_410358	0.46
Archaea	AK	GO:0009206	BP	purine ribonucleoside triphosphate biosynthetic process	1	294	0.3401360544217687	0.0326	UP000000365_410358	0.46
Archaea	AK	GO:0009205	BP	purine ribonucleoside triphosphate metabolic process	1	294	0.3401360544217687	0.0326	UP000000365_410358	0.46
Archaea	AK	GO:0009145	BP	purine nucleoside triphosphate biosynthetic process	1	294	0.3401360544217687	0.0326	UP000000365_410358	0.46
Archaea	AK	GO:0015078	MF	proton transmembrane transporter activity	1	294	0.3401360544217687	0.0419	UP000000365_410358	0.518
Archaea	AK	GO:0009144	BP	purine nucleoside triphosphate metabolic process	1	294	0.3401360544217687	0.0419	UP000000365_410358	0.518
Archaea	AK	GO:0005840	CC	ribosome	1	294	0.3401360544217687	0.00263	UP000008037_1237085	1.817
Archaea	AK	GO:0043232	CC	intracellular non-membrane-bounded organelle	1	294	0.3401360544217687	0.00474	UP000008037_1237085	2.1
Archaea	AK	GO:0043043	BP	peptide biosynthetic process	1	294	0.3401360544217687	0.0147	UP000008037_1237085	2.782
Archaea	AK	GO:0006412	BP	translation	1	294	0.3401360544217687	0.0147	UP000008037_1237085	2.782
Archaea	AK	GO:0006518	BP	peptide metabolic process	1	294	0.3401360544217687	0.0153	UP000008037_1237085	2.81
Archaea	AK	GO:0044271	BP	cellular nitrogen compound biosynthetic process	1	294	0.3401360544217687	0.0161	UP000008037_1237085	6.954
Archaea	AK	GO:0043604	BP	amide biosynthetic process	1	294	0.3401360544217687	0.018	UP000008037_1237085	2.924
Archaea	AK	GO:1901566	BP	organonitrogen compound biosynthetic process	1	294	0.3401360544217687	0.0208	UP000008037_1237085	7.323
Archaea	AK	GO:0003918	MF	DNA topoisomerase type II (double strand cut, ATP-hydrolyzing) activity	2	294	0.6802721088435374	0.00288;0.0076	UP000305339_1419722;UP000277703_2282131	0.128;0.207
Archaea	AK	GO:0006265	BP	DNA topological change	2	294	0.6802721088435374	0.00678;0.00978	UP000305339_1419722;UP000277703_2282131	0.191;0.233
Archaea	AK	GO:0003916	MF	DNA topoisomerase activity	2	294	0.6802721088435374	0.00678;0.00978	UP000305339_1419722;UP000277703_2282131	0.191;0.233
Archaea	AK	GO:0071103	BP	DNA conformation change	2	294	0.6802721088435374	0.0334;0.0464	UP000305339_1419722;UP000277703_2282131	0.414;0.492
Archaea	AK	GO:0051276	BP	chromosome organization	1	294	0.3401360544217687	0.0388	UP000305339_1419722	0.446
Archaea	AL	GO:0055085	BP	transmembrane transport	6	294	2.0408163265306123	6.14e-06;4.79e-05;0.000141;0.00719;0.0224;0.025	UP000509448_1874277;UP000053352_2309;UP000002654_768679;UP000010846_797302;UP000002439_178306;UP000184357_43928	5.802;3.995;4.494;5.227;4.519;5.78
Archaea	AL	GO:0008610	BP	lipid biosynthetic process	1	294	0.3401360544217687	0.000514	UP000003980_671065	0.449
Archaea	AL	GO:0044255	BP	cellular lipid metabolic process	1	294	0.3401360544217687	0.00129	UP000003980_671065	0.599
Archaea	AL	GO:0042773	BP	ATP synthesis coupled electron transport	2	294	0.6802721088435374	0.00181;0.023	UP000006794_797210;UP000236584_755307	0.166;0.112
Archaea	AL	GO:0015399	MF	primary active transmembrane transporter activity	1	294	0.3401360544217687	0.00815	UP000006794_797210	1.777
Archaea	AL	GO:0050136	MF	NADH dehydrogenase (quinone) activity	1	294	0.3401360544217687	0.0164	UP000006794_797210	0.261
Archaea	AL	GO:0008137	MF	NADH dehydrogenase (ubiquinone) activity	1	294	0.3401360544217687	0.0164	UP000006794_797210	0.261
Archaea	AL	GO:0003955	MF	NAD(P)H dehydrogenase (quinone) activity	1	294	0.3401360544217687	0.0164	UP000006794_797210	0.261
Archaea	AL	GO:0003954	MF	NADH dehydrogenase activity	1	294	0.3401360544217687	0.0164	UP000006794_797210	0.261
Archaea	AL	GO:0022904	BP	respiratory electron transport chain	1	294	0.3401360544217687	0.0349	UP000006794_797210	0.308
Archaea	AL	GO:0005509	MF	calcium ion binding	1	294	0.3401360544217687	0.0168	UP000008037_1237085	0.255
Archaea	AL	GO:0004222	MF	metalloendopeptidase activity	1	294	0.3401360544217687	0.0301	UP000008120_311458	0.279
Archaea	AL	GO:0033014	BP	tetrapyrrole biosynthetic process	1	294	0.3401360544217687	0.0463	UP000010468_797304	0.745
Archaea	AL	GO:0033013	BP	tetrapyrrole metabolic process	1	294	0.3401360544217687	0.0463	UP000010468_797304	0.745
Archaea	AL	GO:0008028	MF	monocarboxylic acid transmembrane transporter activity	1	294	0.3401360544217687	0.00778	UP000010878_694430	0.072
Archaea	AL	GO:0016780	MF	phosphotransferase activity, for other substituted phosphate groups	1	294	0.3401360544217687	0.00784	UP000011626_797114	0.135
Archaea	AL	GO:0051180	BP	vitamin transport	1	294	0.3401360544217687	0.0395	UP000199370_996166	0.104
Archaea	AL	GO:0006260	BP	DNA replication	1	294	0.3401360544217687	9.61e-05	UP000246112_2026714	1.116
Archaea	AL	GO:0006259	BP	DNA metabolic process	1	294	0.3401360544217687	0.00378	UP000246112_2026714	2.705
Archaea	AL	GO:0016887	MF	ATP hydrolysis activity	1	294	0.3401360544217687	0.00486	UP000246112_2026714	2.877
Archaea	AL	GO:0017111	MF	ribonucleoside triphosphate phosphatase activity	1	294	0.3401360544217687	0.0081	UP000246112_2026714	3.263
Archaea	AL	GO:0016462	MF	pyrophosphatase activity	1	294	0.3401360544217687	0.0105	UP000246112_2026714	3.478
Archaea	AL	GO:0016818	MF	hydrolase activity, acting on acid anhydrides, in phosphorus-containing anhydrides	1	294	0.3401360544217687	0.0122	UP000246112_2026714	3.607
Archaea	AP	GO:0043043	BP	peptide biosynthetic process	1	294	0.3401360544217687	0.0337	UP000002487_188937	2.372
Archaea	AP	GO:0006412	BP	translation	1	294	0.3401360544217687	0.0337	UP000002487_188937	2.372
Archaea	AP	GO:0043604	BP	amide biosynthetic process	1	294	0.3401360544217687	0.042	UP000002487_188937	2.551
Archaea	AP	GO:0018537	MF	coenzyme F420-dependent N5,N10-methenyltetrahydromethanopterin reductase activity	1	294	0.3401360544217687	0.00101	UP000198888_1073996	0.058
Archaea	AQ	GO:0007165	BP	signal transduction	1	294	0.3401360544217687	0.0135	UP000000554_64091	1.816
Archaea	AS	GO:0004553	MF	hydrolase activity, hydrolyzing O-glycosyl compounds	1	294	0.3401360544217687	0.000251	UP000014072_1333523	0.597
Archaea	AS	GO:0009088	BP	threonine biosynthetic process	1	294	0.3401360544217687	0.0151	UP000610960_62609	0.155
Archaea	AS	GO:0006566	BP	threonine metabolic process	1	294	0.3401360544217687	0.0302	UP000610960_62609	0.207
Archaea	AT	GO:0005507	MF	copper ion binding	1	294	0.3401360544217687	0.000768	UP000277703_2282131	0.311
Archaea	AT	GO:0022900	BP	electron transport chain	1	294	0.3401360544217687	0.0121	UP000277703_2282131	1.268
Archaea	AV	GO:0008610	BP	lipid biosynthetic process	2	294	0.6802721088435374	0.00936;0.0116	UP000030679_1412874;UP000001826_190192	0.666;0.771
Archaea	AV	GO:0044255	BP	cellular lipid metabolic process	2	294	0.6802721088435374	0.0148;0.0251	UP000001826_190192;UP000030679_1412874	0.83;0.841
Archaea	AV	GO:0071949	MF	FAD binding	1	294	0.3401360544217687	0.0173	UP000001826_190192	0.119
Archaea	AV	GO:0046467	BP	membrane lipid biosynthetic process	1	294	0.3401360544217687	0.0173	UP000001826_190192	0.119
Archaea	AV	GO:0006643	BP	membrane lipid metabolic process	1	294	0.3401360544217687	0.0173	UP000001826_190192	0.119
Archaea	AV	GO:0055085	BP	transmembrane transport	6	294	2.0408163265306123	3.22e-07;0.00845;0.0138;0.0223;0.0282;0.0456	UP000030648_1412872;UP000030639_1070774;UP000252983_29295;UP000607197_1383812;UP000468503_2668068;UP000236755_555874	6.168;4.808;7.586;6.632;4.204;5.876
Archaea	AV	GO:0008654	BP	phospholipid biosynthetic process	1	294	0.3401360544217687	0.000824	UP000030679_1412874	0.386
Archaea	AV	GO:0006644	BP	phospholipid metabolic process	1	294	0.3401360544217687	0.000824	UP000030679_1412874	0.386
Archaea	AV	GO:0016780	MF	phosphotransferase activity, for other substituted phosphate groups	2	294	0.6802721088435374	0.00905;0.047	UP000030679_1412874;UP000276588_2216978	0.21;0.203
Archaea	AV	GO:0006414	BP	translational elongation	1	294	0.3401360544217687	0.00745	UP000053361_1242690	0.385
Archaea	AV	GO:0008080	MF	N-acetyltransferase activity	1	294	0.3401360544217687	0.00562	UP000509626_2743089	0.121
Archaea	AV	GO:0016410	MF	N-acyltransferase activity	1	294	0.3401360544217687	0.0377	UP000509626_2743089	0.17
Archaea	AV	GO:0016407	MF	acetyltransferase activity	1	294	0.3401360544217687	0.0377	UP000509626_2743089	0.17
Archaea	AV	GO:0070569	MF	uridylyltransferase activity	1	294	0.3401360544217687	0.0423	UP000509626_2743089	0.073
Archaea	AV	GO:0019134	MF	glucosamine-1-phosphate N-acetyltransferase activity	1	294	0.3401360544217687	0.0423	UP000509626_2743089	0.073
Archaea	AV	GO:0003977	MF	UDP-N-acetylglucosamine diphosphorylase activity	1	294	0.3401360544217687	0.0423	UP000509626_2743089	0.073
Archaea	DA	GO:0009059	BP	macromolecule biosynthetic process	1	294	0.3401360544217687	3.3e-05	UP000276588_2216978	5.49
Archaea	DA	GO:0044271	BP	cellular nitrogen compound biosynthetic process	1	294	0.3401360544217687	0.000246	UP000276588_2216978	10.492
Archaea	DA	GO:0034061	MF	DNA polymerase activity	1	294	0.3401360544217687	0.00368	UP000276588_2216978	0.244
Archaea	DA	GO:0003887	MF	DNA-directed DNA polymerase activity	1	294	0.3401360544217687	0.00368	UP000276588_2216978	0.244
Archaea	DA	GO:0006518	BP	peptide metabolic process	1	294	0.3401360544217687	0.00467	UP000276588_2216978	4.107
Archaea	DA	GO:0019538	BP	protein metabolic process	1	294	0.3401360544217687	0.00732	UP000276588_2216978	6.141
Archaea	DA	GO:0071897	BP	DNA biosynthetic process	1	294	0.3401360544217687	0.00845	UP000276588_2216978	0.285
Archaea	DA	GO:0043043	BP	peptide biosynthetic process	1	294	0.3401360544217687	0.0216	UP000276588_2216978	3.904
Archaea	DA	GO:0006412	BP	translation	1	294	0.3401360544217687	0.0216	UP000276588_2216978	3.904
Archaea	DA	GO:0043604	BP	amide biosynthetic process	1	294	0.3401360544217687	0.0373	UP000276588_2216978	4.148
Archaea	DA	GO:0051603	BP	proteolysis involved in protein catabolic process	1	294	0.3401360544217687	0.00643	UP000305339_1419722	0.159
Archaea	DA	GO:0043632	BP	modification-dependent macromolecule catabolic process	1	294	0.3401360544217687	0.0288	UP000305339_1419722	0.08
Archaea	DA	GO:0019941	BP	modification-dependent protein catabolic process	1	294	0.3401360544217687	0.0288	UP000305339_1419722	0.08
Archaea	DA	GO:0006511	BP	ubiquitin-dependent protein catabolic process	1	294	0.3401360544217687	0.0288	UP000305339_1419722	0.08
Archaea	DA	GO:0004298	MF	threonine-type endopeptidase activity	1	294	0.3401360544217687	0.0288	UP000305339_1419722	0.08
Archaea	DE	GO:0005507	MF	copper ion binding	3	294	1.0204081632653061	0.000902;0.0058;0.0294	UP000185687_588898;UP000434101_2691917;UP000001879_547559	0.264;0.457;0.262
Archaea	DE	GO:0043632	BP	modification-dependent macromolecule catabolic process	1	294	0.3401360544217687	0.0356	UP000011669_1227455	0.058
Archaea	DE	GO:0019941	BP	modification-dependent protein catabolic process	1	294	0.3401360544217687	0.0356	UP000011669_1227455	0.058
Archaea	DE	GO:0006511	BP	ubiquitin-dependent protein catabolic process	1	294	0.3401360544217687	0.0356	UP000011669_1227455	0.058
Archaea	DE	GO:0009057	BP	macromolecule catabolic process	1	294	0.3401360544217687	0.0476	UP000011669_1227455	0.407
Archaea	DE	GO:0070008	MF	serine-type exopeptidase activity	1	294	0.3401360544217687	0.0361	UP000258613_2044521	0.107
Archaea	DE	GO:0009002	MF	serine-type D-Ala-D-Ala carboxypeptidase activity	1	294	0.3401360544217687	0.0361	UP000258613_2044521	0.107
Archaea	DE	GO:0004185	MF	serine-type carboxypeptidase activity	1	294	0.3401360544217687	0.0361	UP000258613_2044521	0.107
Archaea	DE	GO:0005840	CC	ribosome	1	294	0.3401360544217687	0.0428	UP000305339_1419722	1.785
Archaea	DG	GO:0005509	MF	calcium ion binding	1	294	0.3401360544217687	9.34e-08	UP000267582_2163009	1.946
Archaea	DG	GO:0046872	MF	metal ion binding	1	294	0.3401360544217687	0.00107	UP000267582_2163009	10.986
Archaea	DH	GO:0043545	BP	molybdopterin cofactor metabolic process	1	294	0.3401360544217687	0.00847	UP000509626_2743089	0.218
Archaea	DH	GO:0032324	BP	molybdopterin cofactor biosynthetic process	1	294	0.3401360544217687	0.00847	UP000509626_2743089	0.218
Archaea	DH	GO:0019720	BP	Mo-molybdopterin cofactor metabolic process	1	294	0.3401360544217687	0.00847	UP000509626_2743089	0.218
Archaea	DH	GO:0006777	BP	Mo-molybdopterin cofactor biosynthetic process	1	294	0.3401360544217687	0.00847	UP000509626_2743089	0.218
Archaea	DL	GO:0004181	MF	metallocarboxypeptidase activity	1	294	0.3401360544217687	0.0446	UP000252983_29295	0.096
Archaea	DN	GO:0005509	MF	calcium ion binding	2	294	0.6802721088435374	0.0077;0.0414	UP000432575_2668072;UP000267582_2163009	0.14;1.946
Archaea	DR	GO:0015074	BP	DNA integration	1	294	0.3401360544217687	0.0377	UP000001169_272569	0.425
Archaea	DS	GO:0071555	BP	cell wall organization	1	294	0.3401360544217687	0.0312	UP000011511_1227494	0.054
Archaea	DS	GO:0045229	BP	external encapsulating structure organization	1	294	0.3401360544217687	0.0312	UP000011511_1227494	0.054
Archaea	DS	GO:0006353	BP	DNA-templated transcription termination	1	294	0.3401360544217687	0.046	UP000030639_1070774	0.093
Archaea	DT	GO:0009415	BP	response to water	1	294	0.3401360544217687	0.00103	UP000305339_1419722	0.032
Archaea	DT	GO:0009414	BP	response to water deprivation	1	294	0.3401360544217687	0.00103	UP000305339_1419722	0.032
Archaea	DT	GO:0009269	BP	response to desiccation	1	294	0.3401360544217687	0.00103	UP000305339_1419722	0.032
Archaea	EA	GO:0005840	CC	ribosome	15	294	5.1020408163265305	9.01e-06;2.83e-05;0.000224;0.00234;0.00539;0.00694;0.00707;0.00776;0.00964;0.012;0.0251;0.0345;0.0365;0.0476;0.0487	UP000509750_2743090;UP000509626_2743089;UP000509241_1699371;UP000050535_699431;UP000008243_309800;UP000187924_1932360;UP000249457_1945577;UP000607197_1383812;UP000277703_2282131;UP000199170_660517;UP000199062_767519;UP000604391_2756141;UP000191169_1853690;UP000001059_547558;UP000069906_1604004	1.365;1.382;1.532;1.645;1.479;1.583;0.869;1.63;1.605;1.685;1.76;7.898;1.729;2.971;2.607
Archaea	EA	GO:0043043	BP	peptide biosynthetic process	10	294	3.4013605442176873	4.77e-05;5.15e-05;0.000141;0.000218;0.00114;0.00123;0.00303;0.00703;0.00826;0.0236	UP000008243_309800;UP000509750_2743090;UP000509626_2743089;UP000509241_1699371;UP000607197_1383812;UP000277703_2282131;UP000050535_699431;UP000199170_660517;UP000011554_29540;UP000001169_272569	2.652;2.419;2.376;2.612;2.83;2.717;2.742;2.745;2.515;2.338
Archaea	EA	GO:0006412	BP	translation	10	294	3.4013605442176873	3.67e-05;3.94e-05;0.000141;0.000166;0.00114;0.00123;0.00303;0.00636;0.00663;0.0236	UP000008243_309800;UP000509750_2743090;UP000509626_2743089;UP000509241_1699371;UP000607197_1383812;UP000277703_2282131;UP000050535_699431;UP000011554_29540;UP000199170_660517;UP000001169_272569	2.576;2.347;2.376;2.512;2.83;2.717;2.742;2.419;2.718;2.338
Archaea	EA	GO:0006518	BP	peptide metabolic process	10	294	3.4013605442176873	5.65e-05;6.67e-05;0.000169;0.000302;0.00144;0.00165;0.00375;0.00934;0.00938;0.0274	UP000008243_309800;UP000509750_2743090;UP000509626_2743089;UP000509241_1699371;UP000607197_1383812;UP000277703_2282131;UP000050535_699431;UP000199170_660517;UP000011554_29540;UP000001169_272569	2.703;2.49;2.425;2.738;2.916;2.821;2.829;2.881;2.563;2.409
Archaea	EA	GO:0043604	BP	amide biosynthetic process	10	294	3.4013605442176873	9.32e-05;0.000146;0.000282;0.000413;0.00225;0.00233;0.00402;0.0116;0.0161;0.0472	UP000509750_2743090;UP000008243_309800;UP000509626_2743089;UP000509241_1699371;UP000607197_1383812;UP000277703_2282131;UP000050535_699431;UP000199170_660517;UP000011554_29540;UP000001169_272569	2.586;3.009;2.57;2.864;3.087;2.95;2.858;2.99;2.778;2.692
Archaea	EA	GO:0043884	MF	CO-methylating acetyl-CoA synthase activity	1	294	0.3401360544217687	0.0203	UP000002487_188937	0.045
Archaea	EA	GO:0009059	BP	macromolecule biosynthetic process	7	294	2.380952380952381	0.000107;0.00187;0.00218;0.00225;0.00361;0.0065;0.0199	UP000008243_309800;UP000509241_1699371;UP000277703_2282131;UP000509750_2743090;UP000050535_699431;UP000509626_2743089;UP000607197_1383812	3.928;3.567;4.011;3.736;4.099;3.71;4.117
Archaea	EA	GO:0044271	BP	cellular nitrogen compound biosynthetic process	6	294	2.0408163265306123	0.000509;0.00222;0.00309;0.0131;0.032;0.0348	UP000008243_309800;UP000050535_699431;UP000509750_2743090;UP000509626_2743089;UP000277703_2282131;UP000607197_1383812	7.396;6.986;6.37;6.426;7.065;7.49
Archaea	EA	GO:0019538	BP	protein metabolic process	6	294	2.0408163265306123	0.000596;0.00278;0.00687;0.0171;0.0377;0.0454	UP000509750_2743090;UP000008243_309800;UP000509241_1699371;UP000509626_2743089;UP000187924_1932360;UP000607197_1383812	4.239;4.234;4.321;4.171;4.455;4.603
Archaea	EA	GO:0043232	CC	intracellular non-membrane-bounded organelle	16	294	5.442176870748299	7.05e-08;2.69e-07;0.000268;0.000662;0.00073;0.000785;0.000889;0.00494;0.0106;0.0113;0.0118;0.0148;0.0155;0.0167;0.0187;0.0431	UP000509750_2743090;UP000509626_2743089;UP000050535_699431;UP000199170_660517;UP000607197_1383812;UP000509241_1699371;UP000277703_2282131;UP000191169_1853690;UP000008243_309800;UP000011554_29540;UP000030639_1070774;UP000187924_1932360;UP000296706_1457250;UP000252983_29295;UP000249457_1945577;UP000199062_767519	1.7;1.697;1.934;1.848;1.801;1.884;1.76;1.931;1.658;1.701;2.326;1.798;1.968;1.46;1.179;1.931
Archaea	EA	GO:1901566	BP	organonitrogen compound biosynthetic process	4	294	1.3605442176870748	0.000525;0.000893;0.0137;0.04	UP000509626_2743089;UP000509750_2743090;UP000008243_309800;UP000050535_699431	6.984;6.968;8.238;7.506
Archaea	EA	GO:0007165	BP	signal transduction	4	294	1.3605442176870748	2.22e-06;4.46e-05;9.54e-05;0.00978	UP000010468_797304;UP000011555_358396;UP000258613_2044521;UP000198518_355548	1.352;1.759;1.714;1.834
Archaea	EA	GO:0019843	MF	rRNA binding	2	294	0.6802721088435374	0.000337;0.0271	UP000509241_1699371;UP000011607_1227454	0.829;0.934
Archaea	EA	GO:0046933	MF	proton-transporting ATP synthase activity, rotational mechanism	2	294	0.6802721088435374	0.00112;0.00899	UP000305339_1419722;UP000011669_1227455	0.175;0.174
Archaea	EA	GO:0046034	BP	ATP metabolic process	2	294	0.6802721088435374	0.00167;0.00899	UP000305339_1419722;UP000011669_1227455	0.191;0.174
Archaea	EA	GO:0042777	BP	proton motive force-driven plasma membrane ATP synthesis	2	294	0.6802721088435374	0.000716;0.00899	UP000305339_1419722;UP000011669_1227455	0.159;0.174
Archaea	EA	GO:0015986	BP	proton motive force-driven ATP synthesis	2	294	0.6802721088435374	0.00112;0.00899	UP000305339_1419722;UP000011669_1227455	0.175;0.174
Archaea	EA	GO:0015252	MF	proton channel activity	2	294	0.6802721088435374	0.00112;0.00899	UP000305339_1419722;UP000011669_1227455	0.175;0.174
Archaea	EA	GO:0006754	BP	ATP biosynthetic process	2	294	0.6802721088435374	0.00112;0.00899	UP000305339_1419722;UP000011669_1227455	0.175;0.174
Archaea	EA	GO:0009206	BP	purine ribonucleoside triphosphate biosynthetic process	2	294	0.6802721088435374	0.0024;0.0157	UP000305339_1419722;UP000011669_1227455	0.207;0.203
Archaea	EA	GO:0009205	BP	purine ribonucleoside triphosphate metabolic process	2	294	0.6802721088435374	0.00335;0.0157	UP000305339_1419722;UP000011669_1227455	0.223;0.203
Archaea	EA	GO:0009145	BP	purine nucleoside triphosphate biosynthetic process	2	294	0.6802721088435374	0.0024;0.0157	UP000305339_1419722;UP000011669_1227455	0.207;0.203
Archaea	EA	GO:0009144	BP	purine nucleoside triphosphate metabolic process	2	294	0.6802721088435374	0.00335;0.0157	UP000305339_1419722;UP000011669_1227455	0.223;0.203
Archaea	EA	GO:0005261	MF	monoatomic cation channel activity	2	294	0.6802721088435374	0.00112;0.025	UP000305339_1419722;UP000011669_1227455	0.175;0.232
Archaea	EA	GO:0009201	BP	ribonucleoside triphosphate biosynthetic process	2	294	0.6802721088435374	0.01;0.0373	UP000305339_1419722;UP000011669_1227455	0.287;0.262
Archaea	EA	GO:0009199	BP	ribonucleoside triphosphate metabolic process	2	294	0.6802721088435374	0.0126;0.0373	UP000305339_1419722;UP000011669_1227455	0.303;0.262
Archaea	EA	GO:0046961	MF	proton-transporting ATPase activity, rotational mechanism	2	294	0.6802721088435374	0.00602;0.00956	UP000305339_1419722;UP000050535_699431	0.255;0.173
Archaea	EA	GO:0044769	MF	ATPase activity, coupled to transmembrane movement of ions, rotational mechanism	2	294	0.6802721088435374	0.00602;0.00956	UP000305339_1419722;UP000050535_699431	0.255;0.173
Archaea	EA	GO:0042625	MF	ATPase-coupled ion transmembrane transporter activity	2	294	0.6802721088435374	0.00602;0.00956	UP000305339_1419722;UP000050535_699431	0.255;0.173
Archaea	EA	GO:0004527	MF	exonuclease activity	1	294	0.3401360544217687	0.0249	UP000236740_699433	0.467
Archaea	EA	GO:0030554	MF	adenyl nucleotide binding	1	294	0.3401360544217687	0.00378	UP000305339_1419722	9.069
Archaea	EA	GO:0017076	MF	purine nucleotide binding	1	294	0.3401360544217687	0.0144	UP000305339_1419722	10.089
Archaea	EA	GO:0000166	MF	nucleotide binding	1	294	0.3401360544217687	0.0145	UP000305339_1419722	11.476
Archaea	EA	GO:0032559	MF	adenyl ribonucleotide binding	1	294	0.3401360544217687	0.028	UP000305339_1419722	8.001
Archaea	EA	GO:0005524	MF	ATP binding	1	294	0.3401360544217687	0.028	UP000305339_1419722	8.001
Archaea	EA	GO:0009142	BP	nucleoside triphosphate biosynthetic process	1	294	0.3401360544217687	0.0338	UP000305339_1419722	0.383
Archaea	EA	GO:0019829	MF	ATPase-coupled monoatomic cation transmembrane transporter activity	1	294	0.3401360544217687	0.0401	UP000305339_1419722	0.398
Archaea	EA	GO:0003723	MF	RNA binding	1	294	0.3401360544217687	0.0432	UP000509241_1699371	2.16
Archaea	ED	GO:0006412	BP	translation	5	294	1.7006802721088436	0.0105;0.013;0.0393;0.0393;0.0445	UP000308037_2217661;UP000017840_1324957;UP000305339_1419722;UP000466535_2692199;UP000001746_485914	3.513;2.816;2.869;3.077;2.961
Archaea	ED	GO:0043232	CC	intracellular non-membrane-bounded organelle	6	294	2.0408163265306123	0.000176;0.00175;0.00635;0.0114;0.0336;0.0375	UP000305339_1419722;UP000017840_1324957;UP000002698_348780;UP000191169_1853690;UP000236584_755307;UP000431469_2668070	1.96;1.887;2.388;1.931;1.565;1.881
Archaea	ED	GO:0006302	BP	double-strand break repair	1	294	0.3401360544217687	0.00833	UP000010468_797304	0.11
Archaea	ED	GO:0005840	CC	ribosome	5	294	1.7006802721088436	0.000983;0.0025;0.0181;0.0232;0.0389	UP000017840_1324957;UP000305339_1419722;UP000236584_755307;UP000431469_2668070;UP000308037_2217661	1.684;1.785;1.341;1.708;2.094
Archaea	ED	GO:0043043	BP	peptide biosynthetic process	4	294	1.3605442176870748	0.0105;0.013;0.0393;0.0393	UP000308037_2217661;UP000017840_1324957;UP000305339_1419722;UP000466535_2692199	3.513;2.816;2.869;3.077
Archaea	ED	GO:0006518	BP	peptide metabolic process	4	294	1.3605442176870748	0.0128;0.0144;0.0442;0.0474	UP000308037_2217661;UP000017840_1324957;UP000466535_2692199;UP000305339_1419722	3.655;2.874;3.14;2.965
Archaea	ED	GO:0043604	BP	amide biosynthetic process	2	294	0.6802721088435374	0.0169;0.0193	UP000308037_2217661;UP000017840_1324957	3.868;3.048
Archaea	ED	GO:0000178	CC	exosome (RNase complex)	1	294	0.3401360544217687	0.038	UP000297295_2052935	0.204
Archaea	ED	GO:0009059	BP	macromolecule biosynthetic process	1	294	0.3401360544217687	0.0284	UP000466535_2692199	4.458
Archaea	EI	GO:0051276	BP	chromosome organization	1	294	0.3401360544217687	0.0447	UP000240531_2137776	1.006
Archaea	EK	GO:0006260	BP	DNA replication	1	294	0.3401360544217687	0.000241	UP000007478_391623	0.751
Archaea	EK	GO:0006259	BP	DNA metabolic process	2	294	0.6802721088435374	0.000499;0.0334	UP000007478_391623;UP000070504_1698283	2.693;5.963
Archaea	EK	GO:0009059	BP	macromolecule biosynthetic process	4	294	1.3605442176870748	0.0146;0.017;0.0307;0.0435	UP000018432_1242866;UP000013307_387631;UP000604391_2756141;UP000053361_1242690	3.267;5.92;15.374;6.795
Archaea	EK	GO:0005840	CC	ribosome	2	294	0.6802721088435374	0.000143;0.000203	UP000604391_2756141;UP000018432_1242866	7.898;1.195
Archaea	EK	GO:0043232	CC	intracellular non-membrane-bounded organelle	3	294	1.0204081632653061	0.000254;0.00027;0.0134	UP000604391_2756141;UP000018432_1242866;UP000053781_1198116	8.463;1.275;5.924
Archaea	EK	GO:0043043	BP	peptide biosynthetic process	2	294	0.6802721088435374	0.00265;0.004	UP000604391_2756141;UP000018432_1242866	11.283;2.39
Archaea	EK	GO:0006412	BP	translation	2	294	0.6802721088435374	0.00265;0.004	UP000604391_2756141;UP000018432_1242866	11.283;2.39
Archaea	EK	GO:0006518	BP	peptide metabolic process	2	294	0.6802721088435374	0.00293;0.00458	UP000604391_2756141;UP000018432_1242866	11.425;2.47
Archaea	EK	GO:0043604	BP	amide biosynthetic process	2	294	0.6802721088435374	0.00293;0.00594	UP000604391_2756141;UP000018432_1242866	11.425;2.629
Archaea	EK	GO:0006302	BP	double-strand break repair	1	294	0.3401360544217687	0.00057	UP000070263_1698280	0.317
Archaea	EK	GO:0016887	MF	ATP hydrolysis activity	1	294	0.3401360544217687	0.0312	UP000070263_1698280	0.845
Archaea	EK	GO:0019538	BP	protein metabolic process	1	294	0.3401360544217687	0.0183	UP000604391_2756141	14.386
Archaea	EL	GO:0004803	MF	transposase activity	2	294	0.6802721088435374	2.84e-09;0.000352	UP000001974_273057;UP000001015_273063	3.813;0.677
Archaea	EL	GO:0006313	BP	DNA transposition	2	294	0.6802721088435374	3.11e-09;0.000439	UP000001974_273057;UP000001015_273063	3.847;0.713
Archaea	EL	GO:0006310	BP	DNA recombination	2	294	0.6802721088435374	1.68e-07;0.00982	UP000001974_273057;UP000001015_273063	5.686;1.497
Archaea	EL	GO:0006259	BP	DNA metabolic process	1	294	0.3401360544217687	5.34e-08	UP000001974_273057	7.457
Archaea	EL	GO:0090304	BP	nucleic acid metabolic process	3	294	1.0204081632653061	1.28e-07;0.0238;0.039	UP000001974_273057;UP000006663_469382;UP000319894_2234134	11.474;5.727;6.243
Archaea	EL	GO:0003677	MF	DNA binding	1	294	0.3401360544217687	5.42e-07	UP000001974_273057	9.193
Archaea	EL	GO:0006139	BP	nucleobase-containing compound metabolic process	1	294	0.3401360544217687	7.16e-06	UP000001974_273057	16.037
Archaea	EL	GO:0016624	MF	oxidoreductase activity, acting on the aldehyde or oxo group of donors, disulfide as acceptor	1	294	0.3401360544217687	0.0128	UP000019024_797299	0.171
Archaea	EL	GO:0006302	BP	double-strand break repair	1	294	0.3401360544217687	0.0442	UP000199370_996166	0.078
Archaea	EL	GO:0042803	MF	protein homodimerization activity	1	294	0.3401360544217687	0.0123	UP000305339_1419722	0.032
Archaea	EL	GO:0016260	BP	selenocysteine biosynthetic process	1	294	0.3401360544217687	0.0123	UP000305339_1419722	0.032
Archaea	EL	GO:0016259	BP	selenocysteine metabolic process	1	294	0.3401360544217687	0.0123	UP000305339_1419722	0.032
Archaea	EL	GO:0006434	BP	seryl-tRNA aminoacylation	1	294	0.3401360544217687	0.0123	UP000305339_1419722	0.032
Archaea	EL	GO:0004828	MF	serine-tRNA ligase activity	1	294	0.3401360544217687	0.0123	UP000305339_1419722	0.032
Archaea	EL	GO:0000774	MF	adenyl-nucleotide exchange factor activity	1	294	0.3401360544217687	0.0123	UP000305339_1419722	0.032
Archaea	EP	GO:0071555	BP	cell wall organization	1	294	0.3401360544217687	0.000837	UP000002698_348780	0.145
Archaea	EP	GO:0045229	BP	external encapsulating structure organization	1	294	0.3401360544217687	0.000837	UP000002698_348780	0.145
Archaea	EP	GO:0016418	MF	S-acetyltransferase activity	1	294	0.3401360544217687	0.0381	UP000263012_2055893	0.062
Archaea	EP	GO:0016417	MF	S-acyltransferase activity	1	294	0.3401360544217687	0.0381	UP000263012_2055893	0.062
Archaea	EP	GO:0004742	MF	dihydrolipoyllysine-residue acetyltransferase activity	1	294	0.3401360544217687	0.0381	UP000263012_2055893	0.062
Archaea	EP	GO:0097588	BP	archaeal or bacterial-type flagellum-dependent cell motility	1	294	0.3401360544217687	0.046	UP000296706_1457250	0.212
Archaea	ER	GO:0032559	MF	adenyl ribonucleotide binding	1	294	0.3401360544217687	0.0238	UP000001826_190192	9.484
Archaea	ER	GO:0005524	MF	ATP binding	1	294	0.3401360544217687	0.0238	UP000001826_190192	9.484
Archaea	ER	GO:0006260	BP	DNA replication	1	294	0.3401360544217687	0.0424	UP000008136_693661	0.92
Archaea	ER	GO:0006302	BP	double-strand break repair	5	294	1.7006802721088436	0.000109;0.000556;0.0055;0.0103;0.0256	UP000008243_309800;UP000010468_797304;UP000219453_558529;UP000011661_1230460;UP000471521_2692200	0.102;0.11;0.183;0.088;0.085
Archaea	ER	GO:0006281	BP	DNA repair	2	294	0.6802721088435374	0.00113;0.021	UP000010468_797304;UP000011626_797114	1.131;0.987
Archaea	ER	GO:0006974	BP	DNA damage response	2	294	0.6802721088435374	0.00128;0.0251	UP000010468_797304;UP000011626_797114	1.159;1.032
Archaea	ER	GO:0007165	BP	signal transduction	2	294	0.6802721088435374	2.99e-05;0.00283	UP000011555_358396;UP000010468_797304	1.759;1.352
Archaea	ER	GO:0006259	BP	DNA metabolic process	2	294	0.6802721088435374	0.0195;0.0473	UP000431469_2668070;UP000011626_797114	2.315;2.535
Archaea	ER	GO:0090304	BP	nucleic acid metabolic process	1	294	0.3401360544217687	0.0498	UP000252983_29295	4.263
Archaea	ET	GO:0071555	BP	cell wall organization	1	294	0.3401360544217687	0.00038	UP000002698_348780	0.145
Archaea	ET	GO:0045229	BP	external encapsulating structure organization	1	294	0.3401360544217687	0.00038	UP000002698_348780	0.145
Archaea	ET	GO:0070897	BP	transcription preinitiation complex assembly	1	294	0.3401360544217687	0.00619	UP000187924_1932360	0.295
Archaea	ET	GO:0065004	BP	protein-DNA complex assembly	1	294	0.3401360544217687	0.00619	UP000187924_1932360	0.295
Archaea	ET	GO:0140296	MF	general transcription initiation factor binding	1	294	0.3401360544217687	0.00823	UP000187924_1932360	0.322
Archaea	ET	GO:0071824	BP	protein-DNA complex organization	1	294	0.3401360544217687	0.00823	UP000187924_1932360	0.322
Archaea	ET	GO:0017025	MF	TBP-class protein binding	1	294	0.3401360544217687	0.00823	UP000187924_1932360	0.322
Archaea	ET	GO:0006352	BP	DNA-templated transcription initiation	1	294	0.3401360544217687	0.0302	UP000187924_1932360	0.483
Archaea	ET	GO:0065003	BP	protein-containing complex assembly	1	294	0.3401360544217687	0.0491	UP000187924_1932360	0.564
Archaea	ET	GO:0003755	MF	peptidyl-prolyl cis-trans isomerase activity	1	294	0.3401360544217687	0.0338	UP000305339_1419722	0.064
Archaea	EV	GO:0031419	MF	cobalamin binding	1	294	0.3401360544217687	0.0267	UP000008243_309800	0.102
Archaea	EV	GO:0004494	MF	methylmalonyl-CoA mutase activity	1	294	0.3401360544217687	0.00835	UP000010846_797302	0.065
Archaea	GA	GO:0051085	BP	chaperone cofactor-dependent protein refolding	1	294	0.3401360544217687	0.0453	UP000000554_64091	0.083
Archaea	GA	GO:0051084	BP	'de novo' post-translational protein folding	1	294	0.3401360544217687	0.0453	UP000000554_64091	0.083
Archaea	GA	GO:0045263	CC	proton-transporting ATP synthase complex, coupling factor F(o)	1	294	0.3401360544217687	0.00216	UP000002315_523846	0.156
Archaea	GA	GO:0022836	MF	gated channel activity	1	294	0.3401360544217687	0.0429	UP000008120_311458	0.186
Archaea	GA	GO:0008381	MF	mechanosensitive monoatomic ion channel activity	1	294	0.3401360544217687	0.0429	UP000008120_311458	0.186
Archaea	GA	GO:0016887	MF	ATP hydrolysis activity	1	294	0.3401360544217687	0.0144	UP000070155_1698266	2.832
Archaea	GA	GO:0017111	MF	ribonucleoside triphosphate phosphatase activity	1	294	0.3401360544217687	0.0198	UP000070155_1698266	3.13
Archaea	GA	GO:0016818	MF	hydrolase activity, acting on acid anhydrides, in phosphorus-containing anhydrides	1	294	0.3401360544217687	0.0264	UP000070155_1698266	3.428
Archaea	GA	GO:0016462	MF	pyrophosphatase activity	1	294	0.3401360544217687	0.0264	UP000070155_1698266	3.428
Archaea	GD	GO:0005507	MF	copper ion binding	2	294	0.6802721088435374	0.00147;0.0448	UP000010846_797302;UP000318864_2419781	0.452;0.312
Archaea	GD	GO:0005509	MF	calcium ion binding	1	294	0.3401360544217687	0.0323	UP000186940_1838285	0.28
Archaea	GD	GO:0097599	MF	xylanase activity	1	294	0.3401360544217687	0.0196	UP000196084_253108	0.055
Archaea	GD	GO:0031176	MF	endo-1,4-beta-xylanase activity	1	294	0.3401360544217687	0.0196	UP000196084_253108	0.055
Archaea	GD	GO:0004553	MF	hydrolase activity, hydrolyzing O-glycosyl compounds	1	294	0.3401360544217687	0.000587	UP000509241_1699371	0.553
Archaea	GL	GO:0006812	BP	monoatomic cation transport	1	294	0.3401360544217687	0.0134	UP000005741_937775	1.947
Archaea	GL	GO:0006811	BP	monoatomic ion transport	1	294	0.3401360544217687	0.0251	UP000005741_937775	2.391
Archaea	GL	GO:0004396	MF	hexokinase activity	1	294	0.3401360544217687	0.0107	UP000008120_311458	0.093
Archaea	GL	GO:0004340	MF	glucokinase activity	1	294	0.3401360544217687	0.0107	UP000008120_311458	0.093
Archaea	GL	GO:0051156	BP	glucose 6-phosphate metabolic process	1	294	0.3401360544217687	0.0322	UP000008120_311458	0.139
Archaea	GL	GO:0004252	MF	serine-type endopeptidase activity	1	294	0.3401360544217687	0.036	UP000276741_1670455	0.207
Archaea	GM	GO:0016887	MF	ATP hydrolysis activity	2	294	0.6802721088435374	0.0209;0.0309	UP000053331_2248;UP000305339_1419722	3.128;2.996
Archaea	GM	GO:0017111	MF	ribonucleoside triphosphate phosphatase activity	1	294	0.3401360544217687	0.0302	UP000053331_2248	3.428
Archaea	GM	GO:0016462	MF	pyrophosphatase activity	1	294	0.3401360544217687	0.0367	UP000053331_2248	3.599
Archaea	GM	GO:0016818	MF	hydrolase activity, acting on acid anhydrides, in phosphorus-containing anhydrides	1	294	0.3401360544217687	0.0403	UP000053331_2248	3.685
Archaea	GM	GO:0003755	MF	peptidyl-prolyl cis-trans isomerase activity	2	294	0.6802721088435374	0.0163;0.0406	UP000277703_2282131;UP000305339_1419722	0.104;0.064
Archaea	GM	GO:0008312	MF	7S RNA binding	1	294	0.3401360544217687	0.0406	UP000305339_1419722	0.064
Archaea	GN	GO:0071702	BP	organic substance transport	1	294	0.3401360544217687	0.0287	UP000199215_1267564	1.026
Archaea	GN	GO:0005507	MF	copper ion binding	1	294	0.3401360544217687	0.0196	UP000296706_1457250	0.424
Archaea	GN	GO:0030975	MF	thiamine binding	1	294	0.3401360544217687	0.00143	UP000434101_2691917	0.048
Archaea	GN	GO:0015888	BP	thiamine transport	1	294	0.3401360544217687	0.00143	UP000434101_2691917	0.048
Archaea	GN	GO:0015695	BP	organic cation transport	1	294	0.3401360544217687	0.00143	UP000434101_2691917	0.048
Archaea	GN	GO:0072348	BP	sulfur compound transport	1	294	0.3401360544217687	0.00427	UP000434101_2691917	0.072
Archaea	GN	GO:0051180	BP	vitamin transport	1	294	0.3401360544217687	0.0142	UP000434101_2691917	0.12
Archaea	GN	GO:0004553	MF	hydrolase activity, hydrolyzing O-glycosyl compounds	1	294	0.3401360544217687	0.0481	UP000509241_1699371	0.553
Archaea	GP	GO:0016887	MF	ATP hydrolysis activity	1	294	0.3401360544217687	0.0144	UP000070155_1698266	2.832
Archaea	GP	GO:0017111	MF	ribonucleoside triphosphate phosphatase activity	1	294	0.3401360544217687	0.0198	UP000070155_1698266	3.13
Archaea	GP	GO:0016818	MF	hydrolase activity, acting on acid anhydrides, in phosphorus-containing anhydrides	1	294	0.3401360544217687	0.0264	UP000070155_1698266	3.428
Archaea	GP	GO:0016462	MF	pyrophosphatase activity	1	294	0.3401360544217687	0.0264	UP000070155_1698266	3.428
Archaea	GS	GO:0004181	MF	metallocarboxypeptidase activity	1	294	0.3401360544217687	0.0181	UP000002487_188937	0.783
Archaea	GS	GO:0004180	MF	carboxypeptidase activity	1	294	0.3401360544217687	0.0227	UP000002487_188937	0.828
Archaea	GS	GO:0008235	MF	metalloexopeptidase activity	1	294	0.3401360544217687	0.0254	UP000002487_188937	0.85
Archaea	GS	GO:0016485	BP	protein processing	1	294	0.3401360544217687	0.0381	UP000002487_188937	0.94
Archaea	GS	GO:0006508	BP	proteolysis	1	294	0.3401360544217687	0.0393	UP000002487_188937	2.014
Archaea	GS	GO:0008238	MF	exopeptidase activity	1	294	0.3401360544217687	0.0419	UP000002487_188937	0.962
Archaea	GS	GO:0005509	MF	calcium ion binding	2	294	0.6802721088435374	0.00228;0.00317	UP000019483_1090322;UP000010866_867904	0.309;0.314
Archaea	GS	GO:0005507	MF	copper ion binding	3	294	1.0204081632653061	6.75e-05;0.00128;0.00662	UP000236755_555874;UP000186914_553468;UP000011568_931277	0.788;0.389;0.461
Archaea	GS	GO:0098742	BP	cell-cell adhesion via plasma-membrane adhesion molecules	1	294	0.3401360544217687	0.000273	UP000019483_1090322	0.172
Archaea	GS	GO:0007156	BP	homophilic cell adhesion via plasma membrane adhesion molecules	1	294	0.3401360544217687	0.000273	UP000019483_1090322	0.172
Archaea	GS	GO:0097599	MF	xylanase activity	1	294	0.3401360544217687	1.57e-05	UP000199062_767519	0.098
Archaea	GS	GO:0031176	MF	endo-1,4-beta-xylanase activity	1	294	0.3401360544217687	1.57e-05	UP000199062_767519	0.098
Archaea	GS	GO:2000895	BP	hemicellulose catabolic process	1	294	0.3401360544217687	0.00737	UP000199062_767519	0.293
Archaea	GS	GO:0045493	BP	xylan catabolic process	1	294	0.3401360544217687	0.00737	UP000199062_767519	0.293
Archaea	GS	GO:0045491	BP	xylan metabolic process	1	294	0.3401360544217687	0.00737	UP000199062_767519	0.293
Archaea	GS	GO:0044347	BP	cell wall polysaccharide catabolic process	1	294	0.3401360544217687	0.00737	UP000199062_767519	0.293
Archaea	GS	GO:0044036	BP	cell wall macromolecule metabolic process	1	294	0.3401360544217687	0.00737	UP000199062_767519	0.293
Archaea	GS	GO:0016998	BP	cell wall macromolecule catabolic process	1	294	0.3401360544217687	0.00737	UP000199062_767519	0.293
Archaea	GS	GO:0010410	BP	hemicellulose metabolic process	1	294	0.3401360544217687	0.00737	UP000199062_767519	0.293
Archaea	GS	GO:0010383	BP	cell wall polysaccharide metabolic process	1	294	0.3401360544217687	0.00737	UP000199062_767519	0.293
Archaea	GS	GO:0000272	BP	polysaccharide catabolic process	1	294	0.3401360544217687	0.0436	UP000199062_767519	0.44
Archaea	GS	GO:0022900	BP	electron transport chain	1	294	0.3401360544217687	0.00207	UP000236755_555874	1.505
Archaea	GS	GO:0004553	MF	hydrolase activity, hydrolyzing O-glycosyl compounds	1	294	0.3401360544217687	0.00417	UP000509241_1699371	0.553
Archaea	GT	GO:0005507	MF	copper ion binding	2	294	0.6802721088435374	3.29e-05;0.00363	UP000509750_2743090;UP000186914_553468	0.335;0.389
Archaea	GT	GO:0022900	BP	electron transport chain	1	294	0.3401360544217687	0.00432	UP000509750_2743090	1.054
Archaea	GV	GO:0045263	CC	proton-transporting ATP synthase complex, coupling factor F(o)	1	294	0.3401360544217687	0.00216	UP000002315_523846	0.156
Archaea	GV	GO:0004853	MF	uroporphyrinogen decarboxylase activity	1	294	0.3401360544217687	0.0296	UP000195137_1927129	0.464
Archaea	HD	GO:0016151	MF	nickel cation binding	2	294	0.6802721088435374	0.0107;0.0361	UP000008243_309800;UP000198888_1073996	0.23;0.263
Archaea	HS	GO:0019251	BP	anaerobic cobalamin biosynthetic process	1	294	0.3401360544217687	0.000926	UP000191661_1300164	0.102
Archaea	HS	GO:0050897	MF	cobalt ion binding	1	294	0.3401360544217687	0.00278	UP000191661_1300164	0.153
Archaea	IG	GO:0015297	MF	antiporter activity	1	294	0.3401360544217687	0.035	UP000000590_267377	0.465
Archaea	IG	GO:0055085	BP	transmembrane transport	1	294	0.3401360544217687	0.00477	UP000014660_333146	7.109
Archaea	IL	GO:0055085	BP	transmembrane transport	1	294	0.3401360544217687	1.04e-05	UP000077275_47311	3.396
Archaea	IL	GO:0015291	MF	secondary active transmembrane transporter activity	2	294	0.6802721088435374	0.000574;0.00631	UP000077275_47311;UP000191661_1300164	0.631;0.663
Archaea	IL	GO:0015297	MF	antiporter activity	1	294	0.3401360544217687	0.00853	UP000077275_47311	0.485
Archaea	IV	GO:1904680	MF	peptide transmembrane transporter activity	1	294	0.3401360544217687	1.21e-05	UP000001974_273057	0.204
Archaea	IV	GO:0042886	BP	amide transport	1	294	0.3401360544217687	0.00143	UP000001974_273057	0.545
Archaea	IV	GO:0015833	BP	peptide transport	1	294	0.3401360544217687	0.00143	UP000001974_273057	0.545
Archaea	KA	GO:0034728	BP	nucleosome organization	1	294	0.3401360544217687	0.0197	UP000000792_436308	0.111
Archaea	KA	GO:0006334	BP	nucleosome assembly	1	294	0.3401360544217687	0.0197	UP000000792_436308	0.111
Archaea	KE	GO:0015074	BP	DNA integration	1	294	0.3401360544217687	0.0113	UP000007490_877455	0.12
Archaea	KE	GO:0006260	BP	DNA replication	2	294	0.6802721088435374	0.00236;0.0379	UP000007722_456320;UP000009227_880724	0.905;0.913
Archaea	KE	GO:0051276	BP	chromosome organization	1	294	0.3401360544217687	0.0331	UP000294299_1798806	0.191
Archaea	KE	GO:0005694	CC	chromosome	1	294	0.3401360544217687	0.0331	UP000294299_1798806	0.191
Archaea	KE	GO:0005840	CC	ribosome	1	294	0.3401360544217687	0.0164	UP000604391_2756141	7.898
Archaea	KE	GO:0043232	CC	intracellular non-membrane-bounded organelle	1	294	0.3401360544217687	0.0234	UP000604391_2756141	8.463
Archaea	KG	GO:0005509	MF	calcium ion binding	1	294	0.3401360544217687	0.00672	UP000199062_767519	0.196
Archaea	KI	GO:0072329	BP	monocarboxylic acid catabolic process	1	294	0.3401360544217687	0.0236	UP000000792_436308	0.167
Archaea	KL	GO:0006310	BP	DNA recombination	1	294	0.3401360544217687	0.00117	UP000000391_644295	3.244
Archaea	KL	GO:0006259	BP	DNA metabolic process	1	294	0.3401360544217687	0.0479	UP000000391_644295	6.8
Archaea	KL	GO:0030554	MF	adenyl nucleotide binding	1	294	0.3401360544217687	0.013	UP000249782_680118	12.789
Archaea	KL	GO:0017076	MF	purine nucleotide binding	1	294	0.3401360544217687	0.0324	UP000249782_680118	14.396
Archaea	KV	GO:0008234	MF	cysteine-type peptidase activity	1	294	0.3401360544217687	0.0179	UP000251717_190975	0.234
Archaea	LA	GO:0055085	BP	transmembrane transport	3	294	1.0204081632653061	9.65e-07;0.000265;0.0254	UP000007807_990316;UP000305339_1419722;UP000005877_1110509	4.658;5.451;5.301
Archaea	LA	GO:0045333	BP	cellular respiration	2	294	0.6802721088435374	0.0133;0.0137	UP000183275_1202768;UP000011554_29540	0.147;0.144
Archaea	LA	GO:0009060	BP	aerobic respiration	2	294	0.6802721088435374	0.0133;0.0137	UP000183275_1202768;UP000011554_29540	0.147;0.144
Archaea	LA	GO:0004129	MF	cytochrome-c oxidase activity	2	294	0.6802721088435374	0.0231;0.0238	UP000183275_1202768;UP000011554_29540	0.171;0.168
Archaea	LA	GO:0015980	BP	energy derivation by oxidation of organic compounds	1	294	0.3401360544217687	0.0379	UP000011554_29540	0.192
Archaea	LA	GO:0042773	BP	ATP synthesis coupled electron transport	1	294	0.3401360544217687	0.00746	UP000030642_1238426	0.14
Archaea	LA	GO:0022904	BP	respiratory electron transport chain	1	294	0.3401360544217687	0.0186	UP000030642_1238426	0.209
Archaea	LA	GO:0050136	MF	NADH dehydrogenase (quinone) activity	1	294	0.3401360544217687	0.0261	UP000030642_1238426	0.244
Archaea	LA	GO:0016655	MF	oxidoreductase activity, acting on NAD(P)H, quinone or similar compound as acceptor	1	294	0.3401360544217687	0.0261	UP000030642_1238426	0.244
Archaea	LA	GO:0008137	MF	NADH dehydrogenase (ubiquinone) activity	1	294	0.3401360544217687	0.0261	UP000030642_1238426	0.244
Archaea	LA	GO:0003955	MF	NAD(P)H dehydrogenase (quinone) activity	1	294	0.3401360544217687	0.0261	UP000030642_1238426	0.244
Archaea	LA	GO:0003954	MF	NADH dehydrogenase activity	1	294	0.3401360544217687	0.0348	UP000030642_1238426	0.279
Archaea	LA	GO:0140359	MF	ABC-type transporter activity	1	294	0.3401360544217687	0.000773	UP000069850_83986	0.494
Archaea	LA	GO:0042626	MF	ATPase-coupled transmembrane transporter activity	1	294	0.3401360544217687	0.00863	UP000069850_83986	0.872
Archaea	LA	GO:0015399	MF	primary active transmembrane transporter activity	1	294	0.3401360544217687	0.0113	UP000069850_83986	0.93
Archaea	LA	GO:1902476	BP	chloride transmembrane transport	1	294	0.3401360544217687	0.0305	UP000247916_2056316	0.167
Archaea	LA	GO:0022832	MF	voltage-gated channel activity	1	294	0.3401360544217687	0.0305	UP000247916_2056316	0.167
Archaea	LA	GO:0015108	MF	chloride transmembrane transporter activity	1	294	0.3401360544217687	0.0305	UP000247916_2056316	0.167
Archaea	LA	GO:0008509	MF	monoatomic anion transmembrane transporter activity	1	294	0.3401360544217687	0.0305	UP000247916_2056316	0.167
Archaea	LA	GO:0008308	MF	voltage-gated monoatomic anion channel activity	1	294	0.3401360544217687	0.0305	UP000247916_2056316	0.167
Archaea	LA	GO:0006821	BP	chloride transport	1	294	0.3401360544217687	0.0305	UP000247916_2056316	0.167
Archaea	LA	GO:0005254	MF	chloride channel activity	1	294	0.3401360544217687	0.0305	UP000247916_2056316	0.167
Archaea	LA	GO:0005253	MF	monoatomic anion channel activity	1	294	0.3401360544217687	0.0305	UP000247916_2056316	0.167
Archaea	LA	GO:0005247	MF	voltage-gated chloride channel activity	1	294	0.3401360544217687	0.0305	UP000247916_2056316	0.167
Archaea	LA	GO:0005244	MF	voltage-gated monoatomic ion channel activity	1	294	0.3401360544217687	0.0305	UP000247916_2056316	0.167
Archaea	LA	GO:0005315	MF	inorganic phosphate transmembrane transporter activity	1	294	0.3401360544217687	0.00436	UP000452269_2169593	0.08
Archaea	LA	GO:0006817	BP	phosphate ion transport	1	294	0.3401360544217687	0.00872	UP000452269_2169593	0.106
Archaea	LA	GO:0015698	BP	inorganic anion transport	1	294	0.3401360544217687	0.0218	UP000452269_2169593	0.159
Archaea	LF	GO:0022904	BP	respiratory electron transport chain	1	294	0.3401360544217687	0.043	UP000002518_272557	0.235
Archaea	LF	GO:0004803	MF	transposase activity	1	294	0.3401360544217687	1.5e-12	UP000003980_671065	1.976
Archaea	LF	GO:0006313	BP	DNA transposition	1	294	0.3401360544217687	2.53e-12	UP000003980_671065	2.066
Archaea	LF	GO:0006310	BP	DNA recombination	1	294	0.3401360544217687	6.03e-09	UP000003980_671065	4.072
Archaea	LF	GO:0006259	BP	DNA metabolic process	1	294	0.3401360544217687	1.2e-07	UP000003980_671065	5.329
Archaea	LF	GO:0003677	MF	DNA binding	1	294	0.3401360544217687	8.73e-06	UP000003980_671065	7.904
Archaea	LF	GO:0090304	BP	nucleic acid metabolic process	1	294	0.3401360544217687	1.71e-05	UP000003980_671065	8.413
Archaea	LF	GO:0006139	BP	nucleobase-containing compound metabolic process	1	294	0.3401360544217687	0.000342	UP000003980_671065	11.168
Archaea	LG	GO:0048034	BP	heme O biosynthetic process	1	294	0.3401360544217687	0.0421	UP000002439_178306	0.077
Archaea	LG	GO:0048033	BP	heme O metabolic process	1	294	0.3401360544217687	0.0421	UP000002439_178306	0.077
Archaea	LG	GO:0008495	MF	protoheme IX farnesyltransferase activity	1	294	0.3401360544217687	0.0421	UP000002439_178306	0.077
Archaea	LG	GO:0004311	MF	farnesyltranstransferase activity	1	294	0.3401360544217687	0.0421	UP000002439_178306	0.077
Archaea	LG	GO:0055085	BP	transmembrane transport	4	294	1.3605442176870748	0.000876;0.00678;0.013;0.0275	UP000003980_671065;UP000005877_1110509;UP000010878_694430;UP000009382_889962	3.802;5.301;5.61;3.145
Archaea	LG	GO:0006812	BP	monoatomic cation transport	1	294	0.3401360544217687	0.0227	UP000006622_679901	2.333
Archaea	LG	GO:0006811	BP	monoatomic ion transport	1	294	0.3401360544217687	0.0414	UP000006622_679901	2.84
Archaea	LG	GO:0098533	CC	ATPase dependent transmembrane transport complex	1	294	0.3401360544217687	0.012	UP000009376_662762	0.399
Archaea	LG	GO:0043190	CC	ATP-binding cassette (ABC) transporter complex	1	294	0.3401360544217687	0.012	UP000009376_662762	0.399
Archaea	LG	GO:0140359	MF	ABC-type transporter activity	1	294	0.3401360544217687	0.0421	UP000009376_662762	0.699
Archaea	LG	GO:1902476	BP	chloride transmembrane transport	1	294	0.3401360544217687	0.0183	UP000247916_2056316	0.167
Archaea	LG	GO:0022832	MF	voltage-gated channel activity	1	294	0.3401360544217687	0.0183	UP000247916_2056316	0.167
Archaea	LG	GO:0015108	MF	chloride transmembrane transporter activity	1	294	0.3401360544217687	0.0183	UP000247916_2056316	0.167
Archaea	LG	GO:0008509	MF	monoatomic anion transmembrane transporter activity	1	294	0.3401360544217687	0.0183	UP000247916_2056316	0.167
Archaea	LG	GO:0008308	MF	voltage-gated monoatomic anion channel activity	1	294	0.3401360544217687	0.0183	UP000247916_2056316	0.167
Archaea	LG	GO:0006821	BP	chloride transport	1	294	0.3401360544217687	0.0183	UP000247916_2056316	0.167
Archaea	LG	GO:0005254	MF	chloride channel activity	1	294	0.3401360544217687	0.0183	UP000247916_2056316	0.167
Archaea	LG	GO:0005253	MF	monoatomic anion channel activity	1	294	0.3401360544217687	0.0183	UP000247916_2056316	0.167
Archaea	LG	GO:0005247	MF	voltage-gated chloride channel activity	1	294	0.3401360544217687	0.0183	UP000247916_2056316	0.167
Archaea	LG	GO:0005244	MF	voltage-gated monoatomic ion channel activity	1	294	0.3401360544217687	0.0183	UP000247916_2056316	0.167
Archaea	LG	GO:0098656	BP	monoatomic anion transmembrane transport	1	294	0.3401360544217687	0.0365	UP000247916_2056316	0.223
Archaea	LG	GO:0022836	MF	gated channel activity	1	294	0.3401360544217687	0.0365	UP000247916_2056316	0.223
Archaea	LG	GO:0015103	MF	inorganic anion transmembrane transporter activity	1	294	0.3401360544217687	0.0365	UP000247916_2056316	0.223
Archaea	LG	GO:0006820	BP	monoatomic anion transport	1	294	0.3401360544217687	0.0365	UP000247916_2056316	0.223
Archaea	LG	GO:0015689	BP	molybdate ion transport	1	294	0.3401360544217687	0.0176	UP000305339_1419722	0.032
Archaea	LG	GO:0015098	MF	molybdate ion transmembrane transporter activity	1	294	0.3401360544217687	0.0176	UP000305339_1419722	0.032
Archaea	LG	GO:0015803	BP	branched-chain amino acid transport	1	294	0.3401360544217687	0.0454	UP000319894_2234134	0.245
Archaea	LG	GO:0015658	MF	branched-chain amino acid transmembrane transporter activity	1	294	0.3401360544217687	0.0454	UP000319894_2234134	0.245
Archaea	LG	GO:0015399	MF	primary active transmembrane transporter activity	1	294	0.3401360544217687	0.0197	UP000610960_62609	1.136
Archaea	LI	GO:0055085	BP	transmembrane transport	3	294	1.0204081632653061	0.000279;0.00562;0.00939	UP000245022_2027460;UP000001015_273063;UP000001931_339860	6.726;4.742;4.175
Archaea	LI	GO:0015297	MF	antiporter activity	1	294	0.3401360544217687	0.00315	UP000001931_339860	0.391
Archaea	LI	GO:0015291	MF	secondary active transmembrane transporter activity	1	294	0.3401360544217687	0.0131	UP000001931_339860	0.587
Archaea	LI	GO:0015399	MF	primary active transmembrane transporter activity	2	294	0.6802721088435374	0.00269;0.0363	UP000197915_1961136;UP000009375_662760	1.919;1.647
Archaea	LP	GO:0055085	BP	transmembrane transport	1	294	0.3401360544217687	0.0496	UP000003980_671065	3.802
Archaea	LS	GO:0055085	BP	transmembrane transport	1	294	0.3401360544217687	3.43e-06	UP000003980_671065	3.802
Archaea	LV	GO:0055085	BP	transmembrane transport	6	294	2.0408163265306123	0.00586;0.00973;0.0147;0.0147;0.0276;0.0489	UP000000242_399549;UP000432575_2668072;UP000008243_309800;UP000273828_1679091;UP000003980_671065;UP000199170_660517	6.028;5.038;6.835;5.676;3.802;5.844
Archaea	LV	GO:0004803	MF	transposase activity	1	294	0.3401360544217687	1.09e-11	UP000001974_273057	3.813
Archaea	LV	GO:0006313	BP	DNA transposition	1	294	0.3401360544217687	1.2e-11	UP000001974_273057	3.847
Archaea	LV	GO:0006310	BP	DNA recombination	1	294	0.3401360544217687	6.83e-10	UP000001974_273057	5.686
Archaea	LV	GO:0006259	BP	DNA metabolic process	1	294	0.3401360544217687	1.1e-08	UP000001974_273057	7.457
Archaea	LV	GO:0003677	MF	DNA binding	1	294	0.3401360544217687	9.27e-08	UP000001974_273057	9.193
Archaea	LV	GO:0090304	BP	nucleic acid metabolic process	1	294	0.3401360544217687	8.79e-07	UP000001974_273057	11.474
Archaea	LV	GO:0006139	BP	nucleobase-containing compound metabolic process	1	294	0.3401360544217687	2.6e-05	UP000001974_273057	16.037
Archaea	LV	GO:0015098	MF	molybdate ion transmembrane transporter activity	1	294	0.3401360544217687	0.0218	UP000002487_188937	0.067
Archaea	LV	GO:0004222	MF	metalloendopeptidase activity	1	294	0.3401360544217687	0.00154	UP000198856_890420	0.477
Archaea	LV	GO:0071586	BP	CAAX-box protein processing	1	294	0.3401360544217687	0.00728	UP000198856_890420	0.209
Archaea	LV	GO:0008237	MF	metallopeptidase activity	1	294	0.3401360544217687	0.0222	UP000198856_890420	0.894
Archaea	LV	GO:0016485	BP	protein processing	1	294	0.3401360544217687	0.0339	UP000198856_890420	0.328
Archaea	PA	GO:0022900	BP	electron transport chain	2	294	0.6802721088435374	0.00403;0.00581	UP000008037_1237085;UP000027093_926571	0.852;0.962
Archaea	PT	GO:0005509	MF	calcium ion binding	1	294	0.3401360544217687	0.0389	UP000001975_362976	0.117
Archaea	PT	GO:0007229	BP	integrin-mediated signaling pathway	1	294	0.3401360544217687	0.00203	UP000011669_1227455	0.058
Archaea	PT	GO:0007166	BP	cell surface receptor signaling pathway	1	294	0.3401360544217687	0.00203	UP000011669_1227455	0.058
Archaea	RA	GO:0140296	MF	general transcription initiation factor binding	1	294	0.3401360544217687	0.0285	UP000468503_2668068	0.184
Archaea	RA	GO:0017025	MF	TBP-class protein binding	1	294	0.3401360544217687	0.0285	UP000468503_2668068	0.184
Archaea	RE	GO:0004674	MF	protein serine/threonine kinase activity	1	294	0.3401360544217687	0.0215	UP000002518_272557	0.176
Archaea	RE	GO:0004672	MF	protein kinase activity	2	294	0.6802721088435374	0.0215;0.0217	UP000002518_272557;UP000198397_63740	0.176;0.86
Archaea	RE	GO:0000160	BP	phosphorelay signal transduction system	3	294	1.0204081632653061	0.0114;0.0207;0.0355	UP000277703_2282131;UP000011602_1227499;UP000198397_63740	0.854;1.386;1.009
Archaea	RE	GO:0035556	BP	intracellular signal transduction	3	294	1.0204081632653061	0.0125;0.0221;0.0388	UP000277703_2282131;UP000011602_1227499;UP000198397_63740	0.88;1.409;1.038
Archaea	RE	GO:0007165	BP	signal transduction	1	294	0.3401360544217687	0.0403	UP000011602_1227499	1.636
Archaea	RE	GO:0016310	BP	phosphorylation	1	294	0.3401360544217687	0.000939	UP000011626_797114	2.243
Archaea	RE	GO:0016301	MF	kinase activity	1	294	0.3401360544217687	0.000996	UP000011626_797114	2.266
Archaea	RE	GO:0004673	MF	protein histidine kinase activity	1	294	0.3401360544217687	0.0106	UP000198397_63740	0.682
Archaea	RE	GO:0000155	MF	phosphorelay sensor kinase activity	1	294	0.3401360544217687	0.0106	UP000198397_63740	0.682
Archaea	RE	GO:0016775	MF	phosphotransferase activity, nitrogenous group as acceptor	1	294	0.3401360544217687	0.0121	UP000198397_63740	0.712
Archaea	SD	GO:0004553	MF	hydrolase activity, hydrolyzing O-glycosyl compounds	1	294	0.3401360544217687	0.0119	UP000014072_1333523	0.597
Archaea	SG	GO:0005509	MF	calcium ion binding	2	294	0.6802721088435374	2.61e-06;0.0147	UP000010866_867904;UP000019483_1090322	0.314;0.309
Archaea	SG	GO:0098742	BP	cell-cell adhesion via plasma-membrane adhesion molecules	1	294	0.3401360544217687	0.00177	UP000019483_1090322	0.172
Archaea	SG	GO:0007156	BP	homophilic cell adhesion via plasma membrane adhesion molecules	1	294	0.3401360544217687	0.00177	UP000019483_1090322	0.172
Archaea	SG	GO:0005507	MF	copper ion binding	1	294	0.3401360544217687	0.0237	UP000245548_1987492	0.323
Archaea	SK	GO:0032508	BP	DNA duplex unwinding	1	294	0.3401360544217687	0.028	UP000077245_49547	0.254
Archaea	SK	GO:0032392	BP	DNA geometric change	1	294	0.3401360544217687	0.028	UP000077245_49547	0.254
Archaea	ST	GO:0070007	MF	glutamic-type endopeptidase activity	1	294	0.3401360544217687	0.0034	UP000018052_667137	0.12
Archaea	ST	GO:0070002	MF	glutamic-type peptidase activity	1	294	0.3401360544217687	0.0034	UP000018052_667137	0.12
Archaea	TA	GO:0005507	MF	copper ion binding	2	294	0.6802721088435374	0.00428;0.0303	UP000011566_1132509;UP000011669_1227455	0.412;0.523
Archaea	TD	GO:0004553	MF	hydrolase activity, hydrolyzing O-glycosyl compounds	1	294	0.3401360544217687	7.59e-06	UP000199062_767519	1.027
Archaea	TE	GO:0071555	BP	cell wall organization	1	294	0.3401360544217687	0.0204	UP000066737_1407499	0.06
Archaea	TE	GO:0004553	MF	hydrolase activity, hydrolyzing O-glycosyl compounds	1	294	0.3401360544217687	0.000518	UP000199062_767519	1.027
Archaea	TE	GO:0019441	BP	tryptophan catabolic process to kynurenine	1	294	0.3401360544217687	0.0371	UP000319894_2234134	0.109
Archaea	TE	GO:0004061	MF	arylformamidase activity	1	294	0.3401360544217687	0.0371	UP000319894_2234134	0.109
Archaea	TG	GO:0005507	MF	copper ion binding	3	294	1.0204081632653061	0.013;0.0309;0.0329	UP000011566_1132509;UP000509626_2743089;UP000509750_2743090	0.412;0.533;0.335
Archaea	TI	GO:0004553	MF	hydrolase activity, hydrolyzing O-glycosyl compounds	1	294	0.3401360544217687	0.0002	UP000001304_583356	1.192
Archaea	TN	GO:0098533	CC	ATPase dependent transmembrane transport complex	1	294	0.3401360544217687	0.0252	UP000009227_880724	0.399
Archaea	TN	GO:0043190	CC	ATP-binding cassette (ABC) transporter complex	1	294	0.3401360544217687	0.0252	UP000009227_880724	0.399
Archaea	TP	GO:0000272	BP	polysaccharide catabolic process	2	294	0.6802721088435374	1.67e-05;3.69e-05	UP000002457_521011;UP000244727_1679096	1.356;2.449
Archaea	TP	GO:0005976	BP	polysaccharide metabolic process	2	294	0.6802721088435374	5.17e-05;5.81e-05	UP000244727_1679096;UP000002457_521011	2.567;1.544
Archaea	TP	GO:0016052	BP	carbohydrate catabolic process	2	294	0.6802721088435374	8.79e-05;0.000207	UP000244727_1679096;UP000002457_521011	2.765;1.77
Archaea	TP	GO:0009057	BP	macromolecule catabolic process	2	294	0.6802721088435374	0.000107;0.000438	UP000244727_1679096;UP000002457_521011	2.844;1.921
Archaea	TP	GO:0005509	MF	calcium ion binding	1	294	0.3401360544217687	0.00481	UP000002457_521011	0.866
Archaea	TP	GO:0004553	MF	hydrolase activity, hydrolyzing O-glycosyl compounds	3	294	1.0204081632653061	0.000612;0.00323;0.0104	UP000244727_1679096;UP000199062_767519;UP000011626_797114	2.172;1.027;1.054
Archaea	TP	GO:0007229	BP	integrin-mediated signaling pathway	1	294	0.3401360544217687	0.0356	UP000011669_1227455	0.058
Archaea	TP	GO:0007166	BP	cell surface receptor signaling pathway	1	294	0.3401360544217687	0.0356	UP000011669_1227455	0.058
Archaea	TQ	GO:0098533	CC	ATPase dependent transmembrane transport complex	1	294	0.3401360544217687	0.0252	UP000009227_880724	0.399
Archaea	TQ	GO:0043190	CC	ATP-binding cassette (ABC) transporter complex	1	294	0.3401360544217687	0.0252	UP000009227_880724	0.399
Archaea	TR	GO:0140296	MF	general transcription initiation factor binding	1	294	0.3401360544217687	0.0174	UP000199215_1267564	0.321
Archaea	TR	GO:0070897	BP	transcription preinitiation complex assembly	1	294	0.3401360544217687	0.0174	UP000199215_1267564	0.321
Archaea	TR	GO:0065004	BP	protein-DNA complex assembly	1	294	0.3401360544217687	0.0174	UP000199215_1267564	0.321
Archaea	TR	GO:0017025	MF	TBP-class protein binding	1	294	0.3401360544217687	0.0174	UP000199215_1267564	0.321
Archaea	TR	GO:0065003	BP	protein-containing complex assembly	1	294	0.3401360544217687	0.0302	UP000199215_1267564	0.417
Archaea	TR	GO:0071824	BP	protein-DNA complex organization	1	294	0.3401360544217687	0.0407	UP000199215_1267564	0.481
Archaea	TR	GO:0006352	BP	DNA-templated transcription initiation	1	294	0.3401360544217687	0.0465	UP000199215_1267564	0.513
Archaea	TS	GO:1904680	MF	peptide transmembrane transporter activity	1	294	0.3401360544217687	3.5e-11	UP000001974_273057	0.204
Archaea	TS	GO:0042886	BP	amide transport	1	294	0.3401360544217687	2.71e-07	UP000001974_273057	0.545
Archaea	TS	GO:0015833	BP	peptide transport	1	294	0.3401360544217687	2.71e-07	UP000001974_273057	0.545
Archaea	TS	GO:0071702	BP	organic substance transport	1	294	0.3401360544217687	9.93e-07	UP000001974_273057	2.043
Archaea	TS	GO:0071705	BP	nitrogen compound transport	1	294	0.3401360544217687	0.000163	UP000001974_273057	1.43
Archaea	TV	GO:0000272	BP	polysaccharide catabolic process	1	294	0.3401360544217687	0.0241	UP000199370_996166	0.156
Archaea	TV	GO:0005976	BP	polysaccharide metabolic process	1	294	0.3401360544217687	0.0449	UP000199370_996166	0.208
Archaea	TV	GO:0061135	MF	endopeptidase regulator activity	1	294	0.3401360544217687	0.02	UP000236627_2035437	0.261
Archaea	TV	GO:0030414	MF	peptidase inhibitor activity	1	294	0.3401360544217687	0.02	UP000236627_2035437	0.261
Archaea	TV	GO:0004866	MF	endopeptidase inhibitor activity	1	294	0.3401360544217687	0.02	UP000236627_2035437	0.261
Archaea	VA	GO:0055085	BP	transmembrane transport	4	294	1.3605442176870748	2.37e-05;0.00501;0.00958;0.0359	UP000199215_1267564;UP000017840_1324957;UP000607197_1383812;UP000011602_1227499	5.643;6.647;6.632;5.0
Archaea	VA	GO:0005507	MF	copper ion binding	1	294	0.3401360544217687	0.00604	UP000236403_2035438	0.516
Archaea	VE	GO:0008840	MF	4-hydroxy-tetrahydrodipicolinate synthase activity	1	294	0.3401360544217687	0.00102	UP000030639_1070774	0.062
Archaea	VE	GO:0008675	MF	2-dehydro-3-deoxy-phosphogluconate aldolase activity	2	294	0.6802721088435374	0.000373;0.00307	UP000219453_558529;UP000030639_1070774	0.061;0.093
Archaea	VE	GO:0019877	BP	diaminopimelate biosynthetic process	1	294	0.3401360544217687	0.00614	UP000030639_1070774	0.124
Archaea	VE	GO:0046451	BP	diaminopimelate metabolic process	1	294	0.3401360544217687	0.0286	UP000030639_1070774	0.248
Archaea	VE	GO:0016832	MF	aldehyde-lyase activity	2	294	0.6802721088435374	0.00782;0.0286	UP000219453_558529;UP000030639_1070774	0.213;0.248
Archaea	VE	GO:0009089	BP	lysine biosynthetic process via diaminopimelate	1	294	0.3401360544217687	0.0286	UP000030639_1070774	0.248
Archaea	VE	GO:0009085	BP	lysine biosynthetic process	1	294	0.3401360544217687	0.046	UP000030639_1070774	0.31
Archaea	VE	GO:0006553	BP	lysine metabolic process	1	294	0.3401360544217687	0.046	UP000030639_1070774	0.31
Archaea	VE	GO:0046933	MF	proton-transporting ATP synthase activity, rotational mechanism	1	294	0.3401360544217687	0.0169	UP000305339_1419722	0.175
Archaea	VE	GO:0015986	BP	proton motive force-driven ATP synthesis	1	294	0.3401360544217687	0.0169	UP000305339_1419722	0.175
Archaea	VE	GO:0015252	MF	proton channel activity	1	294	0.3401360544217687	0.0169	UP000305339_1419722	0.175
Archaea	VE	GO:0006754	BP	ATP biosynthetic process	1	294	0.3401360544217687	0.0169	UP000305339_1419722	0.175
Archaea	VE	GO:0005261	MF	monoatomic cation channel activity	1	294	0.3401360544217687	0.0169	UP000305339_1419722	0.175
Archaea	VE	GO:0046034	BP	ATP metabolic process	1	294	0.3401360544217687	0.0203	UP000305339_1419722	0.191
Archaea	VE	GO:0009206	BP	purine ribonucleoside triphosphate biosynthetic process	1	294	0.3401360544217687	0.024	UP000305339_1419722	0.207
Archaea	VE	GO:0009145	BP	purine nucleoside triphosphate biosynthetic process	1	294	0.3401360544217687	0.024	UP000305339_1419722	0.207
Archaea	VE	GO:0009205	BP	purine ribonucleoside triphosphate metabolic process	1	294	0.3401360544217687	0.028	UP000305339_1419722	0.223
Archaea	VE	GO:0009144	BP	purine nucleoside triphosphate metabolic process	1	294	0.3401360544217687	0.028	UP000305339_1419722	0.223
Archaea	VE	GO:0046961	MF	proton-transporting ATPase activity, rotational mechanism	1	294	0.3401360544217687	0.0369	UP000305339_1419722	0.255
Archaea	VE	GO:0044769	MF	ATPase activity, coupled to transmembrane movement of ions, rotational mechanism	1	294	0.3401360544217687	0.0369	UP000305339_1419722	0.255
Archaea	VE	GO:0042625	MF	ATPase-coupled ion transmembrane transporter activity	1	294	0.3401360544217687	0.0369	UP000305339_1419722	0.255
Archaea	VE	GO:0009201	BP	ribonucleoside triphosphate biosynthetic process	1	294	0.3401360544217687	0.0471	UP000305339_1419722	0.287
Archaea	VG	GO:0019829	MF	ATPase-coupled monoatomic cation transmembrane transporter activity	2	294	0.6802721088435374	0.00474;0.014	UP000305339_1419722;UP000216554_1383850	0.398;0.345
Archaea	VG	GO:0055085	BP	transmembrane transport	1	294	0.3401360544217687	0.000645	UP000305339_1419722	5.451
Archaea	VG	GO:0046961	MF	proton-transporting ATPase activity, rotational mechanism	1	294	0.3401360544217687	0.000699	UP000305339_1419722	0.255
Archaea	VG	GO:0044769	MF	ATPase activity, coupled to transmembrane movement of ions, rotational mechanism	1	294	0.3401360544217687	0.000699	UP000305339_1419722	0.255
Archaea	VG	GO:0042625	MF	ATPase-coupled ion transmembrane transporter activity	1	294	0.3401360544217687	0.000699	UP000305339_1419722	0.255
Archaea	VG	GO:0098660	BP	inorganic ion transmembrane transport	1	294	0.3401360544217687	0.00865	UP000305339_1419722	1.02
Archaea	VG	GO:0015078	MF	proton transmembrane transporter activity	1	294	0.3401360544217687	0.0101	UP000305339_1419722	0.478
Archaea	VG	GO:1902600	BP	proton transmembrane transport	1	294	0.3401360544217687	0.017	UP000305339_1419722	0.542
Archaea	VG	GO:0098655	BP	monoatomic cation transmembrane transport	1	294	0.3401360544217687	0.019	UP000305339_1419722	1.195
Archaea	VG	GO:0008324	MF	monoatomic cation transmembrane transporter activity	1	294	0.3401360544217687	0.0203	UP000305339_1419722	1.211
Archaea	VG	GO:0022853	MF	active monoatomic ion transmembrane transporter activity	1	294	0.3401360544217687	0.0364	UP000305339_1419722	0.653
Archaea	VG	GO:0006812	BP	monoatomic cation transport	1	294	0.3401360544217687	0.0465	UP000305339_1419722	1.434
Archaea	VL	GO:0055085	BP	transmembrane transport	4	294	1.3605442176870748	0.00643;0.0178;0.0204;0.03	UP000011568_931277;UP000198518_355548;UP000199215_1267564;UP000509626_2743089	5.898;5.403;5.643;5.965
Archaea	VL	GO:0022836	MF	gated channel activity	1	294	0.3401360544217687	0.000416	UP000198518_355548	0.196
Archaea	VL	GO:0008381	MF	mechanosensitive monoatomic ion channel activity	1	294	0.3401360544217687	0.000416	UP000198518_355548	0.196
Bacteria	A	GO:0007165	BP	signal transduction	171	7533	2.2700119474313025	6.49e-22;2.35e-21;3.24e-21;9.2e-17;1.93e-14;6.59e-13;1.43e-11;5.29e-11;7.22e-11;2.3e-10;2.76e-10;3.49e-10;4.59e-10;6.29e-10;7.15e-10;7.9e-10;9.67e-10;9.97e-10;1.85e-09;2.19e-09;3e-09;3.57e-09;3.61e-09;4.24e-09;8.83e-09;1.13e-08;1.14e-08;1.96e-08;1.08e-07;1.34e-07;1.35e-07;1.72e-07;1.8e-07;2.52e-07;4.76e-07;4.82e-07;6.19e-07;6.68e-07;1.16e-06;1.23e-06;1.57e-06;1.74e-06;1.96e-06;2e-06;2.02e-06;2.14…	UP000001136_367737;UP000015620_1291379;UP000000939_572480;UP000007161_443254;UP000516361_2108365;UP000189670_890399;UP000002601_526222;UP000290191_877500;UP000019486_1385369;UP000251135_1912877;UP000245802_114;UP000199470_758825;UP000006424_665942;UP000290657_2044504;UP000295717_127458;UP000321523_393310;UP000250086_179995;UP000253850_663364;UP000003571_907348;UP000463883_2697030;UP000011724_1322…	4.88;1.982;5.632;3.131;2.9;5.533;6.698;6.201;4.98;5.137;2.996;5.329;3.17;5.913;5.072;4.535;1.731;6.664;3.43;3.647;5.925;5.048;4.873;1.78;4.431;2.891;4.543;5.229;7.257;6.047;4.593;4.524;3.04;2.847;4.423;3.901;6.374;3.102;5.829;5.973;4.01;5.482;2.512;5.831;4.16;3.115;4.765;4.747;5.913;5.213;5.207;5.317;6.6;4.957;2.572;3.23;1.767;2.445;4.399;5.65;5.956;4.887;2.672;3.705;2.802;5.731;3.457;2.915;5.064…
Bacteria	A	GO:0004553	MF	hydrolase activity, hydrolyzing O-glycosyl compounds	262	7533	3.4780300013274923	2.68e-25;6.03e-17;1.31e-16;2.05e-15;4.68e-13;7.23e-13;7.63e-12;8.38e-12;8.77e-12;2.02e-10;3.57e-10;1.04e-09;1.62e-09;3.6e-09;5.3e-09;5.63e-09;6.93e-09;8.84e-09;1.1e-08;1.12e-08;1.7e-08;2.18e-08;2.64e-08;1.08e-07;1.23e-07;1.57e-07;1.66e-07;1.73e-07;2.05e-07;3.17e-07;3.56e-07;6.51e-07;8.22e-07;1.02e-06;1.07e-06;1.1e-06;1.11e-06;1.17e-06;1.21e-06;1.22e-06;1.25e-06;1.3e-06;1.31e-06;1.77e-06;1.93e-06;…	UP000242090_1965575;UP000003340_537013;UP000309033_2576905;UP000195568_1965604;UP000578112_1868;UP000000851_479433;UP000181951_310780;UP000013541_649831;UP000287606_1288362;UP000236754_310779;UP000001908_644283;UP000590749_113559;UP000199323_380248;UP000001973_100226;UP000198754_1855348;UP000184111_310782;UP000323257_582686;UP000272729_543527;UP000199341_310781;UP000196146_1965572;UP000441772_265…	2.59;1.229;2.205;1.554;2.375;2.077;2.083;1.888;1.964;2.011;1.676;1.985;2.067;1.668;1.872;2.246;2.862;1.994;1.817;1.492;1.738;3.319;1.405;2.449;1.831;1.699;0.847;0.593;2.178;2.002;1.795;2.538;1.633;1.2;1.582;1.437;1.778;1.024;1.536;3.313;2.029;2.052;1.789;1.157;2.121;1.319;1.081;1.819;1.253;0.987;1.604;1.003;1.773;1.457;2.219;1.053;1.968;1.301;1.791;1.069;0.804;2.593;1.886;2.366;2.885;3.672;3.084;…
Bacteria	A	GO:0031177	MF	phosphopantetheine binding	401	7533	5.323244391344749	8.56e-19;1.47e-18;1.21e-17;6.02e-17;8.05e-17;1.39e-16;3.14e-16;4.02e-16;4.21e-16;8.27e-16;1.18e-15;1.2e-15;1.6e-15;5.5e-15;7.66e-15;1e-14;2.84e-14;3.65e-14;4.49e-14;6.26e-14;8.03e-14;1.28e-13;1.56e-13;2.26e-13;2.52e-13;2.84e-13;3.78e-13;8.66e-13;1.03e-12;1.18e-12;1.76e-12;1.94e-12;2.43e-12;2.65e-12;3.74e-12;6.21e-12;6.33e-12;1e-11;1.02e-11;1.34e-11;1.35e-11;1.63e-11;1.87e-11;2.37e-11;2.42e-11;2.6…	UP000518300_394095;UP000031523_1081613;UP000509303_2763006;UP000037991_1592327;UP000477722_2711219;UP000185696_485602;UP000482171_2706094;UP000502508_1076124;UP000578449_1073253;UP000429627_2663237;UP000540506_58351;UP000000377_749414;UP000295444_598644;UP000481552_2706104;UP000186040_1193682;UP000516173_480035;UP000294927_502181;UP000588098_1042984;UP000186168_1331668;UP000053420_1609100;UP00018…	0.714;0.751;0.794;0.788;1.439;1.02;0.44;0.684;0.466;0.68;0.798;0.938;0.752;0.409;0.859;0.61;0.795;0.736;0.645;0.742;0.818;0.535;0.662;0.46;0.941;0.585;0.636;0.647;0.643;0.558;0.691;0.703;0.501;0.977;0.57;0.515;0.847;0.602;0.768;0.55;0.651;0.576;0.404;0.697;0.361;0.602;0.711;0.466;0.432;1.095;0.675;0.698;1.31;0.733;0.423;0.368;0.594;0.76;0.346;0.462;0.676;0.832;0.617;0.599;0.609;0.353;0.903;0.52;0…
Bacteria	A	GO:0008810	MF	cellulase activity	10	7533	0.132749236691889	1.49e-09;0.000318;0.000816;0.00187;0.0134;0.0192;0.0206;0.034;0.0465;0.0492	UP000036923_398512;UP000248132_1121337;UP000515679_2598458;UP000018377_1262954;UP000501663_2721173;UP000318527_1403320;UP000018181_1262953;UP000000238_349521;UP000007882_512565;UP000287606_1288362	0.728;1.497;0.146;0.313;0.143;0.323;0.357;0.089;0.123;0.138
Bacteria	A	GO:0055085	BP	transmembrane transport	621	7533	8.24372759856631	6.75e-14;1.08e-13;5.52e-11;5.73e-10;7.04e-10;1.57e-09;2.34e-09;2.36e-09;2.63e-09;3.57e-09;3.88e-09;6.88e-09;1.42e-08;1.58e-08;1.96e-08;2.24e-08;4.11e-08;6.68e-08;7.08e-08;7.36e-08;7.89e-08;9.15e-08;9.67e-08;1.08e-07;1.09e-07;1.3e-07;1.39e-07;2.61e-07;3.91e-07;3.99e-07;6.55e-07;7.55e-07;9.49e-07;1.42e-06;1.54e-06;1.85e-06;2.01e-06;2.09e-06;2.13e-06;2.37e-06;2.53e-06;2.92e-06;3.1e-06;3.47e-06;3.62e…	UP000494363_627669;UP000501139_1936990;UP000064967_1391654;UP000190092_225324;UP000008815_395019;UP000265768_1070861;UP000284135_2292191;UP000552644_1706840;UP000308430_2565930;UP000015524_1114964;UP000184501_2017;UP000218272_120107;UP000192042_1325564;UP000438537_2026786;UP000572635_157465;UP000056968_1332080;UP000006732_338966;UP000543279_2723083;UP000037982_66876;UP000000784_398578;UP000007842…	8.255;5.126;3.258;10.281;10.629;7.028;7.236;6.812;8.926;6.494;5.725;6.802;4.678;8.252;7.059;5.767;5.414;6.837;6.291;8.998;4.922;5.314;5.855;8.892;7.371;9.561;6.0;5.692;7.241;5.948;6.982;9.401;6.163;8.608;8.203;7.305;9.7;6.164;7.055;8.842;4.057;2.961;4.262;6.25;6.364;9.884;11.015;13.237;7.189;5.049;8.294;6.046;6.819;6.768;6.658;5.516;9.883;5.698;7.313;10.759;6.541;4.261;5.19;7.332;3.132;6.357;4.02…
Bacteria	A	GO:0031469	CC	bacterial microcompartment	41	7533	0.544271870436745	1.1e-07;1.76e-07;2.23e-06;5.4e-06;1.16e-05;3.09e-05;5.97e-05;6.87e-05;6.91e-05;0.000239;0.000287;0.000335;0.000469;0.000575;0.00112;0.00113;0.00161;0.00328;0.00347;0.00408;0.0048;0.00499;0.00672;0.00678;0.00683;0.00889;0.0111;0.0142;0.0153;0.0155;0.0163;0.0165;0.018;0.0186;0.0195;0.021;0.024;0.0319;0.0347;0.04;0.0421	UP000198636_1120976;UP000000602_177439;UP000192940_1313296;UP000035704_84022;UP000463883_2697030;UP000465601_1482731;UP000199568_426128;UP000466848_433296;UP000000370_357809;UP000287872_360422;UP000481872_1465809;UP000000269_350688;UP000198619_84698;UP000190285_36842;UP000287601_2507160;UP000253016_1653064;UP000250003_1912897;UP000215185_400065;UP000005561_478749;UP000005104_768710;UP000002706_24…	0.425;0.402;0.402;0.365;1.009;0.423;0.68;0.997;0.591;0.304;0.47;0.672;0.536;0.717;0.82;0.342;0.292;0.749;0.184;0.392;0.191;0.441;0.36;0.291;0.296;0.466;0.416;0.59;0.516;0.179;0.601;0.278;0.206;0.21;0.528;0.284;0.732;0.624;0.711;0.253;0.317
Bacteria	A	GO:0016301	MF	kinase activity	407	7533	5.402893933359883	3.56e-41;1.1e-32;1.1e-24;4.77e-24;3.25e-23;3.41e-23;6.56e-23;1.11e-22;2.01e-19;1.42e-18;1.45e-18;3.09e-18;6.34e-17;4.54e-16;1.41e-15;2.61e-14;9.56e-14;9.52e-13;2.09e-12;2.12e-12;3.27e-12;3.53e-12;4.65e-12;5.58e-12;1.8e-11;2.65e-11;1e-10;1.44e-10;3.05e-10;3.78e-10;6.26e-10;6.81e-10;7.6e-10;1.65e-09;2.05e-09;2.22e-09;2.56e-09;2.57e-09;4.09e-09;5.09e-09;6.04e-09;6.4e-09;9.78e-09;1.27e-08;1.62e-08;1.…	UP000305739_2567896;UP000002139_448385;UP000199400_54;UP000067626_52;UP000537077_2268199;UP000214646_1908690;UP000034883_927083;UP000064967_1391654;UP000324233_406548;UP000245802_114;UP000019151_861299;UP000005801_391625;UP000001880_502025;UP000190797_1909395;UP000503447_2774151;UP000237968_215803;UP000578449_1073253;UP000579153_882448;UP000583800_1124761;UP000533969_2712867;UP000487268_2585200;U…	6.346;5.966;4.856;5.404;5.508;3.124;5.067;4.486;4.314;3.686;4.376;5.05;6.059;3.439;3.675;4.595;3.513;3.988;3.66;4.303;3.472;5.399;4.329;3.147;4.123;3.372;4.142;4.767;3.491;4.083;3.614;4.361;3.541;5.146;4.063;2.91;4.017;2.743;5.389;3.236;2.885;2.46;3.26;4.186;2.935;3.567;4.374;3.05;3.862;4.43;4.289;3.218;3.824;2.585;4.192;3.372;4.194;3.689;3.058;3.992;3.707;3.269;4.005;2.798;3.075;2.444;2.441;3.33…
Bacteria	A	GO:0016310	BP	phosphorylation	287	7533	3.8099030930572146	3.89e-33;1.55e-31;2.66e-21;3.29e-21;4.89e-21;3.88e-20;1.37e-19;9.81e-18;1.13e-17;1.76e-17;1.42e-15;1.37e-14;2.12e-11;7.4e-11;1.15e-10;4.38e-10;4.77e-10;5.85e-10;7.35e-10;8.35e-10;2.48e-09;2.56e-09;3.01e-09;5.07e-09;7.77e-09;8.34e-09;8.42e-09;1.62e-08;2.01e-08;2.06e-08;2.11e-08;2.59e-08;2.86e-08;2.86e-08;3.42e-08;6.9e-08;7.06e-08;7.21e-08;1.11e-07;1.28e-07;1.59e-07;1.97e-07;2.26e-07;2.26e-07;3.28e…	UP000002139_448385;UP000305739_2567896;UP000537077_2268199;UP000064967_1391654;UP000034883_927083;UP000324233_406548;UP000199400_54;UP000019151_861299;UP000214646_1908690;UP000005801_391625;UP000001880_502025;UP000237968_215803;UP000485840_2052164;UP000546162_135948;UP000533969_2712867;UP000319576_2528023;UP000578449_1073253;UP000583800_1124761;UP000518300_394095;UP000500857_2064643;UP000238312_1…	5.762;5.432;5.21;4.364;4.798;4.197;4.55;4.328;2.84;4.789;5.91;4.523;4.236;3.951;4.098;3.953;3.241;3.466;4.662;5.148;3.946;3.959;3.709;4.062;3.389;4.32;4.573;3.034;3.303;4.059;2.353;3.795;2.685;3.201;2.658;3.467;3.561;2.811;3.291;3.25;2.356;3.697;2.947;3.273;3.61;4.219;5.324;2.655;3.473;3.583;2.41;3.291;3.897;3.886;3.901;2.178;3.073;5.352;3.176;3.0;2.929;2.353;2.716;3.167;3.875;3.896;3.268;3.284;2…
Bacteria	A	GO:0006796	BP	phosphate-containing compound metabolic process	185	7533	2.455860878799947	1.83e-20;3.62e-20;6.88e-20;1.68e-18;1.76e-16;4.02e-16;5.06e-15;6.1e-15;1.03e-14;3.4e-12;9.64e-12;1.88e-09;2.7e-09;4.67e-09;5.01e-09;6.04e-08;6.9e-08;1.91e-07;5.46e-07;6.83e-07;1.57e-06;1.67e-06;3.18e-06;3.6e-06;4.74e-06;6.07e-06;6.15e-06;8.17e-06;1.02e-05;1.11e-05;1.54e-05;1.7e-05;1.83e-05;1.86e-05;1.89e-05;2.01e-05;2.05e-05;2.07e-05;2.12e-05;2.53e-05;2.75e-05;3.64e-05;4.79e-05;6.43e-05;6.73e-05;…	UP000305739_2567896;UP000002139_448385;UP000199400_54;UP000064967_1391654;UP000214646_1908690;UP000034883_927083;UP000537077_2268199;UP000324233_406548;UP000005801_391625;UP000500857_2064643;UP000001880_502025;UP000237968_215803;UP000010367_56110;UP000234331_1836972;UP000533969_2712867;UP000321523_393310;UP000019151_861299;UP000238312_1291556;UP000017746_1246995;UP000319576_2528023;UP000293926_25…	7.131;7.446;6.125;5.67;4.103;6.431;6.679;5.773;6.164;8.6;7.81;6.265;7.958;4.331;5.615;5.369;6.261;5.365;5.001;5.784;5.3;4.917;4.765;6.365;5.598;5.151;5.386;4.283;4.504;6.03;5.654;6.017;3.962;5.704;4.304;5.078;5.124;4.626;5.505;4.219;5.049;4.283;5.136;4.805;4.082;4.577;6.604;3.742;4.608;5.482;7.106;6.595;4.66;5.254;4.727;6.892;4.172;5.359;5.881;4.752;7.457;5.297;5.53;4.84;4.616;5.905;6.363;6.4;5.2…
Bacteria	A	GO:0016620	MF	oxidoreductase activity, acting on the aldehyde or oxo group of donors, NAD or NADP as acceptor	392	7533	5.20377007832205	1.72e-10;2.44e-10;7.11e-10;7.15e-09;1.26e-08;1.34e-08;1.53e-08;3.03e-08;3.65e-08;3.86e-08;4.36e-08;1.34e-07;3.04e-07;3.21e-07;3.56e-07;4.86e-07;5.2e-07;1.01e-06;1.61e-06;1.99e-06;2.27e-06;2.46e-06;3.68e-06;4.11e-06;5.34e-06;5.41e-06;7e-06;8.79e-06;1.03e-05;1.07e-05;1.15e-05;1.18e-05;1.29e-05;1.45e-05;1.54e-05;1.64e-05;1.7e-05;2.01e-05;2.28e-05;2.77e-05;2.93e-05;3.04e-05;3.34e-05;3.86e-05;3.89e-05…	UP000000757_246196;UP000183413_1993;UP000247892_1477506;UP000377595_90975;UP000440096_664692;UP000070612_59750;UP000078429_1825094;UP000583387_2762745;UP000319769_2596893;UP000586827_53432;UP000028870_258533;UP000578449_1073253;UP000258927_454601;UP000247569_228006;UP000254869_45979;UP000589036_687207;UP000550729_2725283;UP000430146_110539;UP000030063_1395571;UP000078322_453246;UP000250079_119285…	0.788;0.511;0.707;0.509;0.751;0.711;0.765;0.884;1.04;0.499;0.845;0.505;0.622;0.512;0.554;0.625;1.373;0.894;1.028;0.761;0.734;0.936;0.731;1.009;0.729;0.603;0.75;0.867;0.718;0.992;0.559;1.278;1.012;0.88;0.625;0.684;0.805;0.775;0.847;0.507;0.791;0.943;0.728;0.693;0.423;0.698;0.506;0.84;0.588;0.465;0.695;0.608;0.696;0.647;0.535;1.017;0.602;0.758;0.715;0.382;0.657;0.516;0.749;0.601;0.867;0.698;0.489;0…
Bacteria	A	GO:0016773	MF	phosphotransferase activity, alcohol group as acceptor	468	7533	6.212664277180406	3.98e-43;3.69e-36;1.41e-27;4.73e-27;9.22e-27;2.07e-26;2.45e-26;6.43e-25;8.61e-25;3.91e-23;3.54e-21;1.46e-20;1.85e-20;1.1e-19;1.68e-18;5.27e-18;1.89e-17;6.39e-17;4.47e-16;5.93e-16;6.19e-15;7.2e-15;1.45e-14;1.14e-13;2.5e-13;3.06e-13;4.77e-13;5.48e-13;2.13e-12;2.49e-12;4.43e-12;6.35e-12;8.89e-12;1.88e-11;2.08e-11;3.11e-11;3.27e-11;3.5e-11;3.79e-11;4.7e-11;7.66e-11;1.76e-10;3.23e-10;3.31e-10;9.86e-10…	UP000305739_2567896;UP000002139_448385;UP000199400_54;UP000537077_2268199;UP000214646_1908690;UP000064967_1391654;UP000067626_52;UP000034883_927083;UP000324233_406548;UP000245802_114;UP000005801_391625;UP000019151_861299;UP000001880_502025;UP000190797_1909395;UP000503447_2774151;UP000485840_2052164;UP000583800_1124761;UP000306628_1642303;UP000184440_134849;UP000198953_46177;UP000578449_1073253;UP…	5.69;5.376;4.2;4.863;2.429;3.737;4.744;4.328;3.758;3.025;4.232;3.769;5.311;2.528;3.058;3.169;2.448;2.373;2.708;2.64;2.271;2.709;4.018;2.591;4.044;4.583;3.661;2.566;4.335;2.207;2.43;3.683;2.135;2.942;4.705;2.93;3.5;2.433;2.489;1.932;3.746;2.26;2.753;2.594;2.772;3.436;2.41;2.337;2.518;2.548;2.374;3.281;2.502;2.352;2.438;2.526;2.419;2.392;4.86;2.948;1.995;2.529;2.211;1.848;2.265;2.573;2.276;2.482;2.…
Bacteria	A	GO:0043232	CC	intracellular non-membrane-bounded organelle	44	7533	0.5840966414443117	0.000153;0.000482;0.000513;0.000514;0.00117;0.00147;0.00177;0.00193;0.00194;0.00307;0.00374;0.00519;0.00706;0.00767;0.00776;0.00819;0.00829;0.00854;0.00939;0.00965;0.01;0.0102;0.0109;0.0133;0.0139;0.0139;0.0144;0.0164;0.0209;0.0218;0.0218;0.022;0.0221;0.024;0.0254;0.0264;0.0279;0.0295;0.03;0.0302;0.0354;0.0389;0.0417;0.0449	UP000003630_391603;UP000228907_1891971;UP000463883_2697030;UP000235826_1803846;UP000468581_472055;UP000236641_1445657;UP000060542_1615909;UP000187101_1936081;UP000307602_2559571;UP000000602_177439;UP000184310_1121302;UP000198619_84698;UP000284892_1230530;UP000005638_1041826;UP000182544_369401;UP000259852_2027857;UP000481872_1465809;UP000006810_496833;UP000000370_357809;UP000256629_1461338;UP00024…	1.868;1.794;3.093;1.364;1.596;2.3;4.769;2.032;1.557;2.165;1.698;2.401;2.378;2.331;1.826;1.574;2.408;6.173;2.159;2.159;2.422;1.642;1.827;2.196;2.178;2.462;2.392;2.151;1.282;2.035;2.06;1.669;2.14;8.649;1.668;1.629;2.059;3.091;2.192;1.055;1.759;1.507;2.066;1.821
Bacteria	A	GO:0046872	MF	metal ion binding	37	7533	0.49117217575998934	1.24e-07;2.95e-05;8.54e-05;0.00014;0.000329;0.000392;0.000452;0.000612;0.000875;0.000944;0.00128;0.00196;0.00218;0.00394;0.00414;0.00464;0.00593;0.00681;0.0074;0.00965;0.00991;0.0123;0.015;0.0158;0.0187;0.0194;0.0214;0.0244;0.0257;0.0267;0.0281;0.0315;0.034;0.0368;0.0378;0.0421;0.0428	UP000035957_999898;UP000502914_426688;UP000198926_1123755;UP000214646_1908690;UP000216612_1189304;UP000004701_633131;UP000005824_497964;UP000003813_794903;UP000248021_28210;UP000476952_334747;UP000509696_2026727;UP000482590_698986;UP000051576_1133569;UP000294464_2126341;UP000199382_571298;UP000010101_46234;UP000077333_1689867;UP000422108_2752305;UP000231259_1206336;UP000010798_886293;UP000007374_…	11.395;9.596;11.752;4.857;12.547;10.294;7.248;5.64;7.313;5.911;8.733;7.647;10.674;8.288;9.823;9.629;11.149;10.405;9.12;7.746;9.438;12.163;10.539;11.689;8.853;9.79;11.273;9.397;10.188;9.857;10.522;9.377;10.356;9.72;8.265;9.912;9.163
Bacteria	A	GO:0000287	MF	magnesium ion binding	3	7533	0.039824771007566706	0.00159;0.027;0.0286	UP000320776_2377;UP000000376_644284;UP000534662_2761107	1.23;2.271;2.202
Bacteria	A	GO:0004315	MF	3-oxoacyl-[acyl-carrier-protein] synthase activity	212	7533	2.814283817868047	7.43e-15;2.66e-14;4.55e-14;6.48e-14;5.83e-13;5.94e-12;5.94e-12;9.53e-12;1.5e-11;3.06e-11;1.29e-10;1.95e-10;2.05e-10;4.01e-10;4.44e-10;4.58e-10;7e-10;7.47e-10;1.44e-09;1.71e-09;1.79e-08;2.52e-08;5.7e-08;6e-08;6.7e-08;9.87e-08;1.05e-07;1.33e-07;1.78e-07;2.04e-07;2.08e-07;2.19e-07;2.23e-07;2.93e-07;3.04e-07;3.63e-07;6.78e-07;7.65e-07;7.97e-07;8.94e-07;9.13e-07;9.48e-07;1.15e-06;1.18e-06;1.23e-06;1.3…	UP000533598_43355;UP000555167_2545265;UP000509303_2763006;UP000000377_749414;UP000031523_1081613;UP000502508_1076124;UP000581769_1181879;UP000294927_502181;UP000013541_649831;UP000520767_1768010;UP000006281_1179773;UP000186040_1193682;UP000588098_1042984;UP000185696_485602;UP000295680_1213861;UP000325787_103733;UP000595703_659352;UP000578449_1073253;UP000198251_47858;UP000032266_1445510;UP0005309…	0.544;0.76;0.617;0.739;0.738;0.552;0.412;0.488;0.536;0.361;0.356;0.68;0.589;0.615;0.456;0.519;0.542;0.388;0.489;0.406;0.203;0.467;0.513;0.432;0.522;0.405;0.561;0.447;0.517;1.014;0.568;0.388;0.287;0.385;0.339;0.62;0.249;0.434;0.449;0.482;0.664;0.794;0.438;0.479;0.454;0.374;0.357;0.542;0.46;0.349;0.378;0.504;0.262;0.3;0.24;0.354;0.358;0.511;0.524;0.302;0.361;0.202;0.55;0.438;0.48;0.435;0.231;0.277;…
Bacteria	A	GO:0072330	BP	monocarboxylic acid biosynthetic process	78	7533	1.0354440461967345	1.12e-09;1.4e-09;8.63e-09;7.56e-08;3.26e-07;4.66e-07;5.35e-07;8.12e-07;1.25e-06;1.34e-06;1.48e-06;2.53e-06;4.75e-06;5.54e-06;5.51e-05;7.1e-05;7.23e-05;9.32e-05;0.000144;0.000184;0.000189;0.00019;0.000219;0.000225;0.000312;0.000415;0.000557;0.000713;0.000854;0.000885;0.000895;0.00114;0.00133;0.00139;0.0015;0.00167;0.00177;0.00207;0.00221;0.00277;0.00304;0.00315;0.00347;0.00349;0.00361;0.00363;0.00…	UP000031523_1081613;UP000000377_749414;UP000502508_1076124;UP000013541_649831;UP000295680_1213861;UP000032266_1445510;UP000555167_2545265;UP000294927_502181;UP000325787_103733;UP000282084_2072;UP000239494_84725;UP000198251_47858;UP000533598_43355;UP000509303_2763006;UP000199699_145857;UP000520767_1768010;UP000595703_659352;UP000186040_1193682;UP000316639_2591470;UP000588098_1042984;UP000186296_19…	1.038;1.038;0.717;0.755;0.699;0.812;1.24;0.711;0.768;0.828;0.63;0.809;0.741;1.0;0.996;0.569;0.834;1.005;0.494;0.843;0.606;0.728;0.679;0.637;1.329;0.539;0.808;1.008;0.637;0.582;0.713;0.733;0.492;0.913;0.713;0.7;0.769;0.451;1.024;0.667;0.64;1.025;0.561;0.456;0.649;0.77;0.556;0.709;0.713;0.583;0.539;0.981;0.765;0.752;0.896;0.856;0.785;0.897;0.713;0.974;0.75;0.676;0.811;0.664;0.891;0.78;1.104;0.446;1…
Bacteria	A	GO:0008610	BP	lipid biosynthetic process	149	7533	1.9779636267091463	5.24e-12;6.87e-12;6.5e-11;1.06e-10;2.66e-10;5.94e-10;1.42e-09;1.78e-09;2.65e-09;3.77e-09;4.77e-09;5.45e-09;8.37e-09;8.93e-09;2.64e-08;3.2e-08;3.22e-08;3.8e-08;3.9e-08;6.15e-08;7.92e-08;8.09e-08;1.02e-07;1.04e-07;2.07e-07;2.59e-07;2.59e-07;3.18e-07;6.39e-07;6.74e-07;7.56e-07;1.31e-06;1.37e-06;1.84e-06;2.11e-06;2.26e-06;2.58e-06;3.2e-06;3.83e-06;3.86e-06;5.13e-06;5.48e-06;6.26e-06;6.69e-06;7.09e-06…	UP000031523_1081613;UP000503540_228602;UP000019150_1415166;UP000037991_1592327;UP000006304_1133849;UP000053420_1609100;UP000000377_749414;UP000239203_155976;UP000294927_502181;UP000185696_485602;UP000325787_103733;UP000509303_2763006;UP000516173_480035;UP000502508_1076124;UP000533598_43355;UP000477722_2711219;UP000239494_84725;UP000482171_2706094;UP000188836_1538463;UP000429627_2663237;UP00054050…	1.748;1.739;1.597;1.434;2.068;1.66;1.707;1.5;1.57;2.078;1.626;1.676;1.607;1.368;1.425;2.11;1.474;1.324;1.983;1.885;1.769;1.416;1.194;1.799;1.992;1.883;1.359;1.353;1.74;1.279;1.33;2.019;1.889;1.176;1.508;1.317;1.61;1.193;1.374;1.556;1.096;1.735;1.872;1.672;1.365;1.782;1.503;1.86;1.782;1.477;1.27;1.321;1.549;1.612;1.791;1.559;1.738;1.238;1.212;1.651;1.553;1.69;1.165;1.414;1.827;1.951;1.238;1.296;1.…
Bacteria	A	GO:0006633	BP	fatty acid biosynthetic process	90	7533	1.1947431302270013	1.91e-09;3.06e-09;8.56e-09;1.38e-08;1.66e-08;4.11e-08;6.06e-08;6.08e-08;1.11e-07;3.77e-07;1.02e-06;1.7e-06;2.31e-06;2.66e-06;4.59e-06;4.89e-06;8.01e-06;9.63e-06;1.19e-05;3.84e-05;4.45e-05;5.28e-05;5.37e-05;7.6e-05;8.35e-05;8.79e-05;9.59e-05;0.000107;0.000108;0.000132;0.00017;0.000172;0.0002;0.000346;0.000351;0.000353;0.000357;0.000518;0.000698;0.000835;0.00114;0.00116;0.00121;0.00152;0.00216;0.00…	UP000000377_749414;UP000031523_1081613;UP000325787_103733;UP000294927_502181;UP000502508_1076124;UP000032266_1445510;UP000295680_1213861;UP000533598_43355;UP000555167_2545265;UP000013541_649831;UP000581769_1181879;UP000520767_1768010;UP000509303_2763006;UP000578449_1073253;UP000198251_47858;UP000282084_2072;UP000185696_485602;UP000239494_84725;UP000006281_1179773;UP000186040_1193682;UP000239203_1…	0.938;0.901;0.666;0.605;0.662;0.592;0.578;0.637;1.04;0.682;0.563;0.449;0.853;0.582;0.708;0.706;0.861;0.513;0.475;0.875;0.635;0.737;0.575;0.449;0.723;0.521;0.372;0.883;0.596;1.165;0.777;0.342;0.409;0.491;0.561;0.665;0.413;0.583;0.346;0.833;0.483;0.58;0.439;0.661;0.791;0.437;0.596;0.7;0.53;0.507;0.9;0.756;0.716;0.648;0.605;0.363;0.637;0.795;0.527;0.497;0.525;0.459;0.897;0.509;0.378;0.353;0.485;0.61…
Bacteria	A	GO:0006631	BP	fatty acid metabolic process	82	7533	1.08854374087349	3.64e-09;1.01e-08;1.66e-08;9.87e-08;2.05e-07;5.7e-07;3.04e-06;3.74e-06;4.59e-06;1.21e-05;1.8e-05;1.88e-05;3.84e-05;3.91e-05;3.97e-05;3.98e-05;5.17e-05;5.25e-05;9.39e-05;0.000187;0.0002;0.000209;0.00021;0.000308;0.000345;0.000427;0.000453;0.000934;0.00099;0.00107;0.00126;0.00134;0.00148;0.00151;0.00176;0.00177;0.00182;0.00214;0.00227;0.00352;0.00353;0.00437;0.00452;0.00464;0.00475;0.00652;0.00686;…	UP000502508_1076124;UP000000377_749414;UP000031523_1081613;UP000294927_502181;UP000032266_1445510;UP000295680_1213861;UP000555167_2545265;UP000578449_1073253;UP000325787_103733;UP000509303_2763006;UP000185696_485602;UP000282084_2072;UP000006281_1179773;UP000533598_43355;UP000520767_1768010;UP000595703_659352;UP000013541_649831;UP000186040_1193682;UP000239203_155976;UP000477722_2711219;UP000186296…	0.728;1.068;1.052;0.753;1.032;0.634;1.2;0.641;0.768;0.956;0.984;0.813;0.617;0.823;0.679;0.848;0.755;1.021;0.73;1.288;0.488;0.675;0.63;0.741;0.854;0.949;0.94;0.755;0.72;0.785;1.04;0.485;0.506;0.522;0.977;1.195;0.622;0.796;0.739;0.53;0.546;0.62;0.922;0.726;0.977;0.698;0.86;1.311;0.657;0.614;0.634;0.518;0.489;0.847;0.744;1.116;0.577;0.843;0.518;1.158;0.769;0.669;0.843;0.932;0.616;0.609;0.886;0.652;0…
Bacteria	A	GO:0044255	BP	cellular lipid metabolic process	73	7533	0.9690694278507899	1.59e-08;4.19e-08;1.19e-07;2.67e-07;3.84e-07;5.8e-07;5.69e-06;5.75e-06;6.13e-06;1.04e-05;1.42e-05;1.44e-05;1.95e-05;2.11e-05;3.71e-05;5.58e-05;8.84e-05;9.36e-05;0.000103;0.000156;0.000197;0.000228;0.000233;0.000234;0.000392;0.000425;0.000472;0.000552;0.000621;0.000641;0.000694;0.000784;0.00105;0.00113;0.00118;0.00125;0.00158;0.00158;0.00165;0.00185;0.00191;0.00224;0.00325;0.00376;0.00411;0.00473;…	UP000000377_749414;UP000031523_1081613;UP000325787_103733;UP000502508_1076124;UP000032266_1445510;UP000239203_155976;UP000581769_1181879;UP000294927_502181;UP000509303_2763006;UP000295680_1213861;UP000429627_2663237;UP000186040_1193682;UP000019277_909613;UP000006281_1179773;UP000282084_2072;UP000013541_649831;UP000477722_2711219;UP000509509_2742136;UP000019150_1415166;UP000516173_480035;UP0005404…	1.547;1.653;1.491;1.236;1.691;1.324;1.345;1.326;1.602;1.109;1.59;1.701;1.8;1.247;1.519;1.279;1.891;1.557;1.478;1.358;1.482;1.038;1.94;1.506;1.282;1.335;1.405;1.374;1.711;1.181;2.036;1.406;1.2;1.413;1.259;1.717;2.166;1.214;1.091;1.31;1.633;1.691;1.141;1.168;1.626;1.378;1.697;1.463;0.855;1.615;1.22;1.086;1.264;1.512;1.276;1.764;1.077;1.673;1.719;1.08;1.029;1.16;1.539;1.475;0.897;1.569;1.485;1.529;1…
Bacteria	A	GO:0004672	MF	protein kinase activity	399	7533	5.296694544006372	8.49e-47;7.81e-39;1.38e-30;8.89e-29;2.61e-28;2.84e-27;2.93e-26;2.11e-25;3.92e-25;5.17e-24;3.94e-21;9.92e-21;2.83e-20;6.76e-20;3.52e-18;2.95e-17;1.6e-14;1.62e-14;4.64e-14;7.69e-14;1.33e-13;1.66e-13;1.72e-13;1.97e-13;1.54e-12;2.73e-12;3.63e-12;4.29e-12;4.55e-12;6.51e-12;6.88e-12;1.21e-11;1.39e-11;1.68e-11;3.53e-11;4.15e-11;5.69e-11;6.56e-11;1.31e-10;1.79e-10;3.41e-10;4.7e-10;1.84e-09;2.03e-09;2.29e…	UP000305739_2567896;UP000002139_448385;UP000199400_54;UP000537077_2268199;UP000324233_406548;UP000067626_52;UP000064967_1391654;UP000214646_1908690;UP000034883_927083;UP000245802_114;UP000005801_391625;UP000019151_861299;UP000503447_2774151;UP000001880_502025;UP000190797_1909395;UP000485840_2052164;UP000199645_35752;UP000578449_1073253;UP000184440_134849;UP000198953_46177;UP000291769_2026763;UP00…	5.314;4.968;3.959;4.614;3.306;4.467;3.571;2.252;4.082;2.776;3.971;3.322;2.779;5.012;2.104;2.845;2.284;1.844;2.23;2.098;4.083;3.388;3.702;1.957;1.692;1.483;3.73;3.428;1.861;4.039;4.399;1.773;1.998;2.004;3.363;2.044;1.78;3.062;2.855;1.92;1.85;2.094;1.932;2.285;2.009;2.092;1.972;1.842;2.443;1.519;2.31;1.96;1.393;1.866;1.606;1.957;2.891;1.807;2.153;1.33;1.588;2.109;4.661;1.851;1.258;1.829;2.174;2.057…
Bacteria	A	GO:0033068	BP	macrolide biosynthetic process	34	7533	0.4513474047524227	2.68e-11;9.79e-08;1.32e-07;1.15e-06;1.31e-06;3.74e-06;5.23e-05;5.55e-05;0.000396;0.000771;0.000866;0.000967;0.00101;0.00114;0.0013;0.00154;0.00191;0.00291;0.00465;0.00625;0.00648;0.01;0.0107;0.0114;0.0124;0.016;0.0174;0.0219;0.0293;0.0331;0.041;0.0433;0.0437;0.044	UP000031523_1081613;UP000000377_749414;UP000555167_2545265;UP000581769_1181879;UP000509303_2763006;UP000533598_43355;UP000239494_84725;UP000295444_598644;UP000013541_649831;UP000221011_1616117;UP000183376_211114;UP000198582_394193;UP000520767_1768010;UP000325787_103733;UP000199699_145857;UP000294927_502181;UP000295680_1213861;UP000578449_1073253;UP000186040_1193682;UP000588098_1042984;UP000509142…	0.396;0.21;0.38;0.233;0.412;0.301;0.171;0.22;0.219;0.172;0.207;0.131;0.153;0.181;0.338;0.138;0.168;0.155;0.275;0.228;0.179;0.122;0.163;0.236;0.203;0.148;0.09;0.222;0.303;0.202;0.201;0.162;0.174;0.268
Bacteria	A	GO:0033067	BP	macrolide metabolic process	34	7533	0.4513474047524227	2.68e-11;9.79e-08;1.32e-07;1.15e-06;1.31e-06;3.74e-06;5.23e-05;5.55e-05;0.000396;0.000771;0.000866;0.000967;0.00101;0.00114;0.0013;0.00154;0.00191;0.00291;0.00465;0.00625;0.00648;0.01;0.0107;0.0114;0.0124;0.016;0.0174;0.0219;0.0293;0.0331;0.041;0.0433;0.0437;0.044	UP000031523_1081613;UP000000377_749414;UP000555167_2545265;UP000581769_1181879;UP000509303_2763006;UP000533598_43355;UP000239494_84725;UP000295444_598644;UP000013541_649831;UP000221011_1616117;UP000183376_211114;UP000198582_394193;UP000520767_1768010;UP000325787_103733;UP000199699_145857;UP000294927_502181;UP000295680_1213861;UP000578449_1073253;UP000186040_1193682;UP000588098_1042984;UP000509142…	0.396;0.21;0.38;0.233;0.412;0.301;0.171;0.22;0.219;0.172;0.207;0.131;0.153;0.181;0.338;0.138;0.168;0.155;0.275;0.228;0.179;0.122;0.163;0.236;0.203;0.148;0.09;0.222;0.303;0.202;0.201;0.162;0.174;0.268
Bacteria	A	GO:1901336	BP	lactone biosynthetic process	32	7533	0.4247975574140449	1.86e-10;1.32e-07;1.5e-06;8.3e-06;1.52e-05;1.79e-05;5.23e-05;5.55e-05;0.000396;0.000771;0.00101;0.00106;0.00114;0.0013;0.00154;0.00221;0.00375;0.00465;0.00579;0.00912;0.00921;0.01;0.0124;0.0157;0.016;0.0174;0.0293;0.0331;0.0345;0.0347;0.0433;0.044	UP000031523_1081613;UP000555167_2545265;UP000000377_749414;UP000509303_2763006;UP000581769_1181879;UP000533598_43355;UP000239494_84725;UP000295444_598644;UP000013541_649831;UP000221011_1616117;UP000520767_1768010;UP000578449_1073253;UP000325787_103733;UP000199699_145857;UP000294927_502181;UP000588098_1042984;UP000183376_211114;UP000186040_1193682;UP000295680_1213861;UP000595703_659352;UP000198582…	0.423;0.38;0.22;0.426;0.247;0.313;0.171;0.22;0.219;0.172;0.153;0.165;0.181;0.338;0.138;0.241;0.22;0.275;0.177;0.236;0.142;0.122;0.203;0.215;0.148;0.09;0.303;0.202;0.135;0.192;0.162;0.268
Bacteria	A	GO:1901334	BP	lactone metabolic process	32	7533	0.4247975574140449	1.86e-10;1.32e-07;1.5e-06;8.3e-06;1.52e-05;1.79e-05;5.23e-05;5.55e-05;0.000396;0.000771;0.00101;0.00106;0.00114;0.0013;0.00154;0.00221;0.00375;0.00465;0.00579;0.00912;0.00921;0.01;0.0124;0.0157;0.016;0.0174;0.0293;0.0331;0.0345;0.0347;0.0433;0.044	UP000031523_1081613;UP000555167_2545265;UP000000377_749414;UP000509303_2763006;UP000581769_1181879;UP000533598_43355;UP000239494_84725;UP000295444_598644;UP000013541_649831;UP000221011_1616117;UP000520767_1768010;UP000578449_1073253;UP000325787_103733;UP000199699_145857;UP000294927_502181;UP000588098_1042984;UP000183376_211114;UP000186040_1193682;UP000295680_1213861;UP000595703_659352;UP000198582…	0.423;0.38;0.22;0.426;0.247;0.313;0.171;0.22;0.219;0.172;0.153;0.165;0.181;0.338;0.138;0.241;0.22;0.275;0.177;0.236;0.142;0.122;0.203;0.215;0.148;0.09;0.303;0.202;0.135;0.192;0.162;0.268
Bacteria	A	GO:0030639	BP	polyketide biosynthetic process	25	7533	0.3318730917297225	5.5e-10;1.32e-07;1.15e-06;1.31e-06;1.5e-06;3.74e-06;5.23e-05;0.000367;0.000866;0.000967;0.00101;0.00154;0.00191;0.00255;0.00291;0.00625;0.00677;0.00793;0.0107;0.0124;0.0271;0.0347;0.0352;0.0433;0.0437	UP000031523_1081613;UP000555167_2545265;UP000581769_1181879;UP000509303_2763006;UP000000377_749414;UP000533598_43355;UP000239494_84725;UP000295444_598644;UP000183376_211114;UP000198582_394193;UP000520767_1768010;UP000294927_502181;UP000295680_1213861;UP000013541_649831;UP000578449_1073253;UP000588098_1042984;UP000325787_103733;UP000221011_1616117;UP000198690_1839783;UP000002213_446462;UP000186040…	0.41;0.38;0.233;0.412;0.22;0.301;0.171;0.233;0.207;0.131;0.153;0.138;0.168;0.231;0.155;0.228;0.192;0.184;0.163;0.203;0.292;0.192;0.376;0.162;0.174
Bacteria	A	GO:0000166	MF	nucleotide binding	195	7533	2.5886101154918357	1.11e-21;1.15e-18;3.56e-17;1.41e-16;2.52e-12;2.66e-12;2.31e-11;3.85e-11;8.56e-11;1.49e-10;6.12e-10;7.28e-10;1.26e-09;1.05e-08;1.8e-08;1.81e-08;1.93e-08;4.44e-08;5.37e-08;5.63e-08;8.81e-08;1.54e-07;2.53e-07;3.56e-07;5.84e-07;9.72e-07;1.02e-06;1.96e-06;3.26e-06;4.33e-06;5.82e-06;7.79e-06;7.83e-06;1.32e-05;1.49e-05;1.96e-05;2.43e-05;2.53e-05;2.64e-05;2.91e-05;3.08e-05;3.23e-05;4.96e-05;7.89e-05;0.00…	UP000199400_54;UP000234331_1836972;UP000005801_391625;UP000000657_326424;UP000237968_215803;UP000002139_448385;UP000533969_2712867;UP000305739_2567896;UP000537077_2268199;UP000067626_52;UP000182608_1916956;UP000064967_1391654;UP000002484_298654;UP000001880_502025;UP000199766_180197;UP000214646_1908690;UP000001937_106370;UP000503447_2774151;UP000588098_1042984;UP000431401_2585199;UP000010411_69875…	9.187;9.727;9.199;10.604;10.197;11.652;10.191;11.391;10.281;11.156;12.567;8.423;11.202;12.433;13.015;6.923;11.574;7.826;9.023;9.991;8.873;9.303;10.979;10.272;10.077;11.108;9.119;10.383;11.955;9.761;12.159;9.098;11.243;12.281;9.636;13.667;10.148;9.268;10.272;9.458;10.288;14.159;12.203;10.63;9.452;9.654;9.324;8.147;10.558;9.244;11.23;12.183;10.455;10.53;12.079;9.51;9.395;9.052;9.379;10.829;9.467;13…
Bacteria	A	GO:0032559	MF	adenyl ribonucleotide binding	100	7533	1.32749236691889	5.75e-26;1.73e-21;3.48e-17;8.97e-17;6.84e-16;1.83e-14;8.2e-13;1.25e-12;3.05e-12;3.28e-12;6.15e-11;2.57e-09;4.76e-09;1.05e-08;1.34e-08;5.22e-08;8.83e-08;1.35e-07;1.4e-07;8.97e-07;8.03e-06;2.05e-05;2.57e-05;3.77e-05;3.79e-05;4.09e-05;7.58e-05;0.000103;0.000139;0.000151;0.000161;0.000204;0.000245;0.000256;0.000263;0.000281;0.000286;0.000326;0.000486;0.000514;0.000574;0.000776;0.000944;0.00133;0.0014…	UP000199400_54;UP000002139_448385;UP000005801_391625;UP000305739_2567896;UP000067626_52;UP000234331_1836972;UP000000657_326424;UP000064967_1391654;UP000237968_215803;UP000537077_2268199;UP000533969_2712867;UP000001880_502025;UP000240889_2138576;UP000034883_927083;UP000588098_1042984;UP000182608_1916956;UP000550775_2212474;UP000518300_394095;UP000214646_1908690;UP000503447_2774151;UP000179627_5734…	7.066;9.388;7.243;9.024;8.767;6.603;7.189;6.428;7.85;8.256;7.855;9.62;6.928;7.751;6.198;8.911;8.571;7.003;5.268;5.826;7.479;6.677;6.175;5.536;5.708;7.78;7.776;8.046;7.001;6.653;6.029;6.207;7.333;8.244;6.871;8.084;7.188;7.459;6.1;8.75;6.888;8.331;7.368;13.027;6.656;8.028;6.767;5.524;6.15;8.815;10.657;6.324;6.292;11.756;5.908;6.971;7.6;7.822;12.205;5.116;6.125;6.895;7.255;5.665;8.154;7.307;7.445;9.…
Bacteria	A	GO:0032787	BP	monocarboxylic acid metabolic process	91	7533	1.20801805389619	1.29e-10;3.68e-06;1.1e-05;1.66e-05;2.25e-05;0.000107;0.000221;0.000237;0.000292;0.000332;0.00034;0.000677;0.000693;0.000799;0.00118;0.00143;0.00145;0.00161;0.00182;0.00182;0.00185;0.0022;0.00237;0.00254;0.00262;0.00263;0.00265;0.0027;0.00295;0.0032;0.0034;0.00376;0.00544;0.00602;0.00659;0.00669;0.00742;0.00793;0.00804;0.00863;0.00886;0.00923;0.0106;0.011;0.0112;0.0116;0.012;0.0125;0.0126;0.0127;0…	UP000032266_1445510;UP000199699_145857;UP000502508_1076124;UP000031523_1081613;UP000295680_1213861;UP000013541_649831;UP000509303_2763006;UP000182608_1916956;UP000000377_749414;UP000595703_659352;UP000190037_159449;UP000578449_1073253;UP000325787_103733;UP000217148_2033437;UP000282084_2072;UP000267268_2494373;UP000199239_394264;UP000183376_211114;UP000006746_1207063;UP000019243_1265861;UP00019903…	1.877;1.879;1.368;1.926;1.276;1.34;1.823;1.676;1.737;1.668;1.21;1.281;1.389;1.635;1.595;1.203;2.126;1.348;1.572;1.568;1.437;1.796;1.42;1.266;1.985;1.531;2.2;0.948;1.619;1.389;1.439;2.913;0.953;1.573;1.218;0.998;1.174;2.177;1.89;1.373;1.968;2.575;1.502;1.177;1.526;1.894;1.408;1.98;1.311;1.039;0.59;1.25;1.619;1.902;1.487;1.82;1.509;1.494;2.355;2.438;1.296;1.16;1.901;1.806;1.672;1.413;2.112;2.119;1.…
Bacteria	A	GO:0016053	BP	organic acid biosynthetic process	40	7533	0.530996946767556	0.000106;0.00019;0.000388;0.000595;0.000647;0.000888;0.00105;0.00106;0.00117;0.00146;0.00159;0.0019;0.00252;0.00321;0.00458;0.00749;0.00791;0.00797;0.00845;0.00895;0.00913;0.0106;0.0134;0.0136;0.0148;0.0153;0.0161;0.0162;0.0179;0.018;0.0192;0.0196;0.0253;0.0271;0.0303;0.0388;0.0416;0.0439;0.0445;0.0479	UP000186040_1193682;UP000016960_582515;UP000000377_749414;UP000010101_46234;UP000013541_649831;UP000584374_664693;UP000199699_145857;UP000000503_744872;UP000006135_990288;UP000010473_111780;UP000035957_999898;UP000186296_1922337;UP000294927_502181;UP000502508_1076124;UP000198251_47858;UP000295444_598644;UP000049855_2378;UP000252107_1844469;UP000295680_1213861;UP000588098_1042984;UP000199013_18397…	2.884;3.3;2.366;2.703;2.241;2.358;3.101;3.232;3.756;2.863;3.126;2.598;2.354;1.898;2.681;2.216;3.085;2.109;2.115;2.584;1.902;3.628;3.846;2.434;2.441;3.503;4.024;2.351;2.766;2.08;2.081;2.43;1.89;1.984;2.91;2.737;2.402;2.815;4.23;3.212
Bacteria	A	GO:0030554	MF	adenyl nucleotide binding	140	7533	1.8584893136864462	2.14e-25;1.09e-18;6.43e-18;1.23e-16;8.96e-15;9.74e-15;9.63e-14;2.12e-13;3.51e-12;1.48e-11;8.48e-11;1.52e-10;4.77e-10;1.38e-09;1.55e-08;2.71e-08;4.88e-08;1.24e-07;1.15e-06;1.8e-06;3.26e-06;4.21e-06;4.96e-06;1.37e-05;1.92e-05;2.35e-05;2.95e-05;3.44e-05;3.61e-05;4.58e-05;4.78e-05;7.29e-05;8.11e-05;9.76e-05;9.83e-05;0.000106;0.000108;0.000136;0.000153;0.000179;0.000194;0.000278;0.000337;0.000338;0.00…	UP000199400_54;UP000005801_391625;UP000002139_448385;UP000234331_1836972;UP000000657_326424;UP000305739_2567896;UP000067626_52;UP000237968_215803;UP000533969_2712867;UP000064967_1391654;UP000001880_502025;UP000537077_2268199;UP000182608_1916956;UP000240889_2138576;UP000034883_927083;UP000550775_2212474;UP000588098_1042984;UP000503447_2774151;UP000518300_394095;UP000179627_573497;UP000533598_43355…	7.459;7.812;9.957;7.271;7.938;9.638;9.319;8.354;8.388;6.959;10.443;8.792;10.168;7.44;8.332;9.178;7.082;6.326;7.574;8.333;6.939;5.699;6.366;9.096;9.019;7.613;9.097;6.288;6.836;10.343;8.25;8.649;8.671;7.525;7.185;7.434;8.866;7.0;8.34;9.175;6.809;8.405;7.079;9.783;10.264;7.349;6.751;7.007;9.027;6.919;8.12;7.641;9.936;7.812;11.719;7.257;7.657;10.64;6.03;6.522;7.24;7.986;10.482;7.887;7.523;9.574;7.885…
Bacteria	A	GO:0016747	MF	acyltransferase activity, transferring groups other than amino-acyl groups	8	7533	0.10619938935351123	0.000535;0.00267;0.00453;0.00606;0.0139;0.0323;0.0333;0.039	UP000000377_749414;UP000032266_1445510;UP000031523_1081613;UP000018700_1401328;UP000010382_118163;UP000509303_2763006;UP000192708_1938817;UP000477722_2711219	2.296;2.283;2.54;3.117;1.058;2.72;1.233;2.932
Bacteria	A	GO:0032553	MF	ribonucleotide binding	75	7533	0.9956192751891677	5.21e-24;3.88e-17;4.63e-14;8.65e-14;1.06e-13;1.91e-13;7.54e-13;6.2e-12;7.05e-12;1.57e-11;3.73e-10;1.56e-08;3.75e-08;1.57e-07;2.06e-07;2.95e-07;4.9e-07;1.85e-06;4.69e-06;2.18e-05;4.31e-05;5.68e-05;6.36e-05;9.94e-05;0.00013;0.000154;0.000219;0.000221;0.000264;0.000278;0.000317;0.000326;0.000518;0.000551;0.000557;0.000664;0.000713;0.00141;0.00178;0.00182;0.00182;0.0021;0.0022;0.00308;0.00308;0.00394…	UP000199400_54;UP000002139_448385;UP000305739_2567896;UP000067626_52;UP000005801_391625;UP000234331_1836972;UP000000657_326424;UP000237968_215803;UP000537077_2268199;UP000064967_1391654;UP000533969_2712867;UP000001880_502025;UP000240889_2138576;UP000182608_1916956;UP000518300_394095;UP000034883_927083;UP000588098_1042984;UP000214646_1908690;UP000550775_2212474;UP000010411_698759;UP000179627_57349…	7.809;10.139;9.799;9.499;7.942;7.313;7.923;8.642;8.882;7.046;8.634;10.548;7.683;10.206;7.85;8.444;6.854;5.65;9.399;6.223;8.318;7.31;8.696;9.156;6.431;6.812;6.41;8.939;7.323;8.756;8.179;7.757;11.637;6.707;8.134;9.207;7.57;6.315;8.879;7.318;10.123;14.097;8.233;9.156;7.201;7.218;8.262;10.0;6.849;6.908;11.667;6.975;9.447;9.52;6.729;13.939;8.596;7.299;9.525;8.52;7.525;12.68;8.344;7.324;6.294;7.579;8.0…
Bacteria	A	GO:0046394	BP	carboxylic acid biosynthetic process	41	7533	0.544271870436745	0.000106;0.00019;0.000595;0.000707;0.00106;0.00108;0.00117;0.00121;0.00146;0.00146;0.00152;0.0019;0.00281;0.00321;0.00502;0.00707;0.00749;0.00797;0.00845;0.00846;0.00895;0.00913;0.0106;0.0112;0.0134;0.0142;0.0143;0.0148;0.0179;0.018;0.0192;0.0196;0.0246;0.0253;0.0271;0.0274;0.0378;0.0379;0.0406;0.0437;0.0439	UP000186040_1193682;UP000016960_582515;UP000010101_46234;UP000000377_749414;UP000000503_744872;UP000035957_999898;UP000006135_990288;UP000013541_649831;UP000010473_111780;UP000584374_664693;UP000199699_145857;UP000186296_1922337;UP000198251_47858;UP000502508_1076124;UP000294927_502181;UP000049855_2378;UP000295444_598644;UP000252107_1844469;UP000295680_1213861;UP000001908_644283;UP000588098_104298…	2.884;3.3;2.703;2.336;3.232;3.066;3.756;2.204;2.863;2.345;3.082;2.598;2.664;1.898;2.344;3.066;2.216;2.109;2.115;2.418;2.584;1.902;3.628;3.43;3.846;2.334;3.978;2.441;2.766;2.08;2.081;2.43;2.719;2.384;1.984;2.892;4.192;1.876;3.265;3.187;2.815
Bacteria	A	GO:0032555	MF	purine ribonucleotide binding	74	7533	0.9823443515199787	1.14e-22;1.28e-17;1.6e-14;3.77e-14;5.36e-14;3.29e-13;1.07e-12;6e-12;1.29e-11;3.38e-11;5.11e-10;1.22e-08;6.12e-08;1.32e-07;2.48e-07;3.71e-07;4.96e-07;6.95e-07;4.84e-06;2.56e-05;5.25e-05;5.42e-05;9.87e-05;0.000125;0.000147;0.00015;0.000195;0.000207;0.000248;0.000299;0.000325;0.000326;0.000373;0.00092;0.000955;0.00137;0.00144;0.00145;0.00171;0.00214;0.0022;0.00227;0.00251;0.00272;0.00328;0.00334;0.0…	UP000199400_54;UP000002139_448385;UP000305739_2567896;UP000067626_52;UP000005801_391625;UP000234331_1836972;UP000000657_326424;UP000537077_2268199;UP000064967_1391654;UP000237968_215803;UP000533969_2712867;UP000240889_2138576;UP000001880_502025;UP000518300_394095;UP000182608_1916956;UP000588098_1042984;UP000034883_927083;UP000214646_1908690;UP000550775_2212474;UP000503447_2774151;UP000002402_2461…	7.591;9.957;9.594;9.355;7.788;7.001;7.608;8.733;6.924;8.498;8.484;7.548;10.353;7.669;9.825;6.653;8.299;5.582;9.278;6.268;8.573;7.985;8.886;6.58;8.669;7.168;5.933;7.035;8.458;7.388;7.897;6.109;11.352;9.019;7.395;6.385;6.358;6.494;13.971;6.598;7.884;7.138;7.905;8.705;7.884;9.033;13.592;6.654;9.297;6.127;7.103;6.902;11.425;9.868;6.014;8.17;9.777;5.501;9.279;7.252;8.15;12.519;8.449;7.963;13.682;9.015…
Bacteria	A	GO:0016775	MF	phosphotransferase activity, nitrogenous group as acceptor	161	7533	2.1372627107394133	3.02e-10;1.49e-09;5.27e-09;1.32e-08;2.35e-08;3.27e-08;3.44e-08;3.73e-08;4.44e-08;6.31e-08;8.09e-08;2.97e-07;3.01e-07;4.54e-07;5.32e-07;5.77e-07;6.58e-07;8.63e-07;1.54e-06;1.73e-06;2.63e-06;3.82e-06;4.29e-06;5.15e-06;5.74e-06;6.55e-06;1.48e-05;2.01e-05;2.08e-05;2.22e-05;2.45e-05;2.82e-05;3.25e-05;3.63e-05;3.95e-05;4.27e-05;4.33e-05;5.04e-05;5.4e-05;6.03e-05;6.65e-05;8.47e-05;8.79e-05;0.000115;0.00…	UP000184440_134849;UP000002964_631362;UP000199645_35752;UP000190797_1909395;UP000500857_2064643;UP000219621_414052;UP000295717_127458;UP000245126_716789;UP000325255_504468;UP000019151_861299;UP000198953_46177;UP000010367_56110;UP000321523_393310;UP000199473_1123062;UP000245802_114;UP000037660_1547922;UP000245629_2202148;UP000017746_1246995;UP000326736_947516;UP000249065_2230885;UP000297781_255960…	1.684;1.855;1.732;1.361;3.013;1.801;1.812;1.62;2.014;1.996;1.332;3.11;1.693;1.22;1.175;1.646;2.109;1.577;1.61;1.092;0.664;1.383;2.091;1.683;1.857;2.228;2.783;0.783;1.157;1.45;1.562;1.416;1.694;0.903;1.886;1.22;0.911;1.097;1.424;0.959;1.359;1.109;1.132;1.395;1.191;1.24;1.767;1.51;1.059;2.166;0.997;1.356;3.011;1.709;1.369;1.058;1.087;1.615;0.687;1.243;1.002;1.242;0.905;0.935;2.133;0.782;1.576;2.362…
Bacteria	A	GO:0004673	MF	protein histidine kinase activity	144	7533	1.911589008363202	3.02e-10;5.69e-10;1.35e-08;4.12e-08;7.41e-08;9.81e-08;9.95e-08;1.16e-07;1.4e-07;2.06e-07;2.97e-07;3.41e-07;3.81e-07;7.78e-07;1.41e-06;1.57e-06;1.84e-06;2.41e-06;4.75e-06;4.89e-06;5.72e-06;6.35e-06;6.89e-06;7.01e-06;7.38e-06;1.45e-05;1.73e-05;1.97e-05;2.01e-05;3.7e-05;4.22e-05;4.69e-05;6.45e-05;7.51e-05;8.04e-05;8.36e-05;9.54e-05;0.000101;0.000108;0.000112;0.000116;0.000141;0.000145;0.000151;0.000…	UP000184440_134849;UP000002964_631362;UP000199645_35752;UP000190797_1909395;UP000295717_127458;UP000500857_2064643;UP000245802_114;UP000019151_861299;UP000198953_46177;UP000219621_414052;UP000010367_56110;UP000037660_1547922;UP000325255_504468;UP000321523_393310;UP000199473_1123062;UP000245126_716789;UP000476617_2681467;UP000017746_1246995;UP000245629_2202148;UP000007883_983917;UP000249065_223088…	1.684;1.812;1.721;1.344;1.756;2.992;1.146;1.949;1.32;1.74;3.11;1.61;1.95;1.642;1.186;1.54;2.179;1.566;2.019;2.049;1.053;1.369;1.816;1.579;0.641;1.401;1.253;1.64;0.783;1.138;1.549;1.402;2.767;1.613;0.892;1.087;1.858;1.499;0.94;0.896;2.148;1.402;1.098;1.35;1.196;1.116;1.059;3.011;1.174;1.23;1.689;0.969;1.302;2.116;0.984;1.035;2.008;1.602;1.685;2.068;0.782;2.343;1.064;1.333;1.554;0.715;2.419;0.894;1…
Bacteria	A	GO:0017076	MF	purine nucleotide binding	104	7533	1.380592061595646	2.82e-22;1.24e-15;1.68e-15;1.4e-14;1.59e-14;9.24e-13;2.42e-12;2.97e-12;4.17e-11;1.08e-10;2.26e-10;2.23e-09;3.38e-09;3.88e-09;5.91e-07;8.82e-07;9.6e-07;1.42e-06;3.7e-06;9.41e-06;1.18e-05;1.52e-05;1.58e-05;2e-05;2.03e-05;3.57e-05;3.83e-05;4.35e-05;4.41e-05;5.06e-05;5.43e-05;0.000102;0.000113;0.000114;0.000145;0.000153;0.000158;0.000172;0.00027;0.000403;0.000439;0.000538;0.000788;0.00111;0.00118;0.0…	UP000199400_54;UP000005801_391625;UP000234331_1836972;UP000002139_448385;UP000000657_326424;UP000305739_2567896;UP000237968_215803;UP000067626_52;UP000533969_2712867;UP000064967_1391654;UP000537077_2268199;UP000001880_502025;UP000240889_2138576;UP000182608_1916956;UP000034883_927083;UP000588098_1042984;UP000518300_394095;UP000550775_2212474;UP000503447_2774151;UP000594557_1353134;UP000179627_5734…	7.984;8.357;7.668;10.526;8.357;10.208;9.002;9.908;9.016;7.456;9.269;11.176;8.061;11.081;8.88;7.537;8.24;9.885;6.768;9.937;8.839;9.683;11.097;7.345;6.013;8.0;8.688;6.767;9.793;8.523;7.286;12.413;9.348;7.23;7.688;6.685;9.331;9.133;10.159;9.568;7.881;8.011;8.845;10.239;10.609;8.635;7.391;7.143;7.749;11.14;9.334;7.839;8.976;6.416;9.489;10.33;13.497;7.336;7.496;14.147;6.812;9.62;10.564;12.556;15.356;8…
Bacteria	A	GO:0000155	MF	phosphorelay sensor kinase activity	141	7533	1.8717642373556351	2.69e-10;2.61e-09;8.14e-09;1.07e-08;1.37e-08;1.16e-07;1.6e-07;2.08e-07;2.36e-07;2.44e-07;2.59e-07;2.72e-07;3.98e-07;9.27e-07;1.01e-06;2.8e-06;2.88e-06;3.52e-06;4.9e-06;5.32e-06;5.82e-06;6.45e-06;9.17e-06;1.12e-05;2.06e-05;5.13e-05;5.19e-05;5.48e-05;6.01e-05;6.09e-05;8.36e-05;9.16e-05;0.000112;0.000129;0.000145;0.000159;0.000166;0.000168;0.000218;0.00024;0.000252;0.000254;0.00028;0.000288;0.000349…	UP000002964_631362;UP000184440_134849;UP000199645_35752;UP000190797_1909395;UP000219621_414052;UP000019151_861299;UP000295717_127458;UP000325255_504468;UP000198953_46177;UP000245802_114;UP000010367_56110;UP000476617_2681467;UP000500857_2064643;UP000007883_983917;UP000245126_716789;UP000037660_1547922;UP000326736_947516;UP000321523_393310;UP000009881_1238182;UP000232638_1166950;UP000199473_1123062…	1.705;1.65;1.689;1.317;1.538;1.949;1.7;1.805;1.261;1.131;3.093;2.105;2.971;1.899;1.461;1.538;1.517;1.491;1.421;1.203;0.949;1.857;0.767;1.531;0.619;1.844;2.736;0.881;1.381;1.221;1.087;1.224;0.896;1.247;1.098;2.112;0.889;1.897;1.596;1.361;2.996;1.166;1.51;1.148;1.503;1.043;2.116;1.29;1.315;0.922;1.336;1.182;1.398;2.343;1.049;1.578;1.188;2.048;2.376;0.787;0.596;0.715;0.896;1.0;1.188;0.771;2.316;0.62…
Bacteria	A	GO:0005524	MF	ATP binding	87	7533	1.1549183592194345	5.75e-26;3.44e-21;3.48e-17;8.39e-17;6.38e-16;2.72e-13;1.71e-12;3.05e-12;4.33e-12;9.27e-12;6.15e-11;2.3e-09;6.69e-09;1.05e-08;5.22e-08;6.56e-08;1.35e-07;1.4e-07;8.4e-07;8.97e-07;9.57e-06;2.01e-05;4.09e-05;4.59e-05;6.66e-05;0.000103;0.000151;0.000201;0.000245;0.000275;0.000439;0.0005;0.000533;0.000562;0.000729;0.00075;0.00133;0.00179;0.00181;0.0019;0.00191;0.0029;0.00292;0.00301;0.00338;0.00352;0.0…	UP000199400_54;UP000002139_448385;UP000005801_391625;UP000305739_2567896;UP000067626_52;UP000234331_1836972;UP000064967_1391654;UP000237968_215803;UP000537077_2268199;UP000000657_326424;UP000533969_2712867;UP000001880_502025;UP000240889_2138576;UP000034883_927083;UP000182608_1916956;UP000550775_2212474;UP000518300_394095;UP000214646_1908690;UP000588098_1042984;UP000503447_2774151;UP000179627_5734…	7.066;9.367;7.243;9.014;8.755;6.447;6.411;7.85;8.237;7.069;7.855;9.575;6.91;7.751;8.911;8.56;7.003;5.268;6.037;5.826;7.416;6.651;7.78;5.563;7.733;8.046;6.653;7.168;7.333;5.376;8.161;8.061;6.008;7.25;7.785;8.319;13.027;5.507;6.623;8.568;6.023;6.571;8.815;10.657;7.233;6.324;11.756;7.8;6.75;7.164;5.104;12.205;6.95;8.135;6.691;6.895;5.648;7.307;9.167;6.011;7.547;6.27;12.848;11.133;5.739;6.096;6.785;9…
Bacteria	A	GO:0043531	MF	ADP binding	78	7533	1.0354440461967345	5.75e-18;1.18e-11;2.5e-10;2.45e-08;3.47e-08;5.02e-08;4.92e-07;5.34e-07;6.93e-07;6.99e-07;7.3e-07;7.73e-07;1.81e-06;2.9e-06;6.84e-06;7.85e-06;9.61e-06;1.05e-05;1.13e-05;1.21e-05;1.27e-05;1.42e-05;1.46e-05;1.89e-05;2.02e-05;3.07e-05;3.26e-05;3.58e-05;3.99e-05;4.84e-05;6.01e-05;7.84e-05;0.000169;0.000271;0.00035;0.000357;0.000699;0.000809;0.000852;0.00117;0.00126;0.00127;0.00301;0.00312;0.00337;0.00…	UP000323454_1892852;UP000533598_43355;UP000236732_1144553;UP000282084_2072;UP000295444_598644;UP000312512_2219224;UP000183376_211114;UP000317940_281105;UP000482960_1076125;UP000186828_1835005;UP000063699_860235;UP000238312_1291556;UP000239494_84725;UP000192840_40571;UP000316639_2591470;UP000579153_882448;UP000325787_103733;UP000030658_345341;UP000587527_643052;UP000579945_65515;UP000295680_121386…	0.839;0.556;0.446;0.537;0.402;0.319;0.531;0.399;0.34;0.491;0.514;0.293;0.491;0.503;0.783;0.214;0.757;0.512;0.485;0.221;0.559;0.236;0.292;0.245;0.261;0.507;0.251;0.575;0.283;0.393;0.392;0.587;0.392;0.195;0.522;0.298;0.385;0.365;0.302;0.141;0.211;0.364;0.363;0.17;0.334;0.118;0.208;0.274;0.127;0.253;0.171;0.202;0.183;0.389;0.131;0.627;0.191;0.168;0.131;0.527;0.172;0.173;0.27;0.119;0.141;0.235;0.289;…
Bacteria	A	GO:0022853	MF	active monoatomic ion transmembrane transporter activity	15	7533	0.1991238550378335	4.03e-07;2.75e-05;5.45e-05;0.000337;0.00203;0.00605;0.00838;0.0137;0.019;0.0218;0.024;0.0314;0.0378;0.043;0.0484	UP000253914_2283384;UP000007374_1231190;UP000233343_549687;UP000035704_84022;UP000196559_1965649;UP000000817_169963;UP000010796_926556;UP000321291_496057;UP000003844_865937;UP000295499_425511;UP000000483_880072;UP000262379_2294114;UP000216176_2015558;UP000001986_441771;UP000195277_1932696	1.025;0.726;0.717;0.6;0.428;1.055;0.554;0.271;0.469;0.407;0.35;0.825;0.265;1.003;0.742
Bacteria	A	GO:0030203	BP	glycosaminoglycan metabolic process	32	7533	0.4247975574140449	0.000141;0.000345;0.000421;0.0013;0.00207;0.00237;0.00305;0.00358;0.00524;0.00625;0.00877;0.00985;0.0126;0.014;0.0159;0.0176;0.0189;0.0191;0.0193;0.0217;0.0292;0.0296;0.0298;0.0304;0.0326;0.0348;0.0349;0.0368;0.0417;0.0461;0.0482;0.0489	UP000094024_1882682;UP000002526_224911;UP000199229_582675;UP000006735_291331;UP000018975_1429916;UP000436522_2602289;UP000003250_1107882;UP000198853_549003;UP000199449_877406;UP000008937_1042156;UP000291587_2072420;UP000001963_391165;UP000199484_1884352;UP000292824_1571199;UP000052067_1736364;UP000199261_1882748;UP000198617_1882747;UP000294360_227605;UP000093111_1612624;UP000325122_2609175;UP0000…	0.718;0.897;1.281;0.799;0.923;0.806;0.751;1.019;1.159;1.077;1.161;1.209;0.741;0.647;1.287;0.77;0.788;0.951;0.919;1.225;0.664;0.859;0.55;0.945;1.054;0.739;1.055;1.023;0.903;1.047;1.064;1.102
Bacteria	A	GO:0006022	BP	aminoglycan metabolic process	31	7533	0.411522633744856	0.000141;0.000345;0.000421;0.000457;0.00207;0.00237;0.00305;0.00358;0.00524;0.00625;0.00877;0.00985;0.0126;0.014;0.0176;0.0189;0.0191;0.0217;0.0218;0.0285;0.0296;0.0298;0.0326;0.0348;0.0349;0.0368;0.045;0.0461;0.0482;0.0489;0.0489	UP000094024_1882682;UP000002526_224911;UP000199229_582675;UP000006735_291331;UP000018975_1429916;UP000436522_2602289;UP000003250_1107882;UP000198853_549003;UP000199449_877406;UP000008937_1042156;UP000291587_2072420;UP000001963_391165;UP000199484_1884352;UP000292824_1571199;UP000199261_1882748;UP000198617_1882747;UP000294360_227605;UP000325122_2609175;UP000052067_1736364;UP000093111_1612624;UP0001…	0.718;0.897;1.281;0.822;0.923;0.806;0.751;1.019;1.159;1.077;1.161;1.209;0.741;0.647;0.77;0.788;0.951;1.225;1.313;0.937;0.859;0.55;1.054;0.739;1.055;1.023;1.179;1.047;1.064;0.972;1.102
Bacteria	A	GO:0000270	BP	peptidoglycan metabolic process	32	7533	0.4247975574140449	0.000141;0.000244;0.000421;0.0013;0.00207;0.00237;0.00305;0.00358;0.00524;0.00625;0.00877;0.00985;0.0126;0.014;0.0159;0.0176;0.0189;0.0191;0.0193;0.0217;0.0292;0.0296;0.0298;0.0304;0.0326;0.0348;0.0349;0.0368;0.0417;0.0461;0.0482;0.0489	UP000094024_1882682;UP000002526_224911;UP000199229_582675;UP000006735_291331;UP000018975_1429916;UP000436522_2602289;UP000003250_1107882;UP000198853_549003;UP000199449_877406;UP000008937_1042156;UP000291587_2072420;UP000001963_391165;UP000199484_1884352;UP000292824_1571199;UP000052067_1736364;UP000199261_1882748;UP000198617_1882747;UP000294360_227605;UP000093111_1612624;UP000325122_2609175;UP0000…	0.718;0.885;1.281;0.799;0.923;0.806;0.751;1.019;1.159;1.077;1.161;1.209;0.741;0.647;1.287;0.77;0.788;0.951;0.919;1.225;0.664;0.859;0.55;0.945;1.054;0.739;1.055;1.023;0.903;1.047;1.064;1.102
Bacteria	A	GO:0008652	BP	amino acid biosynthetic process	4	7533	0.05309969467675561	0.000259;0.0215;0.0222;0.0335	UP000000503_744872;UP000035957_999898;UP000008457_697281;UP000002217_485916	2.651;2.532;2.519;2.316
Bacteria	A	GO:0006520	BP	amino acid metabolic process	21	7533	0.27877339705296694	2.76e-07;0.000693;0.0017;0.00282;0.00335;0.0039;0.00428;0.00631;0.00662;0.00956;0.0105;0.0151;0.0173;0.0193;0.0217;0.0301;0.0313;0.0411;0.0484;0.0497;0.0497	UP000182608_1916956;UP000262621_2294034;UP000004728_983920;UP000291444_2545632;UP000000503_744872;UP000035957_999898;UP000013201_1301087;UP000004972_221359;UP000242258_1628148;UP000290287_1278244;UP000282654_1894989;UP000008207_460265;UP000004374_562729;UP000199013_1839754;UP000005297_314345;UP000502608_1028752;UP000243924_1434072;UP000092695_1548547;UP000061032_1739113;UP000009223_545694;UP00003…	4.303;3.232;3.921;5.363;4.575;4.332;2.869;4.061;5.22;3.49;5.405;2.411;4.397;2.116;4.342;4.3;4.687;4.488;3.848;3.36;4.345
Bacteria	A	GO:0019752	BP	carboxylic acid metabolic process	140	7533	1.8584893136864462	4.97e-14;5.4e-09;1.88e-06;2.9e-06;4.35e-06;4.36e-06;4.98e-06;2.23e-05;2.26e-05;2.35e-05;6.94e-05;7.66e-05;7.83e-05;8.22e-05;9.32e-05;0.000135;0.000177;0.000233;0.000269;0.000273;0.000279;0.000308;0.000309;0.000338;0.00043;0.000443;0.000524;0.000536;0.000544;0.000623;0.000804;0.000812;0.00104;0.00127;0.00136;0.00142;0.00144;0.00156;0.00161;0.00165;0.00179;0.00182;0.00195;0.00209;0.00222;0.00237;0.…	UP000182608_1916956;UP000000657_326424;UP000262621_2294034;UP000277671_589240;UP000198251_47858;UP000199699_145857;UP000234331_1836972;UP000291444_2545632;UP000248924_1655439;UP000199013_1839754;UP000190037_159449;UP000008308_263358;UP000186040_1193682;UP000006135_990288;UP000035957_999898;UP000051570_1736595;UP000502608_1028752;UP000001937_106370;UP000013201_1301087;UP000035062_1195246;UP0001994…	6.474;4.208;4.927;4.063;5.193;5.638;3.678;8.554;4.218;3.847;4.074;4.802;5.201;5.976;6.212;5.591;6.741;5.427;5.161;8.058;3.939;8.748;5.284;6.788;6.372;6.418;4.736;5.501;7.247;5.192;5.611;4.435;4.554;5.578;5.127;6.81;5.401;12.518;4.082;9.913;5.707;6.058;6.302;5.673;5.895;7.12;6.617;5.101;7.735;4.931;5.587;5.435;5.335;5.085;9.365;8.094;4.778;6.318;6.401;4.006;7.542;6.828;5.5;6.354;4.597;2.339;3.58;5…
Bacteria	A	GO:0043436	BP	oxoacid metabolic process	136	7533	1.8053896190096907	1.69e-13;2.21e-09;1.67e-06;4e-06;4.29e-06;5.02e-06;5.86e-06;2.57e-05;3.88e-05;6.3e-05;6.96e-05;9.91e-05;9.98e-05;0.000111;0.000146;0.000321;0.000374;0.000377;0.000386;0.000477;0.000478;0.000579;0.000583;0.000616;0.000652;0.000687;0.000796;0.000909;0.000928;0.00108;0.00112;0.00113;0.00115;0.00144;0.00147;0.00156;0.00156;0.00185;0.00226;0.00237;0.00249;0.00276;0.00283;0.00289;0.00293;0.00298;0.0031…	UP000182608_1916956;UP000000657_326424;UP000502608_1028752;UP000262621_2294034;UP000234331_1836972;UP000198251_47858;UP000277671_589240;UP000199699_145857;UP000248924_1655439;UP000199013_1839754;UP000291444_2545632;UP000008308_263358;UP000035957_999898;UP000190037_159449;UP000186040_1193682;UP000032266_1445510;UP000013201_1301087;UP000051570_1736595;UP000092695_1548547;UP000305282_2699483;UP00018…	6.588;4.283;7.018;5.015;3.735;5.345;4.13;5.732;4.249;3.932;8.792;4.868;6.231;4.207;5.282;5.31;5.268;5.71;6.844;5.31;6.44;6.517;6.27;7.299;9.008;4.826;4.039;5.517;5.6;8.28;5.639;6.997;5.701;7.035;5.599;4.464;12.518;9.962;5.205;6.159;7.58;6.0;4.689;7.735;4.331;5.129;5.572;4.148;5.123;8.127;9.418;5.41;4.778;5.931;5.789;5.612;4.997;5.384;4.93;6.318;4.294;6.729;6.0;7.278;3.664;6.558;6.391;4.05;5.523;6…
Bacteria	A	GO:1901607	BP	alpha-amino acid biosynthetic process	5	7533	0.0663746183459445	0.00808;0.0115;0.0263;0.0444;0.0465	UP000035957_999898;UP000000503_744872;UP000182608_1916956;UP000542368_2723084;UP000032079_1392836	2.196;2.07;2.209;1.699;2.296
Bacteria	A	GO:1901605	BP	alpha-amino acid metabolic process	5	7533	0.0663746183459445	0.00378;0.00585;0.0121;0.0142;0.0444	UP000035957_999898;UP000242258_1628148;UP000502608_1028752;UP000010366_1173020;UP000000503_744872	3.264;3.634;2.968;1.617;3.014
Bacteria	A	GO:0033644	CC	host cell membrane	2	7533	0.026549847338377806	0.00636;0.0184	UP000000558_83334;UP000261875_1878942	0.257;1.362
Bacteria	A	GO:0044384	CC	host outer membrane	1	7533	0.013274923669188903	0.0161	UP000000558_83334	0.198
Bacteria	A	GO:0035639	MF	purine ribonucleoside triphosphate binding	69	7533	0.9159697331740343	1.45e-23;5.16e-18;3.11e-15;3.54e-15;1.49e-14;3.58e-12;4.44e-12;4.85e-12;6.48e-12;1.53e-11;4.11e-11;1.44e-08;2.04e-08;7.45e-08;1.24e-07;1.85e-07;2.21e-07;6.57e-07;1.59e-05;1.67e-05;3.59e-05;5.35e-05;6.4e-05;8.77e-05;0.000177;0.000258;0.000297;0.000373;0.000409;0.000956;0.00126;0.00136;0.00142;0.00163;0.00171;0.00203;0.00251;0.0031;0.00321;0.00363;0.00472;0.00512;0.00535;0.00563;0.00625;0.0065;0.00…	UP000199400_54;UP000002139_448385;UP000005801_391625;UP000305739_2567896;UP000067626_52;UP000537077_2268199;UP000234331_1836972;UP000237968_215803;UP000064967_1391654;UP000000657_326424;UP000533969_2712867;UP000001880_502025;UP000240889_2138576;UP000518300_394095;UP000550775_2212474;UP000034883_927083;UP000182608_1916956;UP000214646_1908690;UP000588098_1042984;UP000503447_2774151;UP000002402_2461…	7.503;9.828;7.646;9.465;9.223;8.574;6.845;8.339;6.759;7.488;8.306;10.084;7.359;7.469;8.968;8.131;9.787;5.572;6.493;6.233;8.368;8.796;7.922;8.308;7.129;8.647;8.777;11.352;5.964;8.445;5.773;7.766;8.914;7.108;13.971;6.402;7.905;7.864;7.671;13.592;6.11;9.714;6.89;6.958;11.425;9.825;5.997;7.07;6.867;9.18;6.252;5.489;7.274;6.425;9.115;6.514;12.519;8.427;7.696;8.325;13.682;8.101;9.015;8.009;7.176;9.676;…
Bacteria	A	GO:0004674	MF	protein serine/threonine kinase activity	150	7533	1.9912385503783354	2.77e-47;3.87e-41;7.73e-38;3.35e-31;1.31e-29;7.38e-29;1.15e-23;1.04e-21;1.12e-21;4.82e-18;8.74e-18;6.91e-17;1.17e-12;1.51e-12;4.22e-12;4.6e-12;1.49e-11;2.73e-11;3.97e-11;4e-10;2.35e-09;2.58e-09;6.81e-09;7.12e-09;7.48e-09;9.59e-09;2.1e-08;2.38e-08;3.17e-08;6.54e-08;7.49e-08;3.44e-07;4.57e-07;5.85e-07;9.65e-07;1.1e-06;1.6e-06;3.54e-06;3.92e-06;4.58e-06;5.08e-06;5.84e-06;5.95e-06;6.84e-06;7.56e-06;8…	UP000305739_2567896;UP000002139_448385;UP000199400_54;UP000064967_1391654;UP000324233_406548;UP000001880_502025;UP000214646_1908690;UP000005801_391625;UP000067626_52;UP000034883_927083;UP000291769_2026763;UP000237968_215803;UP000241074_2021234;UP000002402_246197;UP000245802_114;UP000295293_520092;UP000319576_2528023;UP000240889_2138576;UP000485840_2052164;UP000503447_2774151;UP000179627_573497;UP…	3.098;3.423;2.352;2.012;2.105;3.456;1.293;2.549;2.678;2.438;2.028;2.693;1.385;1.231;1.381;0.918;2.366;1.529;1.809;1.337;0.886;1.707;1.384;1.198;0.674;0.61;0.673;1.392;1.561;0.941;0.918;0.683;0.779;1.615;1.033;2.059;1.143;0.354;0.602;0.554;0.589;0.577;0.555;1.275;0.734;0.766;0.407;1.366;1.791;0.833;0.573;0.516;0.924;0.467;0.997;1.38;0.731;0.707;1.126;0.654;0.861;1.279;1.404;0.712;0.348;0.669;1.19;…
Bacteria	A	GO:0106310	MF	protein serine kinase activity	25	7533	0.3318730917297225	6.39e-36;2.28e-27;5.1e-14;2.33e-09;6.46e-09;6.66e-08;4.64e-07;6.28e-05;9.51e-05;0.00011;0.000232;0.000264;0.000415;0.0028;0.00682;0.0191;0.021;0.0237;0.0243;0.0282;0.0294;0.0312;0.0342;0.0376;0.0453	UP000002139_448385;UP000324233_406548;UP000237968_215803;UP000317835_2527974;UP000319576_2528023;UP000316921_2528011;UP000067626_52;UP000000657_326424;UP000076098_1630693;UP000076079_1855912;UP000002209_379066;UP000320390_2528018;UP000316082_2528034;UP000187735_1891926;UP000320176_2528005;UP000319342_2528008;UP000281963_1522757;UP000315017_2528021;UP000319383_2527995;UP000318017_2527968;UP0000773…	2.629;1.601;1.858;1.024;1.701;1.096;0.925;0.494;1.239;0.695;0.661;0.906;0.695;1.191;1.36;0.508;0.355;0.688;0.867;0.865;0.326;0.54;0.728;0.349;0.843
Bacteria	A	GO:0006974	BP	DNA damage response	3	7533	0.039824771007566706	0.00467;0.0313;0.0444	UP000193978_655015;UP000015562_1248727;UP000000657_326424	1.125;1.526;0.779
Bacteria	A	GO:0009279	CC	cell outer membrane	238	7533	3.159431833266959	3.83e-59;2.02e-15;5.25e-13;4.59e-12;1.28e-11;2.35e-10;3.1e-10;3.43e-10;4.51e-10;7.94e-10;1.08e-09;1.57e-09;2.96e-09;3.71e-09;5.05e-09;6.21e-09;6.9e-09;8.8e-09;1.02e-08;1.08e-08;2.04e-08;4.6e-08;5.45e-08;1.45e-07;1.79e-07;1.99e-07;2.79e-07;2.93e-07;3.32e-07;3.34e-07;3.64e-07;4.04e-07;4.59e-07;5.64e-07;6.14e-07;8.55e-07;8.93e-07;9.56e-07;1.04e-06;1.09e-06;1.25e-06;1.44e-06;1.49e-06;2.21e-06;2.31e-0…	UP000019148_1432657;UP000548867_563162;UP000502143_2735134;UP000566813_1778672;UP000037880_1523413;UP000051876_1736522;UP000569864_2728838;UP000249842_1813876;UP000295319_2485105;UP000282837_1908524;UP000241167_2116704;UP000218934_1850238;UP000002011_471854;UP000274358_1927959;UP000008840_522373;UP000571950_870476;UP000570166_2683589;UP000551327_1507448;UP000249725_1914756;UP000583556_2728851;UP0…	11.128;3.767;2.801;3.281;3.131;2.327;2.097;2.089;2.531;3.171;2.697;2.409;4.173;1.999;2.543;2.655;1.776;2.357;2.001;2.333;2.455;2.404;1.687;2.571;2.474;2.609;0.807;2.77;2.187;2.568;1.777;2.45;3.069;1.673;2.1;2.764;2.432;2.736;1.663;1.96;2.452;1.664;2.113;1.705;2.118;1.508;2.887;1.814;2.286;2.209;2.533;2.326;2.953;2.425;2.241;1.322;1.406;1.657;2.884;2.455;3.608;3.578;2.082;2.019;3.624;3.963;2.676;2…
Bacteria	A	GO:0015291	MF	secondary active transmembrane transporter activity	5	7533	0.0663746183459445	6.84e-06;0.000715;0.00348;0.00967;0.031	UP000198973_1776045;UP000078459_1826909;UP000253914_2283384;UP000000817_169963;UP000284177_99594	0.941;0.384;2.117;1.125;1.273
Bacteria	A	GO:0098660	BP	inorganic ion transmembrane transport	38	7533	0.5044470994291783	7.47e-13;4.13e-08;2.22e-05;0.000125;0.000399;0.000762;0.00132;0.00164;0.00234;0.00281;0.00312;0.00391;0.00497;0.00524;0.00753;0.00845;0.00968;0.0121;0.0125;0.013;0.0182;0.0186;0.0192;0.0203;0.0215;0.023;0.0235;0.0235;0.0246;0.0294;0.0325;0.0351;0.0395;0.0397;0.0404;0.0426;0.0456;0.047	UP000501139_1936990;UP000192042_1325564;UP000001203_43989;UP000010483_292563;UP000307602_2559571;UP000033607_1637645;UP000294826_2552945;UP000002861_435590;UP000282985_2487017;UP000198964_655355;UP000010480_755178;UP000030111_1121898;UP000215798_1671698;UP000199580_1128970;UP000253951_1784713;UP000428260_2681766;UP000005089_556269;UP000426444_2293317;UP000196559_1965649;UP000000817_169963;UP00021…	1.601;1.35;1.642;1.943;0.865;1.212;1.231;0.979;1.239;1.125;2.05;1.004;0.891;1.152;1.03;0.719;1.59;1.048;1.033;2.18;1.377;1.615;2.566;1.073;0.926;0.944;1.389;0.964;0.861;0.86;1.103;0.828;1.058;0.949;0.968;0.951;0.752;1.039
Bacteria	A	GO:0098662	BP	inorganic cation transmembrane transport	14	7533	0.1858489313686446	1.39e-12;6.19e-08;0.000228;0.00177;0.00397;0.00466;0.00673;0.00983;0.0119;0.0207;0.0257;0.0286;0.0335;0.0391	UP000501139_1936990;UP000192042_1325564;UP000294826_2552945;UP000001203_43989;UP000196559_1965649;UP000077439_1822254;UP000002861_435590;UP000030111_1121898;UP000198964_655355;UP000216176_2015558;UP000000817_169963;UP000294616_653929;UP000023788_1144669;UP000236893_2079460	1.369;1.133;1.055;1.126;0.857;1.178;0.829;0.845;0.905;0.761;1.793;1.18;1.109;0.767
Bacteria	A	GO:0022890	MF	inorganic cation transmembrane transporter activity	33	7533	0.43807248108323377	4.59e-06;4.93e-05;0.00124;0.0016;0.00185;0.00272;0.00413;0.00772;0.00857;0.00975;0.0103;0.0109;0.0119;0.0126;0.0136;0.0165;0.0172;0.0173;0.0183;0.0215;0.0221;0.0232;0.0247;0.0257;0.0268;0.0275;0.034;0.0351;0.0358;0.0413;0.0455;0.046;0.0481	UP000253914_2283384;UP000233343_549687;UP000198964_655355;UP000280416_2024824;UP000294826_2552945;UP000196559_1965649;UP000008908_886377;UP000295499_425511;UP000307602_2559571;UP000001203_43989;UP000002861_435590;UP000191056_225345;UP000199163_568899;UP000030111_1121898;UP000018369_1262868;UP000267223_2294116;UP000237608_574710;UP000239800_930804;UP000218238_987040;UP000076398_1632865;UP000275076…	1.356;0.943;1.002;0.927;1.026;0.806;0.876;0.729;0.865;0.993;0.879;0.943;0.98;0.872;1.582;0.768;1.154;1.059;0.83;0.538;0.932;1.024;1.13;1.793;0.834;0.978;1.253;0.828;0.889;1.254;0.82;0.598;0.794
Bacteria	A	GO:0000272	BP	polysaccharide catabolic process	95	7533	1.261117748572946	1.9e-26;6.11e-22;2.84e-19;4.59e-12;4.88e-12;4.31e-11;5.35e-08;1.1e-07;2.32e-07;1.33e-06;2.32e-06;4.44e-06;5.67e-06;1.52e-05;2.62e-05;3.08e-05;3.09e-05;3.3e-05;3.44e-05;3.51e-05;4.23e-05;5.42e-05;5.71e-05;6.95e-05;9.57e-05;0.000128;0.000207;0.000259;0.000282;0.000293;0.000374;0.000383;0.000399;0.000429;0.000519;0.000526;0.000539;0.000606;0.000679;0.000702;0.000765;0.000817;0.000888;0.000899;0.0010…	UP000570361_274593;UP000326837_2650471;UP000003340_537013;UP000318478_2528002;UP000195568_1965604;UP000323257_582686;UP000004259_246199;UP000288287_1117987;UP000317909_2528024;UP000013541_649831;UP000021369_1341156;UP000298324_78350;UP000578112_1868;UP000317429_2528009;UP000266482_393251;UP000503011_624315;UP000552097_1105145;UP000321402_2603222;UP000287606_1288362;UP000310636_2565925;UP000579153…	1.024;2.373;1.152;2.177;1.25;0.801;3.241;0.631;1.584;0.572;4.636;0.508;0.668;1.96;1.008;0.606;0.939;0.713;0.528;0.573;0.461;0.479;0.324;0.614;1.124;2.268;0.736;0.477;0.753;0.518;0.988;0.573;3.297;1.031;0.932;0.177;0.64;2.314;0.581;0.555;0.912;0.493;0.509;0.459;0.502;0.771;4.437;0.406;0.959;1.089;0.851;0.488;0.58;0.579;0.711;0.836;0.425;0.514;0.884;0.422;0.529;0.714;0.713;0.893;0.355;0.468;1.591;0…
Bacteria	A	GO:0005976	BP	polysaccharide metabolic process	45	7533	0.5973715651135006	1.81e-20;3.34e-18;5.51e-16;7.34e-10;7.18e-08;2.11e-07;1.53e-06;2.21e-05;2.49e-05;5.65e-05;6.28e-05;0.000353;0.000436;0.000585;0.000654;0.00104;0.00171;0.00238;0.00241;0.00244;0.00364;0.00389;0.00439;0.00593;0.00611;0.00733;0.00767;0.00995;0.0101;0.0102;0.0111;0.0152;0.0153;0.0157;0.0165;0.0185;0.023;0.0236;0.0252;0.0343;0.0365;0.0374;0.0379;0.0444;0.0488	UP000570361_274593;UP000326837_2650471;UP000003340_537013;UP000195568_1965604;UP000318478_2528002;UP000323257_582686;UP000004259_246199;UP000021369_1341156;UP000309033_2576905;UP000013541_649831;UP000317909_2528024;UP000287606_1288362;UP000288287_1117987;UP000009080_377629;UP000321402_2603222;UP000191554_48256;UP000184111_310782;UP000317429_2528009;UP000273256_2485188;UP000018181_1262953;UP000018…	1.404;2.632;1.459;1.524;2.649;1.159;3.738;5.148;1.273;0.901;1.893;0.805;1.027;1.436;1.085;2.622;0.938;2.332;1.053;5.048;1.065;0.6;1.252;1.179;1.436;2.858;1.388;4.026;1.076;1.126;1.47;0.351;0.992;0.726;0.822;1.392;0.362;1.112;1.186;0.819;2.042;0.977;0.657;5.788;0.781
Bacteria	A	GO:0009057	BP	macromolecule catabolic process	43	7533	0.5708217177751228	4.26e-22;1.33e-17;3.08e-16;1.15e-09;2.76e-09;1.63e-08;3.4e-08;4.9e-07;4.3e-06;3.65e-05;7.01e-05;0.000145;0.000246;0.00037;0.000861;0.00114;0.00118;0.00133;0.00135;0.0015;0.00164;0.00171;0.00325;0.00353;0.0037;0.0039;0.0042;0.00523;0.00657;0.00694;0.00774;0.00858;0.00862;0.014;0.0157;0.0243;0.0249;0.0282;0.0379;0.0414;0.0425;0.0441;0.0463	UP000570361_274593;UP000003340_537013;UP000326837_2650471;UP000323257_582686;UP000318478_2528002;UP000004259_246199;UP000195568_1965604;UP000021369_1341156;UP000288287_1117987;UP000298324_78350;UP000502248_2728023;UP000029833_1408250;UP000552097_1105145;UP000321402_2603222;UP000001822_269798;UP000310636_2565925;UP000317909_2528024;UP000030185_153721;UP000266482_393251;UP000317429_2528009;UP000018…	1.301;1.561;2.809;1.159;2.669;3.581;1.798;5.027;0.968;1.016;0.67;1.573;1.225;1.037;0.796;0.805;1.984;0.932;1.369;2.469;5.405;2.717;3.749;1.039;0.93;0.585;0.833;4.655;2.831;1.121;1.375;0.816;0.949;1.244;0.748;0.699;1.483;2.713;1.552;0.952;2.09;1.476;1.065
Bacteria	A	GO:0033765	MF	steroid dehydrogenase activity, acting on the CH-CH group of donors	12	7533	0.15929908403026682	9.98e-10;3.44e-09;3.44e-05;9.33e-05;9.54e-05;0.000285;0.000671;0.00112;0.00269;0.0129;0.0131;0.0148	UP000008929_502558;UP000001377_479437;UP000014204_1235794;UP000199067_1780377;UP000269591_498718;UP000182975_79604;UP000006069_742818;UP000006001_649764;UP000253865_230658;UP000503297_2734634;UP000271472_572010;UP000000954_469378	2.693;1.997;1.52;2.398;1.908;1.605;1.728;1.776;1.046;1.14;0.977;0.886
Bacteria	A	GO:0008202	BP	steroid metabolic process	12	7533	0.15929908403026682	9.98e-10;7.46e-09;3.44e-05;9.33e-05;9.54e-05;0.000285;0.000671;0.00112;0.00269;0.0129;0.0131;0.0148	UP000008929_502558;UP000001377_479437;UP000014204_1235794;UP000199067_1780377;UP000269591_498718;UP000182975_79604;UP000006069_742818;UP000006001_649764;UP000253865_230658;UP000503297_2734634;UP000271472_572010;UP000000954_469378	2.693;2.096;1.52;2.398;1.908;1.605;1.728;1.776;1.046;1.14;0.977;0.886
Bacteria	A	GO:0006811	BP	monoatomic ion transport	35	7533	0.46462232842161155	6.72e-09;9.43e-05;0.000157;0.000266;0.000901;0.00121;0.00168;0.00191;0.00208;0.00391;0.00477;0.00493;0.00746;0.00755;0.00809;0.00816;0.00891;0.00944;0.0114;0.012;0.0142;0.0149;0.0151;0.0193;0.0209;0.0255;0.0271;0.0277;0.0319;0.0368;0.0403;0.0431;0.0469;0.047;0.0473	UP000501139_1936990;UP000192042_1325564;UP000001203_43989;UP000253914_2283384;UP000321291_496057;UP000033607_1637645;UP000591197_2725304;UP000237608_574710;UP000282985_2487017;UP000321094_57032;UP000188342_1255658;UP000294826_2552945;UP000003009_629741;UP000007374_1231190;UP000262379_2294114;UP000293347_2530453;UP000015351_1123360;UP000002084_41514;UP000494363_627669;UP000028006_1027273;UP0002179…	1.74;1.471;2.444;2.216;1.156;1.589;2.771;2.229;1.947;1.929;2.651;2.609;1.582;2.261;2.185;1.31;2.172;3.044;1.794;2.001;1.489;2.577;1.841;2.093;3.218;0.944;1.533;2.132;3.168;1.296;3.953;1.647;1.821;1.696;1.994
Bacteria	A	GO:0008104	BP	protein localization	1	7533	0.013274923669188903	0.0101	UP000001025_243090	0.756
Bacteria	A	GO:0071705	BP	nitrogen compound transport	5	7533	0.0663746183459445	0.00953;0.0131;0.0299;0.0338;0.035	UP000287243_1930593;UP000182063_1921510;UP000273022_342950;UP000240367_2116516;UP000001025_243090	1.891;1.145;2.852;0.784;1.059
Bacteria	A	GO:0042364	BP	water-soluble vitamin biosynthetic process	34	7533	0.4513474047524227	2.88e-06;0.000793;0.00182;0.00196;0.00217;0.00276;0.00315;0.00441;0.00479;0.00635;0.00986;0.0111;0.0113;0.0119;0.0134;0.0141;0.0141;0.0143;0.0149;0.0153;0.0186;0.02;0.0224;0.0253;0.0305;0.0311;0.0383;0.0395;0.0407;0.042;0.0426;0.0429;0.046;0.0498	UP000319255_2589815;UP000522138_1898112;UP000243106_93684;UP000061184_1792307;UP000183104_381306;UP000248021_28210;UP000070354_674703;UP000001172_235909;UP000326641_2565273;UP000191257_147645;UP000008207_460265;UP000185014_1185650;UP000269039_2321229;UP000266934_2233851;UP000199006_29563;UP000305723_2572036;UP000501978_2714923;UP000583556_2728851;UP000064243_36861;UP000290759_2316528;UP000245126_…	1.15;1.995;1.256;1.006;1.82;0.931;1.127;1.479;1.521;1.099;0.775;0.464;1.443;1.294;1.15;1.227;1.349;1.61;1.236;0.906;0.826;1.321;1.187;1.386;1.099;1.321;1.165;0.883;1.299;1.041;0.929;0.847;1.494;1.083
Bacteria	A	GO:0009110	BP	vitamin biosynthetic process	33	7533	0.43807248108323377	2.88e-06;0.000793;0.00182;0.00196;0.00217;0.00276;0.00315;0.00441;0.00479;0.00635;0.00986;0.0111;0.0113;0.0119;0.0134;0.0141;0.0141;0.0143;0.0149;0.0153;0.0186;0.02;0.0224;0.0253;0.0305;0.0311;0.0383;0.0395;0.0407;0.0426;0.0429;0.046;0.0498	UP000319255_2589815;UP000522138_1898112;UP000243106_93684;UP000061184_1792307;UP000183104_381306;UP000248021_28210;UP000070354_674703;UP000001172_235909;UP000326641_2565273;UP000191257_147645;UP000008207_460265;UP000185014_1185650;UP000269039_2321229;UP000266934_2233851;UP000199006_29563;UP000305723_2572036;UP000501978_2714923;UP000583556_2728851;UP000064243_36861;UP000290759_2316528;UP000245126_…	1.15;1.995;1.256;1.006;1.82;0.931;1.127;1.479;1.521;1.099;0.775;0.464;1.443;1.294;1.15;1.227;1.349;1.61;1.236;0.906;0.826;1.321;1.187;1.386;1.099;1.321;1.165;0.883;1.299;0.929;0.847;1.494;1.083
Bacteria	A	GO:0006767	BP	water-soluble vitamin metabolic process	46	7533	0.6106464887826896	2.19e-05;9.76e-05;0.000647;0.000705;0.00124;0.00133;0.00135;0.00214;0.00248;0.00576;0.00643;0.00663;0.00709;0.00715;0.00803;0.00911;0.0113;0.0118;0.0128;0.013;0.015;0.0152;0.0153;0.0154;0.0173;0.0177;0.0197;0.0202;0.0218;0.0226;0.0261;0.028;0.0283;0.0288;0.0291;0.0303;0.031;0.0325;0.0339;0.0343;0.0358;0.0362;0.0421;0.0457;0.0466;0.0483	UP000319255_2589815;UP000522138_1898112;UP000243106_93684;UP000183104_381306;UP000275076_284579;UP000248021_28210;UP000061184_1792307;UP000070354_674703;UP000326641_2565273;UP000001172_235909;UP000266934_2233851;UP000501978_2714923;UP000033649_429727;UP000008207_460265;UP000583556_2728851;UP000064243_36861;UP000199206_1166340;UP000191257_147645;UP000290759_2316528;UP000249890_414771;UP000195783_1…	1.194;2.08;1.283;1.857;1.139;0.946;1.045;1.156;1.552;1.507;1.322;1.384;1.354;0.8;1.633;1.301;1.214;1.17;0.962;0.705;0.853;0.474;0.852;0.897;1.186;1.068;1.378;1.274;0.87;0.945;1.503;1.348;1.417;0.936;0.826;0.958;0.653;1.641;0.873;1.261;1.415;1.153;0.85;1.33;1.123;1.167
Bacteria	A	GO:0034309	BP	primary alcohol biosynthetic process	6	7533	0.07964954201513341	0.0076;0.0101;0.0133;0.0231;0.0262;0.0454	UP000061184_1792307;UP000183002_1077947;UP000001172_235909;UP000004754_887929;UP000030960_561184;UP000014944_33025	0.237;0.29;0.341;0.398;0.385;0.449
Bacteria	A	GO:0009228	BP	thiamine biosynthetic process	6	7533	0.07964954201513341	0.00116;0.0076;0.0133;0.0231;0.0262;0.0454	UP000183002_1077947;UP000061184_1792307;UP000001172_235909;UP000004754_887929;UP000030960_561184;UP000014944_33025	0.264;0.237;0.341;0.398;0.385;0.449
Bacteria	A	GO:1901617	BP	organic hydroxy compound biosynthetic process	5	7533	0.0663746183459445	0.00125;0.0112;0.0219;0.0319;0.0414	UP000061184_1792307;UP000014944_33025;UP000001172_235909;UP000193834_1852522;UP000367750_2496557	0.355;0.539;0.484;0.314;0.371
Bacteria	A	GO:0042724	BP	thiamine-containing compound biosynthetic process	4	7533	0.05309969467675561	0.000267;0.0076;0.0271;0.0348	UP000183002_1077947;UP000061184_1792307;UP000001172_235909;UP000030960_561184	0.29;0.237;0.37;0.438
Bacteria	A	GO:0042723	BP	thiamine-containing compound metabolic process	4	7533	0.05309969467675561	0.000267;0.0218;0.0271;0.0379	UP000183002_1077947;UP000460272_2480626;UP000001172_235909;UP000061184_1792307	0.29;0.185;0.37;0.256
Bacteria	A	GO:0034308	BP	primary alcohol metabolic process	6	7533	0.07964954201513341	0.00328;0.0129;0.0238;0.0271;0.0348;0.0362	UP000061184_1792307;UP000183002_1077947;UP000003813_794903;UP000001172_235909;UP000030960_561184;UP000008207_460265	0.296;0.343;0.216;0.37;0.438;0.271
Bacteria	A	GO:0006772	BP	thiamine metabolic process	4	7533	0.05309969467675561	0.000267;0.0076;0.00782;0.0271	UP000183002_1077947;UP000061184_1792307;UP000030960_561184;UP000001172_235909	0.29;0.237;0.403;0.37
Bacteria	A	GO:0018130	BP	heterocycle biosynthetic process	23	7533	0.3053232443913448	1.45e-06;3.17e-05;5.03e-05;0.000257;0.000327;0.000699;0.000812;0.00204;0.00266;0.004;0.0062;0.00812;0.00835;0.0124;0.0129;0.0198;0.0246;0.0284;0.0284;0.0287;0.0297;0.0325;0.0451	UP000503447_2774151;UP000548632_1653858;UP000003688_320771;UP000186541_1799658;UP000214646_1908690;UP000509596_2682137;UP000522138_1898112;UP000248021_28210;UP000253903_1389005;UP000001176_272568;UP000186308_526;UP000185014_1185650;UP000004972_221359;UP000530268_1563671;UP000305723_2572036;UP000198672_61595;UP000199006_29563;UP000222564_1383067;UP000272908_254356;UP000253968_1389004;UP000236108_1…	4.361;6.844;3.728;4.302;3.3;5.022;8.065;3.469;4.312;5.024;5.847;1.834;6.734;4.978;5.144;7.512;5.713;4.304;5.583;5.517;5.37;5.522;4.457
Bacteria	A	GO:0019438	BP	aromatic compound biosynthetic process	15	7533	0.1991238550378335	6.39e-06;1.31e-05;3.84e-05;4.88e-05;0.000224;0.00269;0.00431;0.0168;0.0174;0.0181;0.0204;0.0272;0.0349;0.038;0.0436	UP000503447_2774151;UP000003688_320771;UP000548632_1653858;UP000214646_1908690;UP000186541_1799658;UP000509596_2682137;UP000185014_1185650;UP000001176_272568;UP000522138_1898112;UP000253968_1389004;UP000222564_1383067;UP000248021_28210;UP000305723_2572036;UP000010366_1173020;UP000051771_1736544	4.233;3.558;6.459;3.241;4.272;4.742;1.729;4.68;7.725;5.292;4.183;3.454;4.766;3.869;3.589
Bacteria	A	GO:1901362	BP	organic cyclic compound biosynthetic process	27	7533	0.35842293906810035	5.87e-06;2.91e-05;3.3e-05;4.53e-05;0.000357;0.00106;0.00203;0.00357;0.00392;0.00395;0.00871;0.00884;0.0104;0.0131;0.0144;0.0144;0.0168;0.0175;0.0177;0.0196;0.0219;0.027;0.0287;0.0292;0.0414;0.0443;0.0481	UP000503447_2774151;UP000548632_1653858;UP000214646_1908690;UP000003688_320771;UP000186541_1799658;UP000522138_1898112;UP000509596_2682137;UP000588098_1042984;UP000248021_28210;UP000252839_1510197;UP000253903_1389005;UP000185014_1185650;UP000222564_1383067;UP000004972_221359;UP000033423_29290;UP000305723_2572036;UP000477722_2711219;UP000198539_564137;UP000253968_1389004;UP000305282_2699483;UP0005…	4.489;7.158;3.418;3.866;4.361;8.489;5.247;4.565;3.649;5.66;4.562;1.929;4.517;7.073;4.095;5.38;5.055;5.822;5.766;4.678;5.215;6.065;5.341;5.595;5.814;4.411;3.29
Bacteria	A	GO:0008308	MF	voltage-gated monoatomic anion channel activity	7	7533	0.0929244656843223	0.00534;0.00792;0.0114;0.0205;0.0224;0.0391;0.0405	UP000001203_43989;UP000184315_671072;UP000001191_63737;UP000054693_40335;UP000001511_551115;UP000051445_1423746;UP000001425_1111708	0.057;0.051;0.076;0.102;0.082;0.183;0.086
Bacteria	A	GO:0005247	MF	voltage-gated chloride channel activity	7	7533	0.0929244656843223	0.00534;0.00792;0.0114;0.0205;0.0224;0.0391;0.0405	UP000001203_43989;UP000184315_671072;UP000001191_63737;UP000054693_40335;UP000001511_551115;UP000051445_1423746;UP000001425_1111708	0.057;0.051;0.076;0.102;0.082;0.183;0.086
Bacteria	A	GO:0022832	MF	voltage-gated channel activity	5	7533	0.0663746183459445	0.0205;0.0224;0.0313;0.0335;0.0391	UP000054693_40335;UP000001511_551115;UP000184315_671072;UP000001191_63737;UP000051445_1423746	0.102;0.082;0.068;0.091;0.183
Bacteria	A	GO:0005244	MF	voltage-gated monoatomic ion channel activity	5	7533	0.0663746183459445	0.0205;0.0224;0.0313;0.0335;0.0391	UP000054693_40335;UP000001511_551115;UP000184315_671072;UP000001191_63737;UP000051445_1423746	0.102;0.082;0.068;0.091;0.183
Bacteria	A	GO:0015267	MF	channel activity	44	7533	0.5840966414443117	1.8e-06;2e-06;3.91e-06;7.27e-05;0.000132;0.000138;0.000215;0.000461;0.00048;0.000599;0.000706;0.000828;0.000961;0.000969;0.00175;0.00283;0.00417;0.00489;0.00581;0.00643;0.0075;0.00825;0.00827;0.00914;0.0106;0.0111;0.0117;0.0134;0.0149;0.0159;0.0174;0.0177;0.0178;0.0196;0.0247;0.0258;0.0269;0.0322;0.0356;0.0364;0.0386;0.0429;0.046;0.048	UP000001203_43989;UP000030856_2340;UP000010378_28072;UP000217919_1973480;UP000009319_1211777;UP000249499_2041385;UP000295763_1521931;UP000218621_2005462;UP000023788_1144669;UP000009381_367336;UP000010477_1170562;UP000010483_292563;UP000276103_447716;UP000194922_1934309;UP000217895_1973484;UP000092649_505341;UP000218238_987040;UP000547048_2726738;UP000193307_658057;UP000010471_1173027;UP000199253_…	0.993;0.979;0.537;0.476;0.503;0.687;0.99;0.589;0.918;0.894;0.602;1.024;0.561;0.672;0.689;0.898;0.688;0.571;0.735;0.719;0.503;0.409;1.048;0.882;0.738;0.564;0.483;0.572;0.566;1.588;0.589;0.919;0.472;0.558;0.537;0.634;0.611;0.536;0.479;0.737;0.496;0.757;0.662;0.364
Bacteria	A	GO:0005216	MF	monoatomic ion channel activity	11	7533	0.14602416036107793	4.93e-06;0.000455;0.00195;0.00288;0.0043;0.00842;0.00992;0.0174;0.0315;0.0335;0.038	UP000001203_43989;UP000010378_28072;UP000217919_1973480;UP000008204_41431;UP000218621_2005462;UP000010477_1170562;UP000282985_2487017;UP000276103_447716;UP000023541_1317122;UP000009319_1211777;UP000290974_2005461	0.802;0.371;0.318;0.6;0.358;0.383;0.413;0.387;0.418;0.393;0.37
Bacteria	A	GO:0034220	BP	monoatomic ion transmembrane transport	17	7533	0.22567370237621134	1.82e-09;2.67e-05;3.8e-05;0.000462;0.000543;0.00528;0.00601;0.0093;0.0136;0.0137;0.018;0.0223;0.0311;0.0334;0.0392;0.0476;0.0477	UP000501139_1936990;UP000192042_1325564;UP000001203_43989;UP000033607_1637645;UP000007374_1231190;UP000282985_2487017;UP000010480_755178;UP000321094_57032;UP000176050_1850246;UP000184050_1168035;UP000594468_2710758;UP000530268_1563671;UP000030856_2340;UP000321291_496057;UP000184232_683124;UP000494363_627669;UP000294826_2552945	1.647;1.374;2.157;1.45;1.639;1.416;2.255;1.411;1.629;1.316;1.042;1.528;2.56;1.033;1.69;1.403;1.73
Bacteria	A	GO:1902600	BP	proton transmembrane transport	7	7533	0.0929244656843223	0.000319;0.00106;0.00871;0.0253;0.0305;0.0358;0.0482	UP000294826_2552945;UP000001203_43989;UP000321291_496057;UP000023541_1317122;UP000295499_425511;UP000256629_1461338;UP000326994_2494560	0.674;0.725;0.418;0.397;0.429;0.506;0.505
Bacteria	A	GO:0046933	MF	proton-transporting ATP synthase activity, rotational mechanism	1	7533	0.013274923669188903	0.00317	UP000001203_43989	0.305
Bacteria	A	GO:0046034	BP	ATP metabolic process	1	7533	0.013274923669188903	0.00317	UP000001203_43989	0.305
Bacteria	A	GO:0015986	BP	proton motive force-driven ATP synthesis	1	7533	0.013274923669188903	0.00317	UP000001203_43989	0.305
Bacteria	A	GO:0015252	MF	proton channel activity	1	7533	0.013274923669188903	0.00317	UP000001203_43989	0.305
Bacteria	A	GO:0006754	BP	ATP biosynthetic process	1	7533	0.013274923669188903	0.00317	UP000001203_43989	0.305
Bacteria	A	GO:0009206	BP	purine ribonucleoside triphosphate biosynthetic process	1	7533	0.013274923669188903	0.00445	UP000001203_43989	0.325
Bacteria	A	GO:0009205	BP	purine ribonucleoside triphosphate metabolic process	1	7533	0.013274923669188903	0.00445	UP000001203_43989	0.325
Bacteria	A	GO:0009145	BP	purine nucleoside triphosphate biosynthetic process	1	7533	0.013274923669188903	0.00445	UP000001203_43989	0.325
Bacteria	A	GO:0015078	MF	proton transmembrane transporter activity	9	7533	0.11947431302270012	0.00086;0.00557;0.0128;0.0203;0.0209;0.0218;0.0253;0.0316;0.0397	UP000294826_2552945;UP000001203_43989;UP000321291_496057;UP000568839_549000;UP000035704_84022;UP000295499_425511;UP000023541_1317122;UP000196559_1965649;UP000013520_767817	0.557;0.592;0.443;0.51;0.417;0.407;0.397;0.353;0.394
Bacteria	A	GO:0009144	BP	purine nucleoside triphosphate metabolic process	2	7533	0.026549847338377806	0.00609;0.0497	UP000001203_43989;UP000037054_1705388	0.344;0.218
Bacteria	A	GO:0005261	MF	monoatomic cation channel activity	1	7533	0.013274923669188903	0.00609	UP000001203_43989	0.344
Bacteria	A	GO:0009201	BP	ribonucleoside triphosphate biosynthetic process	1	7533	0.013274923669188903	0.00819	UP000001203_43989	0.363
Bacteria	A	GO:0009199	BP	ribonucleoside triphosphate metabolic process	1	7533	0.013274923669188903	0.00819	UP000001203_43989	0.363
Bacteria	A	GO:0009142	BP	nucleoside triphosphate biosynthetic process	1	7533	0.013274923669188903	0.0108	UP000001203_43989	0.382
Bacteria	A	GO:0098655	BP	monoatomic cation transmembrane transport	12	7533	0.15929908403026682	1.02e-09;2.34e-05;5.78e-05;0.0022;0.00544;0.0127;0.0191;0.0224;0.0226;0.0301;0.0441;0.0447	UP000501139_1936990;UP000192042_1325564;UP000007374_1231190;UP000294826_2552945;UP000594468_2710758;UP000001203_43989;UP000196559_1965649;UP000321291_496057;UP000033035_1203610;UP000321094_57032;UP000184050_1168035;UP000216176_2015558	1.461;1.23;1.348;1.29;0.938;1.451;1.109;0.713;0.941;1.008;0.951;0.861
Bacteria	A	GO:0009141	BP	nucleoside triphosphate metabolic process	1	7533	0.013274923669188903	0.018	UP000001203_43989	0.42
Bacteria	A	GO:0005254	MF	chloride channel activity	4	7533	0.05309969467675561	0.0212;0.0224;0.0313;0.0391	UP000001203_43989;UP000001511_551115;UP000184315_671072;UP000051445_1423746	0.076;0.082;0.068;0.183
Bacteria	A	GO:0006812	BP	monoatomic cation transport	16	7533	0.21239877870702245	4.32e-09;3.95e-05;9.15e-05;0.000264;0.00027;0.000879;0.00104;0.00204;0.00372;0.0116;0.0133;0.0134;0.0325;0.035;0.0429;0.0482	UP000501139_1936990;UP000253914_2283384;UP000192042_1325564;UP000321291_496057;UP000294826_2552945;UP000007374_1231190;UP000591197_2725304;UP000293347_2530453;UP000028006_1027273;UP000237608_574710;UP000321094_57032;UP000014211_1235798;UP000295499_425511;UP000001203_43989;UP000308917_1330072;UP000308430_2565930	1.554;1.753;1.326;0.787;2.111;1.867;2.561;1.12;1.798;1.871;1.497;0.876;1.137;1.661;2.021;2.527
Bacteria	A	GO:0031668	BP	cellular response to extracellular stimulus	1	7533	0.013274923669188903	0.0378	UP000001208_517418	0.222
Bacteria	A	GO:0009432	BP	SOS response	1	7533	0.013274923669188903	0.0378	UP000001208_517418	0.222
Bacteria	A	GO:0050667	BP	homocysteine metabolic process	4	7533	0.05309969467675561	0.00181;0.00273;0.0116;0.0198	UP000001325_1196322;UP000191056_225345;UP000237310_2080416;UP000245449_2169410	0.156;0.189;0.095;0.145
Bacteria	A	GO:0019346	BP	transsulfuration	4	7533	0.05309969467675561	0.00181;0.00273;0.0116;0.0198	UP000001325_1196322;UP000191056_225345;UP000237310_2080416;UP000245449_2169410	0.156;0.189;0.095;0.145
Bacteria	A	GO:0009092	BP	homoserine metabolic process	4	7533	0.05309969467675561	0.00467;0.00704;0.0116;0.0198	UP000001325_1196322;UP000191056_225345;UP000237310_2080416;UP000245449_2169410	0.19;0.231;0.095;0.145
Bacteria	A	GO:0006534	BP	cysteine metabolic process	3	7533	0.039824771007566706	0.0209;0.0249;0.0283	UP000191056_225345;UP000001325_1196322;UP000245449_2169410	0.293;0.277;0.436
Bacteria	A	GO:0050660	MF	flavin adenine dinucleotide binding	23	7533	0.3053232443913448	1.94e-06;6.22e-05;0.000116;0.000277;0.000417;0.00123;0.00135;0.0101;0.0108;0.0117;0.0122;0.0167;0.0169;0.019;0.0214;0.0216;0.0231;0.0259;0.0271;0.0356;0.0394;0.0424;0.0462	UP000019141_1429438;UP000199133_1882761;UP000531594_1456;UP000440306_2604148;UP000019140_1429439;UP000581688_394506;UP000245998_2171751;UP000067683_200991;UP000002484_298654;UP000246635_375489;UP000186950_1337886;UP000265955_2320863;UP000320776_2377;UP000001362_243159;UP000008722_670487;UP000480185_1229268;UP000377595_90975;UP000284219_66863;UP000524716_59840;UP000006265_1122247;UP000006866_57247…	1.447;1.305;1.444;2.181;1.357;0.803;2.068;1.093;1.964;0.638;1.008;2.162;1.187;0.994;1.096;1.108;1.653;0.726;0.738;2.904;0.827;1.351;1.587
Bacteria	A	GO:0006536	BP	glutamate metabolic process	4	7533	0.05309969467675561	0.00405;0.028;0.0332;0.0343	UP000008922_926569;UP000001816_190650;UP000001364_565050;UP000186895_49186	0.193;0.269;0.26;0.208
Bacteria	A	GO:0016838	MF	carbon-oxygen lyase activity, acting on phosphates	4	7533	0.05309969467675561	0.000107;0.00153;0.00636;0.0107	UP000095237_1408204;UP000027822_574376;UP000280842_133270;UP000001366_123214	0.183;0.137;0.247;0.195
Bacteria	A	GO:0016751	MF	S-succinyltransferase activity	1	7533	0.013274923669188903	0.00423	UP000001417_226900	0.057
Bacteria	A	GO:0004149	MF	dihydrolipoyllysine-residue succinyltransferase activity	1	7533	0.013274923669188903	0.00423	UP000001417_226900	0.057
Bacteria	A	GO:0016748	MF	succinyltransferase activity	1	7533	0.013274923669188903	0.0168	UP000001417_226900	0.076
Bacteria	A	GO:0016417	MF	S-acyltransferase activity	15	7533	0.1991238550378335	2.82e-07;2.14e-06;2.52e-06;0.00376;0.0133;0.0137;0.0168;0.0173;0.0258;0.0314;0.0369;0.0371;0.0376;0.0394;0.0476	UP000032266_1445510;UP000221011_1616117;UP000019277_909613;UP000528457_570281;UP000471755_2529384;UP000005723_667129;UP000001417_226900;UP000255382_574;UP000216176_2015558;UP000270973_2268026;UP000008148_290338;UP000281474_2338552;UP000217500_1462730;UP000273022_342950;UP000037600_1513271	0.457;0.32;0.454;0.119;0.064;0.098;0.076;0.089;0.099;0.05;0.08;0.073;0.257;0.078;0.086
Bacteria	A	GO:0022829	MF	wide pore channel activity	8	7533	0.10619938935351123	3.24e-08;0.000362;0.00123;0.00678;0.0147;0.0159;0.0193;0.0334	UP000030856_2340;UP000295763_1521931;UP000001423_74547;UP000023788_1144669;UP000242432_1123324;UP000193432_1603038;UP000006457_1095749;UP000323300_335020	0.339;0.356;0.177;0.153;0.564;0.253;0.276;0.115
Bacteria	A	GO:0015288	MF	porin activity	8	7533	0.10619938935351123	3.24e-08;0.000362;0.00123;0.00678;0.0147;0.0159;0.0193;0.0334	UP000030856_2340;UP000295763_1521931;UP000001423_74547;UP000023788_1144669;UP000242432_1123324;UP000193432_1603038;UP000006457_1095749;UP000323300_335020	0.339;0.356;0.177;0.153;0.564;0.253;0.276;0.115
Bacteria	A	GO:0008643	BP	carbohydrate transport	14	7533	0.1858489313686446	5.62e-05;0.00738;0.00763;0.0137;0.018;0.0186;0.0209;0.0213;0.0251;0.0332;0.0346;0.0392;0.0469;0.0498	UP000516404_396015;UP000182508_439219;UP000199300_872970;UP000232230_215578;UP000263943_2293325;UP000051568_319652;UP000035704_84022;UP000014155_1195236;UP000269374_2419773;UP000182569_1552;UP000005444_701521;UP000005953_314283;UP000001423_74547;UP000018550_1276258	0.743;1.858;2.966;2.759;0.442;4.541;0.417;5.187;1.476;1.047;1.652;0.897;0.424;2.52
Bacteria	A	GO:0008238	MF	exopeptidase activity	87	7533	1.1549183592194345	1.38e-07;2.74e-05;7.1e-05;9.91e-05;0.000113;0.000408;0.000455;0.000572;0.000667;0.000722;0.000947;0.000962;0.00102;0.00107;0.00116;0.002;0.00203;0.00206;0.00229;0.0023;0.0025;0.00343;0.00404;0.00425;0.00448;0.00483;0.00513;0.00566;0.00585;0.0062;0.00643;0.00645;0.00688;0.00691;0.00709;0.00745;0.00766;0.00882;0.00906;0.00963;0.0102;0.0103;0.0105;0.0115;0.0122;0.0126;0.0129;0.0144;0.0147;0.0166;0.0…	UP000585836_67293;UP000558192_298708;UP000015001_1283301;UP000006056_926566;UP000199229_582675;UP000578112_1868;UP000306628_1642303;UP000232070_2020325;UP000290253_1560006;UP000579153_882448;UP000006735_291331;UP000295319_2485105;UP000052052_344882;UP000239209_439699;UP000576393_1260955;UP000198339_436663;UP000037991_1592327;UP000321164_2600577;UP000246058_2202828;UP000076116_1653480;UP000253251_…	0.808;1.896;0.755;0.991;0.83;0.705;0.574;0.692;1.458;0.691;0.844;1.06;0.866;0.634;0.788;0.983;0.635;0.632;0.793;0.784;0.913;0.651;1.062;0.82;0.764;0.565;0.606;0.505;0.593;1.026;0.583;0.692;0.787;0.623;1.184;0.502;0.663;0.471;1.295;0.814;0.569;0.418;0.824;0.882;0.645;0.614;0.839;0.549;1.049;1.014;0.848;0.486;0.723;0.996;0.598;1.14;0.684;0.908;0.58;0.902;0.653;0.629;0.59;0.756;0.591;1.017;0.499;0.4…
Bacteria	A	GO:0004177	MF	aminopeptidase activity	9	7533	0.11947431302270012	1.43e-05;0.000357;0.000493;0.00675;0.00912;0.0141;0.0259;0.0285;0.0491	UP000076116_1653480;UP000281963_1522757;UP000015001_1283301;UP000054804_1765722;UP000195880_67267;UP000001444_680198;UP000515312_2763107;UP000095403_463642;UP000253251_2072505	0.495;0.355;0.278;0.25;0.26;0.207;0.312;0.455;0.41
Bacteria	A	GO:0006508	BP	proteolysis	175	7533	2.3231116421080578	2.25e-09;2.58e-09;2.31e-08;2.48e-08;9.29e-07;1.18e-06;1.31e-06;2.05e-06;2.9e-06;3.47e-06;7.36e-06;9.13e-06;1e-05;1.5e-05;1.68e-05;2.63e-05;3.26e-05;3.52e-05;4.53e-05;4.54e-05;5.28e-05;5.8e-05;6.3e-05;6.7e-05;6.93e-05;6.93e-05;7.52e-05;7.89e-05;9.96e-05;0.000116;0.000132;0.000133;0.000133;0.000134;0.000202;0.000238;0.00024;0.000337;0.000338;0.000341;0.000349;0.000353;0.000356;0.000421;0.000458;0.0…	UP000199051_155974;UP000092598_1915;UP000199651_504798;UP000019225_1449976;UP000317881_284043;UP000236178_2058924;UP000061569_69;UP000063699_860235;UP000199063_1196353;UP000051728_1736489;UP000326179_2662397;UP000186700_1718947;UP000008043_1214101;UP000275308_2485143;UP000578819_1282883;UP000542368_2723084;UP000232157_2020326;UP000053260_909626;UP000198415_52697;UP000245455_2200760;UP000037738_15…	2.872;2.054;2.947;2.177;2.035;1.982;2.956;2.174;2.247;2.884;2.246;2.028;1.882;1.91;2.725;3.398;1.761;1.713;1.909;2.036;2.024;2.06;1.856;1.587;2.004;2.173;2.137;1.995;1.566;3.055;1.952;2.553;2.525;2.4;2.018;1.886;1.961;1.822;2.628;2.473;2.113;1.943;1.813;1.992;1.951;2.027;1.935;1.808;1.736;1.502;1.784;1.676;2.859;1.879;2.264;1.934;1.823;1.653;2.263;1.968;2.137;2.249;2.328;1.992;1.855;2.012;1.585;2…
Bacteria	A	GO:0008237	MF	metallopeptidase activity	76	7533	1.0088941988583566	4.05e-07;7.76e-06;1.4e-05;5.85e-05;0.000126;0.000167;0.000179;0.000215;0.000281;0.000571;0.000606;0.000867;0.000878;0.00122;0.0016;0.00178;0.00191;0.00244;0.00256;0.00264;0.00332;0.00347;0.00358;0.00387;0.00402;0.00493;0.00558;0.00623;0.00657;0.00768;0.00784;0.00786;0.00837;0.00884;0.0111;0.012;0.012;0.0131;0.0135;0.0145;0.0179;0.0186;0.0186;0.0187;0.0191;0.0202;0.0203;0.0214;0.0219;0.0238;0.0245…	UP000059542_1411621;UP000061569_69;UP000318416_285545;UP000582837_1639882;UP000051728_1736489;UP000186379_1703924;UP000305398_2502781;UP000189843_1955620;UP000037838_1523422;UP000558192_298708;UP000068029_1725411;UP000051829_1736486;UP000013541_649831;UP000240429_2109333;UP000051815_1736462;UP000316747_412689;UP000006056_926566;UP000059956_1484118;UP000037738_1519490;UP000051738_1736549;UP0002361…	1.907;1.269;0.874;1.328;1.407;0.867;1.683;1.649;1.239;1.252;0.814;0.888;0.804;0.711;1.258;0.95;1.042;1.343;0.766;1.53;0.743;0.961;0.86;1.227;0.743;1.038;1.252;1.131;0.816;1.043;0.768;1.298;0.865;1.538;1.499;1.75;0.728;0.83;1.233;1.151;1.386;0.906;0.672;1.516;1.131;1.68;0.783;0.97;1.749;0.705;1.313;1.486;1.43;1.066;0.822;0.754;0.641;1.334;1.16;0.698;0.97;0.796;0.846;0.808;0.934;0.678;1.293;1.378;1…
Bacteria	A	GO:0044272	BP	sulfur compound biosynthetic process	16	7533	0.21239877870702245	4.48e-10;0.000581;0.000688;0.000794;0.00114;0.00282;0.00471;0.00984;0.0109;0.0112;0.0154;0.0184;0.0187;0.0201;0.0217;0.0289	UP000035957_999898;UP000001933_56780;UP000216752_1123289;UP000014944_33025;UP000050326_36849;UP000001938_321332;UP000049855_2378;UP000239589_2052836;UP000185860_454136;UP000075994_1823759;UP000001511_551115;UP000290287_1278244;UP000199326_1172182;UP000195424_1965642;UP000004754_887929;UP000196053_1679721	1.642;1.113;1.207;1.346;1.498;1.129;0.99;0.851;0.667;1.235;0.96;0.873;0.594;1.107;1.313;1.318
Bacteria	A	GO:1902476	BP	chloride transmembrane transport	3	7533	0.039824771007566706	0.0224;0.0313;0.0391	UP000001511_551115;UP000184315_671072;UP000051445_1423746	0.082;0.068;0.183
Bacteria	A	GO:0006821	BP	chloride transport	3	7533	0.039824771007566706	0.0224;0.0313;0.0391	UP000001511_551115;UP000184315_671072;UP000051445_1423746	0.082;0.068;0.183
Bacteria	A	GO:0016616	MF	oxidoreductase activity, acting on the CH-OH group of donors, NAD or NADP as acceptor	13	7533	0.17257400769945574	2.79e-05;0.000546;0.00323;0.00672;0.016;0.02;0.0267;0.0297;0.0313;0.0348;0.0368;0.0377;0.0382	UP000001549_2716812;UP000187735_1891926;UP000294702_203482;UP000009315_1121428;UP000199013_1839754;UP000275054_2483814;UP000316095_2527969;UP000002671_227377;UP000191808_1564506;UP000319143_2528016;UP000001629_153948;UP000215027_1806508;UP000201838_1470561	1.329;1.345;1.493;0.953;1.026;2.415;1.549;1.436;1.408;1.453;1.091;0.964;2.568
Bacteria	A	GO:0042879	MF	aldonate transmembrane transporter activity	2	7533	0.026549847338377806	0.0356;0.0477	UP000007966_218491;UP000001572_293826	0.09;0.09
Bacteria	A	GO:0042873	BP	aldonate transmembrane transport	2	7533	0.026549847338377806	0.0356;0.0477	UP000007966_218491;UP000001572_293826	0.09;0.09
Bacteria	A	GO:0035429	BP	gluconate transmembrane transport	2	7533	0.026549847338377806	0.0356;0.0477	UP000007966_218491;UP000001572_293826	0.09;0.09
Bacteria	A	GO:0015128	MF	gluconate transmembrane transporter activity	2	7533	0.026549847338377806	0.0356;0.0477	UP000007966_218491;UP000001572_293826	0.09;0.09
Bacteria	A	GO:0004312	MF	fatty acid synthase activity	1	7533	0.013274923669188903	0.00149	UP000001584_83332	0.426
Bacteria	A	GO:0052572	BP	response to host immune response	1	7533	0.013274923669188903	0.0147	UP000001584_83332	4.155
Bacteria	A	GO:0004747	MF	ribokinase activity	1	7533	0.013274923669188903	0.0083	UP000001702_706191	0.118
Bacteria	A	GO:0034219	BP	carbohydrate transmembrane transport	23	7533	0.3053232443913448	5.18e-06;4.2e-05;0.000496;0.00406;0.00456;0.00624;0.00667;0.0068;0.00853;0.00988;0.0109;0.0129;0.0134;0.0137;0.0207;0.0222;0.0283;0.029;0.0294;0.0319;0.0378;0.0436;0.0498	UP000516404_396015;UP000005953_314283;UP000182508_439219;UP000263943_2293325;UP000233343_549687;UP000199300_872970;UP000005106_641107;UP000196573_1960125;UP000001702_706191;UP000182569_1552;UP000269374_2419773;UP000510929_2737536;UP000051568_319652;UP000232230_215578;UP000035704_84022;UP000013523_86416;UP000005444_701521;UP000562464_190387;UP000008937_1042156;UP000095431_418240;UP000013097_29372;…	0.656;0.331;1.34;0.337;0.113;2.263;1.577;0.383;1.485;0.857;1.312;0.391;4.384;2.759;0.209;1.19;1.598;1.734;0.154;0.188;1.214;0.498;2.52
Bacteria	A	GO:0019303	BP	D-ribose catabolic process	1	7533	0.013274923669188903	0.0467	UP000001702_706191	0.141
Bacteria	A	GO:0006014	BP	D-ribose metabolic process	1	7533	0.013274923669188903	0.0467	UP000001702_706191	0.141
Bacteria	A	GO:0016052	BP	carbohydrate catabolic process	83	7533	1.1018186645426788	3.12e-21;9.27e-20;1.71e-15;2.26e-10;2.68e-10;2.79e-08;3.14e-08;3.87e-08;5.38e-08;9.39e-08;9.77e-08;1.81e-07;6.25e-07;2.24e-06;2.64e-06;3.41e-06;5.98e-06;1.65e-05;1.76e-05;1.96e-05;1.97e-05;3.96e-05;8.07e-05;9.27e-05;0.000144;0.000144;0.00015;0.000192;0.000195;0.000231;0.000247;0.000266;0.000355;0.000388;0.000511;0.000517;0.000525;0.000588;0.000885;0.00093;0.000935;0.00123;0.00131;0.00134;0.00159;…	UP000570361_274593;UP000326837_2650471;UP000003340_537013;UP000195568_1965604;UP000318478_2528002;UP000001822_269798;UP000323257_582686;UP000195591_302980;UP000310636_2565925;UP000317909_2528024;UP000004259_246199;UP000021369_1341156;UP000251619_1742774;UP000298324_78350;UP000187405_1920422;UP000005387_717606;UP000309033_2576905;UP000318527_1403320;UP000552097_1105145;UP000518605_1294268;UP000502…	1.565;2.793;1.664;1.768;2.752;0.928;1.273;1.342;1.3;2.094;3.842;5.178;1.276;0.847;1.372;0.958;1.332;1.395;1.305;1.166;1.092;0.812;1.442;1.388;2.906;2.391;1.277;1.525;2.885;1.027;1.365;1.262;0.898;1.227;3.679;0.434;1.006;1.195;1.579;0.982;0.853;1.051;1.145;0.894;1.063;1.292;0.96;0.65;1.014;1.467;5.099;1.051;0.834;2.137;0.848;0.831;0.92;0.878;1.241;5.753;0.86;0.935;0.571;0.83;4.566;1.266;0.828;0.55…
Bacteria	A	GO:2000895	BP	hemicellulose catabolic process	3	7533	0.039824771007566706	0.000129;0.00403;0.0415	UP000298324_78350;UP000001822_269798;UP000272729_543527	0.411;0.133;0.133
Bacteria	A	GO:0045493	BP	xylan catabolic process	3	7533	0.039824771007566706	0.000129;0.00403;0.0415	UP000298324_78350;UP000001822_269798;UP000272729_543527	0.411;0.133;0.133
Bacteria	A	GO:0045491	BP	xylan metabolic process	3	7533	0.039824771007566706	0.000129;0.00403;0.0415	UP000298324_78350;UP000001822_269798;UP000272729_543527	0.411;0.133;0.133
Bacteria	A	GO:0044347	BP	cell wall polysaccharide catabolic process	3	7533	0.039824771007566706	0.000129;0.00403;0.0415	UP000298324_78350;UP000001822_269798;UP000272729_543527	0.411;0.133;0.133
Bacteria	A	GO:0044036	BP	cell wall macromolecule metabolic process	2	7533	0.026549847338377806	0.000129;0.00403	UP000298324_78350;UP000001822_269798	0.411;0.133
Bacteria	A	GO:0016998	BP	cell wall macromolecule catabolic process	2	7533	0.026549847338377806	0.000129;0.00403	UP000298324_78350;UP000001822_269798	0.411;0.133
Bacteria	A	GO:0010410	BP	hemicellulose metabolic process	3	7533	0.039824771007566706	0.000129;0.00403;0.0415	UP000298324_78350;UP000001822_269798;UP000272729_543527	0.411;0.133;0.133
Bacteria	A	GO:0010383	BP	cell wall polysaccharide metabolic process	3	7533	0.039824771007566706	0.000129;0.00403;0.0415	UP000298324_78350;UP000001822_269798;UP000272729_543527	0.411;0.133;0.133
Bacteria	A	GO:0022900	BP	electron transport chain	37	7533	0.49117217575998934	5.31e-17;1.65e-11;2.92e-11;5.26e-07;6.26e-07;1.92e-06;3.91e-06;5e-06;8.27e-06;3.21e-05;6.86e-05;8.1e-05;9.78e-05;0.000204;0.000208;0.000428;0.000455;0.000482;0.000539;0.000651;0.00183;0.00206;0.00211;0.00232;0.00444;0.0114;0.0117;0.0122;0.0133;0.0141;0.0165;0.0319;0.0354;0.0413;0.0428;0.0428;0.0476	UP000214646_1908690;UP000319576_2528023;UP000317648_2528010;UP000010798_886293;UP000076318_1632864;UP000485840_2052164;UP000186309_1387353;UP000005824_497964;UP000317909_2528024;UP000315700_2527983;UP000076365_1636152;UP000321577_748831;UP000590740_48466;UP000319383_2527995;UP000318741_2527989;UP000187735_1891926;UP000280296_2080755;UP000293567_2026800;UP000001887_530564;UP000324233_406548;UP0003…	1.195;2.122;2.602;1.894;2.047;1.994;1.967;2.058;2.003;1.947;2.002;2.352;2.689;1.815;1.882;2.134;2.096;1.864;2.123;1.421;1.356;2.437;0.93;0.821;1.375;1.797;2.205;1.819;1.479;1.215;1.565;1.636;1.467;1.351;1.589;1.361;1.181
Bacteria	A	GO:0020037	MF	heme binding	31	7533	0.411522633744856	5.08e-15;5.12e-12;9.29e-11;1.91e-08;3.27e-08;6.51e-07;2.35e-06;3.55e-06;5.45e-06;9.33e-06;3.29e-05;3.3e-05;0.000149;0.000244;0.000286;0.000379;0.000383;0.000498;0.000573;0.00077;0.00084;0.00195;0.00205;0.00281;0.00702;0.00846;0.0107;0.0134;0.0277;0.0456;0.0498	UP000214646_1908690;UP000319576_2528023;UP000317648_2528010;UP000485840_2052164;UP000317909_2528024;UP000076318_1632864;UP000076365_1636152;UP000187735_1891926;UP000010798_886293;UP000326837_2650471;UP000005824_497964;UP000315700_2527983;UP000464378_692036;UP000318478_2528002;UP000280296_2080755;UP000320496_2528026;UP000315017_2528021;UP000186309_1387353;UP000324233_406548;UP000321577_748831;UP00…	1.048;1.831;2.342;1.763;1.475;1.678;1.621;1.887;1.628;1.049;1.954;1.564;1.474;0.903;1.791;1.878;2.179;1.739;1.098;2.196;1.105;1.234;1.673;2.445;1.472;1.384;1.719;0.722;1.95;0.787;1.737
Bacteria	A	GO:0010181	MF	FMN binding	12	7533	0.15929908403026682	2.02e-06;6.49e-06;1.03e-05;2.5e-05;3e-05;0.000764;0.0025;0.00977;0.0104;0.0134;0.027;0.0324	UP000199483_1855342;UP000472580_2565572;UP000247612_1034346;UP000003639_411467;UP000005835_742823;UP000271003_2494234;UP000192328_1898207;UP000266091_2259133;UP000014400_1203554;UP000001946_138119;UP000051845_1423733;UP000005709_553220	0.786;1.67;1.183;0.75;1.16;2.273;0.664;1.456;1.839;0.718;0.824;0.281
Bacteria	A	GO:0004175	MF	endopeptidase activity	100	7533	1.32749236691889	3.33e-12;8.03e-10;8.49e-10;7.74e-08;1.59e-07;2.12e-06;2.14e-06;4.15e-06;4.43e-06;8.71e-06;2.06e-05;2.27e-05;5.84e-05;6.06e-05;6.32e-05;9.4e-05;0.000117;0.000141;0.000158;0.000199;0.000252;0.000282;0.000381;0.0004;0.000424;0.000584;0.000591;0.000834;0.000874;0.000979;0.00101;0.00102;0.00118;0.0014;0.00146;0.00146;0.00168;0.0018;0.00194;0.00204;0.00231;0.00288;0.00315;0.00339;0.00351;0.00366;0.0047…	UP000019225_1449976;UP000199651_504798;UP000199051_155974;UP000272729_543527;UP000063699_860235;UP000277671_589240;UP000275308_2485143;UP000007170_1133850;UP000185696_485602;UP000239203_155976;UP000092598_1915;UP000013968_129921;UP000198280_235986;UP000030658_345341;UP000325787_103733;UP000305778_2571141;UP000181951_310780;UP000078429_1825094;UP000552097_1105145;UP000199063_1196353;UP000037758_15…	1.425;1.868;1.98;1.559;1.305;1.12;1.207;1.017;1.377;1.486;1.086;1.25;1.211;1.212;1.152;0.89;1.159;1.098;1.11;1.145;1.243;1.587;1.08;1.068;1.41;1.651;1.505;1.102;1.065;0.974;0.934;1.071;1.528;1.18;1.183;1.194;1.092;1.368;0.937;1.449;1.11;0.88;1.104;1.133;1.065;1.134;1.26;1.126;1.208;1.088;1.144;1.07;1.167;1.149;1.114;0.97;1.771;1.048;0.917;1.121;1.312;1.131;0.959;0.978;0.91;0.993;1.083;1.458;0.928…
Bacteria	A	GO:0015294	MF	solute:monoatomic cation symporter activity	6	7533	0.07964954201513341	1.79e-06;2.74e-06;0.000568;0.0269;0.0377;0.0395	UP000253914_2283384;UP000233343_549687;UP000001986_441771;UP000034166_1408103;UP000198619_84698;UP000013523_86416	0.761;0.245;0.446;0.255;0.204;0.135
Bacteria	A	GO:0005416	MF	amino acid:monoatomic cation symporter activity	3	7533	0.039824771007566706	0.000762;0.00349;0.00371	UP000253914_2283384;UP000001986_441771;UP000184035_1533	0.562;0.279;0.159
Bacteria	A	GO:0005343	MF	organic acid:sodium symporter activity	3	7533	0.039824771007566706	0.000762;0.00349;0.00371	UP000253914_2283384;UP000001986_441771;UP000184035_1533	0.562;0.279;0.159
Bacteria	A	GO:0005283	MF	amino acid:sodium symporter activity	3	7533	0.039824771007566706	0.000762;0.00349;0.00371	UP000253914_2283384;UP000001986_441771;UP000184035_1533	0.562;0.279;0.159
Bacteria	A	GO:0015293	MF	symporter activity	3	7533	0.039824771007566706	6.87e-05;0.000111;0.00418	UP000253914_2283384;UP000233343_549687;UP000001986_441771	1.224;0.377;0.641
Bacteria	A	GO:0015370	MF	solute:sodium symporter activity	3	7533	0.039824771007566706	5.77e-07;0.00545;0.00923	UP000253914_2283384;UP000001986_441771;UP000184035_1533	0.662;0.306;0.198
Bacteria	A	GO:0015081	MF	sodium ion transmembrane transporter activity	4	7533	0.05309969467675561	8.6e-07;0.00545;0.00923;0.0462	UP000253914_2283384;UP000001986_441771;UP000184035_1533;UP000018100_1262909	0.695;0.306;0.198;0.13
Bacteria	A	GO:0006814	BP	sodium ion transport	6	7533	0.07964954201513341	1.25e-06;0.00545;0.00792;0.0175;0.0184;0.0214	UP000253914_2283384;UP000001986_441771;UP000591197_2725304;UP000182135_1529;UP000184035_1533;UP000028006_1027273	0.728;0.306;0.889;0.389;0.238;0.431
Bacteria	A	GO:1905039	BP	carboxylic acid transmembrane transport	2	7533	0.026549847338377806	0.00763;0.00977	UP000253914_2283384;UP000001986_441771	0.86;0.752
Bacteria	A	GO:1903825	BP	organic acid transmembrane transport	2	7533	0.026549847338377806	0.00763;0.00977	UP000253914_2283384;UP000001986_441771	0.86;0.752
Bacteria	A	GO:0046943	MF	carboxylic acid transmembrane transporter activity	2	7533	0.026549847338377806	0.0135;0.0373	UP000253914_2283384;UP000001986_441771	0.959;0.975
Bacteria	A	GO:0004197	MF	cysteine-type endopeptidase activity	5	7533	0.0663746183459445	0.0049;0.0203;0.027;0.0306;0.0413	UP000001994_114615;UP000002526_224911;UP000199169_1860102;UP000018975_1429916;UP000198617_1882747	0.284;0.242;0.198;0.168;0.272
Bacteria	A	GO:0008234	MF	cysteine-type peptidase activity	3	7533	0.039824771007566706	0.015;0.026;0.027	UP000001994_114615;UP000199364_1520817;UP000199169_1860102	0.298;0.187;0.198
Bacteria	A	GO:0044038	BP	cell wall macromolecule biosynthetic process	8	7533	0.10619938935351123	0.00319;0.00444;0.00459;0.00993;0.0195;0.0296;0.0307;0.04	UP000199484_1884352;UP000199229_582675;UP000236173_2035412;UP000320314_2590452;UP000093111_1612624;UP000325122_2609175;UP000002033_582899;UP000199449_877406	0.597;1.02;0.611;0.874;0.742;0.928;1.159;0.999
Bacteria	A	GO:0009252	BP	peptidoglycan biosynthetic process	9	7533	0.11947431302270012	0.00319;0.00444;0.00993;0.0148;0.0169;0.0195;0.0256;0.0296;0.0307	UP000199484_1884352;UP000199229_582675;UP000320314_2590452;UP000199449_877406;UP000008207_460265;UP000093111_1612624;UP000236173_2035412;UP000325122_2609175;UP000002033_582899	0.597;1.02;0.874;0.919;0.554;0.742;0.575;0.928;1.159
Bacteria	A	GO:0006024	BP	glycosaminoglycan biosynthetic process	9	7533	0.11947431302270012	0.00319;0.00444;0.00993;0.0148;0.0169;0.0195;0.0256;0.0296;0.0307	UP000199484_1884352;UP000199229_582675;UP000320314_2590452;UP000199449_877406;UP000008207_460265;UP000093111_1612624;UP000236173_2035412;UP000325122_2609175;UP000002033_582899	0.597;1.02;0.874;0.919;0.554;0.742;0.575;0.928;1.159
Bacteria	A	GO:0006023	BP	aminoglycan biosynthetic process	9	7533	0.11947431302270012	0.00319;0.00444;0.00993;0.0148;0.0169;0.0195;0.0256;0.0296;0.0307	UP000199484_1884352;UP000199229_582675;UP000320314_2590452;UP000199449_877406;UP000008207_460265;UP000093111_1612624;UP000236173_2035412;UP000325122_2609175;UP000002033_582899	0.597;1.02;0.874;0.919;0.554;0.742;0.575;0.928;1.159
Bacteria	A	GO:0008236	MF	serine-type peptidase activity	114	7533	1.5133412982875347	1.4e-08;1.58e-08;1.05e-07;2.48e-07;1.34e-06;2.11e-06;4.79e-06;8.77e-06;1.1e-05;1.26e-05;1.83e-05;2.27e-05;3.51e-05;5.82e-05;8.83e-05;9.14e-05;0.000104;0.000114;0.000139;0.000139;0.00015;0.000169;0.000205;0.000215;0.000324;0.000408;0.000433;0.000517;0.00059;0.000681;0.000682;0.000784;0.000789;0.000861;0.0009;0.000947;0.00102;0.00103;0.00136;0.00142;0.00157;0.0017;0.00187;0.00188;0.0021;0.00237;0.0…	UP000199651_504798;UP000019225_1449976;UP000275308_2485143;UP000063699_860235;UP000092598_1915;UP000076116_1653480;UP000199063_1196353;UP000217715_934019;UP000277671_589240;UP000533598_43355;UP000199051_155974;UP000272729_543527;UP000061018_278992;UP000198280_235986;UP000188617_1933778;UP000244201_1535768;UP000400924_565072;UP000181951_310780;UP000198812_1855349;UP000305778_2571141;UP000061569_69…	1.686;1.14;0.968;1.206;0.899;1.472;1.033;0.875;0.918;1.564;1.481;1.305;0.846;1.072;0.973;1.023;0.814;1.067;0.898;0.757;1.487;0.92;1.045;1.162;1.001;0.889;1.076;1.042;0.965;0.936;1.13;0.94;0.833;0.851;0.905;1.35;1.18;0.801;1.0;0.786;0.844;1.202;0.698;1.033;0.903;0.869;1.05;1.158;0.855;0.955;1.035;0.907;1.111;1.139;0.995;1.039;1.456;0.85;1.139;0.9;0.877;0.831;1.141;1.213;1.248;0.885;1.085;1.07;1.21…
Bacteria	A	GO:1901566	BP	organonitrogen compound biosynthetic process	44	7533	0.5840966414443117	7.96e-06;1.07e-05;2.44e-05;5.66e-05;0.000102;0.000114;0.000664;0.00109;0.00134;0.00156;0.00263;0.00291;0.00333;0.00344;0.00384;0.00394;0.00402;0.00412;0.00514;0.00517;0.00549;0.00746;0.00832;0.0107;0.012;0.0153;0.0157;0.0162;0.0179;0.0181;0.019;0.0194;0.0215;0.0231;0.0233;0.0246;0.0259;0.0263;0.0272;0.0336;0.0439;0.0455;0.0476;0.049	UP000222564_1383067;UP000236108_1978229;UP000182608_1916956;UP000004972_221359;UP000035957_999898;UP000009315_1121428;UP000185014_1185650;UP000548632_1653858;UP000290974_2005461;UP000248021_28210;UP000006135_990288;UP000245977_1871111;UP000290287_1278244;UP000013520_767817;UP000002217_485916;UP000253606_2211140;UP000093314_1880991;UP000004836_1220535;UP000199484_1884352;UP000010473_111780;UP00018…	7.851;8.968;13.062;11.337;9.1;13.529;3.089;12.465;6.562;6.052;11.267;9.901;7.754;9.413;9.686;4.882;6.846;15.873;4.924;8.061;7.599;8.423;14.16;10.805;8.958;9.86;5.685;7.314;6.621;6.719;8.57;10.091;6.931;10.185;9.383;8.068;5.832;9.288;15.232;8.271;8.029;10.825;12.795;15.238
Bacteria	A	GO:0070279	MF	vitamin B6 binding	3	7533	0.039824771007566706	7e-05;0.0141;0.0312	UP000185014_1185650;UP000030301_1494608;UP000002255_446471	0.38;0.944;0.668
Bacteria	A	GO:0030170	MF	pyridoxal phosphate binding	3	7533	0.039824771007566706	7e-05;0.0141;0.0312	UP000185014_1185650;UP000030301_1494608;UP000002255_446471	0.38;0.944;0.668
Bacteria	A	GO:0016054	BP	organic acid catabolic process	41	7533	0.544271870436745	0.000436;0.000477;0.00165;0.00281;0.00292;0.00423;0.00626;0.00709;0.00772;0.00806;0.00819;0.00824;0.00871;0.0162;0.0196;0.02;0.0221;0.0236;0.0241;0.0251;0.0266;0.0267;0.0287;0.0292;0.0309;0.0313;0.0335;0.0338;0.0357;0.037;0.0395;0.0398;0.0408;0.0408;0.042;0.045;0.0467;0.0474;0.0478;0.0489;0.0492	UP000030826_370622;UP000070688_686597;UP000183299_576117;UP000239872_2077091;UP000093137_1841654;UP000092695_1548547;UP000059673_1695218;UP000246569_886464;UP000191257_147645;UP000480297_2681465;UP000014012_1315976;UP000318801_2590451;UP000217076_83401;UP000186917_477680;UP000093391_1789224;UP000078507_36856;UP000316225_384678;UP000199729_63;UP000414233_1537710;UP000049983_311410;UP000008130_9919…	0.853;1.183;0.807;0.693;0.88;1.178;0.591;0.987;0.749;0.458;1.007;1.092;0.685;0.517;0.869;1.021;1.047;0.766;1.507;1.181;1.056;0.972;0.944;0.934;0.77;1.38;1.539;0.811;0.77;1.306;1.054;0.996;0.66;1.011;0.865;0.841;0.979;1.474;0.905;0.795;0.954
Bacteria	A	GO:0004252	MF	serine-type endopeptidase activity	88	7533	1.1681932828886235	1.73e-10;4.12e-10;5.73e-09;1.69e-07;7e-07;1.06e-06;1.19e-06;4.33e-06;5.47e-06;5.87e-06;7.63e-06;9.45e-06;1.42e-05;2.11e-05;3.01e-05;3.26e-05;4.19e-05;6.74e-05;6.79e-05;7.24e-05;7.69e-05;0.000111;0.000119;0.000234;0.000439;0.000447;0.000598;0.000643;0.000891;0.00102;0.00103;0.00122;0.00137;0.00151;0.00171;0.00176;0.00199;0.00212;0.00222;0.00236;0.00245;0.00266;0.00354;0.00405;0.00499;0.00501;0.005…	UP000199651_504798;UP000019225_1449976;UP000063699_860235;UP000275308_2485143;UP000199051_155974;UP000294257_1872711;UP000272729_543527;UP000092598_1915;UP000188617_1933778;UP000552097_1105145;UP000277671_589240;UP000185696_485602;UP000076116_1653480;UP000217715_934019;UP000013968_129921;UP000061018_278992;UP000181951_310780;UP000533598_43355;UP000239203_155976;UP000192840_40571;UP000198280_23598…	1.473;0.9;0.969;0.875;1.285;1.152;1.087;0.712;0.79;0.824;0.796;1.033;1.238;0.704;0.87;0.685;0.781;1.17;0.986;0.956;0.865;0.829;0.81;0.838;0.849;0.702;0.622;1.04;1.048;0.827;0.636;0.92;0.741;0.767;0.847;0.844;0.593;0.638;0.641;0.805;0.847;0.624;0.627;0.588;0.713;0.612;0.685;0.741;0.693;0.929;0.886;1.18;0.883;1.372;0.844;0.79;0.698;0.75;0.653;0.509;0.808;0.742;0.762;0.998;0.68;0.979;0.663;0.995;0.7…
Bacteria	A	GO:0051538	MF	3 iron, 4 sulfur cluster binding	1	7533	0.013274923669188903	0.00346	UP000002377_635013	0.138
Bacteria	A	GO:0033748	MF	hydrogenase (acceptor) activity	1	7533	0.013274923669188903	0.00346	UP000002377_635013	0.138
Bacteria	A	GO:0009375	CC	ferredoxin hydrogenase complex	1	7533	0.013274923669188903	0.0168	UP000002377_635013	0.172
Bacteria	A	GO:0045263	CC	proton-transporting ATP synthase complex, coupling factor F(o)	4	7533	0.05309969467675561	0.00737;0.0123;0.0226;0.0268	UP000005766_91464;UP000186296_1922337;UP000002384_65393;UP000284219_66863	0.128;0.078;0.071;0.091
Bacteria	A	GO:0016668	MF	oxidoreductase activity, acting on a sulfur group of donors, NAD(P) as acceptor	1	7533	0.013274923669188903	0.0353	UP000002429_266264	0.251
Bacteria	A	GO:0004030	MF	aldehyde dehydrogenase [NAD(P)+] activity	12	7533	0.15929908403026682	0.00196;0.00477;0.0072;0.00946;0.011;0.0206;0.0321;0.033;0.0342;0.0391;0.04;0.0493	UP000220836_696760;UP000589626_1036020;UP000193307_658057;UP000588112_763782;UP000583387_2762745;UP000590749_113559;UP000572635_157465;UP000057134_1766;UP000006728_405948;UP000201613_1819565;UP000002429_266264;UP000195722_1434837	0.19;0.364;0.263;0.227;0.308;0.14;0.249;0.316;0.266;0.154;0.22;0.239
Bacteria	A	GO:0004029	MF	aldehyde dehydrogenase (NAD+) activity	8	7533	0.10619938935351123	0.000203;0.0016;0.0022;0.00372;0.0192;0.0342;0.0355;0.0411	UP000193307_658057;UP000588112_763782;UP000583387_2762745;UP000009319_1211777;UP000195722_1434837;UP000006728_405948;UP000057134_1766;UP000002429_266264	0.21;0.214;0.226;0.252;0.223;0.266;0.283;0.189
Bacteria	A	GO:0055086	BP	nucleobase-containing small molecule metabolic process	5	7533	0.0663746183459445	0.00396;0.00975;0.0135;0.032;0.0482	UP000002671_227377;UP000003835_118168;UP000055060_360412;UP000184315_671072;UP000215027_1806508	6.129;1.928;3.1;2.632;2.409
Bacteria	A	GO:0072521	BP	purine-containing compound metabolic process	4	7533	0.05309969467675561	0.00169;0.0118;0.0296;0.0449	UP000290974_2005461;UP000002671_227377;UP000305939_1227945;UP000290283_2506422	1.094;3.534;1.883;2.103
Bacteria	A	GO:0046395	BP	carboxylic acid catabolic process	21	7533	0.27877339705296694	0.00211;0.0086;0.0156;0.0159;0.0188;0.0193;0.0202;0.0223;0.0233;0.0234;0.0244;0.0256;0.0268;0.0279;0.031;0.0357;0.0414;0.0416;0.0443;0.047;0.0488	UP000092695_1548547;UP000093391_1789224;UP000032266_1445510;UP000030826_370622;UP000002703_272943;UP000243063_1245526;UP000198867_995034;UP000191257_147645;UP000414233_1537710;UP000195591_302980;UP000502608_1028752;UP000480297_2681465;UP000242999_64971;UP000239872_2077091;UP000199640_1884310;UP000186308_526;UP000318801_2590451;UP000324760_1031538;UP000433788_2664894;UP000019760_1231351;UP00018329…	1.038;0.804;0.592;0.654;0.677;1.184;0.827;0.632;1.346;0.396;0.999;0.436;0.839;0.671;0.575;0.816;0.956;1.254;0.818;0.428;0.7
Bacteria	A	GO:0035556	BP	intracellular signal transduction	6	7533	0.07964954201513341	1.22e-05;6.87e-05;8.75e-05;0.00178;0.0323;0.0372	UP000245802_114;UP000002964_631362;UP000500857_2064643;UP000010367_56110;UP000295717_127458;UP000219621_414052	2.482;3.155;4.896;4.848;3.54;3.582
Bacteria	A	GO:0000160	BP	phosphorelay signal transduction system	5	7533	0.0663746183459445	1.69e-05;0.000153;0.000162;0.000214;0.0487	UP000245802_114;UP000002964_631362;UP000500857_2064643;UP000010367_56110;UP000010478_179408	2.453;3.134;4.373;4.396;4.398
Bacteria	A	GO:0008745	MF	N-acetylmuramoyl-L-alanine amidase activity	1	7533	0.013274923669188903	0.0453	UP000003045_871571	0.378
Bacteria	A	GO:0009190	BP	cyclic nucleotide biosynthetic process	6	7533	0.07964954201513341	4.94e-07;3.86e-05;0.000348;0.00099;0.00303;0.00957	UP000092060_1856861;UP000092151_1834149;UP000093629_1790;UP000502747_2712222;UP000003250_1107882;UP000190092_225324	1.028;0.741;0.567;0.99;0.5;0.369
Bacteria	A	GO:0009187	BP	cyclic nucleotide metabolic process	6	7533	0.07964954201513341	4.94e-07;3.86e-05;0.000348;0.00099;0.00303;0.00957	UP000092060_1856861;UP000092151_1834149;UP000093629_1790;UP000502747_2712222;UP000003250_1107882;UP000190092_225324	1.028;0.741;0.567;0.99;0.5;0.369
Bacteria	A	GO:0004016	MF	adenylate cyclase activity	6	7533	0.07964954201513341	4.94e-07;3.86e-05;0.000348;0.00099;0.00303;0.00957	UP000092060_1856861;UP000092151_1834149;UP000093629_1790;UP000502747_2712222;UP000003250_1107882;UP000190092_225324	1.028;0.741;0.567;0.99;0.5;0.369
Bacteria	A	GO:0140358	MF	P-type transmembrane transporter activity	10	7533	0.132749236691889	2.91e-06;0.00383;0.00717;0.00971;0.0166;0.0312;0.0362;0.0408;0.0445;0.0499	UP000007374_1231190;UP000242869_83765;UP000537592_1538103;UP000193083_536018;UP000231259_1206336;UP000199569_549386;UP000003250_1107882;UP000530268_1563671;UP000182840_1670800;UP000316214_50259	0.353;0.325;0.4;0.229;0.25;0.222;0.125;0.158;0.14;0.236
Bacteria	A	GO:0015662	MF	P-type ion transporter activity	10	7533	0.132749236691889	2.91e-06;0.00383;0.00717;0.00971;0.0166;0.0312;0.0362;0.0408;0.0445;0.0499	UP000007374_1231190;UP000242869_83765;UP000537592_1538103;UP000193083_536018;UP000231259_1206336;UP000199569_549386;UP000003250_1107882;UP000530268_1563671;UP000182840_1670800;UP000316214_50259	0.353;0.325;0.4;0.229;0.25;0.222;0.125;0.158;0.14;0.236
Bacteria	A	GO:0051275	BP	beta-glucan catabolic process	16	7533	0.21239877870702245	1.17e-17;2.56e-10;4.04e-05;0.000896;0.00537;0.00577;0.00584;0.0081;0.00842;0.0123;0.0129;0.0167;0.0185;0.0241;0.0274;0.0491	UP000003340_537013;UP000195568_1965604;UP000036923_398512;UP000236732_1144553;UP000018377_1262954;UP000018181_1262953;UP000191554_48256;UP000004259_246199;UP000021369_1341156;UP000199364_1520817;UP000515679_2598458;UP000007882_512565;UP000318527_1403320;UP000524716_59840;UP000501663_2721173;UP000579153_882448	1.049;1.036;1.785;0.157;1.074;1.224;1.134;1.647;2.83;1.31;0.128;0.173;0.222;0.201;0.207;0.164
Bacteria	A	GO:0051273	BP	beta-glucan metabolic process	16	7533	0.21239877870702245	1.17e-17;2.56e-10;4.48e-05;0.000896;0.00537;0.00577;0.00584;0.0081;0.00842;0.0123;0.0129;0.0167;0.0185;0.0241;0.0274;0.0491	UP000003340_537013;UP000195568_1965604;UP000036923_398512;UP000236732_1144553;UP000018377_1262954;UP000018181_1262953;UP000191554_48256;UP000004259_246199;UP000021369_1341156;UP000199364_1520817;UP000515679_2598458;UP000007882_512565;UP000318527_1403320;UP000524716_59840;UP000501663_2721173;UP000579153_882448	1.049;1.036;1.802;0.157;1.074;1.224;1.134;1.647;2.83;1.31;0.128;0.173;0.222;0.201;0.207;0.164
Bacteria	A	GO:0030245	BP	cellulose catabolic process	16	7533	0.21239877870702245	1.17e-17;2.56e-10;4.04e-05;0.000896;0.00537;0.00577;0.00584;0.0081;0.00842;0.0123;0.0129;0.0167;0.0185;0.0241;0.0274;0.0491	UP000003340_537013;UP000195568_1965604;UP000036923_398512;UP000236732_1144553;UP000018377_1262954;UP000018181_1262953;UP000191554_48256;UP000004259_246199;UP000021369_1341156;UP000199364_1520817;UP000515679_2598458;UP000007882_512565;UP000318527_1403320;UP000524716_59840;UP000501663_2721173;UP000579153_882448	1.049;1.036;1.785;0.157;1.074;1.224;1.134;1.647;2.83;1.31;0.128;0.173;0.222;0.201;0.207;0.164
Bacteria	A	GO:0030243	BP	cellulose metabolic process	16	7533	0.21239877870702245	1.17e-17;2.56e-10;4.48e-05;0.000896;0.00537;0.00577;0.00584;0.0081;0.00842;0.0123;0.0129;0.0167;0.0185;0.0241;0.0274;0.0491	UP000003340_537013;UP000195568_1965604;UP000036923_398512;UP000236732_1144553;UP000018377_1262954;UP000018181_1262953;UP000191554_48256;UP000004259_246199;UP000021369_1341156;UP000199364_1520817;UP000515679_2598458;UP000007882_512565;UP000318527_1403320;UP000524716_59840;UP000501663_2721173;UP000579153_882448	1.049;1.036;1.802;0.157;1.074;1.224;1.134;1.647;2.83;1.31;0.128;0.173;0.222;0.201;0.207;0.164
Bacteria	A	GO:0009251	BP	glucan catabolic process	14	7533	0.1858489313686446	1.17e-17;2.56e-10;4.04e-05;0.00537;0.00577;0.00713;0.0081;0.00842;0.0105;0.0115;0.0123;0.0129;0.0241;0.0354	UP000003340_537013;UP000195568_1965604;UP000036923_398512;UP000018377_1262954;UP000018181_1262953;UP000191554_48256;UP000004259_246199;UP000021369_1341156;UP000236732_1144553;UP000008460_590998;UP000199364_1520817;UP000515679_2598458;UP000524716_59840;UP000318527_1403320	1.049;1.036;1.785;1.074;1.224;1.158;1.647;2.83;0.173;0.372;1.31;0.128;0.201;0.243
Bacteria	A	GO:0044042	BP	glucan metabolic process	9	7533	0.11947431302270012	1.03e-16;1.73e-09;6.68e-05;0.0144;0.0151;0.0167;0.0251;0.0278;0.0373	UP000003340_537013;UP000195568_1965604;UP000036923_398512;UP000021369_1341156;UP000191554_48256;UP000004259_246199;UP000018181_1262953;UP000018377_1262954;UP000199364_1520817	1.126;1.128;1.871;2.95;1.252;1.751;1.428;1.253;1.434
Bacteria	A	GO:0030596	MF	alpha-L-rhamnosidase activity	1	7533	0.013274923669188903	4.94e-09	UP000003340_537013	0.589
Bacteria	A	GO:0005840	CC	ribosome	33	7533	0.43807248108323377	0.000118;0.000319;0.000346;0.000775;0.000955;0.00115;0.00131;0.00478;0.00489;0.00508;0.00541;0.00586;0.00619;0.00721;0.00779;0.00962;0.0103;0.0112;0.0134;0.0159;0.0162;0.0181;0.0195;0.02;0.0206;0.0218;0.0248;0.0253;0.0255;0.0323;0.0395;0.0406;0.0469	UP000003630_391603;UP000228907_1891971;UP000235826_1803846;UP000468581_472055;UP000236641_1445657;UP000307602_2559571;UP000187101_1936081;UP000006810_496833;UP000284892_1230530;UP000182544_369401;UP000005638_1041826;UP000259852_2027857;UP000256629_1461338;UP000248703_639310;UP000292372_1080224;UP000198999_419940;UP000316877_1566289;UP000199306_1079859;UP000188854_1779330;UP000248987_49280;UP00026…	1.81;1.705;1.298;1.516;2.191;1.459;1.935;5.612;2.269;1.717;2.216;1.499;2.024;2.309;1.74;2.076;2.278;1.182;1.91;1.591;1.96;1.587;1.548;1.961;0.989;2.091;1.41;1.674;2.489;1.735;2.124;2.088;2.168
Bacteria	A	GO:0006412	BP	translation	15	7533	0.1991238550378335	0.00137;0.00283;0.00293;0.0038;0.00577;0.013;0.0188;0.0259;0.027;0.0281;0.0408;0.0409;0.042;0.0449;0.0459	UP000245977_1871111;UP000468581_472055;UP000003630_391603;UP000194907_1977876;UP000006810_496833;UP000076238_1407071;UP000292372_1080224;UP000094750_1336794;UP000248987_49280;UP000261828_2292706;UP000236641_1445657;UP000474296_1481457;UP000215836_2025950;UP000187101_1936081;UP000317332_2567861	2.854;2.42;2.715;2.924;9.428;2.981;2.783;3.465;2.4;2.498;3.395;2.536;1.991;3.064;3.072
Bacteria	A	GO:0043043	BP	peptide biosynthetic process	13	7533	0.17257400769945574	0.000445;0.0018;0.00345;0.00481;0.00577;0.00598;0.0204;0.0265;0.0311;0.0317;0.0348;0.0449;0.048	UP000468581_472055;UP000245977_1871111;UP000003630_391603;UP000194907_1977876;UP000006810_496833;UP000236641_1445657;UP000292372_1080224;UP000076238_1407071;UP000094750_1336794;UP000248987_49280;UP000261828_2292706;UP000187101_1936081;UP000474296_1481457	2.58;2.912;2.773;2.983;9.428;3.468;2.812;3.164;3.542;2.452;2.579;3.064;2.592
Bacteria	A	GO:0006518	BP	peptide metabolic process	12	7533	0.15929908403026682	0.000655;0.00205;0.00438;0.0054;0.00577;0.00798;0.0234;0.0319;0.0333;0.037;0.0427;0.0432	UP000468581_472055;UP000245977_1871111;UP000003630_391603;UP000194907_1977876;UP000006810_496833;UP000236641_1445657;UP000028926_91604;UP000292372_1080224;UP000076238_1407071;UP000094750_1336794;UP000261828_2292706;UP000248987_49280	2.686;2.941;2.86;3.013;9.428;3.578;4.881;2.986;3.225;3.618;2.661;2.556
Bacteria	A	GO:0043604	BP	amide biosynthetic process	15	7533	0.1991238550378335	2.75e-05;0.000907;0.0023;0.00352;0.00372;0.00616;0.00627;0.0148;0.0184;0.0198;0.0299;0.0349;0.0357;0.0416;0.0471	UP000468581_472055;UP000245977_1871111;UP000184432_570521;UP000236641_1445657;UP000474296_1481457;UP000475249_2697053;UP000006810_496833;UP000003630_391603;UP000094750_1336794;UP000187101_1936081;UP000219559_319238;UP000199306_1079859;UP000239800_930804;UP000194907_1977876;UP000068905_1125411	3.165;3.553;2.588;4.089;3.233;2.82;9.54;3.357;4.227;3.644;2.944;2.263;4.045;3.61;6.603
Bacteria	A	GO:2000142	BP	regulation of DNA-templated transcription initiation	10	7533	0.132749236691889	6.79e-13;4.34e-10;1.21e-08;7.53e-08;9.32e-05;0.00154;0.00225;0.00903;0.0163;0.0467	UP000003688_320771;UP000503447_2774151;UP000245802_114;UP000186541_1799658;UP000214646_1908690;UP000582321_2030809;UP000320390_2528018;UP000293567_2026800;UP000076098_1630693;UP000185847_1799653	0.863;1.593;1.557;1.886;0.92;1.906;1.972;0.832;1.463;1.831
Bacteria	A	GO:0006352	BP	DNA-templated transcription initiation	6	7533	0.07964954201513341	2.5e-11;3.38e-07;1.52e-05;2.09e-05;0.000108;0.00696	UP000003688_320771;UP000503447_2774151;UP000186541_1799658;UP000245802_114;UP000214646_1908690;UP000582321_2030809	1.063;2.175;2.475;2.041;1.42;2.059
Bacteria	A	GO:0032774	BP	RNA biosynthetic process	5	7533	0.0663746183459445	4.3e-11;8.93e-07;7.19e-05;7.72e-05;8.16e-05	UP000003688_320771;UP000503447_2774151;UP000245802_114;UP000214646_1908690;UP000186541_1799658	1.263;2.349;2.262;1.557;2.622
Bacteria	A	GO:0034654	BP	nucleobase-containing compound biosynthetic process	4	7533	0.05309969467675561	5.56e-08;2.92e-06;0.000633;0.00211	UP000003688_320771;UP000503447_2774151;UP000186541_1799658;UP000214646_1908690	2.85;3.71;3.742;2.732
Bacteria	A	GO:0009059	BP	macromolecule biosynthetic process	5	7533	0.0663746183459445	8.97e-08;0.00108;0.0206;0.0207;0.0469	UP000003688_320771;UP000503447_2774151;UP000186541_1799658;UP000006810_496833;UP000194907_1977876	3.574;4.07;4.213;11.336;5.37
Bacteria	A	GO:0016070	BP	RNA metabolic process	2	7533	0.026549847338377806	2.58e-06;0.00163	UP000003688_320771;UP000503447_2774151	2.542;3.466
Bacteria	A	GO:0044271	BP	cellular nitrogen compound biosynthetic process	15	7533	0.1991238550378335	3.91e-06;1.62e-05;7.47e-05;0.00242;0.00602;0.00841;0.0106;0.012;0.0121;0.0168;0.0232;0.0387;0.039;0.039;0.0454	UP000003688_320771;UP000503447_2774151;UP000185014_1185650;UP000548632_1653858;UP000509596_2682137;UP000236108_1978229;UP000214646_1908690;UP000004972_221359;UP000186541_1799658;UP000194907_1977876;UP000245977_1871111;UP000007477_871585;UP000182608_1916956;UP000290287_1278244;UP000522138_1898112	5.222;5.512;2.688;10.161;7.52;7.113;4.338;9.679;5.48;8.085;8.066;8.088;11.081;6.233;12.224
Bacteria	A	GO:0090304	BP	nucleic acid metabolic process	2	7533	0.026549847338377806	0.00569;0.00869	UP000003688_320771;UP000193978_655015	4.251;4.828
Bacteria	A	GO:0006139	BP	nucleobase-containing compound metabolic process	3	7533	0.039824771007566706	0.0102;0.0104;0.0453	UP000003950_180281;UP000003688_320771;UP000529417_2743469	10.391;6.084;8.929
Bacteria	A	GO:0005506	MF	iron ion binding	1	7533	0.013274923669188903	0.00394	UP000003834_88274	0.598
Bacteria	A	GO:0008324	MF	monoatomic cation transmembrane transporter activity	19	7533	0.25222354971458916	2.87e-05;9.78e-05;0.0027;0.00315;0.00472;0.00544;0.00608;0.0062;0.00803;0.0133;0.0191;0.0215;0.0266;0.0344;0.0358;0.0374;0.0401;0.0407;0.0456	UP000253914_2283384;UP000007374_1231190;UP000237608_574710;UP000321094_57032;UP000568839_549000;UP000594468_2710758;UP000293347_2530453;UP000035704_84022;UP000233343_549687;UP000321291_496057;UP000196559_1965649;UP000239800_930804;UP000591197_2725304;UP000294826_2552945;UP000003834_88274;UP000005947_525256;UP000003844_865937;UP000033035_1203610;UP000256629_1461338	1.687;1.307;1.473;1.181;1.503;0.938;0.953;1.252;1.245;0.664;1.109;1.096;2.509;1.378;0.793;1.609;1.143;1.016;1.079
Bacteria	A	GO:0019637	BP	organophosphate metabolic process	10	7533	0.132749236691889	0.00213;0.0034;0.00644;0.0148;0.0176;0.0187;0.022;0.0386;0.0456;0.0497	UP000003835_118168;UP000037054_1705388;UP000290974_2005461;UP000070371_1579316;UP000184315_671072;UP000482590_698986;UP000217919_1973480;UP000010380_373994;UP000183002_1077947;UP000244523_1286148	2.185;3.056;2.348;3.658;2.972;1.875;2.68;2.191;3.956;3.43
Bacteria	A	GO:0009117	BP	nucleotide metabolic process	4	7533	0.05309969467675561	0.00669;0.00795;0.0276;0.0355	UP000003835_118168;UP000290974_2005461;UP000502747_2712222;UP000184315_671072	1.636;1.528;2.382;2.174
Bacteria	A	GO:0006753	BP	nucleoside phosphate metabolic process	4	7533	0.05309969467675561	0.00669;0.00795;0.0276;0.0355	UP000003835_118168;UP000290974_2005461;UP000502747_2712222;UP000184315_671072	1.636;1.528;2.382;2.174
Bacteria	A	GO:0090407	BP	organophosphate biosynthetic process	11	7533	0.14602416036107793	0.0013;0.00259;0.00401;0.00404;0.00739;0.00975;0.0156;0.0157;0.024;0.0259;0.0285	UP000290974_2005461;UP000037054_1705388;UP000184315_671072;UP000218201_1973478;UP000010380_373994;UP000003835_118168;UP000502747_2712222;UP000010477_1170562;UP000183002_1077947;UP000185860_454136;UP000217919_1973480	2.075;2.718;2.581;1.715;1.904;1.928;2.846;2.17;3.376;2.31;2.342
Bacteria	A	GO:1901293	BP	nucleoside phosphate biosynthetic process	5	7533	0.0663746183459445	0.00159;0.00194;0.00833;0.0231;0.0469	UP000290974_2005461;UP000502747_2712222;UP000184315_671072;UP000218201_1973478;UP000003835_118168	1.319;2.088;1.851;1.134;1.44
Bacteria	A	GO:0009165	BP	nucleotide biosynthetic process	5	7533	0.0663746183459445	0.00159;0.00194;0.00833;0.0231;0.0469	UP000290974_2005461;UP000502747_2712222;UP000184315_671072;UP000218201_1973478;UP000003835_118168	1.319;2.088;1.851;1.134;1.44
Bacteria	A	GO:0006269	BP	DNA replication, synthesis of RNA primer	1	7533	0.013274923669188903	0.0192	UP000004095_313606	0.145
Bacteria	A	GO:0005509	MF	calcium ion binding	8	7533	0.10619938935351123	6.42e-05;0.000894;0.0145;0.0329;0.036;0.0435;0.0457;0.0493	UP000570361_274593;UP000004116_1005043;UP000251804_1100724;UP000007283_1144343;UP000521199_659595;UP000231658_1867952;UP000232638_1166950;UP000320176_2528005	0.19;0.397;0.399;0.392;0.661;0.336;0.28;0.587
Bacteria	A	GO:0071555	BP	cell wall organization	8	7533	0.10619938935351123	0.00322;0.00708;0.0118;0.0124;0.0159;0.0427;0.0462;0.0493	UP000199484_1884352;UP000019486_1385369;UP000004318_252305;UP000236173_2035412;UP000272908_254356;UP000017918_1262865;UP000093111_1612624;UP000559404_992267	0.332;0.413;0.501;0.539;0.515;0.437;0.442;0.584
Bacteria	A	GO:0045229	BP	external encapsulating structure organization	8	7533	0.10619938935351123	0.007;0.00708;0.0118;0.0124;0.0159;0.0427;0.0462;0.0493	UP000199484_1884352;UP000019486_1385369;UP000004318_252305;UP000236173_2035412;UP000272908_254356;UP000017918_1262865;UP000093111_1612624;UP000559404_992267	0.343;0.413;0.501;0.539;0.515;0.437;0.442;0.584
Bacteria	A	GO:0033014	BP	tetrapyrrole biosynthetic process	13	7533	0.17257400769945574	0.00055;0.00357;0.0082;0.0118;0.0121;0.0126;0.0159;0.017;0.019;0.0208;0.028;0.0293;0.0469	UP000548632_1653858;UP000319825_1880;UP000583556_2728851;UP000430146_110539;UP000185014_1185650;UP000018070_1262898;UP000474718_1720313;UP000190286_745368;UP000219514_1564158;UP000004619_411483;UP000013167_1193181;UP000509142_2742137;UP000276301_2321404	1.432;0.5;1.376;0.502;0.264;0.916;0.325;0.639;0.634;0.461;0.972;0.486;0.915
Bacteria	A	GO:0033013	BP	tetrapyrrole metabolic process	12	7533	0.15929908403026682	0.000883;0.00357;0.0082;0.0118;0.0126;0.0159;0.017;0.0192;0.0208;0.028;0.0346;0.0469	UP000548632_1653858;UP000319825_1880;UP000583556_2728851;UP000430146_110539;UP000018070_1262898;UP000474718_1720313;UP000190286_745368;UP000185014_1185650;UP000004619_411483;UP000013167_1193181;UP000193990_56425;UP000276301_2321404	1.466;0.5;1.376;0.502;0.916;0.325;0.639;0.274;0.461;0.972;0.663;0.915
Bacteria	A	GO:0008173	MF	RNA methyltransferase activity	1	7533	0.013274923669188903	0.04	UP000004619_411483	0.49
Bacteria	A	GO:0047879	MF	erythronolide synthase activity	2	7533	0.026549847338377806	1.58e-07;0.00675	UP000037991_1592327;UP000004664_697282	0.514;0.215
Bacteria	A	GO:0051276	BP	chromosome organization	5	7533	0.0663746183459445	0.013;0.0196;0.0225;0.0359;0.0406	UP000319516_82346;UP000004688_391616;UP000199585_245187;UP000185694_1904966;UP000242922_1799655	0.644;0.462;0.495;0.453;0.574
Bacteria	A	GO:0071103	BP	DNA conformation change	3	7533	0.039824771007566706	0.00732;0.0406;0.0464	UP000287470_2306974;UP000242922_1799655;UP000004688_391616	0.865;0.574;0.416
Bacteria	A	GO:0016881	MF	acid-amino acid ligase activity	14	7533	0.1858489313686446	0.00172;0.00229;0.00467;0.00674;0.00727;0.00982;0.0174;0.0268;0.0275;0.0299;0.0363;0.0376;0.0431;0.0499	UP000220527_2024553;UP000295345_402648;UP000217715_934019;UP000289029_2491116;UP000234845_1905677;UP000250268_2099583;UP000230407_2665496;UP000487268_2585200;UP000035720_1193518;UP000004699_565045;UP000544090_2724944;UP000054048_1609098;UP000236362_2035421;UP000282084_2072	0.303;0.285;0.25;0.425;0.451;0.274;0.298;0.316;0.377;0.445;0.398;0.213;0.499;0.307
Bacteria	A	GO:0046165	BP	alcohol biosynthetic process	4	7533	0.05309969467675561	0.0231;0.0379;0.0454;0.0478	UP000004754_887929;UP000061184_1792307;UP000014944_33025;UP000183002_1077947	0.398;0.256;0.449;0.316
Bacteria	A	GO:0006066	BP	alcohol metabolic process	8	7533	0.10619938935351123	0.000264;0.00161;0.00639;0.0154;0.0178;0.0204;0.0306;0.0482	UP000217978_1798205;UP000367750_2496557;UP000030960_561184;UP000301626_2571029;UP000324781_659425;UP000306709_2576038;UP000004754_887929;UP000199315_1619234	0.657;0.424;0.63;0.745;0.692;0.725;0.994;0.65
Bacteria	A	GO:0044718	BP	siderophore transmembrane transport	8	7533	0.10619938935351123	3.11e-10;8.55e-08;0.000434;0.00129;0.00139;0.0138;0.0304;0.0482	UP000501139_1936990;UP000192042_1325564;UP000199369_1882827;UP000433577_2571748;UP000004811_1144317;UP000251772_2170731;UP000034315_1649647;UP000198781_187868	0.673;0.386;0.421;0.353;0.327;0.549;0.334;0.321
Bacteria	A	GO:0033214	BP	siderophore-dependent iron import into cell	8	7533	0.10619938935351123	3.11e-10;8.55e-08;0.000434;0.00129;0.00139;0.0138;0.0304;0.0482	UP000501139_1936990;UP000192042_1325564;UP000199369_1882827;UP000433577_2571748;UP000004811_1144317;UP000251772_2170731;UP000034315_1649647;UP000198781_187868	0.673;0.386;0.421;0.353;0.327;0.549;0.334;0.321
Bacteria	A	GO:0033212	BP	iron import into cell	9	7533	0.11947431302270012	3.11e-10;8.55e-08;0.000188;0.000497;0.00139;0.0304;0.0358;0.0402;0.0482	UP000501139_1936990;UP000192042_1325564;UP000199369_1882827;UP000433577_2571748;UP000004811_1144317;UP000034315_1649647;UP000251772_2170731;UP000218054_2029117;UP000198781_187868	0.673;0.386;0.434;0.367;0.327;0.334;0.572;0.463;0.321
Bacteria	A	GO:0015891	BP	siderophore transport	8	7533	0.10619938935351123	3.11e-10;8.55e-08;0.000434;0.00129;0.00139;0.0138;0.0304;0.0482	UP000501139_1936990;UP000192042_1325564;UP000199369_1882827;UP000433577_2571748;UP000004811_1144317;UP000251772_2170731;UP000034315_1649647;UP000198781_187868	0.673;0.386;0.421;0.353;0.327;0.549;0.334;0.321
Bacteria	A	GO:1901678	BP	iron coordination entity transport	9	7533	0.11947431302270012	3.11e-10;8.55e-08;0.00204;0.00447;0.00545;0.0102;0.0138;0.0402;0.0482	UP000501139_1936990;UP000192042_1325564;UP000199369_1882827;UP000433577_2571748;UP000004811_1144317;UP000034315_1649647;UP000251772_2170731;UP000218054_2029117;UP000198781_187868	0.673;0.386;0.434;0.367;0.342;0.353;0.549;0.463;0.321
Bacteria	A	GO:0055080	BP	monoatomic cation homeostasis	5	7533	0.0663746183459445	1.2e-10;8e-08;0.000563;0.00743;0.0307	UP000501139_1936990;UP000192042_1325564;UP000199369_1882827;UP000004811_1144317;UP000034315_1649647	0.742;0.458;0.446;0.372;0.371
Bacteria	A	GO:0030003	BP	intracellular monoatomic cation homeostasis	4	7533	0.05309969467675561	5.91e-11;8e-08;0.000563;0.00743	UP000501139_1936990;UP000192042_1325564;UP000199369_1882827;UP000004811_1144317	0.719;0.458;0.446;0.372
Bacteria	A	GO:0006879	BP	intracellular iron ion homeostasis	5	7533	0.0663746183459445	6.35e-10;7.6e-07;0.000563;0.00743;0.0154	UP000501139_1936990;UP000192042_1325564;UP000199369_1882827;UP000004811_1144317;UP000433577_2571748	0.696;0.434;0.446;0.372;0.412
Bacteria	A	GO:0006873	BP	intracellular monoatomic ion homeostasis	4	7533	0.05309969467675561	5.91e-11;8e-08;0.000563;0.00743	UP000501139_1936990;UP000192042_1325564;UP000199369_1882827;UP000004811_1144317	0.719;0.458;0.446;0.372
Bacteria	A	GO:0098739	BP	import across plasma membrane	15	7533	0.1991238550378335	1.16e-06;0.000296;0.000374;0.00428;0.00527;0.00865;0.012;0.0137;0.0185;0.029;0.0292;0.0294;0.0343;0.0436;0.0498	UP000516404_396015;UP000005953_314283;UP000182508_439219;UP000005106_641107;UP000510929_2737536;UP000269374_2419773;UP000051568_319652;UP000232230_215578;UP000005444_701521;UP000562464_190387;UP000013097_29372;UP000008937_1042156;UP000199300_872970;UP000516421_169480;UP000018550_1276258	0.612;0.283;1.296;1.488;0.326;1.271;4.332;2.759;1.492;1.734;1.154;0.154;2.11;0.498;2.52
Bacteria	A	GO:0098704	BP	carbohydrate import across plasma membrane	15	7533	0.1991238550378335	1.16e-06;0.000296;0.000374;0.00428;0.00527;0.00865;0.012;0.0137;0.0185;0.029;0.0292;0.0294;0.0343;0.0436;0.0498	UP000516404_396015;UP000005953_314283;UP000182508_439219;UP000005106_641107;UP000510929_2737536;UP000269374_2419773;UP000051568_319652;UP000232230_215578;UP000005444_701521;UP000562464_190387;UP000013097_29372;UP000008937_1042156;UP000199300_872970;UP000516421_169480;UP000018550_1276258	0.612;0.283;1.296;1.488;0.326;1.271;4.332;2.759;1.492;1.734;1.154;0.154;2.11;0.498;2.52
Bacteria	A	GO:0098657	BP	import into cell	20	7533	0.265498473383778	3.11e-10;8.55e-08;1.16e-06;0.000374;0.00062;0.00428;0.00527;0.00569;0.00865;0.012;0.0137;0.0152;0.0185;0.029;0.0292;0.0294;0.0343;0.0344;0.0436;0.0498	UP000501139_1936990;UP000192042_1325564;UP000516404_396015;UP000182508_439219;UP000005953_314283;UP000005106_641107;UP000510929_2737536;UP000433577_2571748;UP000269374_2419773;UP000051568_319652;UP000232230_215578;UP000199369_1882827;UP000005444_701521;UP000562464_190387;UP000013097_29372;UP000008937_1042156;UP000199300_872970;UP000198781_187868;UP000516421_169480;UP000018550_1276258	0.673;0.386;0.612;1.296;0.307;1.488;0.326;0.529;1.271;4.332;2.759;0.459;1.492;1.734;1.154;0.154;2.11;0.427;0.498;2.52
Bacteria	A	GO:0009401	BP	phosphoenolpyruvate-dependent sugar phosphotransferase system	15	7533	0.1991238550378335	1.16e-06;0.000296;0.000374;0.00428;0.00527;0.00865;0.012;0.0137;0.0185;0.029;0.0292;0.0294;0.0343;0.0436;0.0498	UP000516404_396015;UP000005953_314283;UP000182508_439219;UP000005106_641107;UP000510929_2737536;UP000269374_2419773;UP000051568_319652;UP000232230_215578;UP000005444_701521;UP000562464_190387;UP000013097_29372;UP000008937_1042156;UP000199300_872970;UP000516421_169480;UP000018550_1276258	0.612;0.283;1.296;1.488;0.326;1.271;4.332;2.759;1.492;1.734;1.154;0.154;2.11;0.498;2.52
Bacteria	A	GO:0008982	MF	protein-N(PI)-phosphohistidine-sugar phosphotransferase activity	7	7533	0.0929244656843223	1.02e-05;0.00187;0.005;0.0125;0.0195;0.021;0.0471	UP000516404_396015;UP000232230_215578;UP000182508_439219;UP000516421_169480;UP000018550_1276258;UP000005444_701521;UP000036780_1473	0.393;1.931;0.821;0.317;2.016;0.906;1.402
Bacteria	A	GO:0030976	MF	thiamine pyrophosphate binding	3	7533	0.039824771007566706	0.000102;0.00513;0.0134	UP000005723_667129;UP000294919_2018667;UP000231553_2029104	0.293;0.299;0.369
Bacteria	A	GO:0006090	BP	pyruvate metabolic process	21	7533	0.27877339705296694	0.00141;0.00177;0.00262;0.00321;0.00516;0.00564;0.00661;0.00951;0.0113;0.0122;0.0146;0.0226;0.023;0.0234;0.0252;0.0291;0.0356;0.0383;0.0388;0.0433;0.0478	UP000216502_2015578;UP000539372_2729598;UP000036938_1317121;UP000075267_1775430;UP000070371_1579316;UP000316225_384678;UP000267268_2494373;UP000199054_34002;UP000183002_1077947;UP000092967_1790137;UP000005746_314270;UP000019243_1265861;UP000182608_1916956;UP000294096_2510646;UP000253941_2661937;UP000184485_1122133;UP000199382_571298;UP000315252_2591009;UP000029846_376733;UP000271227_911205;UP0004…	0.54;0.434;0.503;0.335;0.438;0.485;0.381;0.439;0.501;0.364;0.463;0.619;0.724;0.527;0.724;0.473;0.442;0.363;0.607;0.534;0.47
Bacteria	A	GO:0008235	MF	metalloexopeptidase activity	5	7533	0.0663746183459445	0.00014;0.0112;0.0254;0.0469;0.0488	UP000316747_412689;UP000006728_405948;UP000582837_1639882;UP000059542_1411621;UP000323300_335020	0.309;0.224;0.419;0.575;0.147
Bacteria	A	GO:0004180	MF	carboxypeptidase activity	9	7533	0.11947431302270012	0.000292;0.000738;0.00147;0.00308;0.00325;0.00973;0.00975;0.0383;0.0385	UP000558192_298708;UP000239209_439699;UP000585836_67293;UP000199229_582675;UP000579153_882448;UP000246058_2202828;UP000199261_1882748;UP000006735_291331;UP000035170_34073	0.966;0.323;0.357;0.641;0.329;0.65;0.385;0.228;0.25
Bacteria	A	GO:0019538	BP	protein metabolic process	11	7533	0.14602416036107793	0.000364;0.000732;0.000857;0.00252;0.00534;0.00974;0.0199;0.0222;0.0241;0.0367;0.0471	UP000199651_504798;UP000092598_1915;UP000199051_155974;UP000019225_1449976;UP000505355_2740462;UP000235828_1671868;UP000076116_1653480;UP000006810_496833;UP000196485_512643;UP000063699_860235;UP000317881_284043	4.633;3.56;4.535;3.601;4.014;3.543;4.128;11.448;5.755;3.509;3.585
Bacteria	A	GO:0019843	MF	rRNA binding	1	7533	0.013274923669188903	0.0237	UP000006810_496833	4.153
Bacteria	A	GO:0016625	MF	oxidoreductase activity, acting on the aldehyde or oxo group of donors, iron-sulfur protein as acceptor	2	7533	0.026549847338377806	0.00021;0.00902	UP000007102_868864;UP000476952_334747	0.602;0.318
Bacteria	A	GO:0031419	MF	cobalamin binding	3	7533	0.039824771007566706	4.53e-05;0.000129;0.00106	UP000035957_999898;UP000050326_36849;UP000007177_931626	1.048;0.913;0.929
Bacteria	A	GO:0008168	MF	methyltransferase activity	1	7533	0.013274923669188903	0.002	UP000007177_931626	4.209
Bacteria	A	GO:0043758	MF	acetate-CoA ligase (ADP-forming) activity	1	7533	0.013274923669188903	0.0185	UP000007347_651182	0.143
Bacteria	A	GO:0019829	MF	ATPase-coupled monoatomic cation transmembrane transporter activity	2	7533	0.026549847338377806	1.08e-05;0.0371	UP000007374_1231190;UP000433493_979746	0.456;0.532
Bacteria	A	GO:0008028	MF	monocarboxylic acid transmembrane transporter activity	2	7533	0.026549847338377806	0.00154;0.034	UP000035704_84022;UP000007397_866895	0.13;0.122
Bacteria	A	GO:0015718	BP	monocarboxylic acid transport	3	7533	0.039824771007566706	0.0105;0.0193;0.0436	UP000035704_84022;UP000007966_218491;UP000437773_2653201	0.183;0.224;0.149
Bacteria	A	GO:0009073	BP	aromatic amino acid family biosynthetic process	2	7533	0.026549847338377806	0.00741;0.0131	UP000441717_29376;UP000008457_697281	0.541;0.63
Bacteria	A	GO:0009072	BP	aromatic amino acid metabolic process	2	7533	0.026549847338377806	0.00741;0.0199	UP000441717_29376;UP000008457_697281	0.541;0.665
Bacteria	A	GO:0008679	MF	2-hydroxy-3-oxopropionate reductase activity	1	7533	0.013274923669188903	0.0259	UP000008466_158189	0.1
Bacteria	A	GO:0097599	MF	xylanase activity	4	7533	0.05309969467675561	0.000129;0.00251;0.00497;0.0202	UP000298324_78350;UP000009080_377629;UP000272729_543527;UP000555564_321317	0.411;0.4;0.121;0.266
Bacteria	A	GO:0008299	BP	isoprenoid biosynthetic process	1	7533	0.013274923669188903	0.0403	UP000009234_696281	0.266
Bacteria	A	GO:0006720	BP	isoprenoid metabolic process	1	7533	0.013274923669188903	0.0403	UP000009234_696281	0.266
Bacteria	A	GO:0016841	MF	ammonia-lyase activity	2	7533	0.026549847338377806	0.00656;0.0267	UP000249499_2041385;UP000009885_1229783	0.167;0.301
Bacteria	A	GO:0030145	MF	manganese ion binding	3	7533	0.039824771007566706	0.00126;0.016;0.0333	UP000326678_2653204;UP000010381_317936;UP000010101_46234	0.088;0.174;0.201
Bacteria	A	GO:0022836	MF	gated channel activity	3	7533	0.039824771007566706	0.00197;0.0147;0.0288	UP000476952_334747;UP000010378_28072;UP000243657_1160091	0.201;0.167;0.387
Bacteria	A	GO:0006164	BP	purine nucleotide biosynthetic process	3	7533	0.039824771007566706	0.000212;0.0203;0.0483	UP000290974_2005461;UP000010380_373994;UP000010477_1170562	0.901;0.831;1.021
Bacteria	A	GO:0072522	BP	purine-containing compound biosynthetic process	2	7533	0.026549847338377806	0.000257;0.0237	UP000290974_2005461;UP000010380_373994	0.917;0.846
Bacteria	A	GO:0008509	MF	monoatomic anion transmembrane transporter activity	3	7533	0.039824771007566706	0.000161;0.0156;0.0262	UP000033607_1637645;UP000010473_111780;UP000010483_292563	0.139;0.147;0.177
Bacteria	A	GO:0052890	MF	oxidoreductase activity, acting on the CH-CH group of donors, with a flavin as acceptor	12	7533	0.15929908403026682	0.000243;0.000284;0.000353;0.00266;0.00573;0.0113;0.0162;0.0257;0.0362;0.0382;0.0435;0.0484	UP000018890_1236970;UP000198534_1048340;UP000199073_91360;UP000515847_1712410;UP000298484_175306;UP000063234_1298851;UP000448943_2507566;UP000191905_1873176;UP000199600_1860101;UP000010847_871968;UP000028863_171693;UP000253934_495820	0.219;0.255;0.322;0.223;0.188;0.342;0.127;0.159;0.138;0.297;0.137;0.166
Bacteria	A	GO:0003995	MF	acyl-CoA dehydrogenase activity	12	7533	0.15929908403026682	0.000243;0.000284;0.000353;0.00266;0.00573;0.0113;0.0162;0.0257;0.0362;0.0382;0.0435;0.0484	UP000018890_1236970;UP000198534_1048340;UP000199073_91360;UP000515847_1712410;UP000298484_175306;UP000063234_1298851;UP000448943_2507566;UP000191905_1873176;UP000199600_1860101;UP000010847_871968;UP000028863_171693;UP000253934_495820	0.219;0.255;0.322;0.223;0.188;0.342;0.127;0.159;0.138;0.297;0.137;0.166
Bacteria	A	GO:0016758	MF	hexosyltransferase activity	2	7533	0.026549847338377806	0.00373;0.0345	UP000319732_2591008;UP000010931_698760	0.288;0.339
Bacteria	A	GO:0051119	MF	sugar transmembrane transporter activity	8	7533	0.10619938935351123	0.00154;0.00154;0.00451;0.00831;0.0173;0.0254;0.0376;0.0395	UP000035704_84022;UP000249134_1467;UP000182569_1552;UP000284177_99594;UP000233343_549687;UP000263943_2293325;UP000366872_2750659;UP000013523_86416	0.13;0.147;0.071;0.154;0.057;0.084;0.11;0.135
Bacteria	A	GO:0015749	BP	monosaccharide transmembrane transport	9	7533	0.11947431302270012	0.00154;0.00355;0.00451;0.00831;0.0173;0.0254;0.0361;0.0376;0.0395	UP000035704_84022;UP000249134_1467;UP000182569_1552;UP000284177_99594;UP000233343_549687;UP000263943_2293325;UP000253908_2052660;UP000366872_2750659;UP000013523_86416	0.13;0.172;0.071;0.154;0.057;0.084;0.107;0.11;0.135
Bacteria	A	GO:0015295	MF	solute:proton symporter activity	6	7533	0.07964954201513341	0.00154;0.00451;0.0173;0.0307;0.0395;0.0482	UP000035704_84022;UP000182569_1552;UP000233343_549687;UP000249134_1467;UP000013523_86416;UP000275076_284579	0.13;0.071;0.057;0.098;0.135;0.059
Bacteria	A	GO:0015145	MF	monosaccharide transmembrane transporter activity	9	7533	0.11947431302270012	0.00154;0.00154;0.00451;0.00831;0.0173;0.0254;0.0361;0.0376;0.0395	UP000035704_84022;UP000249134_1467;UP000182569_1552;UP000284177_99594;UP000233343_549687;UP000263943_2293325;UP000253908_2052660;UP000366872_2750659;UP000013523_86416	0.13;0.147;0.071;0.154;0.057;0.084;0.107;0.11;0.135
Bacteria	A	GO:0005402	MF	carbohydrate:monoatomic cation symporter activity	6	7533	0.07964954201513341	0.00154;0.00451;0.0173;0.0307;0.0395;0.0482	UP000035704_84022;UP000182569_1552;UP000233343_549687;UP000249134_1467;UP000013523_86416;UP000275076_284579	0.13;0.071;0.057;0.098;0.135;0.059
Bacteria	A	GO:0005351	MF	carbohydrate:proton symporter activity	6	7533	0.07964954201513341	0.00154;0.00451;0.0173;0.0307;0.0395;0.0482	UP000035704_84022;UP000182569_1552;UP000233343_549687;UP000249134_1467;UP000013523_86416;UP000275076_284579	0.13;0.071;0.057;0.098;0.135;0.059
Bacteria	A	GO:0019566	BP	arabinose metabolic process	1	7533	0.013274923669188903	0.00835	UP000013541_649831	0.183
Bacteria	A	GO:0046556	MF	alpha-L-arabinofuranosidase activity	1	7533	0.013274923669188903	0.0229	UP000013541_649831	0.171
Bacteria	A	GO:0071702	BP	organic substance transport	9	7533	0.11947431302270012	9.75e-16;0.00602;0.0131;0.0191;0.0197;0.021;0.0288;0.0358;0.0424	UP000284135_2292191;UP000276016_2483111;UP000306709_2576038;UP000198619_84698;UP000182840_1670800;UP000482590_698986;UP000253628_645616;UP000254924_1337;UP000014155_1195236	3.369;4.583;3.877;2.912;3.53;2.422;3.682;3.724;6.582
Bacteria	A	GO:1901565	BP	organonitrogen compound catabolic process	1	7533	0.013274923669188903	0.0282	UP000015480_1367847	1.21
Bacteria	A	GO:0015103	MF	inorganic anion transmembrane transporter activity	3	7533	0.039824771007566706	0.00507;0.0343;0.04	UP000016160_1347342;UP000183945_1073325;UP000199117_1855336	0.281;0.144;0.179
Bacteria	A	GO:0015698	BP	inorganic anion transport	4	7533	0.05309969467675561	0.000229;0.00791;0.0138;0.035	UP000033607_1637645;UP000016160_1347342;UP000183945_1073325;UP000265903_187981	0.596;0.309;0.115;0.792
Bacteria	A	GO:0042834	MF	peptidoglycan binding	1	7533	0.013274923669188903	0.0433	UP000016587_1121448	0.211
Bacteria	A	GO:0016298	MF	lipase activity	2	7533	0.026549847338377806	0.000639;0.0185	UP000242367_1926885;UP000017048_1110697	0.456;0.325
Bacteria	A	GO:0004806	MF	triglyceride lipase activity	3	7533	0.039824771007566706	0.00562;0.0076;0.0464	UP000268285_2341080;UP000242367_1926885;UP000017048_1110697	0.279;0.404;0.31
Bacteria	A	GO:0035725	BP	sodium ion transmembrane transport	1	7533	0.013274923669188903	0.0117	UP000018100_1262909	0.097
Bacteria	A	GO:0006817	BP	phosphate ion transport	1	7533	0.013274923669188903	0.0289	UP000019062_1227360	0.233
Bacteria	A	GO:0009150	BP	purine ribonucleotide metabolic process	7	7533	0.0929244656843223	0.00308;0.00801;0.00982;0.018;0.0253;0.0349;0.0413	UP000305939_1227945;UP000290283_2506422;UP000019243_1265861;UP000319088_2600309;UP000019131_1445607;UP000290974_2005461;UP000318527_1403320	1.412;1.641;1.857;1.215;0.764;0.74;0.93
Bacteria	A	GO:0071949	MF	FAD binding	4	7533	0.05309969467675561	0.00715;0.0125;0.0181;0.0343	UP000298324_78350;UP000253251_2072505;UP000019140_1429439;UP000501991_2016596	0.339;0.609;0.345;0.21
Bacteria	A	GO:0009152	BP	purine ribonucleotide biosynthetic process	2	7533	0.026549847338377806	0.0174;0.0247	UP000019243_1265861;UP000290974_2005461	1.568;0.708
Bacteria	A	GO:0016420	MF	malonyltransferase activity	4	7533	0.05309969467675561	6.96e-07;1.37e-06;2.03e-06;0.0458	UP000221011_1616117;UP000019277_909613;UP000032266_1445510;UP000195722_1434837	0.295;0.424;0.423;0.159
Bacteria	A	GO:0016419	MF	S-malonyltransferase activity	4	7533	0.05309969467675561	6.96e-07;1.37e-06;2.03e-06;0.0458	UP000221011_1616117;UP000019277_909613;UP000032266_1445510;UP000195722_1434837	0.295;0.424;0.423;0.159
Bacteria	A	GO:0004314	MF	[acyl-carrier-protein] S-malonyltransferase activity	4	7533	0.05309969467675561	6.96e-07;1.37e-06;2.03e-06;0.0458	UP000221011_1616117;UP000019277_909613;UP000032266_1445510;UP000195722_1434837	0.295;0.424;0.423;0.159
Bacteria	A	GO:0004568	MF	chitinase activity	2	7533	0.026549847338377806	0.00056;0.00524	UP000027178_1348663;UP000281963_1522757	0.192;0.15
Bacteria	A	GO:0019323	BP	pentose catabolic process	1	7533	0.013274923669188903	0.029	UP000027980_386490	0.186
Bacteria	A	GO:0030001	BP	metal ion transport	6	7533	0.07964954201513341	3.17e-09;5.6e-05;0.000174;0.00614;0.00706;0.0103	UP000501139_1936990;UP000253914_2283384;UP000192042_1325564;UP000591197_2725304;UP000028006_1027273;UP000308917_1330072	1.113;1.191;0.844;1.882;1.013;1.397
Bacteria	A	GO:0006418	BP	tRNA aminoacylation for protein translation	5	7533	0.0663746183459445	1.05e-05;0.000607;0.00228;0.0283;0.0382	UP000182608_1916956;UP000029224_990268;UP000321129_2601267;UP000298313_1259157;UP000464262_1481923	0.8;0.471;0.891;0.575;0.575
Bacteria	A	GO:0043039	BP	tRNA aminoacylation	5	7533	0.0663746183459445	1.05e-05;0.00228;0.00237;0.0283;0.0382	UP000182608_1916956;UP000321129_2601267;UP000029224_990268;UP000298313_1259157;UP000464262_1481923	0.8;0.891;0.545;0.575;0.575
Bacteria	A	GO:0043038	BP	amino acid activation	5	7533	0.0663746183459445	1.05e-05;0.00228;0.00237;0.0283;0.0382	UP000182608_1916956;UP000321129_2601267;UP000029224_990268;UP000298313_1259157;UP000464262_1481923	0.8;0.891;0.545;0.575;0.575
Bacteria	A	GO:0004812	MF	aminoacyl-tRNA ligase activity	3	7533	0.039824771007566706	1.05e-05;0.00228;0.0075	UP000182608_1916956;UP000321129_2601267;UP000029224_990268	0.8;0.891;0.618
Bacteria	A	GO:0043605	BP	amide catabolic process	2	7533	0.026549847338377806	0.0149;0.03	UP000502608_1028752;UP000029264_1515746	0.222;0.236
Bacteria	A	GO:0022604	BP	regulation of cell morphogenesis	6	7533	0.07964954201513341	0.000132;0.0149;0.0171;0.0199;0.038;0.0429	UP000236173_2035412;UP000029462_1115515;UP000199484_1884352;UP000189464_1833852;UP000272908_254356;UP000320314_2590452	0.683;0.834;0.254;1.129;0.54;0.564
Bacteria	A	GO:0022603	BP	regulation of anatomical structure morphogenesis	6	7533	0.07964954201513341	0.000132;0.0149;0.0171;0.0199;0.038;0.0429	UP000236173_2035412;UP000029462_1115515;UP000199484_1884352;UP000189464_1833852;UP000272908_254356;UP000320314_2590452	0.683;0.834;0.254;1.129;0.54;0.564
Bacteria	A	GO:0008360	BP	regulation of cell shape	6	7533	0.07964954201513341	0.000132;0.0149;0.0171;0.0199;0.038;0.0429	UP000236173_2035412;UP000029462_1115515;UP000199484_1884352;UP000189464_1833852;UP000272908_254356;UP000320314_2590452	0.683;0.834;0.254;1.129;0.54;0.564
Bacteria	A	GO:0015399	MF	primary active transmembrane transporter activity	1	7533	0.013274923669188903	0.0103	UP000030129_1406840	0.797
Bacteria	A	GO:0004222	MF	metalloendopeptidase activity	3	7533	0.039824771007566706	0.000277;0.0199;0.0315	UP000068029_1725411;UP000051728_1736489;UP000032066_2064	0.39;0.643;0.528
Bacteria	A	GO:0016774	MF	phosphotransferase activity, carboxyl group as acceptor	1	7533	0.013274923669188903	0.0479	UP000032079_1392836	0.171
Bacteria	A	GO:0004518	MF	nuclease activity	1	7533	0.013274923669188903	0.000378	UP000032323_103808	1.085
Bacteria	A	GO:0046365	BP	monosaccharide catabolic process	1	7533	0.013274923669188903	0.031	UP000032452_1618023	0.115
Bacteria	A	GO:0098656	BP	monoatomic anion transmembrane transport	1	7533	0.013274923669188903	0.000129	UP000033607_1637645	0.238
Bacteria	A	GO:0006820	BP	monoatomic anion transport	1	7533	0.013274923669188903	0.000129	UP000033607_1637645	0.238
Bacteria	A	GO:0098661	BP	inorganic anion transmembrane transport	2	7533	0.026549847338377806	0.00474;0.0212	UP000033607_1637645;UP000494363_627669	0.397;0.23
Bacteria	A	GO:0015297	MF	antiporter activity	1	7533	0.013274923669188903	0.0442	UP000034883_927083	0.324
Bacteria	A	GO:0046411	BP	2-keto-3-deoxygluconate transmembrane transport	3	7533	0.039824771007566706	0.000313;0.0178;0.0207	UP000035704_84022;UP000184052_1121476;UP000054099_1017270	0.104;0.083;0.068
Bacteria	A	GO:0015649	MF	2-keto-3-deoxygluconate:proton symporter activity	3	7533	0.039824771007566706	0.000313;0.0178;0.0207	UP000035704_84022;UP000184052_1121476;UP000054099_1017270	0.104;0.083;0.068
Bacteria	A	GO:0015355	MF	secondary active monocarboxylate transmembrane transporter activity	3	7533	0.039824771007566706	0.000313;0.0178;0.0207	UP000035704_84022;UP000184052_1121476;UP000054099_1017270	0.104;0.083;0.068
Bacteria	A	GO:0006555	BP	methionine metabolic process	2	7533	0.026549847338377806	5.86e-07;0.000398	UP000035957_999898;UP000050326_36849	0.811;1.03
Bacteria	A	GO:0042084	MF	5-methyltetrahydrofolate-dependent methyltransferase activity	2	7533	0.026549847338377806	3.54e-06;1.01e-05	UP000035957_999898;UP000050326_36849	0.673;0.702
Bacteria	A	GO:0008705	MF	methionine synthase activity	2	7533	0.026549847338377806	3.54e-06;1.01e-05	UP000035957_999898;UP000050326_36849	0.673;0.702
Bacteria	A	GO:0009086	BP	methionine biosynthetic process	2	7533	0.026549847338377806	4.25e-06;0.000207	UP000035957_999898;UP000050326_36849	0.791;0.96
Bacteria	A	GO:0008172	MF	S-methyltransferase activity	3	7533	0.039824771007566706	5.6e-06;2.6e-05;0.0397	UP000035957_999898;UP000050326_36849;UP000269352_2218524	0.692;0.772;0.173
Bacteria	A	GO:0000096	BP	sulfur amino acid metabolic process	2	7533	0.026549847338377806	8.92e-06;0.00214	UP000035957_999898;UP000050326_36849	0.95;1.24
Bacteria	A	GO:0000097	BP	sulfur amino acid biosynthetic process	2	7533	0.026549847338377806	1.98e-05;0.00049	UP000035957_999898;UP000050326_36849	0.87;1.053
Bacteria	A	GO:0009066	BP	aspartate family amino acid metabolic process	3	7533	0.039824771007566706	2.63e-05;0.00735;0.0311	UP000035957_999898;UP000050326_36849;UP000294832_552357	1.147;1.428;0.737
Bacteria	A	GO:0009067	BP	aspartate family amino acid biosynthetic process	3	7533	0.039824771007566706	6.12e-05;0.00349;0.03	UP000035957_999898;UP000050326_36849;UP000253509_225845	1.068;1.311;0.538
Bacteria	A	GO:0098742	BP	cell-cell adhesion via plasma-membrane adhesion molecules	3	7533	0.039824771007566706	0.0032;0.0196;0.0444	UP000184510_1123071;UP000319817_1930275;UP000036918_1604836	0.552;0.239;0.29
Bacteria	A	GO:0007156	BP	homophilic cell adhesion via plasma membrane adhesion molecules	3	7533	0.039824771007566706	0.0032;0.0196;0.0444	UP000184510_1123071;UP000319817_1930275;UP000036918_1604836	0.552;0.239;0.29
Bacteria	A	GO:0016162	MF	cellulose 1,4-beta-cellobiosidase activity	1	7533	0.013274923669188903	4.96e-05	UP000036923_398512	0.295
Bacteria	A	GO:0072488	BP	ammonium transmembrane transport	4	7533	0.05309969467675561	0.00158;0.035;0.0402;0.0443	UP000094056_1872076;UP000036923_398512;UP000199072_1391627;UP000218263_1550579	0.077;0.087;0.048;0.067
Bacteria	A	GO:0008519	MF	ammonium transmembrane transporter activity	4	7533	0.05309969467675561	0.00158;0.035;0.0402;0.0443	UP000094056_1872076;UP000036923_398512;UP000199072_1391627;UP000218263_1550579	0.077;0.087;0.048;0.067
Bacteria	A	GO:0000041	BP	transition metal ion transport	7	7533	0.0929244656843223	2.36e-10;5.23e-07;0.0161;0.0176;0.0195;0.0227;0.0287	UP000501139_1936990;UP000192042_1325564;UP000037878_1684385;UP000293764_1259133;UP000433577_2571748;UP000298602_980445;UP000251772_2170731	0.765;0.506;0.609;0.396;0.647;0.456;0.846
Bacteria	A	GO:0034755	BP	iron ion transmembrane transport	6	7533	0.07964954201513341	6.35e-10;8.55e-08;0.00555;0.00556;0.0113;0.0496	UP000501139_1936990;UP000192042_1325564;UP000251772_2170731;UP000433577_2571748;UP000199369_1882827;UP000037878_1684385	0.696;0.386;0.618;0.397;0.508;0.218
Bacteria	A	GO:0047661	MF	amino-acid racemase activity	1	7533	0.013274923669188903	3.86e-05	UP000037991_1592327	0.471
Bacteria	A	GO:0036361	MF	racemase activity, acting on amino acids and derivatives	1	7533	0.013274923669188903	0.000324	UP000037991_1592327	0.493
Bacteria	A	GO:0016855	MF	racemase and epimerase activity, acting on amino acids and derivatives	1	7533	0.013274923669188903	0.000598	UP000037991_1592327	0.503
Bacteria	A	GO:0004316	MF	3-oxoacyl-[acyl-carrier-protein] reductase (NADPH) activity	4	7533	0.05309969467675561	0.00239;0.00454;0.0223;0.0307	UP000215506_85688;UP000037991_1592327;UP000275054_2483814;UP000191135_1122214	0.53;0.744;0.211;0.428
Bacteria	A	GO:0015108	MF	chloride transmembrane transporter activity	1	7533	0.013274923669188903	0.0391	UP000051445_1423746	0.183
Bacteria	A	GO:0046451	BP	diaminopimelate metabolic process	1	7533	0.013274923669188903	0.0309	UP000051679_1291052	0.352
Bacteria	A	GO:0043648	BP	dicarboxylic acid metabolic process	1	7533	0.013274923669188903	0.0309	UP000051679_1291052	0.352
Bacteria	A	GO:0009089	BP	lysine biosynthetic process via diaminopimelate	1	7533	0.013274923669188903	0.0309	UP000051679_1291052	0.352
Bacteria	A	GO:0009085	BP	lysine biosynthetic process	1	7533	0.013274923669188903	0.0309	UP000051679_1291052	0.352
Bacteria	A	GO:0006553	BP	lysine metabolic process	1	7533	0.013274923669188903	0.0309	UP000051679_1291052	0.352
Bacteria	A	GO:0009236	BP	cobalamin biosynthetic process	10	7533	0.132749236691889	0.000506;0.00519;0.00964;0.00979;0.019;0.0254;0.0289;0.0315;0.0361;0.0413	UP000262004_297;UP000199055_403935;UP000583556_2728851;UP000226442_2040638;UP000056968_1332080;UP000494245_2730080;UP000319255_2589815;UP000473014_2569853;UP000176204_1679444;UP000258607_2094022	0.655;0.388;1.026;0.486;0.677;0.403;0.487;0.375;0.593;0.275
Bacteria	A	GO:0009235	BP	cobalamin metabolic process	10	7533	0.132749236691889	0.000506;0.00519;0.00964;0.00979;0.019;0.0254;0.0289;0.0315;0.0361;0.0413	UP000262004_297;UP000199055_403935;UP000583556_2728851;UP000226442_2040638;UP000056968_1332080;UP000494245_2730080;UP000319255_2589815;UP000473014_2569853;UP000176204_1679444;UP000258607_2094022	0.655;0.388;1.026;0.486;0.677;0.403;0.487;0.375;0.593;0.275
Bacteria	A	GO:0009579	CC	thylakoid	2	7533	0.026549847338377806	0.0238;0.0408	UP000194922_1934309;UP000060542_1615909	2.034;2.44
Bacteria	A	GO:0006096	BP	glycolytic process	5	7533	0.0663746183459445	0.00623;0.00927;0.0173;0.0229;0.0405	UP000075267_1775430;UP000199600_1860101;UP000267268_2494373;UP000192342_1317117;UP000294599_634155	0.175;0.497;0.221;0.305;0.381
Bacteria	A	GO:0047334	MF	diphosphate-fructose-6-phosphate 1-phosphotransferase activity	1	7533	0.013274923669188903	0.00837	UP000095237_1408204	0.146
Bacteria	A	GO:0061615	BP	glycolytic process through fructose-6-phosphate	1	7533	0.013274923669188903	0.0412	UP000095237_1408204	0.22
Bacteria	A	GO:0046835	BP	carbohydrate phosphorylation	3	7533	0.039824771007566706	0.00768;0.0412;0.0462	UP000293142_2527873;UP000095237_1408204;UP000254978_39695	0.181;0.22;0.258
Bacteria	A	GO:0019200	MF	carbohydrate kinase activity	2	7533	0.026549847338377806	0.0153;0.0412	UP000293142_2527873;UP000095237_1408204	0.194;0.22
Bacteria	A	GO:0008443	MF	phosphofructokinase activity	1	7533	0.013274923669188903	0.0412	UP000095237_1408204	0.22
Bacteria	A	GO:0006002	BP	fructose 6-phosphate metabolic process	1	7533	0.013274923669188903	0.0412	UP000095237_1408204	0.22
Bacteria	A	GO:0003872	MF	6-phosphofructokinase activity	1	7533	0.013274923669188903	0.0412	UP000095237_1408204	0.22
Bacteria	A	GO:0009450	BP	gamma-aminobutyric acid catabolic process	1	7533	0.013274923669188903	0.0376	UP000180199_1678001	0.069
Bacteria	A	GO:0009448	BP	gamma-aminobutyric acid metabolic process	1	7533	0.013274923669188903	0.0376	UP000180199_1678001	0.069
Bacteria	A	GO:0009013	MF	succinate-semialdehyde dehydrogenase [NAD(P)+] activity	1	7533	0.013274923669188903	0.0376	UP000180199_1678001	0.069
Bacteria	A	GO:0006825	BP	copper ion transport	1	7533	0.013274923669188903	0.00873	UP000181917_37928	0.195
Bacteria	A	GO:0140101	MF	catalytic activity, acting on a tRNA	2	7533	0.026549847338377806	0.00206;0.0321	UP000182608_1916956;UP000529417_2743469	1.714;1.28
Bacteria	A	GO:0003333	BP	amino acid transmembrane transport	2	7533	0.026549847338377806	0.00398;0.00923	UP000253914_2283384;UP000184035_1533	0.761;0.198
Bacteria	A	GO:0015171	MF	amino acid transmembrane transporter activity	2	7533	0.026549847338377806	0.00763;0.032	UP000253914_2283384;UP000184035_1533	0.86;0.278
Bacteria	A	GO:1904659	BP	glucose transmembrane transport	1	7533	0.013274923669188903	0.0136	UP000184516_468056	0.086
Bacteria	A	GO:0015757	BP	galactose transmembrane transport	1	7533	0.013274923669188903	0.0136	UP000184516_468056	0.086
Bacteria	A	GO:0005355	MF	glucose transmembrane transporter activity	1	7533	0.013274923669188903	0.0136	UP000184516_468056	0.086
Bacteria	A	GO:0005354	MF	galactose transmembrane transporter activity	1	7533	0.013274923669188903	0.0136	UP000184516_468056	0.086
Bacteria	A	GO:0006996	BP	organelle organization	5	7533	0.0663746183459445	0.00436;0.00966;0.0208;0.0309;0.0431	UP000319516_82346;UP000185694_1904966;UP000280668_56055;UP000199585_245187;UP000215896_2016499	0.672;0.491;0.703;0.729;0.625
Bacteria	A	GO:2001141	BP	regulation of RNA biosynthetic process	4	7533	0.05309969467675561	1.36e-05;0.000132;0.0025;0.0228	UP000503447_2774151;UP000245802_114;UP000186541_1799658;UP000185847_1799653	3.756;3.525;4.154;3.981
Bacteria	A	GO:0051252	BP	regulation of RNA metabolic process	4	7533	0.05309969467675561	1.36e-05;0.000132;0.0025;0.0228	UP000503447_2774151;UP000245802_114;UP000186541_1799658;UP000185847_1799653	3.756;3.525;4.154;3.981
Bacteria	A	GO:0006355	BP	regulation of DNA-templated transcription	4	7533	0.05309969467675561	1.36e-05;0.000132;0.0025;0.0228	UP000503447_2774151;UP000245802_114;UP000186541_1799658;UP000185847_1799653	3.756;3.525;4.154;3.981
Bacteria	A	GO:0019219	BP	regulation of nucleobase-containing compound metabolic process	4	7533	0.05309969467675561	1.09e-05;0.000152;0.0025;0.0313	UP000503447_2774151;UP000245802_114;UP000186541_1799658;UP000185847_1799653	3.791;3.569;4.154;4.061
Bacteria	A	GO:0031326	BP	regulation of cellular biosynthetic process	4	7533	0.05309969467675561	8.65e-06;0.00165;0.0126;0.0424	UP000503447_2774151;UP000245802_114;UP000186541_1799658;UP000185847_1799653	3.931;3.76;4.449;4.14
Bacteria	A	GO:0010556	BP	regulation of macromolecule biosynthetic process	4	7533	0.05309969467675561	8.65e-06;0.00165;0.0126;0.0424	UP000503447_2774151;UP000245802_114;UP000186541_1799658;UP000185847_1799653	3.931;3.76;4.449;4.14
Bacteria	A	GO:0010468	BP	regulation of gene expression	4	7533	0.05309969467675561	8.65e-06;0.00165;0.0126;0.0424	UP000503447_2774151;UP000245802_114;UP000186541_1799658;UP000185847_1799653	3.931;3.76;4.449;4.14
Bacteria	A	GO:0009889	BP	regulation of biosynthetic process	4	7533	0.05309969467675561	8.65e-06;0.00165;0.0126;0.0424	UP000503447_2774151;UP000245802_114;UP000186541_1799658;UP000185847_1799653	3.931;3.76;4.449;4.14
Bacteria	A	GO:0006163	BP	purine nucleotide metabolic process	5	7533	0.0663746183459445	0.000894;0.0296;0.0391;0.0463;0.0466	UP000290974_2005461;UP000305939_1227945;UP000290283_2506422;UP000239872_2077091;UP000185911_1111071	1.029;1.883;2.061;1.274;1.631
Bacteria	A	GO:0016615	MF	malate dehydrogenase activity	5	7533	0.0663746183459445	0.00104;0.0025;0.00546;0.00596;0.0158	UP000298460_2018669;UP000277811_1351585;UP000253314_273032;UP000310334_2567941;UP000186102_1888891	0.072;0.099;0.159;0.161;0.055
Bacteria	A	GO:0004471	MF	malate dehydrogenase (decarboxylating) (NAD+) activity	5	7533	0.0663746183459445	8.87e-05;0.0008;0.00104;0.0025;0.0158	UP000310334_2567941;UP000253314_273032;UP000298460_2018669;UP000277811_1351585;UP000186102_1888891	0.08;0.114;0.072;0.099;0.055
Bacteria	A	GO:0004470	MF	malic enzyme activity	5	7533	0.0663746183459445	8.87e-05;0.0008;0.00104;0.0025;0.0158	UP000310334_2567941;UP000253314_273032;UP000298460_2018669;UP000277811_1351585;UP000186102_1888891	0.08;0.114;0.072;0.099;0.055
Bacteria	A	GO:0051171	BP	regulation of nitrogen compound metabolic process	3	7533	0.039824771007566706	6.33e-06;0.00124;0.00969	UP000503447_2774151;UP000245802_114;UP000186541_1799658	3.954;3.789;4.39
Bacteria	A	GO:0080090	BP	regulation of primary metabolic process	3	7533	0.039824771007566706	6.33e-06;0.00124;0.0126	UP000503447_2774151;UP000245802_114;UP000186541_1799658	3.954;3.789;4.449
Bacteria	A	GO:0031323	BP	regulation of cellular metabolic process	3	7533	0.039824771007566706	1.07e-05;0.00133;0.0126	UP000503447_2774151;UP000245802_114;UP000186541_1799658	3.977;3.804;4.449
Bacteria	A	GO:0060255	BP	regulation of macromolecule metabolic process	3	7533	0.039824771007566706	1.07e-05;0.00201;0.0207	UP000503447_2774151;UP000245802_114;UP000186541_1799658	3.977;3.818;4.478
Bacteria	A	GO:0018455	MF	alcohol dehydrogenase [NAD(P)+] activity	4	7533	0.05309969467675561	1.16e-06;0.00516;0.0108;0.0167	UP000187735_1891926;UP000318017_2527968;UP000319143_2528016;UP000317238_2527996	0.418;0.315;0.466;0.391
Bacteria	A	GO:0004022	MF	alcohol dehydrogenase (NAD+) activity	4	7533	0.05309969467675561	1.16e-06;0.00516;0.0108;0.0167	UP000187735_1891926;UP000318017_2527968;UP000319143_2528016;UP000317238_2527996	0.418;0.315;0.466;0.391
Bacteria	A	GO:0050112	MF	inositol 2-dehydrogenase activity	4	7533	0.05309969467675561	9.13e-06;0.00279;0.00741;0.0167	UP000187735_1891926;UP000318017_2527968;UP000319143_2528016;UP000317238_2527996	0.356;0.299;0.452;0.391
Bacteria	A	GO:0018826	MF	methionine gamma-lyase activity	1	7533	0.013274923669188903	0.000332	UP000191056_225345	0.126
Bacteria	A	GO:0006826	BP	iron ion transport	4	7533	0.05309969467675561	1.25e-09;7.6e-07;0.0144;0.0278	UP000501139_1936990;UP000192042_1325564;UP000199369_1882827;UP000251772_2170731	0.719;0.434;0.558;0.755
Bacteria	A	GO:0006281	BP	DNA repair	2	7533	0.026549847338377806	0.000421;0.0236	UP000193978_655015;UP000283474_2028345	1.055;1.431
Bacteria	A	GO:0006259	BP	DNA metabolic process	1	7533	0.013274923669188903	0.00253	UP000193978_655015	2.344
Bacteria	A	GO:0042357	BP	thiamine diphosphate metabolic process	2	7533	0.026549847338377806	0.0166;0.0352	UP000275076_284579;UP000195423_1898043	0.251;0.185
Bacteria	A	GO:0009229	BP	thiamine diphosphate biosynthetic process	2	7533	0.026549847338377806	0.0166;0.0352	UP000275076_284579;UP000195423_1898043	0.251;0.185
Bacteria	A	GO:0015925	MF	galactosidase activity	2	7533	0.026549847338377806	5.59e-06;0.000321	UP000195568_1965604;UP000242090_1965575	0.366;0.679
Bacteria	A	GO:0004565	MF	beta-galactosidase activity	2	7533	0.026549847338377806	0.000815;0.0037	UP000195568_1965604;UP000242090_1965575	0.305;0.637
Bacteria	A	GO:0006040	BP	amino sugar metabolic process	3	7533	0.039824771007566706	0.00851;0.0281;0.0379	UP000266482_393251;UP000195591_302980;UP000247476_2211139	0.266;0.325;0.358
Bacteria	A	GO:0015929	MF	hexosaminidase activity	3	7533	0.039824771007566706	2.27e-12;0.000152;0.00333	UP000242090_1965575;UP000196146_1965572;UP000199315_1619234	0.679;0.497;0.1
Bacteria	A	GO:0004563	MF	beta-N-acetylhexosaminidase activity	3	7533	0.039824771007566706	2.27e-12;0.000152;0.00333	UP000242090_1965575;UP000196146_1965572;UP000199315_1619234	0.679;0.497;0.1
Bacteria	A	GO:0003678	MF	DNA helicase activity	2	7533	0.026549847338377806	0.0307;0.0362	UP000249260_2081970;UP000198637_1882832	0.305;0.314
Bacteria	A	GO:0015923	MF	mannosidase activity	1	7533	0.013274923669188903	0.0297	UP000198735_1566279	0.146
Bacteria	A	GO:0006013	BP	mannose metabolic process	1	7533	0.013274923669188903	0.0427	UP000198735_1566279	0.104
Bacteria	A	GO:0004559	MF	alpha-mannosidase activity	2	7533	0.026549847338377806	0.0412;0.0427	UP000305778_2571141;UP000198735_1566279	0.092;0.104
Bacteria	A	GO:0016160	MF	amylase activity	1	7533	0.013274923669188903	0.0191	UP000198923_504805	0.144
Bacteria	A	GO:0004556	MF	alpha-amylase activity	1	7533	0.013274923669188903	0.0191	UP000198923_504805	0.144
Bacteria	A	GO:0033926	MF	glycopeptide alpha-N-acetylgalactosaminidase activity	1	7533	0.013274923669188903	0.00575	UP000199066_1462524	0.108
Bacteria	A	GO:0019400	BP	alditol metabolic process	4	7533	0.05309969467675561	0.00984;0.0159;0.0387;0.0441	UP000386847_2662261;UP000217978_1798205;UP000219167_908946;UP000199315_1619234	0.37;0.295;0.239;0.275
Bacteria	A	GO:0006071	BP	glycerol metabolic process	3	7533	0.039824771007566706	0.00488;0.0187;0.0441	UP000386847_2662261;UP000217978_1798205;UP000199315_1619234	0.303;0.227;0.275
Bacteria	A	GO:0046434	BP	organophosphate catabolic process	1	7533	0.013274923669188903	0.0105	UP000199412_69960	0.244
Bacteria	A	GO:0016836	MF	hydro-lyase activity	1	7533	0.013274923669188903	0.0413	UP000201728_1867846	1.063
Bacteria	A	GO:0050661	MF	NADP binding	1	7533	0.013274923669188903	0.0439	UP000201838_1470561	0.723
Bacteria	A	GO:1901136	BP	carbohydrate derivative catabolic process	1	7533	0.013274923669188903	0.0342	UP000216612_1189304	0.757
Bacteria	A	GO:0015711	BP	organic anion transport	2	7533	0.026549847338377806	0.0246;0.0263	UP000218890_1052;UP000253914_2283384	0.195;1.092
Bacteria	A	GO:0046873	MF	metal ion transmembrane transporter activity	2	7533	0.026549847338377806	1.1e-05;0.0132	UP000253914_2283384;UP000233343_549687	0.959;0.472
Bacteria	A	GO:0016837	MF	carbon-oxygen lyase activity, acting on polysaccharides	2	7533	0.026549847338377806	9.06e-05;0.0334	UP000234247_2067453;UP000579153_882448	0.737;0.115
Bacteria	A	GO:0030570	MF	pectate lyase activity	1	7533	0.013274923669188903	0.000531	UP000234247_2067453	0.553
Bacteria	A	GO:0006260	BP	DNA replication	2	7533	0.026549847338377806	0.0225;0.0492	UP000237752_1629062;UP000243799_490629	0.599;0.482
Bacteria	A	GO:0035438	MF	cyclic-di-GMP binding	2	7533	0.026549847338377806	0.03;0.0438	UP000321523_393310;UP000239724_1071	0.114;0.146
Bacteria	A	GO:0030551	MF	cyclic nucleotide binding	2	7533	0.026549847338377806	0.03;0.0438	UP000321523_393310;UP000239724_1071	0.114;0.146
Bacteria	A	GO:0102148	MF	N-acetyl-beta-D-galactosaminidase activity	1	7533	0.013274923669188903	2.94e-07	UP000242090_1965575	0.382
Bacteria	A	GO:0016231	MF	beta-N-acetylglucosaminidase activity	1	7533	0.013274923669188903	0.00786	UP000242090_1965575	0.297
Bacteria	A	GO:0044270	BP	cellular nitrogen compound catabolic process	1	7533	0.013274923669188903	0.0466	UP000242310_517424	0.582
Bacteria	A	GO:0044097	BP	secretion by the type IV secretion system	1	7533	0.013274923669188903	0.000443	UP000248024_200124	0.158
Bacteria	A	GO:0030255	BP	protein secretion by the type IV secretion system	1	7533	0.013274923669188903	0.000443	UP000248024_200124	0.158
Bacteria	A	GO:0008094	MF	ATP-dependent activity, acting on DNA	1	7533	0.013274923669188903	0.019	UP000249260_2081970	0.557
Bacteria	A	GO:0032508	BP	DNA duplex unwinding	1	7533	0.013274923669188903	0.0307	UP000249260_2081970	0.305
Bacteria	A	GO:0032392	BP	DNA geometric change	1	7533	0.013274923669188903	0.0307	UP000249260_2081970	0.305
Bacteria	A	GO:0008948	MF	oxaloacetate decarboxylase activity	2	7533	0.026549847338377806	8.87e-05;0.0008	UP000310334_2567941;UP000253314_273032	0.08;0.114
Bacteria	A	GO:0016831	MF	carboxy-lyase activity	1	7533	0.013274923669188903	0.0082	UP000253314_273032	0.615
Bacteria	A	GO:0006865	BP	amino acid transport	1	7533	0.013274923669188903	0.0135	UP000253914_2283384	0.959
Bacteria	A	GO:0046942	BP	carboxylic acid transport	1	7533	0.013274923669188903	0.0224	UP000253914_2283384	1.059
Bacteria	A	GO:0015849	BP	organic acid transport	1	7533	0.013274923669188903	0.0224	UP000253914_2283384	1.059
Bacteria	A	GO:0003743	MF	translation initiation factor activity	1	7533	0.013274923669188903	0.0327	UP000254601_279832	0.322
Bacteria	A	GO:0008763	MF	UDP-N-acetylmuramate-L-alanine ligase activity	1	7533	0.013274923669188903	0.00504	UP000254920_32024	0.397
Bacteria	A	GO:0103068	MF	leukotriene C4 gamma-glutamyl transferase activity	1	7533	0.013274923669188903	0.0429	UP000256379_2040648	0.088
Bacteria	A	GO:0036374	MF	glutathione hydrolase activity	1	7533	0.013274923669188903	0.0429	UP000256379_2040648	0.088
Bacteria	A	GO:0019184	BP	nonribosomal peptide biosynthetic process	1	7533	0.013274923669188903	0.0429	UP000256379_2040648	0.088
Bacteria	A	GO:0008242	MF	omega peptidase activity	1	7533	0.013274923669188903	0.0429	UP000256379_2040648	0.088
Bacteria	A	GO:0006751	BP	glutathione catabolic process	1	7533	0.013274923669188903	0.0429	UP000256379_2040648	0.088
Bacteria	A	GO:0006750	BP	glutathione biosynthetic process	1	7533	0.013274923669188903	0.0429	UP000256379_2040648	0.088
Bacteria	A	GO:0042908	BP	xenobiotic transport	1	7533	0.013274923669188903	0.041	UP000269039_2321229	0.241
Bacteria	A	GO:0015939	BP	pantothenate metabolic process	1	7533	0.013274923669188903	0.0131	UP000275076_284579	0.118
Bacteria	A	GO:0036211	BP	protein modification process	1	7533	0.013274923669188903	0.00294	UP000277007_2496639	0.271
Bacteria	A	GO:0043413	BP	macromolecule glycosylation	1	7533	0.013274923669188903	0.0119	UP000277007_2496639	0.194
Bacteria	A	GO:0006493	BP	protein O-linked glycosylation	1	7533	0.013274923669188903	0.0119	UP000277007_2496639	0.194
Bacteria	A	GO:0006486	BP	protein glycosylation	1	7533	0.013274923669188903	0.0119	UP000277007_2496639	0.194
Bacteria	A	GO:0006302	BP	double-strand break repair	1	7533	0.013274923669188903	0.0362	UP000282597_1553431	0.219
Bacteria	A	GO:0006399	BP	tRNA metabolic process	2	7533	0.026549847338377806	0.00381;0.0354	UP000529417_2743469;UP000287772_1920129	1.613;1.393
Bacteria	A	GO:0072329	BP	monocarboxylic acid catabolic process	1	7533	0.013274923669188903	0.0446	UP000287996_1445662	0.44
Bacteria	A	GO:0019693	BP	ribose phosphate metabolic process	2	7533	0.026549847338377806	0.0144;0.034	UP000305939_1227945;UP000290283_2506422	1.715;2.019
Bacteria	A	GO:0009259	BP	ribonucleotide metabolic process	2	7533	0.026549847338377806	0.0144;0.034	UP000305939_1227945;UP000290283_2506422	1.715;2.019
Bacteria	A	GO:0008774	MF	acetaldehyde dehydrogenase (acetylating) activity	1	7533	0.013274923669188903	0.032	UP000295418_2545760	0.063
Bacteria	A	GO:0031176	MF	endo-1,4-beta-xylanase activity	1	7533	0.013274923669188903	0.000129	UP000298324_78350	0.411
Bacteria	A	GO:0018818	MF	acetylene hydratase activity	1	7533	0.013274923669188903	0.000131	UP000309454_747645	0.988
Bacteria	A	GO:0005507	MF	copper ion binding	1	7533	0.013274923669188903	0.0297	UP000321577_748831	0.156
Bacteria	A	GO:0042773	BP	ATP synthesis coupled electron transport	2	7533	0.026549847338377806	0.00778;0.0263	UP000494245_2730080;UP000324159_213224	0.327;0.403
Bacteria	A	GO:0015149	MF	hexose transmembrane transporter activity	1	7533	0.013274923669188903	0.0376	UP000366872_2750659	0.11
Bacteria	A	GO:0008645	BP	hexose transmembrane transport	1	7533	0.013274923669188903	0.0376	UP000366872_2750659	0.11
Bacteria	A	GO:0052689	MF	carboxylic ester hydrolase activity	1	7533	0.013274923669188903	0.0332	UP000431401_2585199	0.749
Bacteria	A	GO:0051539	MF	4 iron, 4 sulfur cluster binding	1	7533	0.013274923669188903	0.00511	UP000476952_334747	0.767
Bacteria	A	GO:0008381	MF	mechanosensitive monoatomic ion channel activity	1	7533	0.013274923669188903	0.0139	UP000476952_334747	0.124
Bacteria	A	GO:0006084	BP	acetyl-CoA metabolic process	1	7533	0.013274923669188903	0.0496	UP000476952_334747	0.093
Bacteria	A	GO:0035383	BP	thioester metabolic process	1	7533	0.013274923669188903	0.0157	UP000482590_698986	0.158
Bacteria	A	GO:0006637	BP	acyl-CoA metabolic process	1	7533	0.013274923669188903	0.0157	UP000482590_698986	0.158
Bacteria	A	GO:0009063	BP	amino acid catabolic process	1	7533	0.013274923669188903	0.00732	UP000502608_1028752	0.666
Bacteria	A	GO:0006561	BP	proline biosynthetic process	1	7533	0.013274923669188903	0.0362	UP000502608_1028752	0.139
Bacteria	A	GO:0006560	BP	proline metabolic process	1	7533	0.013274923669188903	0.0362	UP000502608_1028752	0.139
Bacteria	A	GO:0009253	BP	peptidoglycan catabolic process	1	7533	0.013274923669188903	0.0353	UP000518300_394095	0.067
Bacteria	A	GO:0006027	BP	glycosaminoglycan catabolic process	1	7533	0.013274923669188903	0.0353	UP000518300_394095	0.067
Bacteria	A	GO:0008194	MF	UDP-glycosyltransferase activity	1	7533	0.013274923669188903	0.023	UP000520767_1768010	0.175
Bacteria	A	GO:0034660	BP	ncRNA metabolic process	1	7533	0.013274923669188903	0.0253	UP000522138_1898112	2.716
Bacteria	A	GO:0006396	BP	RNA processing	1	7533	0.013274923669188903	0.0412	UP000522138_1898112	1.825
Bacteria	A	GO:0015926	MF	glucosidase activity	1	7533	0.013274923669188903	0.0444	UP000540989_474949	0.332
Bacteria	A	GO:0070008	MF	serine-type exopeptidase activity	1	7533	0.013274923669188903	0.00623	UP000585836_67293	0.202
Bacteria	A	GO:0009002	MF	serine-type D-Ala-D-Ala carboxypeptidase activity	1	7533	0.013274923669188903	0.00623	UP000585836_67293	0.202
Bacteria	A	GO:0004185	MF	serine-type carboxypeptidase activity	1	7533	0.013274923669188903	0.00623	UP000585836_67293	0.202
Bacteria	A	GO:0043878	MF	glyceraldehyde-3-phosphate dehydrogenase (NAD+) (non-phosphorylating) activity	1	7533	0.013274923669188903	0.0395	UP000588112_763782	0.134
Bacteria	D	GO:0032774	BP	RNA biosynthetic process	32	7533	0.4247975574140449	4.97e-05;0.000182;0.0005;0.000688;0.00109;0.00192;0.00206;0.00283;0.00343;0.00447;0.00569;0.00574;0.00737;0.00739;0.00889;0.00914;0.0108;0.0114;0.014;0.0143;0.0151;0.0202;0.0216;0.0233;0.034;0.0342;0.0372;0.0391;0.0416;0.0435;0.0436;0.0493	UP000014154_1235796;UP000183028_322505;UP000295518_244584;UP000236327_1850347;UP000543642_673271;UP000232227_81460;UP000196550_1965571;UP000216943_33922;UP000198948_142588;UP000064734_1564681;UP000004625_797515;UP000000212_1234679;UP000018212_1263105;UP000190389_171291;UP000008815_395019;UP000051679_1291052;UP000051450_1423719;UP000018309_1262987;UP000014127_1139219;UP000029033_158787;UP000051658…	0.709;0.66;0.894;0.833;0.905;1.451;1.003;0.733;0.778;0.838;0.566;0.65;0.905;1.043;0.546;0.793;1.196;0.945;0.725;0.525;0.751;1.022;1.105;0.537;0.567;0.828;1.367;0.567;0.599;0.816;1.08;0.695
Bacteria	D	GO:0004553	MF	hydrolase activity, hydrolyzing O-glycosyl compounds	18	7533	0.23894862604540024	9.81e-07;2.17e-06;9.92e-06;4.03e-05;5.52e-05;0.000565;0.000822;0.00126;0.0045;0.0128;0.0151;0.0179;0.0182;0.0196;0.0221;0.024;0.0249;0.0331	UP000320672_1930274;UP000000238_349521;UP000316304_2528004;UP000325286_980254;UP000317977_2528013;UP000250079_1192854;UP000320198_2528035;UP000292235_2498135;UP000184184_1027249;UP000001025_243090;UP000319817_1930275;UP000318053_2527987;UP000315003_2528025;UP000198369_1945885;UP000412907_2053527;UP000295793_230495;UP000011885_1263870;UP000246014_2175803	0.697;0.593;0.748;0.831;1.414;0.838;0.844;1.108;1.951;0.853;1.11;1.056;0.553;1.193;2.408;0.711;1.994;1.358
Bacteria	D	GO:0006508	BP	proteolysis	3	7533	0.039824771007566706	0.000707;0.0084;0.00897	UP000000238_349521;UP000215632_1926491;UP000198714_1502753	1.985;1.699;1.691
Bacteria	D	GO:0008237	MF	metallopeptidase activity	2	7533	0.026549847338377806	0.0013;0.00245	UP000000238_349521;UP000215632_1926491	0.889;0.738
Bacteria	D	GO:0004175	MF	endopeptidase activity	4	7533	0.05309969467675561	0.000246;0.000328;0.00231;0.0304	UP000215632_1926491;UP000198714_1502753;UP000000238_349521;UP000003408_745014	0.944;0.876;0.978;1.134
Bacteria	D	GO:0019538	BP	protein metabolic process	1	7533	0.013274923669188903	0.00868	UP000000238_349521	3.733
Bacteria	D	GO:0000272	BP	polysaccharide catabolic process	31	7533	0.411522633744856	4.34e-11;2.1e-08;1.12e-07;1.37e-06;3.73e-06;4.04e-06;4.07e-06;5.08e-06;7.52e-06;2.06e-05;0.000102;0.000147;0.000152;0.000254;0.00036;0.000388;0.000734;0.000762;0.000852;0.00195;0.00262;0.00278;0.00488;0.00498;0.00711;0.00859;0.0151;0.0172;0.0194;0.0304;0.0466	UP000320672_1930274;UP000325286_980254;UP000317977_2528013;UP000070560_1621989;UP000316304_2528004;UP000288096_45657;UP000011885_1263870;UP000320386_2527982;UP000315003_2528025;UP000317429_2528009;UP000318053_2527987;UP000001025_243090;UP000319817_1930275;UP000292235_2498135;UP000003408_745014;UP000316770_2527990;UP000011991_1265738;UP000318478_2528002;UP000320176_2528005;UP000316213_2714738;UP00…	0.385;0.536;0.773;0.404;0.365;0.579;0.509;3.713;0.286;1.96;0.461;0.413;0.58;0.435;0.121;0.625;0.422;2.177;0.83;0.88;0.829;0.456;0.617;0.715;0.263;0.759;0.73;0.586;0.37;2.606;0.101
Bacteria	D	GO:0004222	MF	metalloendopeptidase activity	2	7533	0.026549847338377806	0.00659;0.031	UP000215632_1926491;UP000000238_349521	0.395;0.415
Bacteria	D	GO:0031177	MF	phosphopantetheine binding	6	7533	0.07964954201513341	0.00477;0.0107;0.0138;0.0147;0.0338;0.0403	UP000000428_227882;UP000001444_680198;UP000572680_182080;UP000437567_2011095;UP000551501_686429;UP000186040_1193682	0.534;0.218;0.149;0.646;0.384;0.859
Bacteria	D	GO:0006351	BP	DNA-templated transcription	26	7533	0.3451480153989115	0.01;0.012;0.012;0.0129;0.0139;0.0141;0.0207;0.0232;0.0242;0.0246;0.0274;0.0306;0.0322;0.0326;0.0338;0.034;0.0352;0.0368;0.0372;0.0389;0.04;0.0438;0.0461;0.0464;0.0482;0.0493	UP000190328_263852;UP000182149_328396;UP000182508_439219;UP000288669_1160095;UP000015961_1140003;UP000019267_1276246;UP000000449_218495;UP000070387_1777881;UP000195141_1834193;UP000001170_264199;UP000194933_1987383;UP000018092_1262940;UP000182152_150033;UP000003330_764299;UP000323144_216932;UP000001417_226900;UP000010296_888064;UP000037386_479893;UP000014113_1121865;UP000005388_764291;UP000001415…	0.234;0.256;0.259;0.266;0.276;0.373;0.341;0.364;0.144;0.38;0.227;0.138;0.249;0.25;0.328;0.191;0.25;0.729;0.259;0.272;0.185;0.177;0.291;0.391;0.21;0.305
Bacteria	D	GO:0097747	MF	RNA polymerase activity	14	7533	0.1858489313686446	0.014;0.0168;0.0168;0.018;0.0194;0.0232;0.0272;0.029;0.0339;0.0345;0.0383;0.045;0.0456;0.0493	UP000190328_263852;UP000182149_328396;UP000182508_439219;UP000288669_1160095;UP000015961_1140003;UP000070387_1777881;UP000001417_226900;UP000000449_218495;UP000195141_1834193;UP000001170_264199;UP000194933_1987383;UP000182152_150033;UP000003330_764299;UP000010296_888064	0.272;0.299;0.303;0.31;0.322;0.364;0.172;0.398;0.168;0.444;0.265;0.29;0.292;0.291
Bacteria	D	GO:0034062	MF	5'-3' RNA polymerase activity	14	7533	0.1858489313686446	0.014;0.0168;0.0168;0.018;0.0194;0.0232;0.0272;0.029;0.0339;0.0345;0.0383;0.045;0.0456;0.0493	UP000190328_263852;UP000182149_328396;UP000182508_439219;UP000288669_1160095;UP000015961_1140003;UP000070387_1777881;UP000001417_226900;UP000000449_218495;UP000195141_1834193;UP000001170_264199;UP000194933_1987383;UP000182152_150033;UP000003330_764299;UP000010296_888064	0.272;0.299;0.303;0.31;0.322;0.364;0.172;0.398;0.168;0.444;0.265;0.29;0.292;0.291
Bacteria	D	GO:0030880	CC	RNA polymerase complex	12	7533	0.15929908403026682	0.0187;0.0212;0.0224;0.0232;0.0234;0.0259;0.0287;0.029;0.0345;0.0386;0.0438;0.0452	UP000190328_263852;UP000001417_226900;UP000182149_328396;UP000070387_1777881;UP000019267_1276246;UP000015961_1140003;UP000182508_439219;UP000000449_218495;UP000001170_264199;UP000288669_1160095;UP000220085_2033491;UP000195141_1834193	0.311;0.153;0.342;0.364;0.467;0.368;0.389;0.398;0.444;0.443;0.177;0.192
Bacteria	D	GO:0003899	MF	DNA-directed 5'-3' RNA polymerase activity	14	7533	0.1858489313686446	0.014;0.0168;0.0168;0.018;0.0194;0.0232;0.0272;0.029;0.0339;0.0345;0.0383;0.045;0.0456;0.0493	UP000190328_263852;UP000182149_328396;UP000182508_439219;UP000288669_1160095;UP000015961_1140003;UP000070387_1777881;UP000001417_226900;UP000000449_218495;UP000195141_1834193;UP000001170_264199;UP000194933_1987383;UP000182152_150033;UP000003330_764299;UP000010296_888064	0.272;0.299;0.303;0.31;0.322;0.364;0.172;0.398;0.168;0.444;0.265;0.29;0.292;0.291
Bacteria	D	GO:0000428	CC	DNA-directed RNA polymerase complex	12	7533	0.15929908403026682	0.0187;0.0212;0.0224;0.0232;0.0234;0.0259;0.0287;0.029;0.0345;0.0386;0.0438;0.0452	UP000190328_263852;UP000001417_226900;UP000182149_328396;UP000070387_1777881;UP000019267_1276246;UP000015961_1140003;UP000182508_439219;UP000000449_218495;UP000001170_264199;UP000288669_1160095;UP000220085_2033491;UP000195141_1834193	0.311;0.153;0.342;0.364;0.467;0.368;0.389;0.398;0.444;0.443;0.177;0.192
Bacteria	D	GO:0005509	MF	calcium ion binding	575	7533	7.633081109783618	3.29e-51;1.48e-36;1.03e-35;6.48e-35;4.39e-34;1.73e-32;4.63e-28;3.62e-27;4.22e-27;2.46e-26;2.49e-24;6.45e-24;6.48e-22;6.7e-22;9.59e-22;1.07e-21;1.44e-21;2.39e-21;5.01e-21;2.31e-20;1.29e-19;3.04e-19;1.71e-18;1.99e-18;5.51e-18;2.19e-16;2.54e-16;5.22e-16;5.23e-16;7.4e-16;1.27e-15;1.35e-15;2.56e-15;1.83e-14;3.15e-14;4.27e-14;4.35e-14;4.5e-14;8.24e-14;8.28e-14;3.31e-13;4.74e-13;5.39e-13;1.06e-12;1.35e-…	UP000315995_2292766;UP000321595_2600177;UP000067626_52;UP000183895_1150389;UP000233828_2058332;UP000199366_1250059;UP000002139_448385;UP000278222_94;UP000244441_2172099;UP000550775_2212474;UP000471755_2529384;UP000034883_927083;UP000193570_1529041;UP000246014_2175803;UP000537077_2268199;UP000316877_1566289;UP000054935_441103;UP000315439_2592383;UP000028725_394096;UP000050937_1736524;UP000000737_3…	1.113;1.058;0.552;0.895;0.638;0.536;0.365;1.309;0.679;0.475;0.519;0.313;0.71;1.075;0.258;0.645;1.569;0.549;0.48;0.392;1.326;0.376;1.477;0.616;0.347;0.108;0.576;0.5;0.267;0.494;0.633;0.167;0.288;1.393;0.393;0.42;0.336;0.8;0.325;0.53;0.138;0.522;1.347;1.0;0.344;0.786;0.53;0.544;0.337;0.422;1.265;0.297;0.264;0.209;0.448;0.463;0.375;0.473;0.665;0.642;0.758;0.425;0.293;0.266;0.259;0.709;0.95;0.494;0.3…
Bacteria	D	GO:0051275	BP	beta-glucan catabolic process	1	7533	0.013274923669188903	0.0113	UP000000628_471856	0.281
Bacteria	D	GO:0051273	BP	beta-glucan metabolic process	1	7533	0.013274923669188903	0.0113	UP000000628_471856	0.281
Bacteria	D	GO:0030245	BP	cellulose catabolic process	1	7533	0.013274923669188903	0.0113	UP000000628_471856	0.281
Bacteria	D	GO:0030243	BP	cellulose metabolic process	1	7533	0.013274923669188903	0.0113	UP000000628_471856	0.281
Bacteria	D	GO:0009251	BP	glucan catabolic process	1	7533	0.013274923669188903	0.0179	UP000000628_471856	0.321
Bacteria	D	GO:0046872	MF	metal ion binding	43	7533	0.5708217177751228	1.4e-13;6.21e-12;2.98e-11;1.34e-10;1.36e-10;9.44e-10;4.8e-09;8.72e-09;6.11e-08;8.83e-08;1.33e-06;3.03e-06;3.37e-06;5.47e-06;8.96e-06;1.5e-05;1.73e-05;2.84e-05;3.08e-05;6.91e-05;7.82e-05;7.88e-05;0.000201;0.000232;0.000659;0.000665;0.000794;0.000852;0.000859;0.00162;0.00254;0.00287;0.0076;0.00843;0.0166;0.02;0.0268;0.0345;0.0386;0.0403;0.0434;0.0446;0.0467	UP000537260_670054;UP000183895_1150389;UP000278222_94;UP000233828_2058332;UP000315995_2292766;UP000199366_1250059;UP000067626_52;UP000321595_2600177;UP000246014_2175803;UP000244441_2172099;UP000050937_1736524;UP000054935_441103;UP000284605_2320859;UP000000737_313612;UP000316877_1566289;UP000315439_2592383;UP000002139_448385;UP000028725_394096;UP000471755_2529384;UP000242175_1755811;UP000550775_22…	9.487;10.668;10.31;9.704;8.414;7.567;7.109;8.674;11.149;10.159;9.223;12.221;10.131;9.313;9.415;9.327;7.071;7.238;10.404;11.525;6.881;11.863;7.101;9.404;11.765;10.529;5.911;9.688;8.74;6.391;7.731;9.691;11.563;13.016;10.383;11.599;7.336;9.597;10.865;10.11;10.35;9.078;9.623
Bacteria	D	GO:0009057	BP	macromolecule catabolic process	23	7533	0.3053232443913448	7.32e-08;2.11e-07;1.05e-06;2.26e-06;3.07e-06;6.12e-06;7.08e-06;4.87e-05;8.23e-05;9.08e-05;0.000159;0.000375;0.00399;0.00427;0.00514;0.00692;0.00856;0.00888;0.00922;0.0141;0.0166;0.0403;0.0411	UP000320672_1930274;UP000316304_2528004;UP000320386_2527982;UP000325286_980254;UP000318053_2527987;UP000011885_1263870;UP000317977_2528013;UP000315003_2528025;UP000070560_1621989;UP000288096_45657;UP000317429_2528009;UP000320176_2528005;UP000001025_243090;UP000315010_2527986;UP000318478_2528002;UP000319817_1930275;UP000292235_2498135;UP000280501_253184;UP000316770_2527990;UP000316213_2714738;UP00…	0.788;0.748;4.168;0.865;0.768;0.771;1.151;0.629;1.011;0.878;2.469;1.102;0.701;1.063;2.669;0.99;0.851;1.157;1.049;1.173;0.703;1.235;0.937
Bacteria	D	GO:0005976	BP	polysaccharide metabolic process	22	7533	0.29204832072215586	3.61e-08;5.53e-06;6.12e-06;6.98e-06;1.78e-05;9.65e-05;9.72e-05;0.000347;0.000468;0.000983;0.00158;0.00473;0.00479;0.00543;0.00606;0.00699;0.007;0.0186;0.0202;0.0288;0.0332;0.0442	UP000320672_1930274;UP000325286_980254;UP000317977_2528013;UP000316304_2528004;UP000320386_2527982;UP000317429_2528009;UP000070560_1621989;UP000288096_45657;UP000011885_1263870;UP000315003_2528025;UP000292235_2498135;UP000316770_2527990;UP000318478_2528002;UP000319817_1930275;UP000320176_2528005;UP000318053_2527987;UP000001025_243090;UP000316213_2714738;UP000318017_2527968;UP000297740_2528208;UP0…	0.733;0.952;1.134;0.713;4.168;2.332;1.051;1.057;0.902;0.591;0.614;0.938;2.649;0.956;1.102;0.902;0.77;1.222;0.739;0.873;1.2;0.831
Bacteria	D	GO:0016052	BP	carbohydrate catabolic process	22	7533	0.29204832072215586	7.32e-08;2.73e-06;1.08e-05;3.02e-05;3.16e-05;4.52e-05;0.00012;0.000382;0.000532;0.00251;0.00266;0.00408;0.00596;0.00679;0.00855;0.00856;0.00979;0.0184;0.0242;0.0285;0.0301;0.0329	UP000320672_1930274;UP000325286_980254;UP000317977_2528013;UP000320386_2527982;UP000070560_1621989;UP000288096_45657;UP000317429_2528009;UP000316304_2528004;UP000011885_1263870;UP000315003_2528025;UP000297740_2528208;UP000318053_2527987;UP000316770_2527990;UP000318478_2528002;UP000320176_2528005;UP000292235_2498135;UP000319817_1930275;UP000011991_1265738;UP000316213_2714738;UP000001025_243090;UP0…	0.788;0.883;1.2;4.378;0.809;0.798;2.391;0.748;0.917;0.686;1.001;0.825;0.975;2.752;1.159;0.851;1.041;0.716;1.271;0.976;1.182;0.834
Bacteria	D	GO:0008955	MF	peptidoglycan glycosyltransferase activity	11	7533	0.14602416036107793	0.0033;0.00419;0.00627;0.0156;0.0176;0.0219;0.0244;0.0423;0.0432;0.0456;0.0477	UP000306628_1642303;UP000216936_1854588;UP000001258_272558;UP000273083_1329262;UP000309676_2582848;UP000214588_759412;UP000481872_1465809;UP000516160_2731377;UP000318521_2597270;UP000439336_1873464;UP000180098_85682	0.067;0.044;0.1;0.055;0.065;0.122;0.088;0.088;0.114;0.066;0.112
Bacteria	D	GO:0033293	MF	monocarboxylic acid binding	5	7533	0.0663746183459445	0.00486;0.0169;0.0376;0.0394;0.0438	UP000460435_2650750;UP000199318_1464123;UP000001258_272558;UP000306628_1642303;UP000214588_759412	0.123;0.253;0.225;0.142;0.162
Bacteria	D	GO:0008658	MF	penicillin binding	6	7533	0.07964954201513341	0.00486;0.0169;0.0361;0.0376;0.0394;0.0438	UP000460435_2650750;UP000199318_1464123;UP000216936_1854588;UP000001258_272558;UP000306628_1642303;UP000214588_759412	0.123;0.253;0.077;0.225;0.142;0.162
Bacteria	D	GO:0016758	MF	hexosyltransferase activity	1	7533	0.013274923669188903	0.0469	UP000001258_272558	0.25
Bacteria	D	GO:0042254	BP	ribosome biogenesis	11	7533	0.14602416036107793	0.000121;0.000153;0.000723;0.00481;0.0125;0.0151;0.0177;0.0188;0.0247;0.0382;0.0446	UP000321523_393310;UP000005258_1110502;UP000268192_2341112;UP000487268_2585200;UP000051641_1736562;UP000002417_78245;UP000198362_560556;UP000460272_2480626;UP000001929_269796;UP000252403_2250574;UP000199092_546871	0.126;0.156;0.243;0.126;0.269;0.181;0.123;0.111;0.235;0.295;0.235
Bacteria	D	GO:0022613	BP	ribonucleoprotein complex biogenesis	11	7533	0.14602416036107793	0.000121;0.000153;0.000723;0.00481;0.0125;0.0151;0.0177;0.0188;0.0247;0.0382;0.0446	UP000321523_393310;UP000005258_1110502;UP000268192_2341112;UP000487268_2585200;UP000051641_1736562;UP000002417_78245;UP000198362_560556;UP000460272_2480626;UP000001929_269796;UP000252403_2250574;UP000199092_546871	0.126;0.156;0.243;0.126;0.269;0.181;0.123;0.111;0.235;0.295;0.235
Bacteria	D	GO:2000142	BP	regulation of DNA-templated transcription initiation	15	7533	0.1991238550378335	7.76e-05;0.000685;0.00117;0.00146;0.00151;0.00169;0.00978;0.0125;0.0138;0.0155;0.0333;0.0341;0.0363;0.0417;0.0498	UP000236327_1850347;UP000008815_395019;UP000005835_742823;UP000322981_424902;UP000005275_765910;UP000010816_765912;UP000002429_266264;UP000051195_1736511;UP000301751_2315236;UP000266091_2259133;UP000004030_1088721;UP000018838_1268635;UP000295361_270368;UP000253934_495820;UP000189800_470453	0.549;0.298;0.172;0.136;0.185;0.227;0.283;0.446;0.238;0.182;0.325;0.172;0.444;0.207;0.098
Bacteria	D	GO:0006352	BP	DNA-templated transcription initiation	15	7533	0.1991238550378335	0.000111;0.000865;0.00117;0.00146;0.00151;0.00169;0.00978;0.0155;0.0159;0.0341;0.0399;0.041;0.0417;0.0462;0.0498	UP000236327_1850347;UP000008815_395019;UP000005835_742823;UP000322981_424902;UP000005275_765910;UP000010816_765912;UP000002429_266264;UP000266091_2259133;UP000051195_1736511;UP000018838_1268635;UP000004030_1088721;UP000295361_270368;UP000253934_495820;UP000301751_2315236;UP000189800_470453	0.587;0.315;0.172;0.136;0.185;0.227;0.283;0.182;0.481;0.172;0.344;0.462;0.207;0.348;0.098
Bacteria	D	GO:0071103	BP	DNA conformation change	1	7533	0.013274923669188903	0.0105	UP000002772_688246	0.668
Bacteria	D	GO:0051276	BP	chromosome organization	1	7533	0.013274923669188903	0.0227	UP000002772_688246	0.854
Bacteria	D	GO:0008094	MF	ATP-dependent activity, acting on DNA	4	7533	0.05309969467675561	0.00801;0.00876;0.0227;0.031	UP000061603_1565605;UP000029108_1437608;UP000002772_688246;UP000051845_1423733	0.982;0.782;0.854;0.792
Bacteria	D	GO:0006996	BP	organelle organization	1	7533	0.013274923669188903	0.0259	UP000002772_688246	0.891
Bacteria	D	GO:0035639	MF	purine ribonucleoside triphosphate binding	2	7533	0.026549847338377806	0.0126;0.0433	UP000264876_1446794;UP000002772_688246	8.564;8.241
Bacteria	D	GO:0032555	MF	purine ribonucleotide binding	2	7533	0.026549847338377806	0.0126;0.0433	UP000264876_1446794;UP000002772_688246	8.564;8.241
Bacteria	D	GO:0098802	CC	plasma membrane signaling receptor complex	2	7533	0.026549847338377806	5.5e-06;0.00677	UP000002931_314271;UP000315995_2292766	0.085;0.139
Bacteria	D	GO:0008305	CC	integrin complex	2	7533	0.026549847338377806	5.5e-06;0.00677	UP000002931_314271;UP000315995_2292766	0.085;0.139
Bacteria	D	GO:0022829	MF	wide pore channel activity	5	7533	0.0663746183459445	0.000183;0.0137;0.0188;0.0231;0.0397	UP000003250_1107882;UP000321523_393310;UP000009080_377629;UP000198964_655355;UP000464657_1218801	0.056;0.114;0.188;0.049;0.043
Bacteria	D	GO:0015288	MF	porin activity	5	7533	0.0663746183459445	0.000183;0.0137;0.0188;0.0231;0.0397	UP000003250_1107882;UP000321523_393310;UP000009080_377629;UP000198964_655355;UP000464657_1218801	0.056;0.114;0.188;0.049;0.043
Bacteria	D	GO:0004252	MF	serine-type endopeptidase activity	4	7533	0.05309969467675561	2.25e-05;0.00367;0.0095;0.011	UP000198714_1502753;UP000003408_745014;UP000240367_2116516;UP000251800_2182787	0.523;0.688;0.835;0.931
Bacteria	D	GO:0008236	MF	serine-type peptidase activity	3	7533	0.039824771007566706	0.000136;0.0266;0.0304	UP000198714_1502753;UP000240367_2116516;UP000003408_745014	0.738;1.08;1.134
Bacteria	D	GO:0004601	MF	peroxidase activity	1	7533	0.013274923669188903	0.0163	UP000004310_314231	0.214
Bacteria	D	GO:0098742	BP	cell-cell adhesion via plasma-membrane adhesion molecules	20	7533	0.265498473383778	0.000474;0.000489;0.00105;0.00196;0.00208;0.00281;0.00517;0.00767;0.0098;0.0135;0.0149;0.0161;0.0166;0.0168;0.025;0.0297;0.0413;0.0435;0.046;0.0483	UP000241167_2116704;UP000249836_2184345;UP000320593_150831;UP000004318_252305;UP000281985_2479847;UP000095552_1563681;UP000315439_2592383;UP000315010_2527986;UP000005317_870187;UP000287502_139438;UP000010482_13035;UP000190460_92487;UP000251692_2080288;UP000198379_1627892;UP000239007_716813;UP000436522_2602289;UP000051815_1736462;UP000438476_1808508;UP000215244_1178778;UP000323136_413713	0.093;0.256;0.092;0.095;0.094;0.159;0.114;0.193;0.142;0.074;0.514;0.051;0.063;0.123;0.064;0.046;0.057;0.097;0.05;0.068
Bacteria	D	GO:0007156	BP	homophilic cell adhesion via plasma membrane adhesion molecules	20	7533	0.265498473383778	0.000474;0.000489;0.00105;0.00196;0.00208;0.00281;0.00517;0.00767;0.0098;0.0135;0.0149;0.0161;0.0166;0.0168;0.025;0.0297;0.0413;0.0435;0.046;0.0483	UP000241167_2116704;UP000249836_2184345;UP000320593_150831;UP000004318_252305;UP000281985_2479847;UP000095552_1563681;UP000315439_2592383;UP000315010_2527986;UP000005317_870187;UP000287502_139438;UP000010482_13035;UP000190460_92487;UP000251692_2080288;UP000198379_1627892;UP000239007_716813;UP000436522_2602289;UP000051815_1736462;UP000438476_1808508;UP000215244_1178778;UP000323136_413713	0.093;0.256;0.092;0.095;0.094;0.159;0.114;0.193;0.142;0.074;0.514;0.051;0.063;0.123;0.064;0.046;0.057;0.097;0.05;0.068
Bacteria	D	GO:0009052	BP	pentose-phosphate shunt, non-oxidative branch	2	7533	0.026549847338377806	0.0247;0.0312	UP000006299_1229758;UP000295681_1251	0.178;0.124
Bacteria	D	GO:0004751	MF	ribose-5-phosphate isomerase activity	2	7533	0.026549847338377806	0.0247;0.0312	UP000006299_1229758;UP000295681_1251	0.178;0.124
Bacteria	D	GO:1901678	BP	iron coordination entity transport	1	7533	0.013274923669188903	0.0173	UP000006657_709991	0.086
Bacteria	D	GO:0015891	BP	siderophore transport	1	7533	0.013274923669188903	0.0173	UP000006657_709991	0.086
Bacteria	D	GO:0030908	BP	protein splicing	5	7533	0.0663746183459445	0.00761;0.0105;0.0196;0.0342;0.0442	UP000006762_1208323;UP000067444_1458307;UP000279673_2294033;UP000186141_1086013;UP000068382_1768241	0.143;0.183;0.084;0.05;0.044
Bacteria	D	GO:0016539	BP	intein-mediated protein splicing	5	7533	0.0663746183459445	0.00761;0.0105;0.0196;0.0342;0.0442	UP000006762_1208323;UP000067444_1458307;UP000279673_2294033;UP000186141_1086013;UP000068382_1768241	0.143;0.183;0.084;0.05;0.044
Bacteria	D	GO:0051604	BP	protein maturation	2	7533	0.026549847338377806	0.0293;0.0316	UP000067444_1458307;UP000006762_1208323	0.244;0.214
Bacteria	D	GO:0016485	BP	protein processing	2	7533	0.026549847338377806	0.0293;0.0316	UP000067444_1458307;UP000006762_1208323	0.244;0.214
Bacteria	D	GO:0099046	BP	clearance of foreign intracellular nucleic acids	1	7533	0.013274923669188903	0.0453	UP000007938_596154	0.173
Bacteria	D	GO:0044355	BP	clearance of foreign intracellular DNA	1	7533	0.013274923669188903	0.0453	UP000007938_596154	0.173
Bacteria	D	GO:0009307	BP	DNA restriction-modification system	1	7533	0.013274923669188903	0.0453	UP000007938_596154	0.173
Bacteria	D	GO:0009279	CC	cell outer membrane	7	7533	0.0929244656843223	0.00984;0.0152;0.0187;0.0216;0.033;0.0346;0.045	UP000501602_2724191;UP000028725_394096;UP000198221_47865;UP000199413_568872;UP000286100_2320861;UP000009080_377629;UP000422108_2752305	1.413;0.446;0.033;0.031;2.251;1.459;0.986
Bacteria	D	GO:0004519	MF	endonuclease activity	2	7533	0.026549847338377806	4.5e-32;0.014	UP000537260_670054;UP000011189_683150	1.72;1.018
Bacteria	D	GO:0061695	CC	transferase complex, transferring phosphorus-containing groups	4	7533	0.05309969467675561	0.00203;0.00247;0.0368;0.0439	UP000199708_120956;UP000014154_1235796;UP000190328_263852;UP000182149_328396	0.688;0.443;0.428;0.47
Bacteria	D	GO:0003796	MF	lysozyme activity	1	7533	0.013274923669188903	0.0471	UP000016560_1215092	0.066
Bacteria	D	GO:0003677	MF	DNA binding	2	7533	0.026549847338377806	0.0207;0.0382	UP000018116_1262926;UP000324595_860790	6.4;6.131
Bacteria	D	GO:0004035	MF	alkaline phosphatase activity	6	7533	0.07964954201513341	1.75e-09;2.27e-07;5.64e-05;0.00107;0.0124;0.0136	UP000019666_442562;UP000019593_1294273;UP000476952_334747;UP000307467_343240;UP000502914_426688;UP000064920_1397108	0.222;0.204;0.031;0.295;0.171;0.191
Bacteria	D	GO:0016791	MF	phosphatase activity	3	7533	0.039824771007566706	5.81e-06;0.000812;0.043	UP000019666_442562;UP000019593_1294273;UP000307467_343240	0.708;0.786;0.886
Bacteria	D	GO:0042578	MF	phosphoric ester hydrolase activity	2	7533	0.026549847338377806	1.59e-05;0.00273	UP000019666_442562;UP000019593_1294273	0.829;0.99
Bacteria	D	GO:0022900	BP	electron transport chain	1	7533	0.013274923669188903	0.0183	UP000025229_42256	0.762
Bacteria	D	GO:0003724	MF	RNA helicase activity	2	7533	0.026549847338377806	6.77e-05;0.00389	UP000033448_582680;UP000438182_2662446	0.214;0.114
Bacteria	D	GO:1903830	BP	magnesium ion transmembrane transport	1	7533	0.013274923669188903	0.0487	UP000035397_1547516	0.062
Bacteria	D	GO:0015693	BP	magnesium ion transport	1	7533	0.013274923669188903	0.0487	UP000035397_1547516	0.062
Bacteria	D	GO:0015095	MF	magnesium ion transmembrane transporter activity	1	7533	0.013274923669188903	0.0487	UP000035397_1547516	0.062
Bacteria	D	GO:0004181	MF	metallocarboxypeptidase activity	5	7533	0.0663746183459445	0.00518;0.00566;0.00728;0.0118;0.0228	UP000190541_623280;UP000270973_2268026;UP000245627_2171749;UP000199437_1267423;UP000050543_1740090	0.243;0.167;0.119;0.249;0.141
Bacteria	D	GO:0008976	MF	polyphosphate kinase activity	2	7533	0.026549847338377806	0.0343;0.0377	UP000050868_1736327;UP000077071_33888	0.057;0.071
Bacteria	D	GO:0008859	MF	exoribonuclease II activity	1	7533	0.013274923669188903	0.0138	UP000051815_1736462	0.038
Bacteria	D	GO:0140658	MF	ATP-dependent chromatin remodeler activity	1	7533	0.013274923669188903	0.0485	UP000061603_1565605	0.205
Bacteria	D	GO:0006306	BP	DNA methylation	1	7533	0.013274923669188903	0.00766	UP000176562_1850250	0.322
Bacteria	D	GO:0006305	BP	DNA alkylation	1	7533	0.013274923669188903	0.00766	UP000176562_1850250	0.322
Bacteria	D	GO:0008170	MF	N-methyltransferase activity	1	7533	0.013274923669188903	0.021	UP000176562_1850250	0.439
Bacteria	D	GO:0006304	BP	DNA modification	1	7533	0.013274923669188903	0.0375	UP000176562_1850250	0.527
Bacteria	D	GO:0004518	MF	nuclease activity	2	7533	0.026549847338377806	4.54e-28;0.00941	UP000537260_670054;UP000183263_300028	2.408;1.717
Bacteria	D	GO:0003697	MF	single-stranded DNA binding	3	7533	0.039824771007566706	0.01;0.0214;0.0224	UP000190229_1765683;UP000184433_1911586;UP000184016_1830138	0.104;0.201;0.196
Bacteria	D	GO:0003908	MF	methylated-DNA-[protein]-cysteine S-methyltransferase activity	1	7533	0.013274923669188903	0.0111	UP000185014_1185650	0.021
Bacteria	D	GO:0019333	BP	denitrification pathway	1	7533	0.013274923669188903	0.037	UP000185062_1131553	0.124
Bacteria	D	GO:0006353	BP	DNA-templated transcription termination	2	7533	0.026549847338377806	0.00271;0.0229	UP000317835_2527974;UP000185696_485602	0.055;0.086
Bacteria	D	GO:0004540	MF	RNA nuclease activity	1	7533	0.013274923669188903	0.0314	UP000185783_197461	0.303
Bacteria	D	GO:0004315	MF	3-oxoacyl-[acyl-carrier-protein] synthase activity	3	7533	0.039824771007566706	0.00759;0.0126;0.0382	UP000437567_2011095;UP000186040_1193682;UP000325787_103733	0.567;0.68;0.519
Bacteria	D	GO:0006633	BP	fatty acid biosynthetic process	2	7533	0.026549847338377806	0.00193;0.0443	UP000437567_2011095;UP000186040_1193682	0.803;0.875
Bacteria	D	GO:0033925	MF	mannosyl-glycoprotein endo-beta-N-acetylglucosaminidase activity	1	7533	0.013274923669188903	0.00224	UP000190890_29367	0.151
Bacteria	D	GO:0032775	BP	DNA methylation on adenine	1	7533	0.013274923669188903	0.0208	UP000195755_1940	0.029
Bacteria	D	GO:0009007	MF	site-specific DNA-methyltransferase (adenine-specific) activity	1	7533	0.013274923669188903	0.0208	UP000195755_1940	0.029
Bacteria	D	GO:0120159	MF	rRNA pseudouridine synthase activity	1	7533	0.013274923669188903	0.00545	UP000196483_1965631	0.097
Bacteria	D	GO:0031118	BP	rRNA pseudouridine synthesis	1	7533	0.013274923669188903	0.00545	UP000196483_1965631	0.097
Bacteria	D	GO:0000455	BP	enzyme-directed rRNA pseudouridine synthesis	1	7533	0.013274923669188903	0.00545	UP000196483_1965631	0.097
Bacteria	D	GO:0006882	BP	intracellular zinc ion homeostasis	1	7533	0.013274923669188903	0.018	UP000198854_861298	0.041
Bacteria	D	GO:0005385	MF	zinc ion transmembrane transporter activity	1	7533	0.013274923669188903	0.018	UP000198854_861298	0.041
Bacteria	D	GO:0070008	MF	serine-type exopeptidase activity	1	7533	0.013274923669188903	0.0402	UP000199318_1464123	0.325
Bacteria	D	GO:0009002	MF	serine-type D-Ala-D-Ala carboxypeptidase activity	1	7533	0.013274923669188903	0.0402	UP000199318_1464123	0.325
Bacteria	D	GO:0004185	MF	serine-type carboxypeptidase activity	1	7533	0.013274923669188903	0.0402	UP000199318_1464123	0.325
Bacteria	D	GO:0090124	BP	N-4 methylation of cytosine	1	7533	0.013274923669188903	0.0439	UP000228948_441209	0.055
Bacteria	D	GO:0015667	MF	site-specific DNA-methyltransferase (cytosine-N4-specific) activity	1	7533	0.013274923669188903	0.0439	UP000228948_441209	0.055
Bacteria	D	GO:0005525	MF	GTP binding	3	7533	0.039824771007566706	0.00439;0.0281;0.0435	UP000515346_2596912;UP000233293_382514;UP000280008_386892	0.713;0.673;0.581
Bacteria	D	GO:0032561	MF	guanyl ribonucleotide binding	3	7533	0.039824771007566706	0.00439;0.0359;0.0435	UP000515346_2596912;UP000233293_382514;UP000280008_386892	0.713;0.729;0.581
Bacteria	D	GO:0019001	MF	guanyl nucleotide binding	3	7533	0.039824771007566706	0.00439;0.0359;0.0435	UP000515346_2596912;UP000233293_382514;UP000280008_386892	0.713;0.729;0.581
Bacteria	D	GO:1902680	BP	positive regulation of RNA biosynthetic process	1	7533	0.013274923669188903	0.0023	UP000234203_2067454	0.044
Bacteria	D	GO:0051254	BP	positive regulation of RNA metabolic process	1	7533	0.013274923669188903	0.0023	UP000234203_2067454	0.044
Bacteria	D	GO:0045935	BP	positive regulation of nucleobase-containing compound metabolic process	1	7533	0.013274923669188903	0.0023	UP000234203_2067454	0.044
Bacteria	D	GO:0045893	BP	positive regulation of DNA-templated transcription	1	7533	0.013274923669188903	0.0023	UP000234203_2067454	0.044
Bacteria	D	GO:0051173	BP	positive regulation of nitrogen compound metabolic process	1	7533	0.013274923669188903	0.0138	UP000234203_2067454	0.089
Bacteria	D	GO:0048522	BP	positive regulation of cellular process	1	7533	0.013274923669188903	0.0345	UP000234203_2067454	0.133
Bacteria	D	GO:0031328	BP	positive regulation of cellular biosynthetic process	1	7533	0.013274923669188903	0.0345	UP000234203_2067454	0.133
Bacteria	D	GO:0031325	BP	positive regulation of cellular metabolic process	1	7533	0.013274923669188903	0.0345	UP000234203_2067454	0.133
Bacteria	D	GO:0010557	BP	positive regulation of macromolecule biosynthetic process	1	7533	0.013274923669188903	0.0345	UP000234203_2067454	0.133
Bacteria	D	GO:0009891	BP	positive regulation of biosynthetic process	1	7533	0.013274923669188903	0.0345	UP000234203_2067454	0.133
Bacteria	D	GO:0010604	BP	positive regulation of macromolecule metabolic process	1	7533	0.013274923669188903	0.0482	UP000234203_2067454	0.155
Bacteria	D	GO:0009893	BP	positive regulation of metabolic process	1	7533	0.013274923669188903	0.0482	UP000234203_2067454	0.155
Bacteria	D	GO:0016070	BP	RNA metabolic process	1	7533	0.013274923669188903	0.00755	UP000236327_1850347	2.442
Bacteria	D	GO:0000917	BP	division septum assembly	2	7533	0.026549847338377806	0.018;0.0411	UP000516320_2684405;UP000237426_2080747	0.085;0.055
Bacteria	D	GO:0017111	MF	ribonucleoside triphosphate phosphatase activity	1	7533	0.013274923669188903	0.0348	UP000243778_1007099	4.064
Bacteria	D	GO:0033953	MF	alpha-agarase activity	3	7533	0.039824771007566706	3.36e-07;0.00138;0.00389	UP000320198_2528035;UP000250079_1192854;UP000316082_2528034	0.281;0.045;0.093
Bacteria	D	GO:0004180	MF	carboxypeptidase activity	1	7533	0.013274923669188903	0.0209	UP000263900_2315862	0.484
Bacteria	D	GO:0032553	MF	ribonucleotide binding	1	7533	0.013274923669188903	0.0175	UP000264876_1446794	8.907
Bacteria	D	GO:0017076	MF	purine nucleotide binding	1	7533	0.013274923669188903	0.035	UP000264876_1446794	9.685
Bacteria	D	GO:0070548	MF	L-glutamine aminotransferase activity	1	7533	0.013274923669188903	0.0229	UP000275076_284579	0.03
Bacteria	D	GO:0004360	MF	glutamine-fructose-6-phosphate transaminase (isomerizing) activity	1	7533	0.013274923669188903	0.0229	UP000275076_284579	0.03
Bacteria	D	GO:0006260	BP	DNA replication	1	7533	0.013274923669188903	0.0255	UP000282311_400777	0.572
Bacteria	D	GO:1901072	BP	glucosamine-containing compound catabolic process	1	7533	0.013274923669188903	0.015	UP000290287_1278244	0.05
Bacteria	D	GO:0006032	BP	chitin catabolic process	1	7533	0.013274923669188903	0.015	UP000290287_1278244	0.05
Bacteria	D	GO:0006030	BP	chitin metabolic process	1	7533	0.013274923669188903	0.015	UP000290287_1278244	0.05
Bacteria	D	GO:0004568	MF	chitinase activity	1	7533	0.013274923669188903	0.015	UP000290287_1278244	0.05
Bacteria	D	GO:0046348	BP	amino sugar catabolic process	1	7533	0.013274923669188903	0.0448	UP000290287_1278244	0.075
Bacteria	D	GO:0098533	CC	ATPase dependent transmembrane transport complex	1	7533	0.013274923669188903	0.0126	UP000291469_1670831	1.086
Bacteria	D	GO:0043190	CC	ATP-binding cassette (ABC) transporter complex	1	7533	0.013274923669188903	0.0126	UP000291469_1670831	1.086
Bacteria	D	GO:2000895	BP	hemicellulose catabolic process	1	7533	0.013274923669188903	0.024	UP000292235_2498135	0.158
Bacteria	D	GO:0045493	BP	xylan catabolic process	1	7533	0.013274923669188903	0.024	UP000292235_2498135	0.158
Bacteria	D	GO:0045491	BP	xylan metabolic process	1	7533	0.013274923669188903	0.024	UP000292235_2498135	0.158
Bacteria	D	GO:0044347	BP	cell wall polysaccharide catabolic process	1	7533	0.013274923669188903	0.024	UP000292235_2498135	0.158
Bacteria	D	GO:0044036	BP	cell wall macromolecule metabolic process	1	7533	0.013274923669188903	0.024	UP000292235_2498135	0.158
Bacteria	D	GO:0016998	BP	cell wall macromolecule catabolic process	1	7533	0.013274923669188903	0.024	UP000292235_2498135	0.158
Bacteria	D	GO:0010410	BP	hemicellulose metabolic process	1	7533	0.013274923669188903	0.024	UP000292235_2498135	0.158
Bacteria	D	GO:0010383	BP	cell wall polysaccharide metabolic process	1	7533	0.013274923669188903	0.024	UP000292235_2498135	0.158
Bacteria	D	GO:0016837	MF	carbon-oxygen lyase activity, acting on polysaccharides	1	7533	0.013274923669188903	0.00789	UP000295345_402648	0.086
Bacteria	D	GO:0090304	BP	nucleic acid metabolic process	3	7533	0.039824771007566706	0.0139;0.0453;0.0469	UP000295636_2547395;UP000564644_2761120;UP000318141_936133	4.396;4.375;5.13
Bacteria	D	GO:0007186	BP	G protein-coupled receptor signaling pathway	1	7533	0.013274923669188903	0.00104	UP000315439_2592383	0.076
Bacteria	D	GO:0004930	MF	G protein-coupled receptor activity	1	7533	0.013274923669188903	0.00104	UP000315439_2592383	0.076
Bacteria	D	GO:0010629	BP	negative regulation of gene expression	1	7533	0.013274923669188903	0.0388	UP000318681_2529389	0.098
Bacteria	D	GO:0052740	MF	1-acyl-2-lysophosphatidylserine acylhydrolase activity	1	7533	0.013274923669188903	0.0417	UP000322981_424902	0.054
Bacteria	D	GO:0052739	MF	phosphatidylserine 1-acylhydrolase activity	1	7533	0.013274923669188903	0.0417	UP000322981_424902	0.054
Bacteria	D	GO:0008970	MF	phospholipase A1 activity	1	7533	0.013274923669188903	0.0417	UP000322981_424902	0.054
Bacteria	D	GO:0004623	MF	phospholipase A2 activity	1	7533	0.013274923669188903	0.0417	UP000322981_424902	0.054
Bacteria	D	GO:0004620	MF	phospholipase activity	1	7533	0.013274923669188903	0.0417	UP000322981_424902	0.054
Bacteria	D	GO:0006631	BP	fatty acid metabolic process	1	7533	0.013274923669188903	0.000173	UP000437567_2011095	0.914
Bacteria	D	GO:0072330	BP	monocarboxylic acid biosynthetic process	1	7533	0.013274923669188903	0.00464	UP000437567_2011095	0.929
Bacteria	D	GO:0044255	BP	cellular lipid metabolic process	1	7533	0.013274923669188903	0.00705	UP000437567_2011095	1.56
Bacteria	D	GO:0032787	BP	monocarboxylic acid metabolic process	1	7533	0.013274923669188903	0.0143	UP000437567_2011095	1.733
Bacteria	D	GO:0031406	MF	carboxylic acid binding	1	7533	0.013274923669188903	0.0281	UP000460435_2650750	0.175
Bacteria	D	GO:0003839	MF	gamma-glutamylcyclotransferase activity	1	7533	0.013274923669188903	0.00808	UP000469514_2304573	0.062
Bacteria	D	GO:0016842	MF	amidine-lyase activity	1	7533	0.013274923669188903	0.0484	UP000469514_2304573	0.123
Bacteria	D	GO:0003924	MF	GTPase activity	1	7533	0.013274923669188903	0.0425	UP000515346_2596912	0.403
Bacteria	D	GO:0090529	BP	cell septum assembly	1	7533	0.013274923669188903	0.018	UP000516320_2684405	0.085
Bacteria	D	GO:0043093	BP	FtsZ-dependent cytokinesis	1	7533	0.013274923669188903	0.018	UP000516320_2684405	0.085
Bacteria	D	GO:0016887	MF	ATP hydrolysis activity	1	7533	0.013274923669188903	0.0413	UP000521748_1645614	3.354
Bacteria	D	GO:0008270	MF	zinc ion binding	1	7533	0.013274923669188903	1.53e-29	UP000537260_670054	2.121
Bacteria	D	GO:0046914	MF	transition metal ion binding	1	7533	0.013274923669188903	1.49e-25	UP000537260_670054	3.009
Bacteria	D	GO:0005694	CC	chromosome	1	7533	0.013274923669188903	0.0015	UP000539111_1280376	0.08
Bacteria	D	GO:0004328	MF	formamidase activity	1	7533	0.013274923669188903	0.0488	UP000588112_763782	0.027
Bacteria	E	GO:0090304	BP	nucleic acid metabolic process	82	7533	1.08854374087349	1.3e-17;7.79e-15;3.91e-05;4.27e-05;5.12e-05;5.88e-05;8.35e-05;0.000138;0.00014;0.000225;0.000257;0.000388;0.000621;0.000656;0.000719;0.000743;0.000874;0.00119;0.0012;0.00134;0.00154;0.00177;0.00188;0.00206;0.00213;0.00266;0.00285;0.00331;0.00347;0.00359;0.00361;0.0046;0.00531;0.00533;0.00539;0.00544;0.00634;0.00706;0.00767;0.00776;0.00788;0.00805;0.00833;0.00851;0.00897;0.00945;0.00982;0.01;0.010…	UP000001549_2716812;UP000003922_165597;UP000073816_1727163;UP000000378_643648;UP000050670_1120658;UP000029507_169760;UP000234203_2067454;UP000000798_224324;UP000008674_309807;UP000031980_1547597;UP000460715_2545983;UP000029519_1536775;UP000005981_392423;UP000012063_1293054;UP000245845_1544;UP000236332_2035410;UP000193978_655015;UP000002156_340099;UP000006657_709991;UP000001976_266834;UP000001570_…	5.242;7.386;5.745;8.871;3.56;6.339;5.153;10.496;6.828;8.311;4.698;5.22;9.022;6.837;5.391;7.862;4.828;10.898;7.933;4.912;6.69;4.395;5.813;9.054;5.722;4.134;3.506;8.425;8.116;6.182;7.377;7.146;8.417;4.594;9.935;4.466;4.85;7.26;5.556;6.37;9.509;5.564;5.139;6.336;6.372;5.405;6.809;6.728;10.144;3.814;5.941;6.262;3.414;5.437;4.956;7.109;6.515;4.625;4.715;6.737;5.621;6.374;7.036;4.246;6.225;9.146;7.29;5…
Bacteria	E	GO:0035639	MF	purine ribonucleoside triphosphate binding	76	7533	1.0088941988583566	1.4e-06;3.12e-05;8.24e-05;0.000138;0.000202;0.000395;0.000589;0.000613;0.00104;0.00107;0.0014;0.00147;0.00157;0.00177;0.00239;0.00244;0.00269;0.00387;0.00422;0.00552;0.0056;0.00576;0.00605;0.00613;0.00654;0.00658;0.00764;0.00805;0.00869;0.00882;0.00889;0.00986;0.00989;0.011;0.0112;0.0115;0.0131;0.0135;0.0138;0.0146;0.0147;0.0153;0.0157;0.0162;0.0164;0.0176;0.0177;0.0192;0.0195;0.0199;0.0203;0.020…	UP000463051_2666075;UP000000851_479433;UP000218831_2032627;UP000051810_1736295;UP000008674_309807;UP000199068_1121325;UP000031189_1577792;UP000006094_1128398;UP000051221_29494;UP000010433_1127699;UP000245622_1115758;UP000240367_2116516;UP000032303_658445;UP000078514_1849360;UP000317557_1302730;UP000000566_435591;UP000000377_749414;UP000426246_1778678;UP000016895_28173;UP000061382_512763;UP0001990…	9.652;6.42;8.892;5.967;9.175;10.396;11.337;11.624;9.282;7.677;12.43;7.364;8.424;7.556;7.008;7.128;6.068;8.201;8.682;6.621;6.402;12.246;7.569;7.686;7.855;8.143;9.019;5.184;11.15;14.681;5.931;8.843;8.113;10.754;12.589;12.141;5.933;5.406;10.548;6.207;6.419;6.755;8.857;7.284;8.66;10.309;7.91;6.739;6.882;9.632;6.682;7.543;13.129;12.911;6.293;9.717;10.212;7.081;11.542;9.735;10.171;9.783;11.861;7.79;6.7…
[truncated: 86,985 more rows]
