# Supplementary material for: Identification of Low-Complexity Domains by Compositional Signatures Reveals Class-Specific Frequencies and Functions Across the Domains of Life
Source: PLoS Comput Biol. 2024 May 15;20(5):e1011372. doi: 10.1371/journal.pcbi.1011372 (PMC11132505; doi:10.1371/journal.pcbi.1011372)
Supplement: S8 Table — For each C-rich LCD class containing at least one protein associated with the GO terms “keratin filament” or “keratinization” in the GO-term analyses, the UniProt IDs of the corresponding proteins for the indicated LCD class are listed for select model organisms. (TSV) [file pcbi.1011372.s030.tsv]

Proteome	Scientific Name	Common Name	LCD Class	Proteins
UP000009136_9913	Bos taurus	Bovine	CP	A0A3Q1N1L4, A0A3Q1LUM3, F1N3V7, A0A3Q1MWC2, A0A3Q1LK19, F6RZX2, A0A3Q1LY72, A0A3Q1LYD7, A0A3Q1MEE6, A6QP35, A0A3Q1M0F6, E1BAH7, A0A3Q1LNZ0, A0A3Q1LRY2
UP000009136_9913	Bos taurus	Bovine	CR	E1BMY6, A0A3Q1N892, A0A3Q1NF50, A6QP35
UP000009136_9913	Bos taurus	Bovine	CS	A0A3Q1LFA4, A0A3Q1N1L4, A0A3Q1N892, A0A3Q1MN32, F1N3V7, A0A3Q1MWC2, A0A3Q1MFR3, A0A3Q1LY72, A0A3Q1N1W4, A7E345, A0A3Q1NF50, E1BMY6, A0A3Q1M0F6, E1BAH7, A0A3Q1LQD4, A0A3Q1LRY2, E1BMY7
UP000009136_9913	Bos taurus	Bovine	CT	A0A3Q1N892, A0A3Q1N1L4, F1N3V7, A0A3Q1MN32, A0A3Q1N1W4, A0A3Q1LRY2, E1BMY7, A0A3Q1LP03, A0A3Q1MFR3, A0A3Q1LY72, A0A3Q1NF50, E1BMY6, E1BAH7, A0A3Q1M5Z5, A7E345, A0A3Q1M0F6, A0A3Q1LQD4, A0A3Q1LFA4, A0A3Q1MWC2
UP000009136_9913	Bos taurus	Bovine	CV	A0A3Q1LK19, F6RZX2, A0A3Q1LYD7, A0A3Q1MEE6, A6QP35, A0A3Q1LNZ0, A0A3Q1LUM3
UP000009136_9913	Bos taurus	Bovine	GC	A0A3Q1N3D2, A0A3Q1NAN0, A0A3Q1M0B2, A0A3Q1NHC3
UP000009136_9913	Bos taurus	Bovine	PC	A0A3Q1M0B2, A0A3Q1M4E2, A0A3Q1MH29, A0A3Q1NAN0, A0A3Q1LY38
UP000009136_9913	Bos taurus	Bovine	SC	A0A3Q1LFA4, A0A3Q1MWC2, A0A3Q1LK19, F6RZX2, A0A3Q1MFR3, A0A3Q1LY72, A0A3Q1LYD7, A6QP35, A0A3Q1NF50, A0A3Q1M4E2, A0A3Q1LQD4, A0A3Q1NAN0, A0A3Q1LUM3, A0A3Q1LY38
UP000009136_9913	Bos taurus	Bovine	TC	A0A3Q1MWC2, A0A3Q1M0F6, A0A3Q1LY72
UP000002254_9615	Canis lupus familiaris	Dog	CA	A0A8I3PT68
UP000002254_9615	Canis lupus familiaris	Dog	CG	A0A8I3PT68
UP000002254_9615	Canis lupus familiaris	Dog	CK	A0A8I3PFC9
UP000002254_9615	Canis lupus familiaris	Dog	CP	A0A8I3P5Z6, A0A8I3SCL2, A0A8I3S024, A0A8I3S291, A0A8I3NQY7, A0A8I3PFC9, A0A8I3NLY2, A0A8I3NEH7, A0A8I3NKA1, A0A8I3NRL9, A0A5F4CC19
UP000002254_9615	Canis lupus familiaris	Dog	CQ	A0A8I3NS58, A0A8I3S024, A0A8I3NQY7
UP000002254_9615	Canis lupus familiaris	Dog	CS	A0A8I3S008, A0A8I3PT68, A0A8I3NEH7, A0A8I3NKA1, A0A8I3NRL9
UP000002254_9615	Canis lupus familiaris	Dog	CT	A0A8I3S008
UP000002254_9615	Canis lupus familiaris	Dog	CV	A0A8I3P5Z6, A0A8I3PFC9, A0A8I3S291, A0A8I3SCL2
UP000002254_9615	Canis lupus familiaris	Dog	GC	A0A8I3NS58, A0A8I3PNN0, A0A8I3NQY7, A0A8I3NEH7, A0A8I3NKA1
UP000002254_9615	Canis lupus familiaris	Dog	PC	A0A8I3PSR5, A0A8I3PNN0
UP000002254_9615	Canis lupus familiaris	Dog	SC	A0A8I3PNN0, A0A8I3S291, A0A8I3PSR5, A0A8I3S7I2, A0A8I3PFC9, A0A8I3PC84, A0A8I3SCL2
UP000005640_9606	Homo sapiens	Human	CG	Q6L8H1
UP000005640_9606	Homo sapiens	Human	CP	A8MTY7, Q9BYP9, Q9BYQ5, Q9BYQ3, Q9BYQ4, A8MXZ3, A0A140TA67, P60369, Q9BYQ2, Q9BYQ8, Q9BYQ0, P60411
UP000005640_9606	Homo sapiens	Human	CQ	Q9BYR5, Q9BQ66, Q9BYR3
UP000005640_9606	Homo sapiens	Human	CR	Q9BYQ5, A0A140TA64, Q9BYR0
UP000005640_9606	Homo sapiens	Human	CS	G5E9R7, Q9BYQ2, Q6L8H1, Q9BYQ9, Q9BYR0, Q701N4, Q8IUG1, Q9BYQ5, Q9BYQ6, Q07627, Q9BYR2, P0C5Y4, Q9BYP9, Q9BQ66, Q9BYQ3, Q9BYR3, A0A140TA64, Q9BYS1, A8MTY7, Q9BYQ7, Q9BYR4, Q9BYR5, Q9BYQ4, A8MXZ3, A0A140TA67, Q6L8G4, Q9BYQ8, Q9BYQ0, A0A0G2JLE6
UP000005640_9606	Homo sapiens	Human	CT	G5E9R7, Q9BYQ2, Q9BYQ9, Q9BYR0, Q9BYQ5, Q9BYR2, Q9BYP9, A0A0G2JLE6, Q9BQ66, Q9BYQ3, Q9BYR3, A0A140TA64, A8MVA2, A8MTY7, Q9BYR5, Q9BYQ4, A0A140TA67, A8MXZ3, Q9BYQ8, Q9BYR4
UP000005640_9606	Homo sapiens	Human	CV	P60370, P60368, P60014, P60372, P60413, P60409, P60369, P60410, P60412, P60411, P60371
UP000005640_9606	Homo sapiens	Human	GC	Q701N4, Q6L8H1, Q5T751, O14633, Q5T7P3, P0C5Y4, Q8IUG1, Q5T752, Q3LI67, Q6L8G4, Q5T753, Q5T754, Q5T7P2, Q3LI64, Q3LI66, Q5TA79, Q5TA82
UP000005640_9606	Homo sapiens	Human	PC	Q9BYE4, O14633, A0A3B3IT34, Q5TCM9, Q9BYE3, P0DV60, Q5TA78, P22532, Q5T753, Q5T7P3, Q5T5A8, Q96RM1, Q5T752, Q5TA81, P22531, Q5T5B0, Q5TA79, Q5T751, Q5T754, Q5T7P2, P35325, Q5TA82
UP000005640_9606	Homo sapiens	Human	SC	Q5T751, P60368, Q5T7P3, Q5TA76, P60372, Q9BYP9, Q5T752, P60409, Q5TCM9, Q9BYQ4, P60371, Q5T753, Q5T754, Q5T7P2, Q6L8H1, Q5TA82, Q5TA78, A8MVA2
UP000005640_9606	Homo sapiens	Human	TC	A8MTY7, Q9BYP9, Q9BYQ3, Q9BYQ4, A8MXZ3, A0A140TA67, Q9BYQ2, Q9BYQ0, A8MVA2
UP000000589_10090	Mus musculus	Mouse	CG	A0A1B0GR10, A0PK51, Q2TA51, Q9D5Z7, Q62220, A0A1B0GS71, A0A1B0GT06, Q9D3H4, Q64507
UP000000589_10090	Mus musculus	Mouse	CP	Q9D732, A0A1W2P709, B1AQA7, A0A1W2P7W0, Q9D141, D3Z5T3, Q9D3H7, A2A4M2, A0PK51, A2A5X3, A0A1W2P7N1, Q64526, W4VSP7, A0A1W2P8D5, A0A1W2P860, A0A1W2P7U0, B1AQA9, J3QMW1, A2A4L9, Q8CAY5, Q08EG8, E9Q1M3, L7N2C3, B1AQ90, E9Q2H5, A0A1W2P739, J3QMD1, J3QJV4, B1AQ85, Q9D644, Q3UUY3, A2A588, A0A1W2P7T6, A0A1W2P728
UP000000589_10090	Mus musculus	Mouse	CQ	Q9D732, Q64526, Q9D141, Q9D3H7, A2A588, A2A4M2, A0A1W2P7T6, J3QMW1
UP000000589_10090	Mus musculus	Mouse	CR	Q9D732, B1AQ85, Q3UUY3, B1AQ90, B1AQA9, A2A4L9
UP000000589_10090	Mus musculus	Mouse	CS	Q9D732, A0A1W2P709, B1AQ89, B1AQA7, A0A1W2P7W0, Q9D141, D3Z5T3, Q9D3H7, A0A1B0GS71, A2A4M2, A0PK51, A2A5X3, A0A1W2P7N1, Q64526, W4VSP7, A0A1W2P8D5, Q3V2D6, A0A1W2P860, A0A1W2P7U0, B1AQA9, J3QMW1, A2A4L9, Q8CAY5, Q08EG8, E9Q1M3, A0A1B0GR10, Q9D3H4, L7N2C3, Q9D5Z7, B1AQ90, E9Q2H5, Q62220, B1AQB0, A0A1B0GT06, Q3V2C1, Q3V4B7, A0A1W2P739, J3QMD1, J3QJV4, Q9D7P3, B1AQB2, B1AQ85, Q2TA51, Q9D644, A2A4M7,…
UP000000589_10090	Mus musculus	Mouse	CT	A2A5X3, Q64526, Q91W93, Q9D7P3, B1AQB2, B1AQ85, B1AQA7, Q3UUY3, B1AQ90, Q9D141, B1AQB1, Q9D3H7, A2A4M2, B1AQA8, B1AQA9, B1AQB0, A2A4L9, Q3V4B7
UP000000589_10090	Mus musculus	Mouse	CV	A0A1B0GR10, A0A1W2P7N1, A0A1W2P8D5, A0A1W2P7T6, A0A1W2P7U0, Q08EG8, Q64507
UP000000589_10090	Mus musculus	Mouse	GC	Q9D195, Q9D731, Q925H3, A0A1B0GS71, Q9D6P5, Q9CQH5, Q9D139, Q9D6R3, A0A1B0GR10, Q9D5Z7, Q62220, A0A1B0GT06, D3YUU5, J3QP15, Q2TA51, B9EJP6, Q9D149, Q9D1C5, Q9D1K4, Q9CR91, Q9D1G7, Q64507
UP000000589_10090	Mus musculus	Mouse	PC	Q497I5, Q9D195, Q9D731, Q6PAI4, Q9D6P5, Q9CQH5, Q91V05, O70559, Q9D139, O70556, Q9D6R3, O70558, O70554, O70555, E9Q8V1, D3YUU5, J3QP15, B9EJP6, F8VQJ0, O70557, Q9D149, O70562, Q9D1C5, Q9D1K4, O70560, Q9D1G7
UP000000589_10090	Mus musculus	Mouse	SC	A0A1W2P709, Q9D195, B1AQA7, Q9D731, A0A1W2P7W0, D3Z5T3, A0A0A0MQA4, W4VSP7, A0A1W2P7N1, Q9D6P5, Q3V2D6, A0A1W2P860, Q9CQH5, Q9Z287, Q9D139, A0A1W2P7U0, J3QMW1, Q9D6R3, A2A4L9, Q08EG8, E9Q1M3, A0A1B0GR10, L7N2C3, B1AQ90, E9Q2H5, Q62220, A0A1W2P739, J3KMP7, J3QMD1, J3QJV4, A2A5X5, B1AQ85, B1AQB2, Q2TA51, D3YUU5, J3QP15, B9EJP6, Q3UUY3, A2A4M0, Q9D149, Q9D1C5, B1AQB1, Q9D1K4, Q9CR91, A0A1W2P728, Q9D…
UP000008227_9823	Sus scrofa	Pig	CP	A0A286ZZR0, A0A287ALM4, A0A287BHT0, I3LR68, A0A287BCH5, A0A287AWN2, I3LQH1, I3LH42, A0A287AEE2, A0A287AU29, A0A287A7I5, A0A286ZKN5, A0A287AJK4
UP000008227_9823	Sus scrofa	Pig	CQ	A0A287BHT0, A0A286ZU26
UP000008227_9823	Sus scrofa	Pig	CR	A0A287BCH5
UP000008227_9823	Sus scrofa	Pig	CS	A0A286ZZR0, A0A287BHT0, I3LR68, A0A287AWN2, A0A286ZU26, A0A287AEE2, A0A287A7I5
UP000008227_9823	Sus scrofa	Pig	CT	A0A286ZZR0, A0A287BHT0, A0A287AWN2, A0A286ZU26, A0A287A7I5
UP000008227_9823	Sus scrofa	Pig	CV	A0A287ALM4, I3LR68, A0A287BCH5, I3LQH1, I3LH42, A0A287AEE2, A0A286ZKN5, A0A287AJK4
UP000008227_9823	Sus scrofa	Pig	SC	A0A287ALM4, I3LR68, A0A287ASU3, A0A286ZP19, I3LQH1, A0A287AEE2, A0A287AJK4
UP000008227_9823	Sus scrofa	Pig	TC	A0A287A7I5, A0A287BHT0
UP000002494_10116	Rattus norvegicus	Rat	CA	A0A8I6A0U1
UP000002494_10116	Rattus norvegicus	Rat	CG	D3ZYD4
UP000002494_10116	Rattus norvegicus	Rat	CP	D3ZNY7, D4A3Q1, D3ZJ72, A0A8I6GB99, A0A8I6AEN4, D4A5R4, M0R5F7, A0A0G2KAC6, A0A8I6A0U1, M0R935, D3ZRR1, A0A8I5ZXS6, A0A8I5Y562, A0A8I6APD8, D3ZUP1, D3ZAY4, A0A8I6GAS1
UP000002494_10116	Rattus norvegicus	Rat	CQ	D3ZBZ2, A0A0G2KAC6, A0A8I6A0U1, M0R935, D3ZAY4
UP000002494_10116	Rattus norvegicus	Rat	CR	A0A8I6A0U1
UP000002494_10116	Rattus norvegicus	Rat	CS	D3ZNY7, D3ZUP1, D3ZAY4, D3ZBD2, D3ZBZ2, D3ZRR1, A0A8I5Y562, M0R5F7, D3ZR16, D3ZJ72, D3ZGB2, D4A5R4, A0A8I5ZXS6, A0A8I6GB99, D3ZYD4, A0A8I6AEN4, A0A0G2KAC6, M0R935, D4A3Q1, A0A8I6APD8, A0A8I6GAS1
UP000002494_10116	Rattus norvegicus	Rat	CT	D3ZR16, A0A8I6GB99, D3ZGB2, D4A5R4, A0A8I5ZXS6, A0A8I5Y562, D3ZAY4
UP000002494_10116	Rattus norvegicus	Rat	CV	D3ZUP1
UP000002494_10116	Rattus norvegicus	Rat	GC	D3ZQC0, M0R5X4, M0R9P6, D3ZG46, D3ZK88, D3ZFL2, A0A8I6A3H2, D3ZYD4, A0A8I6A0B9, A0A8I5Y1U4, A0A8I5YC63, A0A8I6ABX7, D3ZG26
UP000002494_10116	Rattus norvegicus	Rat	PC	D3ZQC0, M0R5D9, M0R5X4, M0R9P6, D3ZG46, A0A8I5ZRM8, D3ZFL2, A0A8I6A3H2, D3ZYD4, A0A8I5Y4Y7, A0A8I6A0B9, A0A8I5Y1U4, A0A8I6A8R6, A0A0G2KAB7, A0A8I5YC63, A0A8I6ABX7, A0A8I6AH24
UP000002494_10116	Rattus norvegicus	Rat	SC	D3ZNY7, A0A8I6A3H2, D3ZUP1, M0R9P6, D3ZFL2, A0A8I6A0B9, D3ZBZ2, M0R5F7, D3ZG46, A0A8I6ABX7, D3ZG26, D3ZQC0, M0R5X4, D3ZYD4, A0A8I6AEN4, A0A8I5Y1U4, A0A0G2KA19, M0R935, A0A8I5YC63, D4A3Q1, A0A8I6APD8
UP000002494_10116	Rattus norvegicus	Rat	TC	A0A8I6GB99
