# Supplementary material for: Identification of Low-Complexity Domains by Compositional Signatures Reveals Class-Specific Frequencies and Functions Across the Domains of Life
Source: PLoS Comput Biol. 2024 May 15;20(5):e1011372. doi: 10.1371/journal.pcbi.1011372 (PMC11132505; doi:10.1371/journal.pcbi.1011372)
Supplement: S9 Table — For each organism, GO-term analysis was performed on three related sets of proteins: 1) all proteins with an HQ LCD; 2) all proteins with an HQ LCD but excluding those at least 20 residues within a spatially distinct QX, XQ, HX, or XH LCD (where X is any amino acid except H for the QX and XQ classes, and X is any amino acid except Q for the HX and XH classes); 3) all proteins with an HQ LCD but excluding those with at least 20 residues within a spatially distinct Q-rich primary LCD; and 4) all proteins with an HQ LCD but excluding those with at least 20 residues within a spatially distinct H-rich primary LCD. To reduce the number of files and file size, only statistically significant GO terms (Šidák adjusted p < 0.05) with a minimum depth of 4 in the gene ontology were collected from individual results files. (TSV) [file pcbi.1011372.s031.tsv]

Protein Set for GO-term Analysis	Domain of Life	LCD Class	GO term ID	GO term Category	GO term Description	Number of Organisms with GO term Significantly Enriched	Total Number of Organisms Analyzed	Percentage of Organisms with GO term Significantly Enriched	Sidak-corrected p-values (semicolon-delimited)	Corresponding Organism UniProt IDs (semicolon-delimited)	Percentage of GO term-Associated Proteins in Background Proteome
All HQ Proteins	Eukaryota	HQ	GO:2001141	BP	regulation of RNA biosynthetic process	233	2060	11.310679611650485	5.09e-28;5.62e-24;6.18e-24;7.57e-23;9.52e-22;8.39e-20;1.67e-18;2.36e-18;8.1e-18;9.3e-18;1.59e-17;4.22e-17;8.71e-17;1.71e-15;2.82e-15;4.82e-15;1.15e-14;1.72e-14;3.16e-14;9.37e-13;1.36e-12;3.12e-12;3.53e-12;5.07e-12;5.37e-12;1.95e-11;2.62e-11;3.21e-11;3.7e-11;4.31e-11;1.16e-10;1.83e-10;3.84e-10;4.02e-10;4.2e-10;5.54e-10;7.99e-10;1e-09;1.25e-09;1.56e-09;1.77e-09;7.04e-09;8.23e-09;9.86e-09;1.09e-08;1…	UP000215902_282301;UP000478052_307492;UP000694846_143950;UP000007062_7165;UP000325440_506608;UP000076858_35525;UP000001819_46245;UP000639338_684658;UP000001292_7238;UP000015104_32264;UP000000803_7227;UP000008744_7234;UP000271974_188477;UP000479190_86971;UP000583929_3483;UP000000305_6669;UP000323386_84751;UP000504622_441921;UP000515200_30033;UP000314294_230148;UP000002358_7425;UP000198287_158441;U…	2.149;1.435;3.164;7.172;2.458;1.614;4.191;3.299;3.968;2.419;7.999;3.588;1.896;1.482;4.271;3.237;2.704;3.285;3.091;1.454;2.988;1.446;5.673;3.256;5.929;2.097;3.004;2.799;4.484;2.759;2.983;4.343;3.965;1.952;4.208;4.349;3.045;4.044;4.419;3.277;7.53;3.223;2.364;1.82;3.319;1.802;2.938;5.189;3.778;1.491;2.153;1.643;3.197;7.024;2.347;4.012;2.26;4.415;5.525;5.503;2.132;1.781;3.315;4.775;1.133;1.494;4.259;…
All HQ Proteins	Eukaryota	HQ	GO:0006355	BP	regulation of DNA-templated transcription	233	2060	11.310679611650485	5.09e-28;5.62e-24;6.18e-24;7.57e-23;9.52e-22;8.39e-20;1.67e-18;2.36e-18;8.1e-18;9.3e-18;1.59e-17;4.22e-17;8.71e-17;1.71e-15;2.82e-15;4.82e-15;1.15e-14;1.72e-14;3.16e-14;9.37e-13;1.36e-12;3.12e-12;3.53e-12;5.07e-12;5.37e-12;1.95e-11;2.62e-11;3.21e-11;3.7e-11;4.31e-11;1.16e-10;1.83e-10;3.84e-10;4.02e-10;4.2e-10;5.54e-10;7.99e-10;1e-09;1.25e-09;1.56e-09;1.77e-09;7.04e-09;8.23e-09;9.86e-09;1.09e-08;1…	UP000215902_282301;UP000478052_307492;UP000694846_143950;UP000007062_7165;UP000325440_506608;UP000076858_35525;UP000001819_46245;UP000639338_684658;UP000001292_7238;UP000015104_32264;UP000000803_7227;UP000008744_7234;UP000271974_188477;UP000479190_86971;UP000583929_3483;UP000000305_6669;UP000323386_84751;UP000504622_441921;UP000515200_30033;UP000314294_230148;UP000002358_7425;UP000198287_158441;U…	2.149;1.435;3.164;7.172;2.458;1.614;4.191;3.299;3.968;2.419;7.999;3.588;1.896;1.482;4.271;3.237;2.704;3.285;3.091;1.454;2.988;1.446;5.673;3.256;5.929;2.097;3.004;2.799;4.484;2.759;2.983;4.343;3.965;1.952;4.208;4.349;3.045;4.044;4.419;3.277;7.53;3.223;2.364;1.82;3.319;1.802;2.938;5.189;3.778;1.491;2.153;1.643;3.197;7.024;2.347;4.012;2.26;4.415;5.525;5.503;2.132;1.781;3.315;4.775;1.133;1.494;4.259;…
All HQ Proteins	Eukaryota	HQ	GO:0051252	BP	regulation of RNA metabolic process	241	2060	11.699029126213592	3.46e-27;1.2e-23;1.56e-23;8.24e-22;2.09e-21;1.64e-19;3.61e-19;4.56e-19;1e-18;6.3e-18;8.38e-18;1.27e-17;2.04e-17;3.12e-15;3.93e-15;8.6e-15;1.78e-14;2.29e-14;3.28e-14;1.45e-13;1.54e-12;1.56e-12;2.72e-12;4.5e-12;5.09e-12;6.45e-12;7.23e-12;8.82e-12;9.3e-12;3.32e-11;4.27e-11;1.47e-10;2.07e-10;4.88e-10;6.18e-10;1.33e-09;1.48e-09;1.73e-09;1.94e-09;2.67e-09;2.88e-09;3.5e-09;6.02e-09;8.99e-09;1.48e-08;1.6…	UP000215902_282301;UP000478052_307492;UP000694846_143950;UP000007062_7165;UP000325440_506608;UP000076858_35525;UP000000803_7227;UP000001292_7238;UP000271974_188477;UP000639338_684658;UP000001819_46245;UP000008744_7234;UP000015104_32264;UP000479190_86971;UP000583929_3483;UP000515200_30033;UP000000305_6669;UP000323386_84751;UP000504622_441921;UP000515146_6956;UP000037069_7375;UP000314294_230148;UP0…	2.236;1.476;3.255;7.66;2.529;1.666;9.128;4.42;1.963;3.413;4.593;3.923;2.505;1.524;4.344;3.178;3.5;2.794;3.406;3.345;2.836;1.505;3.086;5.74;1.502;4.607;2.88;4.934;6.078;2.163;3.094;3.039;4.683;4.04;2.011;3.145;3.32;2.455;4.511;3.39;7.737;4.835;4.638;4.417;3.38;1.859;5.234;1.882;3.845;1.525;3.052;5.443;2.224;7.104;1.714;1.829;3.303;4.977;2.425;3.21;4.105;5.209;2.339;5.594;4.488;2.859;2.194;5.661;2.…
All HQ Proteins	Eukaryota	HQ	GO:0019219	BP	regulation of nucleobase-containing compound metabolic process	232	2060	11.262135922330096	1.71e-26;2e-23;2.36e-23;3.07e-21;3.26e-21;2.39e-19;2.63e-18;2.72e-18;2.91e-18;1.22e-17;3.07e-17;4.29e-17;5.8e-17;4.37e-15;5.28e-15;1.53e-14;3.43e-14;4.69e-14;4.88e-14;2.12e-13;2.01e-12;2.16e-12;4.13e-12;6.37e-12;6.66e-12;9.68e-12;1.11e-11;1.48e-11;2.71e-11;4.49e-11;6.18e-11;1.97e-10;6.16e-10;7.01e-10;9.27e-10;1.96e-09;2.33e-09;2.85e-09;4.22e-09;4.96e-09;6.22e-09;1.21e-08;1.24e-08;1.7e-08;1.9e-08;…	UP000215902_282301;UP000478052_307492;UP000694846_143950;UP000325440_506608;UP000007062_7165;UP000076858_35525;UP000000803_7227;UP000271974_188477;UP000001292_7238;UP000639338_684658;UP000015104_32264;UP000001819_46245;UP000008744_7234;UP000479190_86971;UP000583929_3483;UP000515200_30033;UP000000305_6669;UP000504622_441921;UP000323386_84751;UP000515146_6956;UP000314294_230148;UP000037069_7375;UP0…	2.312;1.505;3.297;2.565;7.831;1.697;9.512;2.035;4.643;3.491;2.55;4.783;4.09;1.548;4.41;3.237;3.639;3.475;2.897;3.39;1.531;2.87;3.145;5.837;1.533;4.68;2.93;6.206;5.133;2.201;3.164;3.109;4.114;4.863;2.069;3.365;3.26;2.519;7.904;3.525;4.731;4.489;5.066;4.82;1.887;3.441;5.299;1.913;3.918;1.542;5.541;3.109;2.267;7.199;1.84;1.758;3.373;5.053;2.483;3.287;4.197;5.294;5.687;2.419;4.58;2.918;5.743;2.893;2.…
All HQ Proteins	Eukaryota	HQ	GO:0051171	BP	regulation of nitrogen compound metabolic process	234	2060	11.359223300970873	3e-24;1.27e-22;4.39e-22;6.16e-22;5.5e-20;1.46e-18;1.87e-17;4.3e-17;1.45e-16;1.76e-16;3.48e-16;1.38e-15;2.98e-15;1.58e-14;2.72e-14;4.74e-14;2.06e-13;2.15e-13;2.62e-13;1.52e-12;2.25e-12;4.8e-12;6.82e-12;1.46e-11;1.52e-11;1.82e-11;2.35e-11;3.07e-11;5.62e-11;9.52e-11;1.08e-10;2.88e-10;3.49e-10;1.14e-09;1.21e-09;1.22e-09;2.92e-09;4.22e-09;7.13e-09;7.43e-09;1.2e-08;1.42e-08;1.91e-08;5.1e-08;5.44e-08;6.…	UP000215902_282301;UP000478052_307492;UP000007062_7165;UP000694846_143950;UP000325440_506608;UP000076858_35525;UP000271974_188477;UP000000803_7227;UP000015104_32264;UP000639338_684658;UP000008744_7234;UP000479190_86971;UP000001292_7238;UP000583929_3483;UP000001819_46245;UP000019116_4565;UP000515200_30033;UP000504622_441921;UP000323386_84751;UP000000305_6669;UP000515146_6956;UP000314294_230148;UP0…	2.579;1.613;8.868;3.648;2.848;1.851;2.182;12.154;2.733;3.832;5.338;1.673;6.236;4.665;6.17;6.745;3.523;3.787;3.141;4.569;3.685;1.625;5.005;6.078;1.635;6.571;3.128;3.452;8.44;3.2;2.315;3.473;3.252;2.069;4.339;5.674;2.242;4.806;3.504;3.738;3.673;2.74;3.842;2.143;6.128;4.086;6.162;5.403;2.083;1.712;6.689;2.435;6.029;6.496;7.43;5.58;3.423;5.943;3.628;1.982;7.916;6.305;1.963;2.011;6.084;6.774;5.104;0.9…
All HQ Proteins	Eukaryota	HQ	GO:0080090	BP	regulation of primary metabolic process	234	2060	11.359223300970873	2.76e-24;1.27e-22;6.16e-22;6.59e-22;5.5e-20;1.46e-18;1.78e-17;1.45e-16;1.76e-16;5.54e-16;1.38e-15;3.58e-15;1.81e-14;3.56e-14;3.78e-14;5.48e-14;2.06e-13;2.15e-13;3.67e-13;1.76e-12;2.1e-12;5e-12;7.64e-12;1.48e-11;1.53e-11;2.35e-11;2.86e-11;3.07e-11;6.4e-11;9.52e-11;1.08e-10;2.88e-10;3.76e-10;1.14e-09;1.28e-09;1.36e-09;2.75e-09;3.53e-09;4.47e-09;8.98e-09;9.17e-09;1.2e-08;1.42e-08;2.29e-08;5.1e-08;9.…	UP000215902_282301;UP000478052_307492;UP000694846_143950;UP000007062_7165;UP000325440_506608;UP000076858_35525;UP000271974_188477;UP000015104_32264;UP000639338_684658;UP000000803_7227;UP000479190_86971;UP000008744_7234;UP000583929_3483;UP000001292_7238;UP000001819_46245;UP000019116_4565;UP000515200_30033;UP000504622_441921;UP000323386_84751;UP000000305_6669;UP000515146_6956;UP000314294_230148;UP0…	2.574;1.613;3.648;8.923;2.848;1.851;2.177;2.733;3.832;12.343;1.673;5.391;4.698;6.329;6.221;6.784;3.523;3.787;3.193;4.609;3.676;1.63;5.026;1.631;6.092;3.128;6.667;3.452;8.495;3.2;2.315;3.473;3.271;2.069;4.357;5.703;2.233;4.107;4.821;3.778;3.562;3.673;2.74;3.887;2.143;6.246;2.083;5.426;6.242;1.712;2.435;6.744;6.089;6.506;7.445;5.589;3.423;5.959;3.628;1.982;1.963;8.002;2.011;6.106;6.352;5.125;0.912;…
All HQ Proteins	Eukaryota	HQ	GO:0010468	BP	regulation of gene expression	238	2060	11.553398058252426	2.83e-27;1.67e-23;1.68e-22;9.53e-21;3.37e-19;5.86e-18;6.25e-18;2.71e-17;7.78e-17;1.22e-16;2.6e-15;3.55e-15;8.53e-15;4.67e-14;6.41e-14;9.9e-14;2.17e-13;2.58e-13;5.27e-13;8.26e-13;1.03e-12;1.17e-12;4.19e-12;5.04e-12;1.97e-11;2.18e-11;2.9e-11;9.88e-11;1.07e-10;1.11e-10;1.29e-10;2.42e-10;4.58e-10;6.67e-10;1.31e-09;1.64e-09;2.23e-09;2.3e-09;5.17e-09;6.89e-09;7.43e-09;9.6e-09;1.24e-08;1.56e-08;1.9e-08;…	UP000007062_7165;UP000215902_282301;UP000478052_307492;UP000325440_506608;UP000694846_143950;UP000076858_35525;UP000000803_7227;UP000271974_188477;UP000008744_7234;UP000001292_7238;UP000015104_32264;UP000639338_684658;UP000001819_46245;UP000583929_3483;UP000515200_30033;UP000019116_4565;UP000479190_86971;UP000314294_230148;UP000000305_6669;UP000323386_84751;UP000198287_158441;UP000504622_441921;U…	8.884;2.676;1.834;3.303;4.448;1.979;11.706;2.211;5.403;6.36;3.11;4.259;6.265;4.933;3.862;6.946;1.857;1.675;4.286;3.322;1.761;4.167;6.659;3.4;3.773;3.998;6.283;8.683;5.138;3.501;6.371;2.295;3.573;3.422;2.68;2.139;4.552;5.843;2.334;4.931;1.966;6.718;3.737;3.9;3.734;2.788;3.91;3.895;6.179;2.608;4.01;2.222;4.343;3.442;2.174;5.561;4.577;5.866;4.527;6.62;7.618;4.122;5.706;6.264;2.023;6.366;6.089;6.233;…
All HQ Proteins	Eukaryota	HQ	GO:0010556	BP	regulation of macromolecule biosynthetic process	238	2060	11.553398058252426	4.19e-27;1.89e-23;1.68e-22;9.53e-21;3.37e-19;6.09e-18;9.74e-18;2.86e-17;1.1e-16;1.79e-16;2.6e-15;3.55e-15;1.25e-14;4.86e-14;6.77e-14;1.05e-13;2.17e-13;2.77e-13;5.69e-13;8.26e-13;1.03e-12;1.17e-12;5.18e-12;5.35e-12;1.97e-11;2.18e-11;3e-11;1.03e-10;1.16e-10;1.19e-10;1.52e-10;2.55e-10;4.79e-10;6.81e-10;1.31e-09;1.7e-09;2.28e-09;2.5e-09;5.37e-09;7.43e-09;7.7e-09;1.27e-08;1.33e-08;1.56e-08;1.9e-08;2.0…	UP000007062_7165;UP000215902_282301;UP000478052_307492;UP000325440_506608;UP000694846_143950;UP000076858_35525;UP000000803_7227;UP000271974_188477;UP000008744_7234;UP000001292_7238;UP000015104_32264;UP000639338_684658;UP000001819_46245;UP000583929_3483;UP000515200_30033;UP000019116_4565;UP000479190_86971;UP000314294_230148;UP000000305_6669;UP000323386_84751;UP000198287_158441;UP000504622_441921;U…	8.93;2.683;1.834;3.303;4.448;1.982;11.807;2.215;5.451;6.422;3.11;4.259;6.323;4.943;3.869;6.962;1.857;1.683;4.306;3.322;1.761;4.167;6.704;3.407;3.773;3.998;6.294;8.702;3.508;5.159;6.398;2.301;3.583;3.428;2.68;2.146;4.559;5.867;2.34;1.966;4.96;6.781;3.746;3.9;3.734;2.793;3.91;3.895;6.216;2.608;4.017;2.229;4.348;3.448;2.18;5.583;4.577;5.9;4.542;6.646;7.628;4.131;5.724;6.308;2.029;6.12;6.254;6.432;8.…
All HQ Proteins	Eukaryota	HQ	GO:0031326	BP	regulation of cellular biosynthetic process	238	2060	11.553398058252426	8.52e-27;2.04e-23;1.68e-22;9.53e-21;3.37e-19;6.34e-18;1.94e-17;3.01e-17;1.77e-16;2.62e-16;2.6e-15;3.55e-15;2.09e-14;4.86e-14;6.77e-14;1.09e-13;2.17e-13;2.84e-13;5.99e-13;1.06e-12;1.13e-12;1.17e-12;5.35e-12;7.36e-12;1.97e-11;2.31e-11;3.11e-11;1.08e-10;1.16e-10;1.21e-10;2.35e-10;2.55e-10;4.79e-10;6.88e-10;1.31e-09;1.7e-09;2.3e-09;2.57e-09;5.69e-09;7.43e-09;7.91e-09;8.26e-09;1.33e-08;1.63e-08;1.87e-…	UP000007062_7165;UP000215902_282301;UP000478052_307492;UP000325440_506608;UP000694846_143950;UP000076858_35525;UP000000803_7227;UP000271974_188477;UP000008744_7234;UP000001292_7238;UP000015104_32264;UP000639338_684658;UP000001819_46245;UP000583929_3483;UP000515200_30033;UP000019116_4565;UP000479190_86971;UP000314294_230148;UP000000305_6669;UP000198287_158441;UP000323386_84751;UP000504622_441921;U…	9.016;2.687;1.834;3.303;4.448;1.986;11.966;2.219;5.517;6.484;3.11;4.259;6.404;4.943;3.869;6.973;1.857;1.686;4.32;1.764;3.373;4.167;3.407;6.777;3.773;4.007;6.305;8.72;3.508;5.163;6.475;2.301;3.583;3.43;2.68;2.146;4.563;5.874;2.35;1.966;4.967;4.358;3.746;6.837;3.94;2.793;3.791;3.955;3.895;6.23;2.608;4.017;2.229;3.448;2.18;5.592;4.624;5.916;4.589;6.651;7.645;4.131;5.726;2.029;6.388;6.133;6.265;8.249…
All HQ Proteins	Eukaryota	HQ	GO:0009889	BP	regulation of biosynthetic process	238	2060	11.553398058252426	1.1e-26;2.3e-23;1.68e-22;9.53e-21;3.37e-19;6.34e-18;2.72e-17;3.17e-17;2.11e-16;3.29e-16;2.6e-15;3.99e-15;2.76e-14;4.86e-14;7.56e-14;1.12e-13;2.49e-13;2.84e-13;6.31e-13;1.06e-12;1.21e-12;1.22e-12;5.35e-12;8.46e-12;2.06e-11;2.62e-11;3.11e-11;1.12e-10;1.24e-10;1.27e-10;2.68e-10;2.75e-10;4.79e-10;6.88e-10;1.31e-09;1.7e-09;2.3e-09;2.61e-09;6.02e-09;7.43e-09;8.06e-09;8.26e-09;1.43e-08;1.87e-08;1.96e-08…	UP000007062_7165;UP000215902_282301;UP000478052_307492;UP000325440_506608;UP000694846_143950;UP000076858_35525;UP000000803_7227;UP000271974_188477;UP000008744_7234;UP000001292_7238;UP000015104_32264;UP000639338_684658;UP000001819_46245;UP000583929_3483;UP000515200_30033;UP000019116_4565;UP000479190_86971;UP000314294_230148;UP000000305_6669;UP000198287_158441;UP000504622_441921;UP000323386_84751;U…	9.047;2.694;1.834;3.303;4.448;1.986;12.046;2.224;5.541;6.522;3.11;4.277;6.448;4.943;3.882;6.979;1.869;1.686;4.333;1.764;4.176;3.386;3.407;6.807;3.78;4.025;6.305;8.737;5.167;3.52;2.306;6.503;3.583;3.43;2.68;2.146;4.563;5.878;2.359;1.966;4.972;4.358;3.756;3.94;6.879;2.799;3.791;3.977;3.911;6.263;2.613;2.229;4.032;3.455;2.193;5.596;4.624;5.942;4.589;6.656;7.645;5.729;4.139;2.029;6.139;6.425;6.27;8.2…
All HQ Proteins	Eukaryota	HQ	GO:0060255	BP	regulation of macromolecule metabolic process	226	2060	10.970873786407767	5.88e-26;4.07e-22;4.31e-21;3.52e-19;1.32e-17;1.37e-16;1.57e-16;8.13e-16;6.65e-15;1.96e-14;2.52e-14;8.07e-14;8.42e-14;1.74e-13;3.64e-13;4.28e-13;5.11e-13;2.26e-12;3.53e-12;7.53e-12;1.62e-11;2.59e-11;4.13e-11;5.39e-11;5.84e-11;9.88e-11;1.98e-10;2.64e-10;4.39e-10;5.06e-10;5.86e-10;1.07e-09;1.11e-09;2.13e-09;3.18e-09;3.57e-09;5.46e-09;9.94e-09;1.04e-08;1.27e-08;1.65e-08;3.09e-08;3.81e-08;4.23e-08;6.5…	UP000007062_7165;UP000215902_282301;UP000478052_307492;UP000325440_506608;UP000694846_143950;UP000271974_188477;UP000076858_35525;UP000000803_7227;UP000001292_7238;UP000008744_7234;UP000015104_32264;UP000515200_30033;UP000583929_3483;UP000639338_684658;UP000479190_86971;UP000019116_4565;UP000314294_230148;UP000323386_84751;UP000001819_46245;UP000198287_158441;UP000504622_441921;UP000000305_6669;U…	9.914;2.867;2.066;3.74;5.002;2.345;2.321;13.783;7.737;6.52;3.446;4.387;5.086;4.897;2.149;7.364;1.75;3.489;7.579;2.034;4.841;5.422;5.356;6.476;3.991;3.769;7.95;9.124;4.463;2.595;4.4;3.763;3.562;7.441;2.272;4.723;6.085;3.023;2.453;2.034;5.164;4.055;5.803;3.935;4.158;4.439;2.976;6.502;4.269;3.881;2.355;4.472;7.467;4.75;7.159;6.145;4.658;3.024;6.904;7.79;4.557;5.953;2.159;6.508;6.35;6.251;8.632;5.124…
All HQ Proteins	Eukaryota	HQ	GO:0031323	BP	regulation of cellular metabolic process	229	2060	11.116504854368932	7.24e-25;2.33e-22;4.06e-22;2.28e-20;7.37e-19;1.32e-17;1.44e-16;4.33e-16;4.94e-15;9.3e-15;1.82e-14;3.77e-14;8.11e-14;1.89e-13;2.57e-13;3.96e-13;4.78e-13;1.63e-12;2e-12;2.26e-12;2.31e-12;6.65e-12;9.65e-12;4.88e-11;5.11e-11;5.73e-11;2.22e-10;2.56e-10;2.9e-10;4.65e-10;5.37e-10;9.36e-10;1.06e-09;1.84e-09;2.6e-09;3.4e-09;3.81e-09;5.51e-09;1.03e-08;1.11e-08;1.24e-08;1.58e-08;2.92e-08;3.79e-08;3.79e-08;4…	UP000007062_7165;UP000215902_282301;UP000478052_307492;UP000325440_506608;UP000694846_143950;UP000076858_35525;UP000271974_188477;UP000000803_7227;UP000015104_32264;UP000639338_684658;UP000001292_7238;UP000008744_7234;UP000583929_3483;UP000515200_30033;UP000019116_4565;UP000479190_86971;UP000314294_230148;UP000198287_158441;UP000000305_6669;UP000323386_84751;UP000504622_441921;UP000001819_46245;U…	9.573;2.832;1.895;3.404;4.56;2.058;2.349;13.617;3.201;4.408;7.575;6.329;5.076;3.995;7.215;1.911;1.743;1.82;4.645;3.489;4.331;7.397;3.477;3.93;6.46;4.141;9.044;3.621;5.343;7.729;2.378;3.733;3.548;2.735;2.23;4.705;7.274;6.087;2.451;2.017;4.485;5.152;4.041;3.889;3.906;2.922;4.113;4.023;6.554;2.3;2.694;4.115;2.276;3.539;4.727;5.812;6.894;6.213;7.81;5.94;4.267;8.018;2.118;4.959;6.492;6.365;6.239;8.659…
All HQ Proteins	Eukaryota	HQ	GO:0031415	CC	NatA complex	2	2060	0.0970873786407767	0.00268;0.0154	UP000000226_3885;UP000215914_4232	0.007;0.014
All HQ Proteins	Eukaryota	HQ	GO:0031414	CC	N-terminal protein acetyltransferase complex	1	2060	0.04854368932038835	0.0161	UP000000226_3885	0.014
All HQ Proteins	Eukaryota	HQ	GO:0004596	MF	peptide alpha-N-acetyltransferase activity	2	2060	0.0970873786407767	0.0154;0.0161	UP000215914_4232;UP000000226_3885	0.014;0.014
All HQ Proteins	Eukaryota	HQ	GO:0006357	BP	regulation of transcription by RNA polymerase II	98	2060	4.757281553398058	6.89e-22;1.21e-19;2.17e-19;8.41e-19;4.59e-16;7.38e-16;1.44e-15;3.46e-15;8.59e-15;1.44e-14;1.99e-14;1.73e-13;4.59e-13;6.51e-13;1.04e-12;4.56e-12;1.28e-10;1.85e-10;2.74e-10;5.26e-10;2.45e-09;1.89e-08;2.33e-08;2.85e-08;2.85e-08;3.93e-08;4.36e-08;7.93e-08;1.1e-07;1.43e-07;1.69e-07;2.29e-07;2.38e-07;2.86e-07;1.49e-06;1.57e-06;1.59e-06;1.98e-06;2.19e-06;2.94e-06;4.08e-06;5.19e-06;5.74e-06;6.8e-06;9.86e…	UP000007062_7165;UP000694846_143950;UP000000803_7227;UP000215902_282301;UP000325440_506608;UP000515200_30033;UP000000305_6669;UP000001819_46245;UP000001292_7238;UP000076858_35525;UP000008744_7234;UP000015104_32264;UP000639338_684658;UP000504622_441921;UP000479190_86971;UP000515146_6956;UP000323386_84751;UP000000304_7240;UP000252748_2039875;UP000271974_188477;UP000515209_1041015;UP000008792_7244;U…	5.848;1.656;6.602;0.603;1.229;1.482;2.364;2.643;2.523;0.711;2.257;1.221;1.737;1.669;0.786;1.646;1.635;2.562;1.881;0.776;1.387;2.861;1.606;0.738;1.39;2.881;2.188;2.0;1.716;0.861;1.989;0.665;1.908;1.407;1.294;2.163;1.357;2.723;1.155;0.761;2.301;2.003;2.618;1.943;2.11;1.867;1.989;1.58;1.964;1.225;1.73;0.563;3.09;1.382;2.829;1.758;1.708;1.21;1.219;1.5;0.598;1.523;3.586;1.369;1.856;1.352;2.025;1.425;0…
All HQ Proteins	Eukaryota	HQ	GO:0003677	MF	DNA binding	181	2060	8.78640776699029	1.48e-25;4.53e-20;5.91e-20;8.26e-19;3.26e-17;2.29e-15;6.47e-15;8.92e-14;2.34e-13;1.27e-12;1.44e-12;1.94e-12;2.3e-12;2.66e-12;6.34e-12;8.06e-12;1.28e-11;1.66e-11;2.39e-11;3.84e-10;1.44e-09;1.5e-09;1.61e-09;5.15e-09;9.23e-09;1.4e-08;2.21e-08;2.87e-08;4.07e-08;4.34e-08;7.03e-08;7.81e-08;1.54e-07;1.57e-07;1.64e-07;4.97e-07;8.71e-07;1.03e-06;1.23e-06;1.69e-06;1.79e-06;2.2e-06;2.84e-06;3.08e-06;3.51e-0…	UP000215902_282301;UP000015104_32264;UP000478052_307492;UP000694846_143950;UP000007062_7165;UP000076858_35525;UP000325440_506608;UP000314294_230148;UP000000803_7227;UP000019116_4565;UP000479190_86971;UP000000305_6669;UP000002358_7425;UP000001819_46245;UP000001292_7238;UP000504622_441921;UP000639338_684658;UP000008744_7234;UP000271974_188477;UP000515200_30033;UP000008854_6183;UP000323386_84751;UP0…	2.887;3.258;4.005;4.967;6.684;3.066;4.834;1.936;7.29;6.94;2.56;3.732;4.64;4.732;4.953;4.651;4.46;3.887;2.593;4.268;3.833;3.219;3.658;3.824;4.678;4.522;4.244;7.571;4.509;6.244;3.909;4.83;2.448;4.986;4.912;6.01;6.104;5.759;4.867;5.851;5.259;1.896;2.744;3.642;2.685;6.34;5.569;7.329;2.357;5.733;6.421;2.546;1.618;5.782;3.592;4.667;3.729;2.678;4.963;6.377;4.79;4.174;2.487;2.487;4.197;3.784;2.766;2.426;…
All HQ Proteins	Eukaryota	HQ	GO:0045944	BP	positive regulation of transcription by RNA polymerase II	8	2060	0.3883495145631068	3.26e-06;5.07e-05;0.000165;0.00105;0.00647;0.0231;0.025;0.0474	UP000007801_7217;UP000000803_7227;UP000000304_7240;UP000008792_7244;UP000001292_7238;UP000502089_861768;UP000001819_46245;UP000002320_7176	1.237;2.751;1.214;1.158;1.165;0.168;1.066;0.176
All HQ Proteins	Eukaryota	HQ	GO:1902680	BP	positive regulation of RNA biosynthetic process	14	2060	0.6796116504854369	1.36e-06;2.71e-05;0.000316;0.000738;0.000816;0.00112;0.00176;0.00243;0.00651;0.00959;0.0116;0.0239;0.0276;0.0412	UP000007801_7217;UP000000803_7227;UP000000304_7240;UP000002320_7176;UP000606786_7213;UP000007798_7260;UP000008792_7244;UP000007062_7165;UP000015104_32264;UP000515200_30033;UP000001292_7238;UP000504614_7137;UP000215902_282301;UP000504616_27457	1.581;3.605;1.561;0.315;0.214;1.313;1.497;1.743;0.308;0.359;1.5;0.326;0.152;0.418
All HQ Proteins	Eukaryota	HQ	GO:0045893	BP	positive regulation of DNA-templated transcription	14	2060	0.6796116504854369	1.36e-06;2.71e-05;0.000316;0.000738;0.000816;0.00112;0.00176;0.00243;0.00651;0.00959;0.0116;0.0239;0.0276;0.0412	UP000007801_7217;UP000000803_7227;UP000000304_7240;UP000002320_7176;UP000606786_7213;UP000007798_7260;UP000008792_7244;UP000007062_7165;UP000015104_32264;UP000515200_30033;UP000001292_7238;UP000504614_7137;UP000215902_282301;UP000504616_27457	1.581;3.605;1.561;0.315;0.214;1.313;1.497;1.743;0.308;0.359;1.5;0.326;0.152;0.418
All HQ Proteins	Eukaryota	HQ	GO:0046530	BP	photoreceptor cell differentiation	4	2060	0.1941747572815534	2.11e-06;0.000343;0.000502;0.00802	UP000000803_7227;UP000000304_7240;UP000001292_7238;UP000007798_7260	0.42;0.287;0.254;0.219
All HQ Proteins	Eukaryota	HQ	GO:0030182	BP	neuron differentiation	6	2060	0.2912621359223301	5.73e-09;0.000121;0.000344;0.000607;0.0172;0.0334	UP000000803_7227;UP000007798_7260;UP000000304_7240;UP000001292_7238;UP000001070_7222;UP000007801_7217	0.861;0.416;0.434;0.391;0.424;0.443
All HQ Proteins	Eukaryota	HQ	GO:0051254	BP	positive regulation of RNA metabolic process	15	2060	0.7281553398058253	4.23e-06;0.000123;0.000625;0.000997;0.0011;0.00208;0.00252;0.00282;0.00933;0.00967;0.0157;0.0254;0.0272;0.0353;0.0496	UP000007801_7217;UP000000803_7227;UP000000304_7240;UP000002320_7176;UP000606786_7213;UP000007062_7165;UP000007798_7260;UP000008792_7244;UP000015104_32264;UP000502089_861768;UP000515200_30033;UP000001292_7238;UP000504614_7137;UP000289738_3818;UP000215902_282301	1.701;3.916;1.655;0.331;0.225;1.913;1.407;1.563;0.331;0.572;0.386;1.618;0.341;0.247;0.168
All HQ Proteins	Eukaryota	HQ	GO:0045935	BP	positive regulation of nucleobase-containing compound metabolic process	13	2060	0.6310679611650485	1.28e-05;0.000296;0.000997;0.0011;0.00148;0.00321;0.00563;0.00615;0.00933;0.012;0.0157;0.0327;0.0369	UP000007801_7217;UP000000803_7227;UP000002320_7176;UP000606786_7213;UP000000304_7240;UP000007062_7165;UP000007798_7260;UP000008792_7244;UP000015104_32264;UP000502089_861768;UP000515200_30033;UP000504614_7137;UP000289738_3818	1.827;4.112;0.331;0.225;1.782;1.967;1.51;1.681;0.331;0.593;0.386;0.362;0.25
All HQ Proteins	Eukaryota	HQ	GO:0001751	BP	compound eye photoreceptor cell differentiation	2	2060	0.0970873786407767	0.000197;0.00204	UP000000803_7227;UP000000304_7240	0.347;0.227
All HQ Proteins	Eukaryota	HQ	GO:0005634	CC	nucleus	91	2060	4.41747572815534	1.83e-25;1.58e-14;2.96e-14;3.53e-13;1.91e-12;2.55e-12;4.36e-12;4.66e-11;8.43e-11;4.63e-10;5.69e-10;1.17e-09;3.08e-09;6.55e-09;1.68e-08;2.36e-08;3.07e-08;4.17e-08;5.03e-08;6.7e-08;1.1e-07;1.95e-07;3.12e-07;3.62e-07;5.08e-07;5.14e-07;6.37e-07;4.2e-06;5.17e-06;2.1e-05;3.35e-05;3.37e-05;3.45e-05;4.76e-05;6.15e-05;7.39e-05;0.000105;0.000166;0.000204;0.000415;0.000483;0.000489;0.000516;0.000533;0.00053…	UP000215902_282301;UP000076858_35525;UP000015104_32264;UP000325440_506608;UP000019116_4565;UP000639338_684658;UP000314294_230148;UP000478052_307492;UP000694846_143950;UP000007062_7165;UP000479190_86971;UP000198287_158441;UP000504622_441921;UP000008792_7244;UP000001819_46245;UP000271974_188477;UP000663828_249248;UP000008744_7234;UP000515200_30033;UP000054776_6334;UP000594261_97700;UP000001070_7222…	5.713;4.36;6.63;7.168;11.263;9.846;2.942;4.578;9.014;15.622;4.048;3.676;10.141;11.829;11.581;4.862;4.367;9.642;8.748;5.281;6.291;10.963;19.48;7.826;11.121;5.523;9.092;7.866;4.912;10.372;8.521;9.052;9.83;6.411;10.113;8.713;5.22;9.42;4.961;12.456;7.426;13.772;7.784;5.139;10.594;9.572;2.405;4.83;5.26;9.749;8.517;5.205;7.82;6.384;11.791;5.64;7.215;7.483;10.469;11.081;5.867;10.017;10.998;7.61;10.697;9…
All HQ Proteins	Eukaryota	HQ	GO:0001754	BP	eye photoreceptor cell differentiation	2	2060	0.0970873786407767	0.000325;0.00292	UP000000803_7227;UP000000304_7240	0.369;0.24
All HQ Proteins	Eukaryota	HQ	GO:0010557	BP	positive regulation of macromolecule biosynthetic process	11	2060	0.5339805825242718	6.56e-06;1.47e-05;0.000826;0.00121;0.00147;0.00855;0.0127;0.0219;0.0253;0.0276;0.0327	UP000000803_7227;UP000007801_7217;UP000007062_7165;UP000002320_7176;UP000606786_7213;UP000015104_32264;UP000008792_7244;UP000000304_7240;UP000001292_7238;UP000515200_30033;UP000504614_7137	4.705;2.361;1.991;0.341;0.235;0.325;2.139;2.262;2.226;0.419;0.362
All HQ Proteins	Eukaryota	HQ	GO:0031328	BP	positive regulation of cellular biosynthetic process	11	2060	0.5339805825242718	1.14e-05;2.39e-05;0.0012;0.00121;0.00147;0.00855;0.0185;0.0276;0.0302;0.0327;0.0383	UP000000803_7227;UP000007801_7217;UP000007062_7165;UP000002320_7176;UP000606786_7213;UP000015104_32264;UP000008792_7244;UP000515200_30033;UP000000304_7240;UP000504614_7137;UP000001292_7238	4.828;2.431;2.037;0.341;0.235;0.325;2.212;0.419;2.329;0.362;2.306
All HQ Proteins	Eukaryota	HQ	GO:0009891	BP	positive regulation of biosynthetic process	11	2060	0.5339805825242718	1.21e-05;2.51e-05;0.0012;0.00121;0.00147;0.00855;0.0192;0.0276;0.0302;0.0327;0.0395	UP000000803_7227;UP000007801_7217;UP000007062_7165;UP000002320_7176;UP000606786_7213;UP000015104_32264;UP000008792_7244;UP000515200_30033;UP000000304_7240;UP000504614_7137;UP000001292_7238	4.843;2.438;2.037;0.341;0.235;0.325;2.22;0.419;2.329;0.362;2.312
All HQ Proteins	Eukaryota	HQ	GO:0051173	BP	positive regulation of nitrogen compound metabolic process	12	2060	0.5825242718446602	0.000143;0.000214;0.000609;0.00176;0.00255;0.00362;0.0052;0.0181;0.0188;0.0293;0.0331;0.0487	UP000002320_7176;UP000000803_7227;UP000015104_32264;UP000007801_7217;UP000007062_7165;UP000606786_7213;UP000515200_30033;UP000008792_7244;UP000502089_861768;UP000007798_7260;UP000000304_7240;UP000289738_3818	0.411;5.56;0.377;2.86;2.54;0.273;0.472;2.574;0.641;2.326;2.729;0.269
All HQ Proteins	Eukaryota	HQ	GO:0000977	MF	RNA polymerase II transcription regulatory region sequence-specific DNA binding	6	2060	0.2912621359223301	4.12e-17;1.29e-16;3.15e-15;0.000284;0.00148;0.00824	UP000000305_6669;UP000007062_7165;UP000000803_7227;UP000007110_7668;UP000008783_418459;UP000015104_32264	1.053;3.447;3.496;2.222;0.586;0.143
All HQ Proteins	Eukaryota	HQ	GO:0043565	MF	sequence-specific DNA binding	63	2060	3.058252427184466	2.51e-18;3.12e-17;1.41e-16;6.96e-11;3.27e-10;4.82e-10;5.25e-10;9.01e-08;2.8e-07;4.77e-07;5.94e-07;9.64e-07;1.86e-06;2.61e-06;3.45e-06;5.51e-06;1.15e-05;2.03e-05;3.11e-05;5.23e-05;7.76e-05;0.000134;0.000162;0.000193;0.000358;0.000741;0.000987;0.00112;0.00114;0.00136;0.0015;0.00152;0.00214;0.0023;0.00233;0.00263;0.00265;0.00314;0.00328;0.00355;0.00361;0.00477;0.00538;0.00685;0.00718;0.00805;0.0101;…	UP000007062_7165;UP000000803_7227;UP000000305_6669;UP000215902_282301;UP000478052_307492;UP000019116_4565;UP000076858_35525;UP000639338_684658;UP000008854_6183;UP000001292_7238;UP000694846_143950;UP000663828_249248;UP000001819_46245;UP000015104_32264;UP000504622_441921;UP000008744_7234;UP000002358_7425;UP000189702_3635;UP000475862_307491;UP000504606_133901;UP000008827_3847;UP000000673_43151;UP000…	4.113;4.568;1.554;0.752;0.507;2.35;0.463;0.855;0.798;1.55;0.842;0.729;1.533;0.702;0.916;1.373;0.852;3.05;0.577;0.396;3.026;0.675;2.729;0.442;0.807;0.945;0.53;0.698;0.764;2.827;0.676;0.859;0.662;2.048;1.269;0.62;1.113;2.464;2.975;0.558;0.943;1.488;1.588;0.625;0.713;0.41;0.261;0.305;0.64;0.284;0.438;2.766;4.444;0.908;0.439;1.007;0.454;0.587;0.445;0.867;4.29;0.865;3.0
All HQ Proteins	Eukaryota	HQ	GO:0000978	MF	RNA polymerase II cis-regulatory region sequence-specific DNA binding	6	2060	0.2912621359223301	2.05e-16;1.14e-11;3.92e-10;0.00455;0.00666;0.0201	UP000000305_6669;UP000007062_7165;UP000000803_7227;UP000606786_7213;UP000007110_7668;UP000008783_418459	0.843;2.618;2.787;0.07;1.738;0.51
All HQ Proteins	Eukaryota	HQ	GO:0000987	MF	cis-regulatory region sequence-specific DNA binding	7	2060	0.33980582524271846	2.39e-16;4.29e-13;6.26e-10;0.0027;0.00455;0.00758;0.0271	UP000000305_6669;UP000007062_7165;UP000000803_7227;UP000030689_72664;UP000606786_7213;UP000007110_7668;UP000008783_418459	0.853;2.664;2.845;0.299;0.07;1.769;0.542
All HQ Proteins	Eukaryota	HQ	GO:0001067	MF	transcription regulatory region nucleic acid binding	13	2060	0.6310679611650485	4.43e-18;2.39e-16;1.25e-14;0.000384;0.000517;0.00166;0.00359;0.0047;0.00681;0.00926;0.0102;0.011;0.0114	UP000007062_7165;UP000000305_6669;UP000000803_7227;UP000215902_282301;UP000007110_7668;UP000091857_3983;UP000002051_3880;UP000006906_3055;UP000008783_418459;UP000289340_3848;UP000001292_7238;UP000008827_3847;UP000015104_32264	3.656;1.192;3.931;0.124;2.37;1.596;1.125;0.84;0.759;0.368;0.756;1.662;0.154
All HQ Proteins	Eukaryota	HQ	GO:0000976	MF	transcription cis-regulatory region binding	13	2060	0.6310679611650485	4.43e-18;2.39e-16;1.18e-14;0.000384;0.000517;0.00166;0.00359;0.0047;0.00681;0.00926;0.00949;0.011;0.0114	UP000007062_7165;UP000000305_6669;UP000000803_7227;UP000215902_282301;UP000007110_7668;UP000091857_3983;UP000002051_3880;UP000006906_3055;UP000008783_418459;UP000289340_3848;UP000001292_7238;UP000008827_3847;UP000015104_32264	3.656;1.192;3.924;0.124;2.37;1.596;1.125;0.84;0.759;0.368;0.75;1.662;0.154
All HQ Proteins	Eukaryota	HQ	GO:1990837	MF	sequence-specific double-stranded DNA binding	14	2060	0.6796116504854369	1.43e-17;5.43e-17;3.39e-16;0.000564;0.000693;0.00188;0.00395;0.00881;0.0104;0.0122;0.013;0.0153;0.0155;0.0223	UP000007062_7165;UP000000803_7227;UP000000305_6669;UP000215902_282301;UP000007110_7668;UP000091857_3983;UP000002051_3880;UP000006906_3055;UP000289340_3848;UP000008827_3847;UP000001646_28377;UP000015104_32264;UP000008783_418459;UP000001292_7238	3.756;4.083;1.222;0.131;2.445;1.636;1.147;0.891;0.379;1.692;4.016;0.165;0.873;0.831
All HQ Proteins	Eukaryota	HQ	GO:0003690	MF	double-stranded DNA binding	11	2060	0.5339805825242718	3.64e-17;3.17e-16;1.5e-15;0.00144;0.00495;0.00761;0.0108;0.0183;0.0334;0.0464;0.0478	UP000007062_7165;UP000000803_7227;UP000000305_6669;UP000007110_7668;UP000091857_3983;UP000215902_282301;UP000002051_3880;UP000001646_28377;UP000008827_3847;UP000015104_32264;UP000001292_7238	4.012;4.3;1.358;2.645;1.991;0.191;1.407;4.225;2.016;0.217;0.911
All HQ Proteins	Eukaryota	HQ	GO:0048523	BP	negative regulation of cellular process	4	2060	0.1941747572815534	1.93e-10;0.000185;0.000509;0.00468	UP000000803_7227;UP000001292_7238;UP000008744_7234;UP000007801_7217	9.606;5.35;4.221;5.593
All HQ Proteins	Eukaryota	HQ	GO:0000122	BP	negative regulation of transcription by RNA polymerase II	3	2060	0.14563106796116504	1.03e-09;1.7e-05;0.00905	UP000000803_7227;UP000001292_7238;UP000001819_46245	1.687;0.657;0.599
All HQ Proteins	Eukaryota	HQ	GO:1902679	BP	negative regulation of RNA biosynthetic process	3	2060	0.14563106796116504	1.13e-07;0.00136;0.0154	UP000000803_7227;UP000001292_7238;UP000187283_133412	2.432;0.998;0.13
All HQ Proteins	Eukaryota	HQ	GO:0045892	BP	negative regulation of DNA-templated transcription	3	2060	0.14563106796116504	1.13e-07;0.00136;0.0154	UP000000803_7227;UP000001292_7238;UP000187283_133412	2.432;0.998;0.13
All HQ Proteins	Eukaryota	HQ	GO:0051253	BP	negative regulation of RNA metabolic process	3	2060	0.14563106796116504	3.54e-07;0.00251;0.0259	UP000000803_7227;UP000001292_7238;UP000187283_133412	2.584;1.06;0.167
All HQ Proteins	Eukaryota	HQ	GO:0045934	BP	negative regulation of nucleobase-containing compound metabolic process	3	2060	0.14563106796116504	9.8e-07;0.00469;0.0289	UP000000803_7227;UP000001292_7238;UP000187283_133412	2.729;1.128;0.176
All HQ Proteins	Eukaryota	HQ	GO:0048522	BP	positive regulation of cellular process	7	2060	0.33980582524271846	1.04e-06;8.31e-06;9.18e-06;0.000263;0.0141;0.0149;0.0381	UP000000803_7227;UP000007801_7217;UP000007062_7165;UP000002320_7176;UP000606786_7213;UP000007798_7260;UP000015104_32264	11.315;6.514;3.385;0.448;0.342;5.236;0.439
All HQ Proteins	Eukaryota	HQ	GO:0010558	BP	negative regulation of macromolecule biosynthetic process	2	2060	0.0970873786407767	1.34e-06;0.00175	UP000000803_7227;UP000001292_7238	4.372;2.064
All HQ Proteins	Eukaryota	HQ	GO:0031327	BP	negative regulation of cellular biosynthetic process	2	2060	0.0970873786407767	1.79e-06;0.00189	UP000000803_7227;UP000001292_7238	4.43;2.077
All HQ Proteins	Eukaryota	HQ	GO:0009890	BP	negative regulation of biosynthetic process	2	2060	0.0970873786407767	2.13e-06;0.00221	UP000000803_7227;UP000001292_7238	4.466;2.102
All HQ Proteins	Eukaryota	HQ	GO:0031324	BP	negative regulation of cellular metabolic process	2	2060	0.0970873786407767	6.06e-06;0.00369	UP000000803_7227;UP000001292_7238	5.053;2.498
All HQ Proteins	Eukaryota	HQ	GO:0051172	BP	negative regulation of nitrogen compound metabolic process	3	2060	0.14563106796116504	7.48e-06;0.0334;0.0427	UP000000803_7227;UP000001292_7238;UP000187283_133412	3.692;1.661;0.214
All HQ Proteins	Eukaryota	HQ	GO:0010605	BP	negative regulation of macromolecule metabolic process	2	2060	0.0970873786407767	1.88e-05;0.0114	UP000000803_7227;UP000001292_7238	4.944;2.393
All HQ Proteins	Eukaryota	HQ	GO:0009892	BP	negative regulation of metabolic process	2	2060	0.0970873786407767	1.99e-05;0.00703	UP000000803_7227;UP000001292_7238	5.335;2.622
All HQ Proteins	Eukaryota	HQ	GO:0010604	BP	positive regulation of macromolecule metabolic process	8	2060	0.3883495145631068	6.56e-05;0.000156;0.000609;0.0025;0.00283;0.00456;0.00794;0.0284	UP000000803_7227;UP000002320_7176;UP000015104_32264;UP000007801_7217;UP000007062_7165;UP000606786_7213;UP000515200_30033;UP000502089_861768	6.037;0.416;0.377;3.253;2.556;0.283;0.499;0.689
All HQ Proteins	Eukaryota	HQ	GO:0031325	BP	positive regulation of cellular metabolic process	9	2060	0.4368932038834952	0.000122;0.000986;0.00174;0.0022;0.00364;0.013;0.0267;0.0458;0.0459	UP000000803_7227;UP000007801_7217;UP000002320_7176;UP000606786_7213;UP000007062_7165;UP000015104_32264;UP000502089_861768;UP000289738_3818;UP000504614_7137	5.806;3.064;0.363;0.251;2.386;0.354;0.682;0.264;0.405
All HQ Proteins	Eukaryota	HQ	GO:0009893	BP	positive regulation of metabolic process	8	2060	0.3883495145631068	0.000156;0.000349;0.000609;0.00456;0.00662;0.00794;0.0125;0.032	UP000002320_7176;UP000000803_7227;UP000015104_32264;UP000606786_7213;UP000007062_7165;UP000515200_30033;UP000007801_7217;UP000502089_861768	0.416;6.522;0.377;0.283;2.688;0.499;3.619;0.704
All HQ Proteins	Eukaryota	HQ	GO:0007601	BP	visual perception	1	2060	0.04854368932038835	0.0309	UP000000803_7227	0.463
All HQ Proteins	Eukaryota	HQ	GO:0050953	BP	sensory perception of light stimulus	1	2060	0.04854368932038835	0.0343	UP000000803_7227	0.471
All HQ Proteins	Eukaryota	HQ	GO:0043231	CC	intracellular membrane-bounded organelle	39	2060	1.8932038834951457	1.22e-13;1.3e-10;3.32e-10;4.22e-09;1.49e-08;4.36e-08;8.49e-08;6.25e-07;9.2e-07;1.3e-06;2.84e-06;7.59e-06;8.38e-06;9.18e-06;3.32e-05;4.68e-05;0.000188;0.000262;0.000281;0.00056;0.00182;0.00344;0.00389;0.00612;0.00647;0.00737;0.00739;0.0148;0.0179;0.0193;0.0218;0.0227;0.026;0.0272;0.0283;0.0305;0.0343;0.0394;0.0404	UP000215902_282301;UP000015104_32264;UP000076858_35525;UP000314294_230148;UP000325440_506608;UP000019116_4565;UP000478052_307492;UP000198287_158441;UP000639338_684658;UP000479190_86971;UP000694846_143950;UP000054681_181606;UP000504622_441921;UP000054776_6334;UP000663828_249248;UP000594261_97700;UP000326340_2078593;UP000237105_3476;UP000271974_188477;UP000055048_144512;UP000289886_7906;UP000008792…	8.991;9.871;6.805;4.409;10.483;18.659;6.302;5.717;14.646;6.174;13.041;8.151;15.294;7.841;6.742;9.499;11.975;7.389;7.757;7.712;15.103;19.004;13.373;18.503;8.672;7.298;15.726;7.62;4.385;16.094;11.545;7.119;13.448;17.361;7.739;7.922;13.125;20.856;9.327
All HQ Proteins	Eukaryota	HQ	GO:0035114	BP	imaginal disc-derived appendage morphogenesis	2	2060	0.0970873786407767	0.0119;0.0284	UP000007798_7260;UP000001292_7238	0.7;0.855
All HQ Proteins	Eukaryota	HQ	GO:0045595	BP	regulation of cell differentiation	2	2060	0.0970873786407767	0.0126;0.0474	UP000008744_7234;UP000001292_7238	0.878;1.159
All HQ Proteins	Eukaryota	HQ	GO:0009755	BP	hormone-mediated signaling pathway	2	2060	0.0970873786407767	0.000266;0.00206	UP000006727_3218;UP000001514_88036	0.552;0.565
All HQ Proteins	Eukaryota	HQ	GO:0008270	MF	zinc ion binding	16	2060	0.7766990291262136	1.79e-09;2.5e-06;1.4e-05;1.67e-05;0.000293;0.000334;0.000676;0.00389;0.0166;0.0176;0.019;0.0192;0.02;0.037;0.0432;0.0433	UP000326340_2078593;UP000252748_2039875;UP000323386_84751;UP000521943_980116;UP000018087_1391915;UP000310108_1306861;UP000663828_249248;UP000324022_86804;UP000009058_242507;UP000298138_341454;UP000076837_5454;UP000001881_771870;UP000253071_2039874;UP000016801_1111077;UP000398389_2606893;UP000663832_433720	3.609;3.002;3.077;1.498;4.485;3.517;2.075;3.392;2.997;2.329;3.315;2.751;3.085;2.65;3.248;2.07
All HQ Proteins	Eukaryota	HQ	GO:0006351	BP	DNA-templated transcription	7	2060	0.33980582524271846	7.47e-08;0.00129;0.00178;0.00534;0.0174;0.0384;0.0458	UP000326340_2078593;UP000323386_84751;UP000298138_341454;UP000521943_980116;UP000289340_3848;UP000001881_771870;UP000008827_3847	1.589;1.107;1.009;0.476;0.432;1.133;0.541
All HQ Proteins	Eukaryota	HQ	GO:0016896	MF	RNA exonuclease activity, producing 5'-phosphomonoesters	1	2060	0.04854368932038835	0.0216	UP000002058_336963	0.103
All HQ Proteins	Eukaryota	HQ	GO:0004532	MF	RNA exonuclease activity	1	2060	0.04854368932038835	0.0216	UP000002058_336963	0.103
All HQ Proteins	Eukaryota	HQ	GO:0016796	MF	exonuclease activity, active with either ribo- or deoxyribonucleic acids and producing 5'-phosphomonoesters	1	2060	0.04854368932038835	0.0423	UP000002058_336963	0.142
All HQ Proteins	Eukaryota	HQ	GO:0016071	BP	mRNA metabolic process	2	2060	0.0970873786407767	4.42e-05;0.0309	UP000002195_44689;UP000595140_132261	1.784;0.749
All HQ Proteins	Eukaryota	HQ	GO:0006397	BP	mRNA processing	1	2060	0.04854368932038835	0.0369	UP000002195_44689	1.312
All HQ Proteins	Eukaryota	HQ	GO:0003723	MF	RNA binding	5	2060	0.24271844660194172	0.000584;0.00278;0.0045;0.00868;0.033	UP000645828_34880;UP000694391_286419;UP000054564_1165861;UP000002296_353153;UP000230233_1611254	3.678;3.407;1.833;2.604;1.713
All HQ Proteins	Eukaryota	HQ	GO:0004672	MF	protein kinase activity	1	2060	0.04854368932038835	0.00696	UP000005240_630390	1.226
All HQ Proteins	Eukaryota	HQ	GO:0016773	MF	phosphotransferase activity, alcohol group as acceptor	1	2060	0.04854368932038835	0.0237	UP000005240_630390	1.513
All HQ Proteins	Eukaryota	HQ	GO:0009736	BP	cytokinin-activated signaling pathway	3	2060	0.14563106796116504	0.00366;0.005;0.00531	UP000283530_337451;UP000515148_13443;UP000006727_3218	0.174;0.128;0.102
All HQ Proteins	Eukaryota	HQ	GO:0007165	BP	signal transduction	5	2060	0.24271844660194172	0.00172;0.00281;0.0101;0.0106;0.0423	UP000037069_7375;UP000006906_3055;UP000504634_7225;UP000007062_7165;UP000277204_48269	3.567;3.134;4.332;5.879;1.657
All HQ Proteins	Eukaryota	HQ	GO:0004879	MF	nuclear receptor activity	6	2060	0.2912621359223301	1.53e-07;0.000305;0.000361;0.00465;0.00658;0.0269	UP000663835_2762511;UP000663828_249248;UP000440578_1232801;UP000006906_3055;UP000663884_2762512;UP000663870_392033	0.014;0.016;0.056;0.079;0.007;0.011
All HQ Proteins	Eukaryota	HQ	GO:0030522	BP	intracellular receptor signaling pathway	6	2060	0.2912621359223301	1.53e-07;0.000305;0.000361;0.00658;0.0139;0.0269	UP000663835_2762511;UP000663828_249248;UP000440578_1232801;UP000663884_2762512;UP000006906_3055;UP000663870_392033	0.014;0.016;0.056;0.007;0.097;0.011
All HQ Proteins	Eukaryota	HQ	GO:0030867	CC	rough endoplasmic reticulum membrane	1	2060	0.04854368932038835	0.0132	UP000008068_135651	0.01
All HQ Proteins	Eukaryota	HQ	GO:0023041	BP	neuronal signal transduction	1	2060	0.04854368932038835	0.0132	UP000008068_135651	0.01
All HQ Proteins	Eukaryota	HQ	GO:0010608	BP	post-transcriptional regulation of gene expression	4	2060	0.1941747572815534	3.28e-06;0.000982;0.00647;0.0118	UP000008524_185431;UP000694557_8019;UP000694402_74940;UP000314982_62062	4.894;0.352;0.373;0.313
All HQ Proteins	Eukaryota	HQ	GO:0045664	BP	regulation of neuron differentiation	1	2060	0.04854368932038835	0.0315	UP000008744_7234	0.263
All HQ Proteins	Eukaryota	HQ	GO:0046532	BP	regulation of photoreceptor cell differentiation	1	2060	0.04854368932038835	0.0366	UP000008744_7234	0.155
All HQ Proteins	Eukaryota	HQ	GO:0010158	BP	abaxial cell fate specification	5	2060	0.24271844660194172	0.00324;0.00924;0.0174;0.0295;0.0353	UP000295252_49390;UP000515148_13443;UP000316621_3469;UP000030711_71139;UP000012960_214687	0.014;0.014;0.01;0.025;0.063
All HQ Proteins	Eukaryota	HQ	GO:0046914	MF	transition metal ion binding	8	2060	0.3883495145631068	5.38e-07;0.000288;0.000597;0.000944;0.00375;0.0104;0.0181;0.0335	UP000326340_2078593;UP000323386_84751;UP000252748_2039875;UP000521943_980116;UP000018087_1391915;UP000663828_249248;UP000310108_1306861;UP000324022_86804	5.51;3.901;4.725;2.702;5.673;2.808;5.26;4.315
All HQ Proteins	Eukaryota	HQ	GO:0034063	BP	stress granule assembly	1	2060	0.04854368932038835	0.000461	UP000019116_4565	0.015
All HQ Proteins	Eukaryota	HQ	GO:0033962	BP	P-body assembly	1	2060	0.04854368932038835	0.00126	UP000019116_4565	0.021
All HQ Proteins	Eukaryota	HQ	GO:0010494	CC	cytoplasmic stress granule	1	2060	0.04854368932038835	0.00268	UP000019116_4565	0.027
All HQ Proteins	Eukaryota	HQ	GO:0009723	BP	response to ethylene	1	2060	0.04854368932038835	0.00406	UP000019116_4565	0.03
All HQ Proteins	Eukaryota	HQ	GO:0004535	MF	poly(A)-specific ribonuclease activity	1	2060	0.04854368932038835	0.0435	UP000024837_1043628	0.054
All HQ Proteins	Eukaryota	HQ	GO:0003680	MF	minor groove of adenine-thymine-rich DNA binding	21	2060	1.0194174757281553	8.36e-12;8.32e-06;1.74e-05;1.78e-05;0.000154;0.000458;0.000869;0.000899;0.00102;0.00103;0.00123;0.0033;0.00392;0.0049;0.00668;0.0083;0.0178;0.0186;0.0307;0.0385;0.0408	UP000323597_34275;UP000189702_3635;UP000593576_34291;UP000593574_34288;UP000032304_29730;UP000230069_218851;UP000084051_4097;UP000593577_34290;UP000593572_34289;UP000593560_34285;UP000593579_34282;UP000325315_47621;UP000593573_34286;UP000593575_34283;UP000594261_97700;UP000515211_130453;UP000554482_46969;UP000583929_3483;UP000436088_106335;UP000187203_93759;UP000289738_3818	0.133;0.14;0.149;0.151;0.126;0.081;0.105;0.142;0.132;0.148;0.144;0.09;0.142;0.154;0.067;0.096;0.045;0.089;0.183;0.056;0.079
All HQ Proteins	Eukaryota	HQ	GO:0000217	MF	DNA secondary structure binding	21	2060	1.0194174757281553	8.36e-12;1.39e-05;1.74e-05;1.78e-05;0.000154;0.000458;0.000899;0.00102;0.00103;0.00123;0.0014;0.0033;0.00392;0.0049;0.00668;0.0083;0.0178;0.0186;0.0307;0.0385;0.0408	UP000323597_34275;UP000189702_3635;UP000593576_34291;UP000593574_34288;UP000032304_29730;UP000230069_218851;UP000593577_34290;UP000593572_34289;UP000593560_34285;UP000593579_34282;UP000084051_4097;UP000325315_47621;UP000593573_34286;UP000593575_34283;UP000594261_97700;UP000515211_130453;UP000554482_46969;UP000583929_3483;UP000436088_106335;UP000187203_93759;UP000289738_3818	0.133;0.154;0.149;0.151;0.126;0.081;0.142;0.132;0.148;0.144;0.123;0.09;0.142;0.154;0.067;0.096;0.045;0.089;0.183;0.056;0.079
All HQ Proteins	Eukaryota	HQ	GO:0031087	BP	deadenylation-independent decapping of nuclear-transcribed mRNA	2	2060	0.0970873786407767	0.00506;0.0205	UP000233524_41688;UP000044602_100787	0.023;0.015
All HQ Proteins	Eukaryota	HQ	GO:0046872	MF	metal ion binding	3	2060	0.14563106796116504	0.000148;0.0237;0.0372	UP000326340_2078593;UP000521943_980116;UP000054815_6337	10.065;6.336;7.226
All HQ Proteins	Eukaryota	HQ	GO:1904294	BP	positive regulation of ERAD pathway	1	2060	0.04854368932038835	0.0114	UP000186698_8355	0.01
All HQ Proteins	Eukaryota	HQ	GO:1904292	BP	regulation of ERAD pathway	1	2060	0.04854368932038835	0.0114	UP000186698_8355	0.01
All HQ Proteins	Eukaryota	HQ	GO:1905898	BP	positive regulation of response to endoplasmic reticulum stress	1	2060	0.04854368932038835	0.0227	UP000186698_8355	0.014
All HQ Proteins	Eukaryota	HQ	GO:0035060	CC	brahma complex	2	2060	0.0970873786407767	0.00824;0.0227	UP000694403_8475;UP000186698_8355	0.015;0.014
All HQ Proteins	Eukaryota	HQ	GO:1905897	BP	regulation of response to endoplasmic reticulum stress	1	2060	0.04854368932038835	0.0378	UP000186698_8355	0.017
All HQ Proteins	Eukaryota	HQ	GO:0034703	CC	cation channel complex	1	2060	0.04854368932038835	0.00114	UP000215902_282301	0.145
All HQ Proteins	Eukaryota	HQ	GO:0031931	CC	TORC1 complex	1	2060	0.04854368932038835	0.00117	UP000215902_282301	0.021
All HQ Proteins	Eukaryota	HQ	GO:0061598	MF	molybdopterin adenylyltransferase activity	1	2060	0.04854368932038835	0.00141	UP000215902_282301	0.007
All HQ Proteins	Eukaryota	HQ	GO:0005085	MF	guanyl-nucleotide exchange factor activity	1	2060	0.04854368932038835	0.00274	UP000215902_282301	0.529
All HQ Proteins	Eukaryota	HQ	GO:0031929	BP	TOR signaling	1	2060	0.04854368932038835	0.00451	UP000215902_282301	0.028
All HQ Proteins	Eukaryota	HQ	GO:0008201	MF	heparin binding	1	2060	0.04854368932038835	0.00561	UP000215902_282301	0.009
All HQ Proteins	Eukaryota	HQ	GO:0022843	MF	voltage-gated monoatomic cation channel activity	1	2060	0.04854368932038835	0.0142	UP000215902_282301	0.209
All HQ Proteins	Eukaryota	HQ	GO:0006338	BP	chromatin remodeling	1	2060	0.04854368932038835	0.0179	UP000215902_282301	0.52
All HQ Proteins	Eukaryota	HQ	GO:0005261	MF	monoatomic cation channel activity	1	2060	0.04854368932038835	0.0262	UP000215902_282301	1.093
All HQ Proteins	Eukaryota	HQ	GO:0005244	MF	voltage-gated monoatomic ion channel activity	1	2060	0.04854368932038835	0.0367	UP000215902_282301	0.242
All HQ Proteins	Eukaryota	HQ	GO:0022832	MF	voltage-gated channel activity	1	2060	0.04854368932038835	0.0442	UP000215902_282301	0.248
All HQ Proteins	Eukaryota	HQ	GO:0022836	MF	gated channel activity	1	2060	0.04854368932038835	0.0454	UP000215902_282301	0.709
All HQ Proteins	Eukaryota	HQ	GO:0016286	MF	small conductance calcium-activated potassium channel activity	1	2060	0.04854368932038835	0.0483	UP000215902_282301	0.016
All HQ Proteins	Eukaryota	HQ	GO:1990190	MF	peptide-glutamate-alpha-N-acetyltransferase activity	1	2060	0.04854368932038835	0.000732	UP000215914_4232	0.004
All HQ Proteins	Eukaryota	HQ	GO:1990189	MF	peptide-serine-alpha-N-acetyltransferase activity	1	2060	0.04854368932038835	0.0022	UP000215914_4232	0.006
All HQ Proteins	Eukaryota	HQ	GO:0071921	BP	cohesin loading	1	2060	0.04854368932038835	0.00771	UP000242287_703135	0.019
All HQ Proteins	Eukaryota	HQ	GO:0071168	BP	protein localization to chromatin	1	2060	0.04854368932038835	0.00771	UP000242287_703135	0.019
All HQ Proteins	Eukaryota	HQ	GO:0061780	BP	mitotic cohesin loading	1	2060	0.04854368932038835	0.00771	UP000242287_703135	0.019
All HQ Proteins	Eukaryota	HQ	GO:0034502	BP	protein localization to chromosome	1	2060	0.04854368932038835	0.0231	UP000242287_703135	0.029
All HQ Proteins	Eukaryota	HQ	GO:0006882	BP	intracellular zinc ion homeostasis	1	2060	0.04854368932038835	0.000693	UP000250321_2094558	0.01
All HQ Proteins	Eukaryota	HQ	GO:0071577	BP	zinc ion transmembrane transport	1	2060	0.04854368932038835	0.0121	UP000250321_2094558	0.037
All HQ Proteins	Eukaryota	HQ	GO:0005385	MF	zinc ion transmembrane transporter activity	1	2060	0.04854368932038835	0.0121	UP000250321_2094558	0.037
All HQ Proteins	Eukaryota	HQ	GO:0006829	BP	zinc ion transport	1	2060	0.04854368932038835	0.0157	UP000250321_2094558	0.042
All HQ Proteins	Eukaryota	HQ	GO:0004930	MF	G protein-coupled receptor activity	1	2060	0.04854368932038835	0.00522	UP000277204_48269	0.411
All HQ Proteins	Eukaryota	HQ	GO:0007186	BP	G protein-coupled receptor signaling pathway	1	2060	0.04854368932038835	0.0123	UP000277204_48269	0.49
All HQ Proteins	Eukaryota	HQ	GO:0007420	BP	brain development	9	2060	0.4368932038834952	6.24e-11;2.22e-10;4.15e-08;0.000326;0.000538;0.00133;0.0091;0.0222;0.0495	UP000472260_1608454;UP000515129_7957;UP000472262_75366;UP000281406_495550;UP000289886_7906;UP000472270_307959;UP000694402_74940;UP000694557_8019;UP000314982_62062	0.05;0.047;0.05;0.046;0.036;0.045;0.047;0.045;0.059
All HQ Proteins	Eukaryota	HQ	GO:0048507	BP	meristem development	1	2060	0.04854368932038835	0.00389	UP000289738_3818	1.519
All HQ Proteins	Eukaryota	HQ	GO:0042773	BP	ATP synthesis coupled electron transport	1	2060	0.04854368932038835	0.00816	UP000289886_7906	0.009
All HQ Proteins	Eukaryota	HQ	GO:1990247	MF	N6-methyladenosine-containing RNA reader activity	1	2060	0.04854368932038835	0.0245	UP000289886_7906	0.014
All HQ Proteins	Eukaryota	HQ	GO:0032021	CC	NELF complex	1	2060	0.04854368932038835	0.00376	UP000290288_2316362	0.02
All HQ Proteins	Eukaryota	HQ	GO:0032774	BP	RNA biosynthetic process	4	2060	0.1941747572815534	3.88e-07;0.013;0.0156;0.0212	UP000326340_2078593;UP000298138_341454;UP000323386_84751;UP000521943_980116	1.876;1.414;1.532;0.673
All HQ Proteins	Eukaryota	HQ	GO:0006013	BP	mannose metabolic process	1	2060	0.04854368932038835	0.0152	UP000299084_9838	0.028
All HQ Proteins	Eukaryota	HQ	GO:0016311	BP	dephosphorylation	1	2060	0.04854368932038835	0.0176	UP000324748_56615	0.095
All HQ Proteins	Eukaryota	HQ	GO:0030695	MF	GTPase regulator activity	1	2060	0.04854368932038835	0.0238	UP000324748_56615	0.382
All HQ Proteins	Eukaryota	HQ	GO:0045131	MF	pre-mRNA branch point binding	1	2060	0.04854368932038835	0.0422	UP000324748_56615	0.006
All HQ Proteins	Eukaryota	HQ	GO:0004712	MF	protein serine/threonine/tyrosine kinase activity	1	2060	0.04854368932038835	0.0422	UP000324748_56615	0.006
All HQ Proteins	Eukaryota	HQ	GO:0034654	BP	nucleobase-containing compound biosynthetic process	1	2060	0.04854368932038835	1.64e-05	UP000326340_2078593	2.755
All HQ Proteins	Eukaryota	HQ	GO:0019438	BP	aromatic compound biosynthetic process	1	2060	0.04854368932038835	5.97e-05	UP000326340_2078593	3.152
All HQ Proteins	Eukaryota	HQ	GO:0018130	BP	heterocycle biosynthetic process	1	2060	0.04854368932038835	8.47e-05	UP000326340_2078593	3.271
All HQ Proteins	Eukaryota	HQ	GO:1901362	BP	organic cyclic compound biosynthetic process	1	2060	0.04854368932038835	0.000215	UP000326340_2078593	3.609
All HQ Proteins	Eukaryota	HQ	GO:0016070	BP	RNA metabolic process	1	2060	0.04854368932038835	0.000245	UP000326340_2078593	4.749
All HQ Proteins	Eukaryota	HQ	GO:0009059	BP	macromolecule biosynthetic process	1	2060	0.04854368932038835	0.000285	UP000326340_2078593	3.718
All HQ Proteins	Eukaryota	HQ	GO:0044271	BP	cellular nitrogen compound biosynthetic process	1	2060	0.04854368932038835	0.00337	UP000326340_2078593	4.851
All HQ Proteins	Eukaryota	HQ	GO:0090304	BP	nucleic acid metabolic process	1	2060	0.04854368932038835	0.00358	UP000326340_2078593	6.195
All HQ Proteins	Eukaryota	HQ	GO:0006139	BP	nucleobase-containing compound metabolic process	1	2060	0.04854368932038835	0.0235	UP000326340_2078593	7.504
All HQ Proteins	Eukaryota	HQ	GO:0032012	BP	regulation of ARF protein signal transduction	1	2060	0.04854368932038835	0.0228	UP000472271_375764	0.107
All HQ Proteins	Eukaryota	HQ	GO:0004114	MF	3',5'-cyclic-nucleotide phosphodiesterase activity	1	2060	0.04854368932038835	0.000513	UP000504616_27457	0.048
All HQ Proteins	Eukaryota	HQ	GO:0004112	MF	cyclic-nucleotide phosphodiesterase activity	1	2060	0.04854368932038835	0.000513	UP000504616_27457	0.048
All HQ Proteins	Eukaryota	HQ	GO:0016301	MF	kinase activity	1	2060	0.04854368932038835	0.00123	UP000515146_6956	5.608
All HQ Proteins	Eukaryota	HQ	GO:0016310	BP	phosphorylation	1	2060	0.04854368932038835	0.00302	UP000515146_6956	5.081
All HQ Proteins	Eukaryota	HQ	GO:0005242	MF	inward rectifier potassium channel activity	1	2060	0.04854368932038835	0.000435	UP000580250_390850	0.004
All HQ Proteins	Eukaryota	HQ	GO:0099094	MF	ligand-gated monoatomic cation channel activity	1	2060	0.04854368932038835	0.00981	UP000580250_390850	0.138
All HQ Proteins	Eukaryota	HQ	GO:0006284	BP	base-excision repair	1	2060	0.04854368932038835	0.0398	UP000652761_4460	0.036
All HQ Proteins	Eukaryota	HQ	GO:0003785	MF	actin monomer binding	1	2060	0.04854368932038835	0.0189	UP000663828_249248	0.006
All HQ Proteins	Eukaryota	HQ	GO:0001680	BP	tRNA 3'-terminal CCA addition	1	2060	0.04854368932038835	0.0147	UP000663835_2762511	0.006
All HQ Proteins	Eukaryota	HQ	GO:0031123	BP	RNA 3'-end processing	1	2060	0.04854368932038835	0.0259	UP000663835_2762511	0.071
All HQ Proteins	Eukaryota	HQ	GO:0042780	BP	tRNA 3'-end processing	1	2060	0.04854368932038835	0.0366	UP000663835_2762511	0.009
All HQ Proteins	Eukaryota	HQ	GO:0045229	BP	external encapsulating structure organization	1	2060	0.04854368932038835	0.0496	UP000694402_74940	0.081
All HQ Proteins	Eukaryota	HQ	GO:0030198	BP	extracellular matrix organization	1	2060	0.04854368932038835	0.0496	UP000694402_74940	0.081
All HQ Proteins	Eukaryota	HQ	GO:0016514	CC	SWI/SNF complex	1	2060	0.04854368932038835	0.0411	UP000694403_8475	0.03
All HQ Proteins	Eukaryota	HQ	GO:0005672	CC	transcription factor TFIIA complex	2	2060	0.0970873786407767	0.0131;0.0257	UP000694415_10103;UP000694564_55149	0.018;0.018
All HQ Proteins	Eukaryota	HQ	GO:0061013	BP	regulation of mRNA catabolic process	1	2060	0.04854368932038835	0.00665	UP000694557_8019	0.113
All HQ Proteins	Eukaryota	HQ	GO:0043488	BP	regulation of mRNA stability	1	2060	0.04854368932038835	0.00665	UP000694557_8019	0.113
All HQ Proteins	Eukaryota	HQ	GO:0043487	BP	regulation of RNA stability	1	2060	0.04854368932038835	0.00665	UP000694557_8019	0.113
All HQ Proteins	Eukaryota	HQ	GO:1903311	BP	regulation of mRNA metabolic process	1	2060	0.04854368932038835	0.0256	UP000694557_8019	0.157
All HQ Proteins	Eukaryota	HQ	GO:0031329	BP	regulation of cellular catabolic process	1	2060	0.04854368932038835	0.0446	UP000694557_8019	0.18
QX-XQ-HX-XH Proteins Excluded	Eukaryota	HQ	GO:2001141	BP	regulation of RNA biosynthetic process	185	1844	10.032537960954446	1.33e-24;3.37e-19;7.15e-19;2.1e-17;2.22e-16;4.33e-14;4.87e-13;5.21e-13;3.53e-12;6.83e-12;1.34e-11;5.48e-11;7.81e-11;8.65e-11;1.52e-10;2.22e-10;2.3e-10;4.87e-10;1.77e-09;4.28e-09;4.54e-09;6.72e-09;1.04e-08;1.32e-08;2.94e-08;3.14e-08;7.66e-08;8.29e-08;1.7e-07;2.55e-07;3.05e-07;3.89e-07;5e-07;5.94e-07;6.88e-07;7.16e-07;8.53e-07;8.56e-07;8.98e-07;1e-06;1.4e-06;1.48e-06;1.68e-06;2.09e-06;2.72e-06;2.72…	UP000215902_282301;UP000694846_143950;UP000478052_307492;UP000325440_506608;UP000583929_3483;UP000271974_188477;UP000076858_35525;UP000007062_7165;UP000323597_34275;UP000008854_6183;UP000323386_84751;UP000237000_63057;UP000019116_4565;UP000504622_441921;UP000030645_981085;UP000639338_684658;UP000015104_32264;UP000475862_307491;UP000189702_3635;UP000594261_97700;UP000000305_6669;UP000252748_203987…	2.149;3.164;1.435;2.458;4.271;1.896;1.614;7.172;5.673;3.004;2.704;2.983;5.929;3.285;3.965;3.299;2.419;2.097;7.53;3.778;3.237;3.045;1.952;1.82;1.482;1.802;1.446;7.024;3.277;4.191;2.988;4.419;3.588;5.189;3.197;1.454;2.26;5.525;7.096;5.058;5.468;3.968;3.107;4.484;3.319;4.968;1.494;1.643;4.471;2.132;4.415;5.005;2.805;2.153;2.759;4.937;4.909;5.503;4.947;1.114;4.221;4.884;5.113;4.827;4.821;3.686;7.999;…
QX-XQ-HX-XH Proteins Excluded	Eukaryota	HQ	GO:0006355	BP	regulation of DNA-templated transcription	185	1844	10.032537960954446	1.33e-24;3.37e-19;7.15e-19;2.1e-17;2.22e-16;4.33e-14;4.87e-13;5.21e-13;3.53e-12;6.83e-12;1.34e-11;5.48e-11;7.81e-11;8.65e-11;1.52e-10;2.22e-10;2.3e-10;4.87e-10;1.77e-09;4.28e-09;4.54e-09;6.72e-09;1.04e-08;1.32e-08;2.94e-08;3.14e-08;7.66e-08;8.29e-08;1.7e-07;2.55e-07;3.05e-07;3.89e-07;5e-07;5.94e-07;6.88e-07;7.16e-07;8.53e-07;8.56e-07;8.98e-07;1e-06;1.4e-06;1.48e-06;1.68e-06;2.09e-06;2.72e-06;2.72…	UP000215902_282301;UP000694846_143950;UP000478052_307492;UP000325440_506608;UP000583929_3483;UP000271974_188477;UP000076858_35525;UP000007062_7165;UP000323597_34275;UP000008854_6183;UP000323386_84751;UP000237000_63057;UP000019116_4565;UP000504622_441921;UP000030645_981085;UP000639338_684658;UP000015104_32264;UP000475862_307491;UP000189702_3635;UP000594261_97700;UP000000305_6669;UP000252748_203987…	2.149;3.164;1.435;2.458;4.271;1.896;1.614;7.172;5.673;3.004;2.704;2.983;5.929;3.285;3.965;3.299;2.419;2.097;7.53;3.778;3.237;3.045;1.952;1.82;1.482;1.802;1.446;7.024;3.277;4.191;2.988;4.419;3.588;5.189;3.197;1.454;2.26;5.525;7.096;5.058;5.468;3.968;3.107;4.484;3.319;4.968;1.494;1.643;4.471;2.132;4.415;5.005;2.805;2.153;2.759;4.937;4.909;5.503;4.947;1.114;4.221;4.884;5.113;4.827;4.821;3.686;7.999;…
QX-XQ-HX-XH Proteins Excluded	Eukaryota	HQ	GO:0051252	BP	regulation of RNA metabolic process	191	1844	10.357917570498916	6.16e-24;7.15e-19;1.32e-18;3.99e-17;3.09e-16;6.41e-15;7.83e-13;4.5e-12;7.32e-12;1.12e-11;2.33e-11;6.95e-11;1.24e-10;1.43e-10;1.93e-10;3.82e-10;4.19e-10;7.81e-10;2.88e-09;5.43e-09;1.02e-08;1.13e-08;1.51e-08;2.38e-08;4.14e-08;4.27e-08;9.56e-08;1.02e-07;1.07e-07;1.69e-07;1.72e-07;1.77e-07;1.88e-07;2.37e-07;2.43e-07;2.63e-07;3.01e-07;3.22e-07;4.46e-07;4.9e-07;9.68e-07;9.74e-07;1e-06;1.2e-06;1.24e-06;…	UP000215902_282301;UP000694846_143950;UP000478052_307492;UP000325440_506608;UP000583929_3483;UP000271974_188477;UP000076858_35525;UP000323597_34275;UP000007062_7165;UP000008854_6183;UP000323386_84751;UP000237000_63057;UP000019116_4565;UP000504622_441921;UP000030645_981085;UP000015104_32264;UP000639338_684658;UP000475862_307491;UP000189702_3635;UP000594261_97700;UP000252748_2039875;UP000000305_666…	2.236;3.255;1.476;2.529;4.344;1.963;1.666;5.74;7.66;3.094;2.794;3.039;6.078;3.406;4.04;2.505;3.413;2.163;7.737;3.845;3.145;3.5;2.011;1.882;1.859;1.524;7.104;4.607;1.502;5.234;4.934;3.21;4.593;4.42;2.859;3.39;5.209;3.923;2.836;3.086;5.594;3.303;1.505;5.443;2.339;7.305;5.087;5.539;1.56;3.38;1.714;4.546;4.488;2.194;5.071;9.128;2.224;5.141;5.124;5.298;5.661;4.754;4.743;4.727;4.417;4.289;1.151;5.195;5…
QX-XQ-HX-XH Proteins Excluded	Eukaryota	HQ	GO:0019219	BP	regulation of nucleobase-containing compound metabolic process	189	1844	10.249457700650758	2.21e-23;1e-18;2e-18;5.46e-17;4.16e-16;1.45e-14;1.02e-12;6.37e-12;1.62e-11;1.75e-11;4.27e-11;9.3e-11;1.84e-10;1.88e-10;2.44e-10;4.97e-10;6.43e-10;1.02e-09;4.22e-09;6.98e-09;1.62e-08;1.79e-08;2.14e-08;3.16e-08;4.73e-08;5.26e-08;1.13e-07;1.29e-07;1.37e-07;2.07e-07;2.43e-07;2.91e-07;3.61e-07;3.73e-07;4.14e-07;4.34e-07;5.6e-07;6.35e-07;6.51e-07;6.98e-07;1.14e-06;1.19e-06;1.22e-06;1.57e-06;1.71e-06;1.…	UP000215902_282301;UP000694846_143950;UP000478052_307492;UP000325440_506608;UP000583929_3483;UP000271974_188477;UP000076858_35525;UP000323597_34275;UP000008854_6183;UP000007062_7165;UP000323386_84751;UP000237000_63057;UP000019116_4565;UP000504622_441921;UP000030645_981085;UP000015104_32264;UP000639338_684658;UP000475862_307491;UP000189702_3635;UP000594261_97700;UP000252748_2039875;UP000000305_666…	2.312;3.297;1.505;2.565;4.41;2.035;1.697;5.837;3.164;7.831;2.897;3.109;6.206;3.475;4.114;2.55;3.491;2.201;7.904;3.918;3.26;3.639;2.069;1.913;1.887;1.548;7.199;1.533;4.68;5.299;3.287;2.918;5.133;5.294;4.783;3.525;2.87;4.643;3.145;4.09;5.687;1.531;3.373;5.541;5.153;7.486;2.419;5.633;1.625;3.441;1.758;4.624;4.58;5.161;2.277;2.267;5.196;5.196;5.385;5.743;9.512;4.813;4.786;4.943;4.353;4.489;5.28;1.194…
QX-XQ-HX-XH Proteins Excluded	Eukaryota	HQ	GO:0031415	CC	NatA complex	2	1844	0.10845986984815618	0.00242;0.0119	UP000000226_3885;UP000215914_4232	0.007;0.014
QX-XQ-HX-XH Proteins Excluded	Eukaryota	HQ	GO:0051171	BP	regulation of nitrogen compound metabolic process	190	1844	10.303687635574837	1.4e-21;8.92e-18;1.42e-17;5.76e-16;1.25e-15;7.11e-14;2.08e-13;1.32e-12;3.68e-12;1.46e-11;5.62e-11;7.62e-11;1.65e-10;1.65e-10;4.81e-10;6.13e-10;1.35e-09;2.22e-09;3.65e-09;5.79e-09;1.02e-08;1.23e-08;4.06e-08;5.81e-08;6.1e-08;1.08e-07;1.39e-07;1.68e-07;1.7e-07;2.28e-07;2.55e-07;3.66e-07;4.2e-07;7.03e-07;9.73e-07;1e-06;1.17e-06;1.29e-06;1.45e-06;1.63e-06;2.11e-06;2.55e-06;2.65e-06;2.7e-06;2.71e-06;2.…	UP000215902_282301;UP000478052_307492;UP000694846_143950;UP000325440_506608;UP000583929_3483;UP000271974_188477;UP000019116_4565;UP000007062_7165;UP000076858_35525;UP000323597_34275;UP000189702_3635;UP000008854_6183;UP000237000_63057;UP000323386_84751;UP000030645_981085;UP000504622_441921;UP000015104_32264;UP000475862_307491;UP000639338_684658;UP000694557_8019;UP000479190_86971;UP000594261_97700;…	2.579;1.613;3.648;2.848;4.665;2.182;6.745;8.868;1.851;6.078;8.44;3.473;3.252;3.141;4.339;3.787;2.733;2.315;3.832;5.674;1.673;4.086;3.504;2.242;5.005;2.069;2.083;7.43;7.916;1.635;4.569;5.58;3.042;3.562;5.104;5.705;3.738;3.842;6.17;5.899;1.625;3.452;3.628;3.128;5.567;5.831;5.832;5.511;2.612;6.571;6.029;1.78;4.807;4.806;4.798;5.407;5.338;2.454;1.963;5.403;6.236;2.435;6.084;5.735;5.943;6.169;4.564;6.…
QX-XQ-HX-XH Proteins Excluded	Eukaryota	HQ	GO:0080090	BP	regulation of primary metabolic process	188	1844	10.195227765726681	1.31e-21;8.92e-18;1.42e-17;5.76e-16;1.44e-15;6.8e-14;2.36e-13;1.72e-12;3.68e-12;1.53e-11;6.4e-11;7.62e-11;1.78e-10;2.16e-10;5.08e-10;5.93e-10;6.13e-10;1.35e-09;2.22e-09;3.65e-09;6.34e-09;1.02e-08;4.99e-08;5.52e-08;6.63e-08;1.08e-07;1.39e-07;1.72e-07;1.96e-07;2.24e-07;2.82e-07;3.76e-07;4.44e-07;9.04e-07;1.03e-06;1.18e-06;1.36e-06;1.49e-06;1.67e-06;1.71e-06;2.16e-06;2.55e-06;2.65e-06;2.7e-06;2.85e-…	UP000215902_282301;UP000478052_307492;UP000694846_143950;UP000325440_506608;UP000583929_3483;UP000271974_188477;UP000019116_4565;UP000007062_7165;UP000076858_35525;UP000323597_34275;UP000189702_3635;UP000008854_6183;UP000237000_63057;UP000323386_84751;UP000030645_981085;UP000594261_97700;UP000504622_441921;UP000015104_32264;UP000475862_307491;UP000639338_684658;UP000694557_8019;UP000479190_86971;…	2.574;1.613;3.648;2.848;4.698;2.177;6.784;8.923;1.851;6.092;8.495;3.473;3.271;3.193;4.357;4.107;3.787;2.733;2.315;3.832;5.703;1.673;3.562;2.233;5.026;2.069;2.083;7.445;8.002;1.631;4.609;5.589;3.061;3.63;5.125;5.777;3.778;3.887;5.915;6.221;1.63;3.452;3.628;3.128;5.59;5.86;5.845;5.528;2.657;6.089;6.667;1.813;4.821;4.821;4.831;5.454;1.963;5.391;2.496;3.651;5.426;2.435;6.106;5.959;5.76;6.187;6.506;4.…
QX-XQ-HX-XH Proteins Excluded	Eukaryota	HQ	GO:0010468	BP	regulation of gene expression	188	1844	10.195227765726681	5.6e-21;6.32e-18;8.89e-16;2.41e-15;3.74e-15;9.63e-14;3.94e-13;6.59e-12;9.84e-12;2.9e-11;9.88e-11;1.22e-10;3.16e-10;4.16e-10;8.87e-10;2.28e-09;8.68e-09;9.92e-09;1.08e-08;1.08e-08;2.04e-08;2.57e-08;2.78e-08;8.88e-08;9.1e-08;9.56e-08;1.21e-07;1.21e-07;1.46e-07;2.3e-07;2.81e-07;5.02e-07;5.94e-07;6.5e-07;7.32e-07;7.68e-07;1.01e-06;1.03e-06;1.19e-06;1.54e-06;1.6e-06;1.81e-06;1.92e-06;1.98e-06;2.01e-06;…	UP000215902_282301;UP000478052_307492;UP000325440_506608;UP000694846_143950;UP000583929_3483;UP000271974_188477;UP000019116_4565;UP000007062_7165;UP000076858_35525;UP000323597_34275;UP000189702_3635;UP000008854_6183;UP000237000_63057;UP000323386_84751;UP000030645_981085;UP000504622_441921;UP000015104_32264;UP000694557_8019;UP000030765_74873;UP000198287_158441;UP000475862_307491;UP000639338_684658…	2.676;1.834;3.303;4.448;4.933;2.211;6.946;8.884;1.979;6.283;8.683;3.573;3.422;3.322;4.552;4.167;3.11;5.843;2.295;1.761;2.68;4.259;4.343;5.866;3.734;2.334;4.286;1.675;2.139;7.618;8.218;5.706;1.857;3.195;6.179;5.138;6.659;3.773;3.708;5.259;3.91;2.174;6.36;6.265;3.4;3.9;6.069;5.723;5.931;6.09;5.677;3.998;2.793;5.312;1.968;5.335;4.931;5.039;5.403;5.647;5.064;5.768;2.61;5.833;5.696;5.561;11.706;5.275;…
QX-XQ-HX-XH Proteins Excluded	Eukaryota	HQ	GO:0010556	BP	regulation of macromolecule biosynthetic process	188	1844	10.195227765726681	6.16e-21;6.32e-18;8.89e-16;2.41e-15;3.89e-15;1.01e-13;4.15e-13;8.21e-12;1.01e-11;3e-11;1.03e-10;1.27e-10;3.22e-10;4.16e-10;9.05e-10;2.28e-09;8.68e-09;1.07e-08;1.08e-08;1.12e-08;2.04e-08;2.57e-08;2.83e-08;9.1e-08;9.64e-08;9.88e-08;1.26e-07;1.28e-07;1.5e-07;2.34e-07;2.89e-07;5.24e-07;5.94e-07;6.6e-07;8.04e-07;8.29e-07;1.03e-06;1.15e-06;1.19e-06;1.6e-06;1.64e-06;1.86e-06;2.09e-06;2.1e-06;2.21e-06;2.…	UP000215902_282301;UP000478052_307492;UP000325440_506608;UP000694846_143950;UP000583929_3483;UP000271974_188477;UP000019116_4565;UP000007062_7165;UP000076858_35525;UP000323597_34275;UP000189702_3635;UP000008854_6183;UP000237000_63057;UP000323386_84751;UP000030645_981085;UP000504622_441921;UP000015104_32264;UP000694557_8019;UP000198287_158441;UP000030765_74873;UP000475862_307491;UP000639338_684658…	2.683;1.834;3.303;4.448;4.943;2.215;6.962;8.93;1.982;6.294;8.702;3.583;3.428;3.322;4.559;4.167;3.11;5.867;1.761;2.301;2.68;4.259;4.348;3.734;5.9;2.34;1.683;4.306;2.146;7.628;8.236;5.724;1.857;3.201;6.216;5.159;3.773;6.704;3.708;3.91;5.281;2.18;3.407;3.9;6.085;6.422;6.323;5.748;5.953;6.101;5.703;3.998;2.793;5.337;1.968;5.36;5.046;4.96;5.664;5.451;5.074;3.785;5.799;2.61;5.859;5.726;5.583;11.807;5.2…
QX-XQ-HX-XH Proteins Excluded	Eukaryota	HQ	GO:0031326	BP	regulation of cellular biosynthetic process	188	1844	10.195227765726681	6.57e-21;6.32e-18;8.89e-16;2.41e-15;3.89e-15;1.05e-13;4.3e-13;1.04e-11;1.23e-11;3.11e-11;1.08e-10;1.27e-10;3.26e-10;5.36e-10;9.15e-10;1.4e-09;2.28e-09;8.68e-09;1.09e-08;1.1e-08;1.12e-08;2.04e-08;2.57e-08;1e-07;1.04e-07;1.1e-07;1.29e-07;1.33e-07;1.5e-07;2.41e-07;2.95e-07;5.26e-07;5.94e-07;6.65e-07;8.33e-07;8.42e-07;1.03e-06;1.43e-06;1.52e-06;1.66e-06;1.85e-06;1.86e-06;2.09e-06;2.22e-06;2.42e-06;2.…	UP000215902_282301;UP000478052_307492;UP000325440_506608;UP000694846_143950;UP000583929_3483;UP000271974_188477;UP000019116_4565;UP000076858_35525;UP000007062_7165;UP000323597_34275;UP000189702_3635;UP000008854_6183;UP000237000_63057;UP000323386_84751;UP000030645_981085;UP000594261_97700;UP000504622_441921;UP000015104_32264;UP000694557_8019;UP000198287_158441;UP000030765_74873;UP000475862_307491;…	2.687;1.834;3.303;4.448;4.943;2.219;6.973;1.986;9.016;6.305;8.72;3.583;3.43;3.373;4.563;4.358;4.167;3.11;5.874;1.764;2.301;2.68;4.259;5.916;2.35;3.791;1.686;4.32;2.146;7.645;8.249;5.726;1.857;3.204;6.23;5.163;3.773;6.777;3.776;5.285;3.955;2.18;3.407;6.089;3.94;6.484;6.404;5.757;5.957;6.107;5.707;3.998;2.839;5.341;2.001;5.364;5.046;4.967;5.73;5.085;5.517;5.816;3.817;2.652;5.863;5.738;5.592;5.303;1…
QX-XQ-HX-XH Proteins Excluded	Eukaryota	HQ	GO:0009889	BP	regulation of biosynthetic process	187	1844	10.140997830802604	7.24e-21;6.32e-18;8.89e-16;2.41e-15;3.89e-15;1.1e-13;4.38e-13;1.04e-11;1.42e-11;3.11e-11;1.12e-10;1.27e-10;3.26e-10;5.7e-10;9.15e-10;1.4e-09;2.34e-09;8.68e-09;1.1e-08;1.11e-08;1.17e-08;2.04e-08;2.77e-08;1.07e-07;1.09e-07;1.1e-07;1.29e-07;1.38e-07;1.5e-07;2.41e-07;2.99e-07;5.31e-07;6.46e-07;6.65e-07;8.55e-07;9.04e-07;1.06e-06;1.52e-06;1.56e-06;1.7e-06;1.97e-06;1.99e-06;2.09e-06;2.22e-06;2.42e-06;3…	UP000215902_282301;UP000478052_307492;UP000325440_506608;UP000694846_143950;UP000583929_3483;UP000271974_188477;UP000019116_4565;UP000076858_35525;UP000007062_7165;UP000323597_34275;UP000189702_3635;UP000008854_6183;UP000237000_63057;UP000323386_84751;UP000030645_981085;UP000594261_97700;UP000504622_441921;UP000015104_32264;UP000198287_158441;UP000694557_8019;UP000030765_74873;UP000475862_307491;…	2.694;1.834;3.303;4.448;4.943;2.224;6.979;1.986;9.047;6.305;8.737;3.583;3.43;3.386;4.563;4.358;4.176;3.11;1.764;5.878;2.306;2.68;4.277;5.942;2.359;3.791;1.686;4.333;2.146;7.645;8.256;5.729;1.869;3.204;5.167;6.263;3.78;3.776;6.807;5.293;2.193;3.977;3.407;6.089;3.94;6.522;6.448;5.762;5.962;6.107;5.711;3.998;2.839;5.345;2.009;5.368;5.046;4.972;5.73;5.09;5.541;3.848;5.847;2.662;5.868;5.596;5.768;5.30…
QX-XQ-HX-XH Proteins Excluded	Eukaryota	HQ	GO:0060255	BP	regulation of macromolecule metabolic process	186	1844	10.086767895878525	7.35e-20;8.99e-17;6.78e-15;1.56e-14;4.82e-14;3.65e-13;1.41e-12;8.44e-12;5.39e-11;1.01e-10;2.64e-10;2.85e-10;5.25e-10;9.34e-10;1.42e-09;1.75e-08;2.08e-08;3.76e-08;4.12e-08;4.48e-08;1.09e-07;1.24e-07;1.72e-07;1.76e-07;1.76e-07;1.92e-07;2.27e-07;2.5e-07;3.05e-07;3.2e-07;3.59e-07;5.43e-07;8.97e-07;9.09e-07;1.62e-06;1.84e-06;2.04e-06;2.87e-06;2.87e-06;3.47e-06;3.6e-06;6.12e-06;6.7e-06;6.76e-06;6.79e-0…	UP000215902_282301;UP000478052_307492;UP000583929_3483;UP000325440_506608;UP000694846_143950;UP000271974_188477;UP000019116_4565;UP000007062_7165;UP000323597_34275;UP000076858_35525;UP000189702_3635;UP000008854_6183;UP000237000_63057;UP000323386_84751;UP000030645_981085;UP000504622_441921;UP000694557_8019;UP000015104_32264;UP000594261_97700;UP000198287_158441;UP000030765_74873;UP000475862_307491;…	2.867;2.066;5.086;3.74;5.002;2.345;7.364;9.914;6.476;2.321;9.124;3.763;3.562;3.489;4.723;4.841;6.085;3.446;4.472;2.034;2.595;3.023;6.145;3.935;2.453;1.75;5.356;2.272;7.79;4.897;2.149;8.632;3.314;5.953;6.502;5.422;3.862;5.476;6.251;4.158;4.055;5.949;5.803;6.275;6.209;5.903;4.4;3.769;2.941;2.09;7.579;5.551;5.569;5.196;5.817;7.737;4.562;5.164;5.246;7.95;2.948;4.006;2.756;6.061;6.104;5.992;5.514;6.50…
QX-XQ-HX-XH Proteins Excluded	Eukaryota	HQ	GO:0031323	BP	regulation of cellular metabolic process	181	1844	9.815618221258134	4.69e-20;1.3e-17;1.78e-15;4.57e-15;6.53e-15;3.8e-13;9.04e-13;1.75e-11;5.11e-11;1.49e-10;2.22e-10;2.5e-10;5e-10;9.34e-10;1.35e-09;2.12e-09;3.86e-09;1.31e-08;1.5e-08;2.09e-08;2.11e-08;2.76e-08;4.8e-08;1.61e-07;1.75e-07;1.84e-07;2.01e-07;2.12e-07;3.09e-07;3.14e-07;5.66e-07;8.64e-07;8.8e-07;8.84e-07;1.57e-06;1.83e-06;1.93e-06;2.22e-06;2.82e-06;2.82e-06;2.93e-06;3.03e-06;3.06e-06;3.44e-06;6.04e-06;6.5…	UP000215902_282301;UP000478052_307492;UP000325440_506608;UP000694846_143950;UP000583929_3483;UP000271974_188477;UP000019116_4565;UP000076858_35525;UP000323597_34275;UP000007062_7165;UP000189702_3635;UP000008854_6183;UP000237000_63057;UP000323386_84751;UP000030645_981085;UP000594261_97700;UP000504622_441921;UP000015104_32264;UP000198287_158441;UP000694557_8019;UP000030765_74873;UP000475862_307491;…	2.832;1.895;3.404;4.56;5.076;2.349;7.215;2.058;6.46;9.573;9.044;3.733;3.548;3.489;4.705;4.485;4.331;3.201;1.82;6.087;2.378;2.735;4.408;3.906;2.451;1.743;6.213;2.23;4.645;7.81;8.659;1.911;5.94;3.308;5.343;6.554;3.93;3.888;2.276;6.239;5.484;4.113;3.477;4.041;5.943;6.257;6.205;6.095;5.89;4.13;2.918;2.082;7.575;5.535;7.729;5.548;5.175;5.152;5.92;5.305;4.022;2.745;6.101;7.397;5.812;6.034;5.497;13.617;…
QX-XQ-HX-XH Proteins Excluded	Eukaryota	HQ	GO:0031414	CC	N-terminal protein acetyltransferase complex	2	1844	0.10845986984815618	0.0145;0.044	UP000000226_3885;UP000215914_4232	0.014;0.026
QX-XQ-HX-XH Proteins Excluded	Eukaryota	HQ	GO:0004596	MF	peptide alpha-N-acetyltransferase activity	2	1844	0.10845986984815618	0.0119;0.0145	UP000215914_4232;UP000000226_3885	0.014;0.014
QX-XQ-HX-XH Proteins Excluded	Eukaryota	HQ	GO:0006357	BP	regulation of transcription by RNA polymerase II	81	1844	4.3926247288503255	2.64e-16;3.62e-16;3.95e-15;8.63e-13;1.02e-09;1.92e-09;3.17e-09;5.08e-09;1.6e-08;1.66e-08;4.57e-08;8.94e-08;2.1e-07;2.91e-07;4.76e-07;7.75e-07;1.02e-06;1.65e-06;1.66e-06;4.14e-06;9.31e-06;9.63e-06;1e-05;1.31e-05;2.69e-05;3.25e-05;3.28e-05;3.37e-05;3.77e-05;4.78e-05;7.07e-05;7.11e-05;7.94e-05;9.79e-05;0.000117;0.00014;0.000145;0.000159;0.000182;0.000187;0.000299;0.000307;0.000486;0.000506;0.000962;…	UP000325440_506608;UP000694846_143950;UP000215902_282301;UP000007062_7165;UP000504622_441921;UP000076858_35525;UP000639338_684658;UP000000305_6669;UP000015104_32264;UP000252748_2039875;UP000323386_84751;UP000479190_86971;UP000669903_2715315;UP000271974_188477;UP000475862_307491;UP000008854_6183;UP000324022_86804;UP000504618_300111;UP000478052_307492;UP000053664_1277687;UP000504606_133901;UP000000…	1.229;1.656;0.603;5.848;1.669;0.711;1.737;2.364;1.221;1.881;1.635;0.786;2.188;0.776;1.155;1.357;2.0;1.39;0.738;1.989;0.761;6.602;0.563;1.908;1.964;0.665;1.606;1.708;1.867;2.643;1.219;2.003;2.11;1.482;2.861;2.257;1.73;0.92;0.861;3.586;1.294;1.989;1.225;2.163;0.793;2.216;1.553;2.523;1.407;1.943;0.786;1.352;0.8;2.025;2.562;0.717;1.998;1.21;1.409;1.58;0.845;0.64;2.723;1.486;1.304;0.633;1.758;2.301;1.…
QX-XQ-HX-XH Proteins Excluded	Eukaryota	HQ	GO:0046530	BP	photoreceptor cell differentiation	1	1844	0.05422993492407809	0.0222	UP000000304_7240	0.287
QX-XQ-HX-XH Proteins Excluded	Eukaryota	HQ	GO:0045944	BP	positive regulation of transcription by RNA polymerase II	2	1844	0.10845986984815618	0.00647;0.0345	UP000502089_861768;UP000000304_7240	0.168;1.214
QX-XQ-HX-XH Proteins Excluded	Eukaryota	HQ	GO:0060795	BP	cell fate commitment involved in formation of primary germ layer	1	1844	0.05422993492407809	0.0394	UP000000304_7240	0.047
QX-XQ-HX-XH Proteins Excluded	Eukaryota	HQ	GO:0001710	BP	mesodermal cell fate commitment	1	1844	0.05422993492407809	0.0394	UP000000304_7240	0.047
QX-XQ-HX-XH Proteins Excluded	Eukaryota	HQ	GO:0043565	MF	sequence-specific DNA binding	43	1844	2.331887201735358	1.91e-13;5.24e-11;2.77e-08;1.46e-07;1.55e-07;1.21e-06;2.06e-06;5.06e-06;7.14e-06;2.03e-05;2.9e-05;2.95e-05;5e-05;0.000168;0.000177;0.000277;0.000286;0.000572;0.000614;0.000821;0.00132;0.0017;0.00206;0.00214;0.0023;0.00249;0.00252;0.00256;0.00281;0.00445;0.00591;0.00647;0.0127;0.0136;0.0227;0.0227;0.0231;0.0242;0.032;0.032;0.0345;0.0396;0.0441	UP000007062_7165;UP000000305_6669;UP000019116_4565;UP000008854_6183;UP000215902_282301;UP000478052_307492;UP000000803_7227;UP000076858_35525;UP000504606_133901;UP000189702_3635;UP000694846_143950;UP000008827_3847;UP000054776_6334;UP000663828_249248;UP000007110_7668;UP000475862_307491;UP000311919_6182;UP000639338_684658;UP000504622_441921;UP000030748_4155;UP000289340_3848;UP000237000_63057;UP00023…	4.113;1.554;2.35;0.798;0.752;0.507;4.568;0.463;0.396;3.05;0.842;3.026;0.442;0.729;2.729;0.577;0.807;0.855;0.916;2.827;1.269;0.662;2.975;2.464;2.048;0.713;0.625;0.702;0.943;0.41;1.533;0.852;2.766;0.558;0.908;0.53;0.454;1.55;0.945;0.865;2.35;1.373;2.473
QX-XQ-HX-XH Proteins Excluded	Eukaryota	HQ	GO:0000977	MF	RNA polymerase II transcription regulatory region sequence-specific DNA binding	6	1844	0.32537960954446854	1.16e-11;6.4e-11;6.44e-05;0.000434;0.00179;0.00966	UP000007062_7165;UP000000305_6669;UP000000803_7227;UP000007110_7668;UP000015104_32264;UP000215902_282301	3.447;1.053;3.496;2.222;0.143;0.106
QX-XQ-HX-XH Proteins Excluded	Eukaryota	HQ	GO:0001067	MF	transcription regulatory region nucleic acid binding	10	1844	0.5422993492407809	1.41e-12;2.22e-10;5.49e-05;0.000751;0.000841;0.00248;0.00359;0.00608;0.00641;0.0216	UP000007062_7165;UP000000305_6669;UP000000803_7227;UP000007110_7668;UP000091857_3983;UP000015104_32264;UP000002051_3880;UP000008827_3847;UP000289340_3848;UP000215902_282301	3.656;1.192;3.931;2.37;1.596;0.154;1.125;1.662;0.368;0.124
QX-XQ-HX-XH Proteins Excluded	Eukaryota	HQ	GO:0000976	MF	transcription cis-regulatory region binding	10	1844	0.5422993492407809	1.41e-12;2.22e-10;5.33e-05;0.000751;0.000841;0.00248;0.00359;0.00608;0.00641;0.0216	UP000007062_7165;UP000000305_6669;UP000000803_7227;UP000007110_7668;UP000091857_3983;UP000015104_32264;UP000002051_3880;UP000008827_3847;UP000289340_3848;UP000215902_282301	3.656;1.192;3.924;2.37;1.596;0.154;1.125;1.662;0.368;0.124
QX-XQ-HX-XH Proteins Excluded	Eukaryota	HQ	GO:1990837	MF	sequence-specific double-stranded DNA binding	10	1844	0.5422993492407809	3.28e-12;2.85e-10;1.46e-05;0.000951;0.00098;0.00334;0.00395;0.00675;0.0072;0.0283	UP000007062_7165;UP000000305_6669;UP000000803_7227;UP000091857_3983;UP000007110_7668;UP000015104_32264;UP000002051_3880;UP000008827_3847;UP000289340_3848;UP000215902_282301	3.756;1.222;4.083;1.636;2.445;0.165;1.147;1.692;0.379;0.131
QX-XQ-HX-XH Proteins Excluded	Eukaryota	HQ	GO:0000978	MF	RNA polymerase II cis-regulatory region sequence-specific DNA binding	4	1844	0.21691973969631237	6.47e-10;1.88e-06;0.0168;0.0345	UP000000305_6669;UP000007062_7165;UP000007110_7668;UP000015104_32264	0.843;2.618;1.738;0.091
QX-XQ-HX-XH Proteins Excluded	Eukaryota	HQ	GO:0000987	MF	cis-regulatory region sequence-specific DNA binding	5	1844	0.27114967462039047	7.19e-10;4.41e-07;0.00134;0.0188;0.0418	UP000000305_6669;UP000007062_7165;UP000030689_72664;UP000007110_7668;UP000015104_32264	0.853;2.664;0.299;1.769;0.097
QX-XQ-HX-XH Proteins Excluded	Eukaryota	HQ	GO:0003690	MF	double-stranded DNA binding	9	1844	0.4880694143167028	3.83e-12;8.17e-10;3.43e-05;0.00191;0.00252;0.0102;0.0108;0.0186;0.0347	UP000007062_7165;UP000000305_6669;UP000000803_7227;UP000007110_7668;UP000091857_3983;UP000015104_32264;UP000002051_3880;UP000008827_3847;UP000289340_3848	4.012;1.358;4.3;2.645;1.991;0.217;1.407;2.016;0.564
QX-XQ-HX-XH Proteins Excluded	Eukaryota	HQ	GO:0003677	MF	DNA binding	124	1844	6.724511930585683	1.03e-20;2.25e-16;1.11e-13;2.63e-12;1.49e-11;3.85e-10;5.41e-10;6.29e-10;6.55e-10;1.49e-09;3.16e-09;1.02e-08;2.41e-08;2.44e-08;2.87e-08;3.15e-08;3.33e-08;4.77e-08;5.37e-08;3.65e-07;5.34e-07;7.1e-07;1.34e-06;1.69e-06;2e-06;2.4e-06;2.74e-06;7.5e-06;7.89e-06;9e-06;1.05e-05;1.18e-05;1.22e-05;1.46e-05;1.79e-05;2.44e-05;3.29e-05;3.38e-05;3.44e-05;5.28e-05;5.63e-05;6.91e-05;8.66e-05;0.000103;0.000128;0.0…	UP000215902_282301;UP000694846_143950;UP000478052_307492;UP000015104_32264;UP000076858_35525;UP000008854_6183;UP000007062_7165;UP000639338_684658;UP000325440_506608;UP000019116_4565;UP000479190_86971;UP000504622_441921;UP000000305_6669;UP000314294_230148;UP000189702_3635;UP000583929_3483;UP000271974_188477;UP000594261_97700;UP000289886_7906;UP000002358_7425;UP000298787_240159;UP000515210_326968;U…	2.887;4.967;4.005;3.258;3.066;3.833;6.684;4.46;4.834;6.94;2.56;4.651;3.732;1.936;7.571;4.986;2.593;4.522;6.104;4.64;5.759;4.867;7.329;5.851;6.01;5.733;2.448;6.421;3.658;6.244;3.219;3.592;1.618;3.887;2.685;2.546;2.744;6.34;3.824;5.7;2.357;7.29;6.792;4.732;2.487;5.444;5.833;3.784;5.491;4.509;4.913;4.421;7.155;6.497;4.83;7.335;5.939;2.354;3.755;5.782;6.451;4.758;5.742;4.107;5.569;5.325;5.922;2.487;4…
QX-XQ-HX-XH Proteins Excluded	Eukaryota	HQ	GO:0030182	BP	neuron differentiation	1	1844	0.05422993492407809	0.00827	UP000000803_7227	0.861
QX-XQ-HX-XH Proteins Excluded	Eukaryota	HQ	GO:0048523	BP	negative regulation of cellular process	1	1844	0.05422993492407809	0.0126	UP000000803_7227	9.606
QX-XQ-HX-XH Proteins Excluded	Eukaryota	HQ	GO:0005634	CC	nucleus	53	1844	2.874186550976139	5.26e-15;1.11e-09;3.46e-09;9.46e-09;6.33e-08;1.69e-07;4.53e-07;5.22e-07;1.3e-06;2.21e-06;3.74e-06;5.78e-06;1.4e-05;1.41e-05;1.86e-05;1.89e-05;2.02e-05;2.05e-05;2.44e-05;2.86e-05;0.000113;0.000172;0.000251;0.000291;0.000413;0.000441;0.000489;0.000499;0.000762;0.000905;0.00336;0.00343;0.00412;0.00471;0.00923;0.00986;0.0101;0.0101;0.0121;0.0149;0.0159;0.0175;0.0193;0.0215;0.0227;0.0237;0.0247;0.0252…	UP000215902_282301;UP000019116_4565;UP000325440_506608;UP000314294_230148;UP000076858_35525;UP000504622_441921;UP000015104_32264;UP000694846_143950;UP000478052_307492;UP000271974_188477;UP000594261_97700;UP000479190_86971;UP000326340_2078593;UP000198287_158441;UP000663828_249248;UP000639338_684658;UP000054776_6334;UP000008854_6183;UP000289738_3818;UP000237105_3476;UP000026915_3641;UP000694546_804…	5.713;11.263;7.168;2.942;4.36;10.141;6.63;9.014;4.578;4.862;6.291;4.048;7.826;3.676;4.367;9.846;5.281;8.713;7.784;4.912;10.594;9.83;10.372;5.523;15.622;5.26;13.772;10.113;10.963;7.426;10.697;8.845;9.092;7.196;3.306;4.961;10.681;9.019;7.483;9.572;9.481;5.64;7.556;12.456;10.877;6.253;10.102;5.018;6.411;7.866;11.829;5.205;5.22
QX-XQ-HX-XH Proteins Excluded	Eukaryota	HQ	GO:0009755	BP	hormone-mediated signaling pathway	2	1844	0.10845986984815618	9.44e-05;0.0281	UP000006727_3218;UP000001514_88036	0.552;0.565
QX-XQ-HX-XH Proteins Excluded	Eukaryota	HQ	GO:0004674	MF	protein serine/threonine kinase activity	1	1844	0.05422993492407809	0.0336	UP000002037_294747	1.06
QX-XQ-HX-XH Proteins Excluded	Eukaryota	HQ	GO:0016896	MF	RNA exonuclease activity, producing 5'-phosphomonoesters	1	1844	0.05422993492407809	0.0216	UP000002058_336963	0.103
QX-XQ-HX-XH Proteins Excluded	Eukaryota	HQ	GO:0004532	MF	RNA exonuclease activity	1	1844	0.05422993492407809	0.0216	UP000002058_336963	0.103
QX-XQ-HX-XH Proteins Excluded	Eukaryota	HQ	GO:0016796	MF	exonuclease activity, active with either ribo- or deoxyribonucleic acids and producing 5'-phosphomonoesters	1	1844	0.05422993492407809	0.0423	UP000002058_336963	0.142
QX-XQ-HX-XH Proteins Excluded	Eukaryota	HQ	GO:0003723	MF	RNA binding	6	1844	0.32537960954446854	4.87e-05;0.000455;0.00868;0.0148;0.0463;0.0499	UP000645828_34880;UP000694391_286419;UP000002296_353153;UP000694564_55149;UP000054564_1165861;UP000002254_9615	3.678;3.407;2.604;3.469;1.833;4.397
QX-XQ-HX-XH Proteins Excluded	Eukaryota	HQ	GO:0051173	BP	positive regulation of nitrogen compound metabolic process	5	1844	0.27114967462039047	0.00135;0.00269;0.00559;0.0134;0.0241	UP000002320_7176;UP000015104_32264;UP000186698_8355;UP000606786_7213;UP000289738_3818	0.411;0.377;1.42;0.273;0.269
QX-XQ-HX-XH Proteins Excluded	Eukaryota	HQ	GO:0010604	BP	positive regulation of macromolecule metabolic process	5	1844	0.27114967462039047	0.00145;0.00269;0.00834;0.0162;0.0256	UP000002320_7176;UP000015104_32264;UP000186698_8355;UP000606786_7213;UP000289738_3818	0.416;0.377;1.54;0.283;0.273
QX-XQ-HX-XH Proteins Excluded	Eukaryota	HQ	GO:0009893	BP	positive regulation of metabolic process	5	1844	0.27114967462039047	0.00145;0.00269;0.00991;0.0162;0.0256	UP000002320_7176;UP000015104_32264;UP000186698_8355;UP000606786_7213;UP000289738_3818	0.416;0.377;1.595;0.283;0.273
QX-XQ-HX-XH Proteins Excluded	Eukaryota	HQ	GO:0048522	BP	positive regulation of cellular process	5	1844	0.27114967462039047	0.00226;0.0184;0.0192;0.0267;0.0414	UP000002320_7176;UP000007798_7260;UP000007062_7165;UP000289738_3818;UP000606786_7213	0.448;5.236;3.385;0.276;0.342
QX-XQ-HX-XH Proteins Excluded	Eukaryota	HQ	GO:1902680	BP	positive regulation of RNA biosynthetic process	3	1844	0.16268980477223427	0.00389;0.00917;0.0425	UP000606786_7213;UP000002320_7176;UP000015104_32264	0.214;0.315;0.308
QX-XQ-HX-XH Proteins Excluded	Eukaryota	HQ	GO:0045893	BP	positive regulation of DNA-templated transcription	3	1844	0.16268980477223427	0.00389;0.00917;0.0425	UP000606786_7213;UP000002320_7176;UP000015104_32264	0.214;0.315;0.308
QX-XQ-HX-XH Proteins Excluded	Eukaryota	HQ	GO:0051254	BP	positive regulation of RNA metabolic process	4	1844	0.21691973969631237	0.00499;0.0118;0.0174;0.0378	UP000606786_7213;UP000002320_7176;UP000289738_3818;UP000502089_861768	0.225;0.331;0.247;0.572
QX-XQ-HX-XH Proteins Excluded	Eukaryota	HQ	GO:0045935	BP	positive regulation of nucleobase-containing compound metabolic process	4	1844	0.21691973969631237	0.00499;0.0118;0.0182;0.0453	UP000606786_7213;UP000002320_7176;UP000289738_3818;UP000502089_861768	0.225;0.331;0.25;0.593
QX-XQ-HX-XH Proteins Excluded	Eukaryota	HQ	GO:0031328	BP	positive regulation of cellular biosynthetic process	2	1844	0.10845986984815618	0.00633;0.0138	UP000606786_7213;UP000002320_7176	0.235;0.341
QX-XQ-HX-XH Proteins Excluded	Eukaryota	HQ	GO:0010557	BP	positive regulation of macromolecule biosynthetic process	2	1844	0.10845986984815618	0.00633;0.0138	UP000606786_7213;UP000002320_7176	0.235;0.341
QX-XQ-HX-XH Proteins Excluded	Eukaryota	HQ	GO:0009891	BP	positive regulation of biosynthetic process	2	1844	0.10845986984815618	0.00633;0.0138	UP000606786_7213;UP000002320_7176	0.235;0.341
QX-XQ-HX-XH Proteins Excluded	Eukaryota	HQ	GO:0031325	BP	positive regulation of cellular metabolic process	3	1844	0.16268980477223427	0.00885;0.0186;0.0226	UP000606786_7213;UP000002320_7176;UP000289738_3818	0.251;0.363;0.264
QX-XQ-HX-XH Proteins Excluded	Eukaryota	HQ	GO:0009736	BP	cytokinin-activated signaling pathway	3	1844	0.16268980477223427	0.00296;0.00366;0.00407	UP000006727_3218;UP000283530_337451;UP000515148_13443	0.102;0.174;0.128
QX-XQ-HX-XH Proteins Excluded	Eukaryota	HQ	GO:0010857	MF	calcium-dependent protein kinase activity	1	1844	0.05422993492407809	0.0357	UP000006906_3055	0.301
QX-XQ-HX-XH Proteins Excluded	Eukaryota	HQ	GO:0009931	MF	calcium-dependent protein serine/threonine kinase activity	1	1844	0.05422993492407809	0.0357	UP000006906_3055	0.301
QX-XQ-HX-XH Proteins Excluded	Eukaryota	HQ	GO:0030867	CC	rough endoplasmic reticulum membrane	1	1844	0.05422993492407809	0.00673	UP000008068_135651	0.01
QX-XQ-HX-XH Proteins Excluded	Eukaryota	HQ	GO:0023041	BP	neuronal signal transduction	1	1844	0.05422993492407809	0.00673	UP000008068_135651	0.01
QX-XQ-HX-XH Proteins Excluded	Eukaryota	HQ	GO:0010608	BP	post-transcriptional regulation of gene expression	1	1844	0.05422993492407809	6.79e-05	UP000008524_185431	4.894
QX-XQ-HX-XH Proteins Excluded	Eukaryota	HQ	GO:0006351	BP	DNA-templated transcription	5	1844	0.27114967462039047	1.52e-06;0.0036;0.0121;0.0172;0.0312	UP000326340_2078593;UP000323386_84751;UP000289340_3848;UP000298138_341454;UP000008827_3847	1.589;1.107;0.432;1.009;0.541
QX-XQ-HX-XH Proteins Excluded	Eukaryota	HQ	GO:0043231	CC	intracellular membrane-bounded organelle	24	1844	1.3015184381778742	1.71e-07;1.03e-06;1.97e-06;1.26e-05;3.78e-05;4.25e-05;0.000109;0.000292;0.000725;0.000879;0.000925;0.000986;0.00126;0.00165;0.00169;0.00319;0.00353;0.00401;0.00404;0.00712;0.00837;0.0109;0.0192;0.0412	UP000215902_282301;UP000019116_4565;UP000314294_230148;UP000325440_506608;UP000015104_32264;UP000076858_35525;UP000504622_441921;UP000478052_307492;UP000594261_97700;UP000054776_6334;UP000198287_158441;UP000237105_3476;UP000694846_143950;UP000054681_181606;UP000326340_2078593;UP000289738_3818;UP000479190_86971;UP000663828_249248;UP000271974_188477;UP000289886_7906;UP000026915_3641;UP000008854_618…	8.991;18.659;4.409;10.483;9.871;6.805;15.294;6.302;9.499;7.841;5.717;7.389;13.041;8.151;11.975;10.855;6.174;6.742;7.757;15.103;18.138;13.125;7.922;14.646
QX-XQ-HX-XH Proteins Excluded	Eukaryota	HQ	GO:0008270	MF	zinc ion binding	7	1844	0.3796095444685466	6.05e-08;6.02e-06;4.83e-05;0.006;0.0105;0.0151;0.0251	UP000326340_2078593;UP000323386_84751;UP000252748_2039875;UP000009058_242507;UP000663832_433720;UP000253071_2039874;UP000324022_86804	3.609;3.077;3.002;2.997;2.07;3.085;3.392
QX-XQ-HX-XH Proteins Excluded	Eukaryota	HQ	GO:0010158	BP	abaxial cell fate specification	5	1844	0.27114967462039047	0.00202;0.00809;0.0152;0.025;0.0353	UP000295252_49390;UP000515148_13443;UP000316621_3469;UP000030711_71139;UP000012960_214687	0.014;0.014;0.01;0.025;0.063
QX-XQ-HX-XH Proteins Excluded	Eukaryota	HQ	GO:0034063	BP	stress granule assembly	1	1844	0.05422993492407809	0.000184	UP000019116_4565	0.015
QX-XQ-HX-XH Proteins Excluded	Eukaryota	HQ	GO:0033962	BP	P-body assembly	1	1844	0.05422993492407809	0.000504	UP000019116_4565	0.021
QX-XQ-HX-XH Proteins Excluded	Eukaryota	HQ	GO:0010494	CC	cytoplasmic stress granule	1	1844	0.05422993492407809	0.00107	UP000019116_4565	0.027
QX-XQ-HX-XH Proteins Excluded	Eukaryota	HQ	GO:0009723	BP	response to ethylene	1	1844	0.05422993492407809	0.00162	UP000019116_4565	0.03
QX-XQ-HX-XH Proteins Excluded	Eukaryota	HQ	GO:0003729	MF	mRNA binding	1	1844	0.05422993492407809	0.0152	UP000019116_4565	0.969
QX-XQ-HX-XH Proteins Excluded	Eukaryota	HQ	GO:0000932	CC	P-body	1	1844	0.05422993492407809	0.0431	UP000019116_4565	0.089
QX-XQ-HX-XH Proteins Excluded	Eukaryota	HQ	GO:0004535	MF	poly(A)-specific ribonuclease activity	1	1844	0.05422993492407809	0.0297	UP000024837_1043628	0.054
QX-XQ-HX-XH Proteins Excluded	Eukaryota	HQ	GO:0003680	MF	minor groove of adenine-thymine-rich DNA binding	20	1844	1.0845986984815619	8.36e-12;8.32e-06;1.74e-05;1.78e-05;0.000129;0.000458;0.000899;0.00102;0.00103;0.00123;0.0033;0.00392;0.0049;0.0064;0.0141;0.0178;0.024;0.0261;0.0289;0.0403	UP000323597_34275;UP000189702_3635;UP000593576_34291;UP000593574_34288;UP000032304_29730;UP000230069_218851;UP000593577_34290;UP000593572_34289;UP000593560_34285;UP000593579_34282;UP000325315_47621;UP000593573_34286;UP000593575_34283;UP000515211_130453;UP000583929_3483;UP000554482_46969;UP000289738_3818;UP000436088_106335;UP000187203_93759;UP000631114_261450	0.133;0.14;0.149;0.151;0.126;0.081;0.142;0.132;0.148;0.144;0.09;0.142;0.154;0.096;0.089;0.045;0.079;0.183;0.056;0.043
QX-XQ-HX-XH Proteins Excluded	Eukaryota	HQ	GO:0000217	MF	DNA secondary structure binding	20	1844	1.0845986984815619	8.36e-12;1.39e-05;1.74e-05;1.78e-05;0.000129;0.000458;0.000899;0.00102;0.00103;0.00123;0.0033;0.00392;0.0049;0.0064;0.0141;0.0178;0.024;0.0261;0.0289;0.0403	UP000323597_34275;UP000189702_3635;UP000593576_34291;UP000593574_34288;UP000032304_29730;UP000230069_218851;UP000593577_34290;UP000593572_34289;UP000593560_34285;UP000593579_34282;UP000325315_47621;UP000593573_34286;UP000593575_34283;UP000515211_130453;UP000583929_3483;UP000554482_46969;UP000289738_3818;UP000436088_106335;UP000187203_93759;UP000631114_261450	0.133;0.154;0.149;0.151;0.126;0.081;0.142;0.132;0.148;0.144;0.09;0.142;0.154;0.096;0.089;0.045;0.079;0.183;0.056;0.043
QX-XQ-HX-XH Proteins Excluded	Eukaryota	HQ	GO:0031087	BP	deadenylation-independent decapping of nuclear-transcribed mRNA	2	1844	0.10845986984815618	0.00315;0.0175	UP000233524_41688;UP000044602_100787	0.023;0.015
QX-XQ-HX-XH Proteins Excluded	Eukaryota	HQ	GO:1904294	BP	positive regulation of ERAD pathway	1	1844	0.05422993492407809	0.00466	UP000186698_8355	0.01
QX-XQ-HX-XH Proteins Excluded	Eukaryota	HQ	GO:1904292	BP	regulation of ERAD pathway	1	1844	0.05422993492407809	0.00466	UP000186698_8355	0.01
QX-XQ-HX-XH Proteins Excluded	Eukaryota	HQ	GO:1905898	BP	positive regulation of response to endoplasmic reticulum stress	1	1844	0.05422993492407809	0.00932	UP000186698_8355	0.014
QX-XQ-HX-XH Proteins Excluded	Eukaryota	HQ	GO:1905897	BP	regulation of response to endoplasmic reticulum stress	1	1844	0.05422993492407809	0.0155	UP000186698_8355	0.017
QX-XQ-HX-XH Proteins Excluded	Eukaryota	HQ	GO:1903052	BP	positive regulation of proteolysis involved in protein catabolic process	1	1844	0.05422993492407809	0.0434	UP000186698_8355	0.027
QX-XQ-HX-XH Proteins Excluded	Eukaryota	HQ	GO:1901800	BP	positive regulation of proteasomal protein catabolic process	1	1844	0.05422993492407809	0.0434	UP000186698_8355	0.027
QX-XQ-HX-XH Proteins Excluded	Eukaryota	HQ	GO:1902679	BP	negative regulation of RNA biosynthetic process	1	1844	0.05422993492407809	0.00513	UP000187283_133412	0.13
QX-XQ-HX-XH Proteins Excluded	Eukaryota	HQ	GO:0045892	BP	negative regulation of DNA-templated transcription	1	1844	0.05422993492407809	0.00513	UP000187283_133412	0.13
QX-XQ-HX-XH Proteins Excluded	Eukaryota	HQ	GO:0051253	BP	negative regulation of RNA metabolic process	1	1844	0.05422993492407809	0.00863	UP000187283_133412	0.167
QX-XQ-HX-XH Proteins Excluded	Eukaryota	HQ	GO:0045934	BP	negative regulation of nucleobase-containing compound metabolic process	1	1844	0.05422993492407809	0.00964	UP000187283_133412	0.176
QX-XQ-HX-XH Proteins Excluded	Eukaryota	HQ	GO:0051172	BP	negative regulation of nitrogen compound metabolic process	1	1844	0.05422993492407809	0.0143	UP000187283_133412	0.214
QX-XQ-HX-XH Proteins Excluded	Eukaryota	HQ	GO:0010558	BP	negative regulation of macromolecule biosynthetic process	1	1844	0.05422993492407809	0.0396	UP000187283_133412	0.353
QX-XQ-HX-XH Proteins Excluded	Eukaryota	HQ	GO:0140034	MF	methylation-dependent protein binding	1	1844	0.05422993492407809	0.0458	UP000193380_8022	0.013
QX-XQ-HX-XH Proteins Excluded	Eukaryota	HQ	GO:0035064	MF	methylated histone binding	1	1844	0.05422993492407809	0.0458	UP000193380_8022	0.013
QX-XQ-HX-XH Proteins Excluded	Eukaryota	HQ	GO:0031931	CC	TORC1 complex	1	1844	0.05422993492407809	0.000228	UP000215902_282301	0.021
QX-XQ-HX-XH Proteins Excluded	Eukaryota	HQ	GO:0061598	MF	molybdopterin adenylyltransferase activity	1	1844	0.05422993492407809	0.000413	UP000215902_282301	0.007
QX-XQ-HX-XH Proteins Excluded	Eukaryota	HQ	GO:0031929	BP	TOR signaling	1	1844	0.05422993492407809	0.000888	UP000215902_282301	0.028
QX-XQ-HX-XH Proteins Excluded	Eukaryota	HQ	GO:0008201	MF	heparin binding	1	1844	0.05422993492407809	0.00165	UP000215902_282301	0.009
QX-XQ-HX-XH Proteins Excluded	Eukaryota	HQ	GO:0005261	MF	monoatomic cation channel activity	1	1844	0.05422993492407809	0.00934	UP000215902_282301	1.093
QX-XQ-HX-XH Proteins Excluded	Eukaryota	HQ	GO:0016286	MF	small conductance calcium-activated potassium channel activity	1	1844	0.05422993492407809	0.0143	UP000215902_282301	0.016
QX-XQ-HX-XH Proteins Excluded	Eukaryota	HQ	GO:0005267	MF	potassium channel activity	1	1844	0.05422993492407809	0.034	UP000215902_282301	0.235
QX-XQ-HX-XH Proteins Excluded	Eukaryota	HQ	GO:0034703	CC	cation channel complex	1	1844	0.05422993492407809	0.0465	UP000215902_282301	0.145
QX-XQ-HX-XH Proteins Excluded	Eukaryota	HQ	GO:0035556	BP	intracellular signal transduction	1	1844	0.05422993492407809	0.0473	UP000215902_282301	1.072
QX-XQ-HX-XH Proteins Excluded	Eukaryota	HQ	GO:1990190	MF	peptide-glutamate-alpha-N-acetyltransferase activity	1	1844	0.05422993492407809	0.000565	UP000215914_4232	0.004
QX-XQ-HX-XH Proteins Excluded	Eukaryota	HQ	GO:1990189	MF	peptide-serine-alpha-N-acetyltransferase activity	1	1844	0.05422993492407809	0.0017	UP000215914_4232	0.006
QX-XQ-HX-XH Proteins Excluded	Eukaryota	HQ	GO:0110156	BP	methylguanosine-cap decapping	1	1844	0.05422993492407809	0.0471	UP000233524_41688	0.07
QX-XQ-HX-XH Proteins Excluded	Eukaryota	HQ	GO:0110154	BP	RNA decapping	1	1844	0.05422993492407809	0.0471	UP000233524_41688	0.07
QX-XQ-HX-XH Proteins Excluded	Eukaryota	HQ	GO:0046914	MF	transition metal ion binding	3	1844	0.16268980477223427	5.66e-06;0.000106;0.00348	UP000326340_2078593;UP000323386_84751;UP000252748_2039875	5.51;3.901;4.725
QX-XQ-HX-XH Proteins Excluded	Eukaryota	HQ	GO:0004930	MF	G protein-coupled receptor activity	1	1844	0.05422993492407809	0.00522	UP000277204_48269	0.411
QX-XQ-HX-XH Proteins Excluded	Eukaryota	HQ	GO:0007186	BP	G protein-coupled receptor signaling pathway	1	1844	0.05422993492407809	0.0123	UP000277204_48269	0.49
QX-XQ-HX-XH Proteins Excluded	Eukaryota	HQ	GO:0007165	BP	signal transduction	1	1844	0.05422993492407809	0.0423	UP000277204_48269	1.657
QX-XQ-HX-XH Proteins Excluded	Eukaryota	HQ	GO:0007420	BP	brain development	12	1844	0.6507592190889371	6.27e-12;3.5e-11;8.91e-09;0.000146;0.000333;0.00044;0.00385;0.00834;0.0231;0.027;0.032;0.0341	UP000472260_1608454;UP000515129_7957;UP000472262_75366;UP000281406_495550;UP000289886_7906;UP000472270_307959;UP000694402_74940;UP000694557_8019;UP000314982_62062;UP000694569_445787;UP000290572_84645;UP000694548_105023	0.05;0.047;0.05;0.046;0.036;0.045;0.047;0.045;0.059;0.038;0.031;0.169
QX-XQ-HX-XH Proteins Excluded	Eukaryota	HQ	GO:0032021	CC	NELF complex	1	1844	0.05422993492407809	0.00293	UP000290288_2316362	0.02
QX-XQ-HX-XH Proteins Excluded	Eukaryota	HQ	GO:0006013	BP	mannose metabolic process	1	1844	0.05422993492407809	0.0118	UP000299084_9838	0.028
QX-XQ-HX-XH Proteins Excluded	Eukaryota	HQ	GO:0032774	BP	RNA biosynthetic process	2	1844	0.10845986984815618	5.7e-06;0.0321	UP000326340_2078593;UP000323386_84751	1.876;1.532
QX-XQ-HX-XH Proteins Excluded	Eukaryota	HQ	GO:0016311	BP	dephosphorylation	1	1844	0.05422993492407809	0.00682	UP000324748_56615	0.095
QX-XQ-HX-XH Proteins Excluded	Eukaryota	HQ	GO:0045131	MF	pre-mRNA branch point binding	1	1844	0.05422993492407809	0.0262	UP000324748_56615	0.006
QX-XQ-HX-XH Proteins Excluded	Eukaryota	HQ	GO:0004712	MF	protein serine/threonine/tyrosine kinase activity	1	1844	0.05422993492407809	0.0262	UP000324748_56615	0.006
QX-XQ-HX-XH Proteins Excluded	Eukaryota	HQ	GO:0034654	BP	nucleobase-containing compound biosynthetic process	1	1844	0.05422993492407809	0.000117	UP000326340_2078593	2.755
QX-XQ-HX-XH Proteins Excluded	Eukaryota	HQ	GO:0019438	BP	aromatic compound biosynthetic process	1	1844	0.05422993492407809	0.000332	UP000326340_2078593	3.152
QX-XQ-HX-XH Proteins Excluded	Eukaryota	HQ	GO:0018130	BP	heterocycle biosynthetic process	1	1844	0.05422993492407809	0.000441	UP000326340_2078593	3.271
QX-XQ-HX-XH Proteins Excluded	Eukaryota	HQ	GO:1901362	BP	organic cyclic compound biosynthetic process	1	1844	0.05422993492407809	0.00094	UP000326340_2078593	3.609
QX-XQ-HX-XH Proteins Excluded	Eukaryota	HQ	GO:0009059	BP	macromolecule biosynthetic process	1	1844	0.05422993492407809	0.00118	UP000326340_2078593	3.718
QX-XQ-HX-XH Proteins Excluded	Eukaryota	HQ	GO:0046872	MF	metal ion binding	1	1844	0.05422993492407809	0.00297	UP000326340_2078593	10.065
QX-XQ-HX-XH Proteins Excluded	Eukaryota	HQ	GO:0016070	BP	RNA metabolic process	1	1844	0.05422993492407809	0.00759	UP000326340_2078593	4.749
QX-XQ-HX-XH Proteins Excluded	Eukaryota	HQ	GO:0044271	BP	cellular nitrogen compound biosynthetic process	1	1844	0.05422993492407809	0.00889	UP000326340_2078593	4.851
QX-XQ-HX-XH Proteins Excluded	Eukaryota	HQ	GO:0004114	MF	3',5'-cyclic-nucleotide phosphodiesterase activity	1	1844	0.05422993492407809	6.17e-05	UP000504616_27457	0.048
QX-XQ-HX-XH Proteins Excluded	Eukaryota	HQ	GO:0004112	MF	cyclic-nucleotide phosphodiesterase activity	1	1844	0.05422993492407809	6.17e-05	UP000504616_27457	0.048
QX-XQ-HX-XH Proteins Excluded	Eukaryota	HQ	GO:0016301	MF	kinase activity	1	1844	0.05422993492407809	0.00224	UP000515146_6956	5.608
QX-XQ-HX-XH Proteins Excluded	Eukaryota	HQ	GO:0016310	BP	phosphorylation	1	1844	0.05422993492407809	0.0116	UP000515146_6956	5.081
QX-XQ-HX-XH Proteins Excluded	Eukaryota	HQ	GO:0005242	MF	inward rectifier potassium channel activity	1	1844	0.05422993492407809	0.000232	UP000580250_390850	0.004
QX-XQ-HX-XH Proteins Excluded	Eukaryota	HQ	GO:0016071	BP	mRNA metabolic process	1	1844	0.05422993492407809	0.0309	UP000595140_132261	0.749
QX-XQ-HX-XH Proteins Excluded	Eukaryota	HQ	GO:0030695	MF	GTPase regulator activity	1	1844	0.05422993492407809	0.0353	UP000651452_205686	0.431
QX-XQ-HX-XH Proteins Excluded	Eukaryota	HQ	GO:0030522	BP	intracellular receptor signaling pathway	2	1844	0.10845986984815618	1.29e-07;0.000175	UP000663835_2762511;UP000663828_249248	0.014;0.016
QX-XQ-HX-XH Proteins Excluded	Eukaryota	HQ	GO:0004879	MF	nuclear receptor activity	2	1844	0.10845986984815618	1.29e-07;0.000175	UP000663835_2762511;UP000663828_249248	0.014;0.016
QX-XQ-HX-XH Proteins Excluded	Eukaryota	HQ	GO:0003785	MF	actin monomer binding	1	1844	0.05422993492407809	0.0131	UP000663828_249248	0.006
QX-XQ-HX-XH Proteins Excluded	Eukaryota	HQ	GO:0001680	BP	tRNA 3'-terminal CCA addition	1	1844	0.05422993492407809	0.0135	UP000663835_2762511	0.006
QX-XQ-HX-XH Proteins Excluded	Eukaryota	HQ	GO:0031123	BP	RNA 3'-end processing	1	1844	0.05422993492407809	0.0228	UP000663835_2762511	0.071
QX-XQ-HX-XH Proteins Excluded	Eukaryota	HQ	GO:0042780	BP	tRNA 3'-end processing	1	1844	0.05422993492407809	0.0336	UP000663835_2762511	0.009
QX-XQ-HX-XH Proteins Excluded	Eukaryota	HQ	GO:0000290	BP	deadenylation-dependent decapping of nuclear-transcribed mRNA	1	1844	0.05422993492407809	0.0374	UP000694383_183150	0.032
QX-XQ-HX-XH Proteins Excluded	Eukaryota	HQ	GO:0045229	BP	external encapsulating structure organization	1	1844	0.05422993492407809	0.021	UP000694402_74940	0.081
QX-XQ-HX-XH Proteins Excluded	Eukaryota	HQ	GO:0030198	BP	extracellular matrix organization	1	1844	0.05422993492407809	0.021	UP000694402_74940	0.081
QX-XQ-HX-XH Proteins Excluded	Eukaryota	HQ	GO:0043062	BP	extracellular structure organization	1	1844	0.05422993492407809	0.0232	UP000694402_74940	0.083
QX-XQ-HX-XH Proteins Excluded	Eukaryota	HQ	GO:1990247	MF	N6-methyladenosine-containing RNA reader activity	1	1844	0.05422993492407809	0.0367	UP000694568_283035	0.016
Proteins with Q-rich Primary LCDs Excluded	Eukaryota	HQ	GO:2001141	BP	regulation of RNA biosynthetic process	185	1838	10.065288356909683	2.82e-15;2.45e-13;2.87e-13;9.11e-13;2.94e-12;5.11e-12;7.36e-12;2.75e-11;5.48e-11;1.17e-10;1.38e-10;1.52e-10;5.29e-10;5.69e-10;6.18e-10;8.08e-10;3.05e-09;3.36e-09;7.33e-09;9.6e-09;1.37e-08;2.33e-08;1.21e-07;1.51e-07;2.86e-07;9.2e-07;1.21e-06;2.06e-06;2.25e-06;2.73e-06;2.74e-06;3.08e-06;6.17e-06;8.15e-06;1.12e-05;1.33e-05;1.36e-05;1.39e-05;2.45e-05;2.75e-05;3.22e-05;3.54e-05;3.54e-05;3.67e-05;4.25e…	UP000583929_3483;UP000015104_32264;UP000323597_34275;UP000000305_6669;UP000478052_307492;UP000504622_441921;UP000076858_35525;UP000663828_249248;UP000237000_63057;UP000639338_684658;UP000325440_506608;UP000030645_981085;UP000008854_6183;UP000215902_282301;UP000694846_143950;UP000323386_84751;UP000189702_3635;UP000314294_230148;UP000515146_6956;UP000019116_4565;UP000271974_188477;UP000265120_24444…	4.271;2.419;5.673;3.237;1.435;3.285;1.614;1.952;2.983;3.299;2.458;3.965;3.004;2.149;3.164;2.704;7.53;1.454;3.256;5.929;1.896;5.189;1.446;3.778;4.968;3.277;2.132;5.503;1.82;1.494;4.415;7.172;4.419;4.947;5.525;4.821;5.058;3.014;4.909;4.191;4.937;7.096;2.981;5.401;4.471;4.259;5.468;2.364;4.775;1.643;2.26;4.833;2.864;5.005;5.113;3.197;3.315;5.792;4.221;5.4;2.766;4.996;3.323;3.091;1.482;5.137;6.399;4.…
Proteins with Q-rich Primary LCDs Excluded	Eukaryota	HQ	GO:0006355	BP	regulation of DNA-templated transcription	185	1838	10.065288356909683	2.82e-15;2.45e-13;2.87e-13;9.11e-13;2.94e-12;5.11e-12;7.36e-12;2.75e-11;5.48e-11;1.17e-10;1.38e-10;1.52e-10;5.29e-10;5.69e-10;6.18e-10;8.08e-10;3.05e-09;3.36e-09;7.33e-09;9.6e-09;1.37e-08;2.33e-08;1.21e-07;1.51e-07;2.86e-07;9.2e-07;1.21e-06;2.06e-06;2.25e-06;2.73e-06;2.74e-06;3.08e-06;6.17e-06;8.15e-06;1.12e-05;1.33e-05;1.36e-05;1.39e-05;2.45e-05;2.75e-05;3.22e-05;3.54e-05;3.54e-05;3.67e-05;4.25e…	UP000583929_3483;UP000015104_32264;UP000323597_34275;UP000000305_6669;UP000478052_307492;UP000504622_441921;UP000076858_35525;UP000663828_249248;UP000237000_63057;UP000639338_684658;UP000325440_506608;UP000030645_981085;UP000008854_6183;UP000215902_282301;UP000694846_143950;UP000323386_84751;UP000189702_3635;UP000314294_230148;UP000515146_6956;UP000019116_4565;UP000271974_188477;UP000265120_24444…	4.271;2.419;5.673;3.237;1.435;3.285;1.614;1.952;2.983;3.299;2.458;3.965;3.004;2.149;3.164;2.704;7.53;1.454;3.256;5.929;1.896;5.189;1.446;3.778;4.968;3.277;2.132;5.503;1.82;1.494;4.415;7.172;4.419;4.947;5.525;4.821;5.058;3.014;4.909;4.191;4.937;7.096;2.981;5.401;4.471;4.259;5.468;2.364;4.775;1.643;2.26;4.833;2.864;5.005;5.113;3.197;3.315;5.792;4.221;5.4;2.766;4.996;3.323;3.091;1.482;5.137;6.399;4.…
Proteins with Q-rich Primary LCDs Excluded	Eukaryota	HQ	GO:0051252	BP	regulation of RNA metabolic process	188	1838	10.228509249183896	3.93e-15;3.67e-13;4.38e-13;2.68e-12;4.56e-12;8.75e-12;1.15e-11;4.24e-11;6.95e-11;1.6e-10;1.93e-10;2.15e-10;2.16e-10;8.15e-10;1e-09;1.26e-09;1.31e-09;1.73e-09;3.36e-09;4.84e-09;5.04e-09;1.45e-08;3.09e-08;5.16e-08;9.21e-08;1.7e-07;1.88e-07;2.29e-07;1.37e-06;1.56e-06;2.52e-06;2.91e-06;3.26e-06;3.38e-06;3.48e-06;3.67e-06;4.04e-06;6.1e-06;9.69e-06;1.25e-05;1.42e-05;1.71e-05;1.81e-05;2.09e-05;2.33e-05;…	UP000583929_3483;UP000323597_34275;UP000015104_32264;UP000000305_6669;UP000478052_307492;UP000504622_441921;UP000076858_35525;UP000663828_249248;UP000237000_63057;UP000515146_6956;UP000030645_981085;UP000325440_506608;UP000639338_684658;UP000008854_6183;UP000694846_143950;UP000215902_282301;UP000323386_84751;UP000271974_188477;UP000694557_8019;UP000189702_3635;UP000314294_230148;UP000019116_4565;…	4.344;5.74;2.505;3.5;1.476;3.406;1.666;2.011;3.039;3.345;4.04;2.529;3.413;3.094;3.255;2.236;2.794;1.963;5.234;7.737;1.505;6.078;5.209;5.443;4.417;1.502;3.845;4.607;3.39;2.194;5.087;5.661;4.488;1.56;4.743;1.882;7.66;4.727;4.977;5.594;5.195;4.593;3.098;2.859;5.049;5.206;3.938;3.178;5.171;5.141;5.469;3.107;7.305;5.124;4.546;5.602;5.539;2.836;4.42;5.071;2.961;2.339;4.694;1.714;5.011;2.455;3.303;5.295…
Proteins with Q-rich Primary LCDs Excluded	Eukaryota	HQ	GO:0019219	BP	regulation of nucleobase-containing compound metabolic process	181	1838	9.84766050054407	5.28e-15;5.21e-13;5.91e-13;4.61e-12;6.15e-12;1.18e-11;1.47e-11;6.39e-11;9.3e-11;2.15e-10;2.44e-10;2.67e-10;3.26e-10;1.13e-09;1.25e-09;2.23e-09;2.43e-09;3.06e-09;4.26e-09;6.17e-09;6.97e-09;2.06e-08;3.89e-08;6.96e-08;1.2e-07;2.04e-07;2.38e-07;3.07e-07;2.17e-06;2.17e-06;2.95e-06;3.47e-06;4.04e-06;4.16e-06;4.21e-06;4.65e-06;7.19e-06;7.29e-06;1.18e-05;1.44e-05;1.71e-05;2.15e-05;2.46e-05;2.81e-05;2.98e…	UP000583929_3483;UP000323597_34275;UP000015104_32264;UP000000305_6669;UP000478052_307492;UP000504622_441921;UP000076858_35525;UP000663828_249248;UP000237000_63057;UP000515146_6956;UP000030645_981085;UP000325440_506608;UP000639338_684658;UP000008854_6183;UP000694846_143950;UP000323386_84751;UP000215902_282301;UP000271974_188477;UP000694557_8019;UP000314294_230148;UP000189702_3635;UP000019116_4565;…	4.41;5.837;2.55;3.639;1.505;3.475;1.697;2.069;3.109;3.39;4.114;2.565;3.491;3.164;3.297;2.897;2.312;2.035;5.299;1.531;7.904;6.206;5.294;5.541;4.489;1.533;3.918;4.68;3.525;2.277;5.153;5.743;4.58;1.625;4.813;1.913;7.831;4.786;5.053;5.687;5.28;3.154;2.918;5.13;5.29;4.783;4.009;3.237;5.196;5.245;5.529;5.196;4.624;5.697;3.249;7.486;5.633;2.87;5.161;3.046;4.758;5.1;1.758;2.419;5.39;3.373;5.195;2.519;5.3…
Proteins with Q-rich Primary LCDs Excluded	Eukaryota	HQ	GO:0051171	BP	regulation of nitrogen compound metabolic process	180	1838	9.793253536452665	1.58e-14;1.21e-12;1.87e-12;1.8e-11;4.2e-11;4.85e-11;7.21e-11;1.06e-10;1.45e-10;1.65e-10;2.04e-10;4.81e-10;1.34e-09;1.34e-09;1.73e-09;4.39e-09;6.91e-09;7.3e-09;9.32e-09;1.23e-08;2.06e-08;3.64e-08;8.26e-08;1.13e-07;1.43e-07;2.01e-07;2.81e-07;3.6e-07;4e-07;1.75e-06;2.5e-06;3.24e-06;4.22e-06;5.34e-06;5.7e-06;5.92e-06;6.59e-06;6.6e-06;6.7e-06;7.92e-06;8.17e-06;8.36e-06;1.06e-05;1.58e-05;1.99e-05;3.05e…	UP000583929_3483;UP000323597_34275;UP000015104_32264;UP000478052_307492;UP000504622_441921;UP000076858_35525;UP000189702_3635;UP000000305_6669;UP000694557_8019;UP000237000_63057;UP000663828_249248;UP000030645_981085;UP000325440_506608;UP000515146_6956;UP000639338_684658;UP000008854_6183;UP000694846_143950;UP000323386_84751;UP000271974_188477;UP000314294_230148;UP000215902_282301;UP000502089_86176…	4.665;6.078;2.733;1.613;3.787;1.851;8.44;4.569;5.674;3.252;2.242;4.339;2.848;3.685;3.832;3.473;3.648;3.141;2.182;1.625;2.579;4.806;6.745;5.705;5.005;5.104;6.029;1.635;4.086;5.943;5.403;8.868;2.454;6.084;6.496;3.842;4.798;1.78;5.511;7.916;5.506;6.169;5.168;2.083;5.899;5.735;3.042;5.817;5.699;3.448;5.572;5.561;4.298;5.684;4.807;5.831;3.738;5.567;5.121;5.638;3.58;5.58;5.407;3.523;3.325;5.44;5.102;5.…
Proteins with Q-rich Primary LCDs Excluded	Eukaryota	HQ	GO:0080090	BP	regulation of primary metabolic process	180	1838	9.793253536452665	1.81e-14;1.27e-12;1.87e-12;1.8e-11;4.2e-11;4.85e-11;8.18e-11;1.2e-10;1.61e-10;1.78e-10;1.92e-10;5.08e-10;1.27e-09;1.34e-09;1.73e-09;4.39e-09;6.91e-09;9.03e-09;9.25e-09;1.27e-08;1.99e-08;2.31e-08;3.83e-08;9.09e-08;1.35e-07;1.55e-07;2.14e-07;3.32e-07;3.53e-07;1.82e-06;2.65e-06;3.85e-06;4.89e-06;5.54e-06;5.78e-06;6.78e-06;6.97e-06;7.08e-06;7.23e-06;8.17e-06;8.65e-06;9.04e-06;1.09e-05;1.58e-05;2.03e-…	UP000583929_3483;UP000323597_34275;UP000015104_32264;UP000478052_307492;UP000504622_441921;UP000076858_35525;UP000189702_3635;UP000000305_6669;UP000694557_8019;UP000237000_63057;UP000663828_249248;UP000030645_981085;UP000515146_6956;UP000325440_506608;UP000639338_684658;UP000008854_6183;UP000694846_143950;UP000271974_188477;UP000323386_84751;UP000314294_230148;UP000215902_282301;UP000594261_97700…	4.698;6.092;2.733;1.613;3.787;1.851;8.495;4.609;5.703;3.271;2.233;4.357;3.676;2.848;3.832;3.473;3.648;2.177;3.193;1.63;2.574;4.107;4.821;6.784;5.777;5.026;5.125;6.089;1.631;5.959;5.426;8.923;2.496;6.106;6.506;3.887;5.528;4.831;1.813;5.506;6.187;8.002;5.18;2.083;5.915;5.76;3.061;5.838;5.759;3.448;5.595;4.314;5.697;5.637;4.821;5.86;5.59;3.778;5.144;5.662;5.589;3.651;5.454;3.523;3.319;5.454;3.628;5.…
Proteins with Q-rich Primary LCDs Excluded	Eukaryota	HQ	GO:0010468	BP	regulation of gene expression	177	1838	9.630032644178455	4.67e-14;2.41e-12;6.73e-12;1.58e-11;4.42e-11;1.21e-10;1.24e-10;1.72e-10;2.69e-10;3.16e-10;3.64e-10;8.45e-10;8.87e-10;6.62e-09;7.81e-09;9.64e-09;1.13e-08;1.15e-08;1.64e-08;1.75e-08;1.83e-08;3.86e-08;4.21e-08;4.63e-08;5.67e-08;1.34e-07;1.87e-07;3.27e-07;8.46e-07;1.09e-06;1.27e-06;1.7e-06;2.54e-06;3.72e-06;6.31e-06;6.74e-06;6.9e-06;7.25e-06;7.27e-06;8.37e-06;9.62e-06;1e-05;1.09e-05;1.11e-05;1.16e-05…	UP000583929_3483;UP000323597_34275;UP000478052_307492;UP000015104_32264;UP000000305_6669;UP000076858_35525;UP000189702_3635;UP000504622_441921;UP000694557_8019;UP000237000_63057;UP000663828_249248;UP000325440_506608;UP000030645_981085;UP000008854_6183;UP000515146_6956;UP000257200_80966;UP000639338_684658;UP000271974_188477;UP000323386_84751;UP000314294_230148;UP000198287_158441;UP000265120_244447…	4.933;6.283;1.834;3.11;4.286;1.979;8.683;4.167;5.843;3.422;2.334;3.303;4.552;3.573;3.998;5.866;4.259;2.211;3.322;1.675;1.761;6.179;2.676;8.884;4.931;6.946;4.448;5.259;4.343;2.295;5.312;5.138;6.089;5.561;3.734;6.62;6.233;3.91;2.61;5.696;5.677;6.263;1.968;5.683;5.064;8.218;5.833;4.122;6.069;2.174;5.335;5.946;5.89;3.195;5.874;3.862;5.275;4.418;5.259;5.761;5.231;5.039;6.09;5.723;5.788;3.9;3.769;5.706…
Proteins with Q-rich Primary LCDs Excluded	Eukaryota	HQ	GO:0010556	BP	regulation of macromolecule biosynthetic process	177	1838	9.630032644178455	4.86e-14;2.5e-12;6.73e-12;1.58e-11;4.72e-11;1.24e-10;1.29e-10;1.72e-10;2.92e-10;3.22e-10;3.79e-10;8.45e-10;9.05e-10;6.89e-09;7.81e-09;1.05e-08;1.13e-08;1.19e-08;1.64e-08;1.83e-08;1.84e-08;4.3e-08;4.42e-08;5.46e-08;6.27e-08;1.4e-07;1.87e-07;3.5e-07;8.59e-07;1.13e-06;1.36e-06;1.83e-06;2.74e-06;3.93e-06;6.43e-06;6.98e-06;7.15e-06;7.25e-06;7.27e-06;8.96e-06;1.02e-05;1.08e-05;1.09e-05;1.17e-05;1.19e-0…	UP000583929_3483;UP000323597_34275;UP000478052_307492;UP000015104_32264;UP000000305_6669;UP000076858_35525;UP000189702_3635;UP000504622_441921;UP000694557_8019;UP000237000_63057;UP000663828_249248;UP000325440_506608;UP000030645_981085;UP000008854_6183;UP000515146_6956;UP000257200_80966;UP000639338_684658;UP000271974_188477;UP000323386_84751;UP000198287_158441;UP000314294_230148;UP000265120_244447…	4.943;6.294;1.834;3.11;4.306;1.982;8.702;4.167;5.867;3.428;2.34;3.303;4.559;3.583;3.998;5.9;4.259;2.215;3.322;1.761;1.683;6.216;2.683;8.93;4.96;6.962;4.448;5.281;4.348;2.301;5.337;5.159;6.12;5.583;3.741;6.646;6.254;3.91;2.61;5.726;5.703;6.298;1.968;5.711;5.074;8.236;5.859;4.131;6.085;2.18;5.36;5.972;5.917;3.201;5.904;3.869;5.299;4.445;5.285;5.784;5.258;5.046;6.101;5.748;5.816;3.9;3.785;5.724;3.38…
Proteins with Q-rich Primary LCDs Excluded	Eukaryota	HQ	GO:0031326	BP	regulation of cellular biosynthetic process	178	1838	9.684439608269859	4.86e-14;2.59e-12;6.73e-12;1.58e-11;4.92e-11;1.28e-10;1.35e-10;1.72e-10;3e-10;3.26e-10;4.01e-10;8.45e-10;9.15e-10;6.89e-09;8.2e-09;1.1e-08;1.13e-08;1.22e-08;1.86e-08;1.88e-08;2.05e-08;4.47e-08;4.57e-08;5.11e-08;6.43e-08;7.36e-08;1.43e-07;1.87e-07;3.55e-07;1.13e-06;1.37e-06;1.86e-06;2.84e-06;4.02e-06;6.43e-06;7.03e-06;7.28e-06;8.28e-06;8.37e-06;9.22e-06;1.03e-05;1.09e-05;1.19e-05;1.19e-05;1.21e-05…	UP000583929_3483;UP000323597_34275;UP000478052_307492;UP000015104_32264;UP000000305_6669;UP000076858_35525;UP000189702_3635;UP000504622_441921;UP000694557_8019;UP000237000_63057;UP000663828_249248;UP000325440_506608;UP000030645_981085;UP000008854_6183;UP000515146_6956;UP000257200_80966;UP000639338_684658;UP000271974_188477;UP000198287_158441;UP000314294_230148;UP000323386_84751;UP000265120_244447…	4.943;6.305;1.834;3.11;4.32;1.986;8.72;4.167;5.874;3.43;2.35;3.303;4.563;3.583;4.007;5.916;4.259;2.219;1.764;1.686;3.373;6.23;2.687;4.358;4.967;9.016;6.973;4.448;5.285;2.301;5.341;5.163;6.133;5.592;3.741;6.651;6.265;3.955;2.652;5.738;5.707;6.304;2.001;5.722;5.085;8.249;5.863;4.131;6.089;2.18;5.364;5.982;5.924;3.204;5.917;3.869;5.303;4.451;5.293;5.792;5.272;5.046;6.107;5.757;5.821;3.94;5.726;3.386…
Proteins with Q-rich Primary LCDs Excluded	Eukaryota	HQ	GO:0009889	BP	regulation of biosynthetic process	178	1838	9.684439608269859	4.86e-14;2.59e-12;6.73e-12;1.58e-11;5.13e-11;1.28e-10;1.4e-10;1.77e-10;3.05e-10;3.26e-10;4.24e-10;8.45e-10;9.15e-10;6.89e-09;9.02e-09;1.17e-08;1.22e-08;1.26e-08;1.86e-08;1.88e-08;2.17e-08;4.8e-08;4.9e-08;5.11e-08;6.54e-08;8.19e-08;1.45e-07;1.87e-07;3.64e-07;1.17e-06;1.39e-06;1.89e-06;2.87e-06;4.06e-06;6.69e-06;7.08e-06;7.35e-06;8.66e-06;8.84e-06;9.86e-06;1.04e-05;1.09e-05;1.2e-05;1.21e-05;1.23e-0…	UP000583929_3483;UP000323597_34275;UP000478052_307492;UP000015104_32264;UP000000305_6669;UP000076858_35525;UP000189702_3635;UP000504622_441921;UP000694557_8019;UP000237000_63057;UP000663828_249248;UP000325440_506608;UP000030645_981085;UP000008854_6183;UP000515146_6956;UP000257200_80966;UP000639338_684658;UP000271974_188477;UP000198287_158441;UP000314294_230148;UP000323386_84751;UP000215902_282301…	4.943;6.305;1.834;3.11;4.333;1.986;8.737;4.176;5.878;3.43;2.359;3.303;4.563;3.583;4.025;5.942;4.277;2.224;1.764;1.686;3.386;2.694;6.263;4.358;4.972;9.047;6.979;4.448;5.293;2.306;5.345;5.167;6.139;5.596;3.755;6.656;6.27;2.662;3.977;5.768;5.711;6.304;5.728;2.009;5.09;8.256;5.868;4.139;6.089;2.193;5.368;5.988;5.931;3.204;5.947;3.882;5.307;4.456;5.296;5.801;5.276;5.046;6.107;5.762;5.826;3.94;5.729;3.…
Proteins with Q-rich Primary LCDs Excluded	Eukaryota	HQ	GO:0060255	BP	regulation of macromolecule metabolic process	166	1838	9.031556039173013	8.42e-14;4.52e-12;4.69e-11;8.53e-11;3.19e-10;5.25e-10;6.28e-10;7.42e-10;1.06e-09;1.12e-09;1.42e-09;1.54e-09;6.26e-09;1.4e-08;1.96e-08;2.91e-08;2.93e-08;3.34e-08;7.54e-08;8.08e-08;9.42e-08;1.26e-07;1.29e-07;1.58e-07;3.46e-07;3.52e-07;5.26e-07;5.82e-07;6.32e-07;1.21e-06;1.27e-06;2.35e-06;4.82e-06;7.69e-06;9.81e-06;1.09e-05;1.17e-05;1.39e-05;1.48e-05;1.48e-05;1.55e-05;1.62e-05;1.68e-05;1.68e-05;1.68…	UP000583929_3483;UP000323597_34275;UP000478052_307492;UP000015104_32264;UP000189702_3635;UP000237000_63057;UP000694557_8019;UP000663828_249248;UP000076858_35525;UP000000305_6669;UP000030645_981085;UP000504622_441921;UP000325440_506608;UP000008854_6183;UP000257200_80966;UP000314294_230148;UP000271974_188477;UP000323386_84751;UP000198287_158441;UP000515146_6956;UP000265120_244447;UP000502089_861768…	5.086;6.476;2.066;3.446;9.124;3.562;6.085;2.453;2.321;5.422;4.723;4.841;3.74;3.763;6.145;1.75;2.345;3.489;2.034;4.463;6.502;5.164;4.897;2.867;9.914;7.364;5.356;5.803;5.476;4.472;5.002;5.551;6.35;2.595;6.904;6.508;2.756;4.387;4.158;2.09;5.903;5.992;5.246;6.532;5.928;8.632;6.104;6.251;4.658;5.569;6.204;3.314;4.706;6.146;6.169;4.593;5.514;5.491;5.468;5.196;6.275;6.006;5.949;4.055;6.055;5.817;3.58;4.…
Proteins with Q-rich Primary LCDs Excluded	Eukaryota	HQ	GO:0031323	BP	regulation of cellular metabolic process	171	1838	9.303590859630033	8.11e-14;4.29e-12;1.14e-11;2.54e-11;1.34e-10;2.07e-10;2.69e-10;3.03e-10;5e-10;6.33e-10;7.35e-10;1.35e-09;1.37e-09;1.24e-08;1.66e-08;2.07e-08;2.32e-08;2.53e-08;2.77e-08;3.01e-08;3.34e-08;7.49e-08;1.08e-07;1.21e-07;1.25e-07;2.52e-07;2.82e-07;4.74e-07;6.47e-07;1.92e-06;2.26e-06;2.58e-06;3.46e-06;5.01e-06;6.84e-06;8.94e-06;9.68e-06;1.06e-05;1.14e-05;1.3e-05;1.45e-05;1.51e-05;1.69e-05;1.73e-05;1.77e-0…	UP000583929_3483;UP000323597_34275;UP000478052_307492;UP000015104_32264;UP000000305_6669;UP000076858_35525;UP000189702_3635;UP000504622_441921;UP000237000_63057;UP000694557_8019;UP000663828_249248;UP000030645_981085;UP000325440_506608;UP000008854_6183;UP000515146_6956;UP000639338_684658;UP000257200_80966;UP000198287_158441;UP000314294_230148;UP000271974_188477;UP000323386_84751;UP000594261_97700;…	5.076;6.46;1.895;3.201;4.645;2.058;9.044;4.331;3.548;6.087;2.451;4.705;3.404;3.733;4.141;4.408;6.213;1.82;1.743;2.349;3.489;4.485;6.554;5.152;2.832;7.215;4.56;9.573;5.484;2.378;5.535;6.095;5.343;6.365;5.812;3.86;6.894;6.492;2.745;4.113;2.082;5.89;5.933;6.549;6.034;5.305;8.659;6.239;2.276;4.267;5.548;3.308;6.219;6.135;6.229;3.995;5.497;4.609;5.175;6.257;5.506;5.486;6.021;5.943;6.022;3.526;4.041;4.…
Proteins with Q-rich Primary LCDs Excluded	Eukaryota	HQ	GO:0031415	CC	NatA complex	2	1838	0.1088139281828074	0.00268;0.0136	UP000000226_3885;UP000215914_4232	0.007;0.014
Proteins with Q-rich Primary LCDs Excluded	Eukaryota	HQ	GO:0031414	CC	N-terminal protein acetyltransferase complex	1	1838	0.0544069640914037	0.0161	UP000000226_3885	0.014
Proteins with Q-rich Primary LCDs Excluded	Eukaryota	HQ	GO:0004596	MF	peptide alpha-N-acetyltransferase activity	2	1838	0.1088139281828074	0.0136;0.0161	UP000215914_4232;UP000000226_3885	0.014;0.014
Proteins with Q-rich Primary LCDs Excluded	Eukaryota	HQ	GO:0046530	BP	photoreceptor cell differentiation	3	1838	0.1632208922742111	9.31e-05;0.000234;0.0152	UP000000803_7227;UP000000304_7240;UP000001292_7238	0.42;0.287;0.254
Proteins with Q-rich Primary LCDs Excluded	Eukaryota	HQ	GO:0001751	BP	compound eye photoreceptor cell differentiation	2	1838	0.1088139281828074	0.000935;0.00279	UP000000803_7227;UP000000304_7240	0.347;0.227
Proteins with Q-rich Primary LCDs Excluded	Eukaryota	HQ	GO:0030182	BP	neuron differentiation	3	1838	0.1632208922742111	4.06e-05;0.00295;0.0111	UP000000803_7227;UP000000304_7240;UP000007798_7260	0.861;0.434;0.416
Proteins with Q-rich Primary LCDs Excluded	Eukaryota	HQ	GO:0001754	BP	eye photoreceptor cell differentiation	2	1838	0.1088139281828074	0.00136;0.00376	UP000000803_7227;UP000000304_7240	0.369;0.24
Proteins with Q-rich Primary LCDs Excluded	Eukaryota	HQ	GO:0007560	BP	imaginal disc morphogenesis	1	1838	0.0544069640914037	0.00938	UP000000304_7240	0.287
Proteins with Q-rich Primary LCDs Excluded	Eukaryota	HQ	GO:0000977	MF	RNA polymerase II transcription regulatory region sequence-specific DNA binding	3	1838	0.1632208922742111	3.1e-15;9.92e-10;0.000371	UP000000305_6669;UP000007062_7165;UP000000803_7227	1.053;3.447;3.496
Proteins with Q-rich Primary LCDs Excluded	Eukaryota	HQ	GO:0043565	MF	sequence-specific DNA binding	30	1838	1.632208922742111	3.62e-15;1.03e-08;2.1e-07;3.87e-07;5.73e-06;5.76e-06;6.53e-06;7.6e-06;2.12e-05;2.8e-05;4.86e-05;7.71e-05;0.000161;0.00125;0.00136;0.0017;0.00177;0.0023;0.00446;0.00511;0.00718;0.0081;0.0115;0.0142;0.0171;0.0186;0.0188;0.0222;0.0288;0.032	UP000000305_6669;UP000007062_7165;UP000663828_249248;UP000019116_4565;UP000504606_133901;UP000478052_307492;UP000189702_3635;UP000639338_684658;UP000504622_441921;UP000000803_7227;UP000008827_3847;UP000008854_6183;UP000076858_35525;UP000290809_6184;UP000030748_4155;UP000237000_63057;UP000289340_3848;UP000002051_3880;UP000030765_74873;UP000076408_30069;UP000289738_3818;UP000311919_6182;UP000663870…	1.554;4.113;0.729;2.35;0.396;0.507;3.05;0.855;0.916;4.568;3.026;0.798;0.463;0.943;2.827;0.662;1.269;2.048;0.445;0.867;0.713;0.807;0.764;4.444;0.895;2.729;0.908;0.439;2.975;0.865
Proteins with Q-rich Primary LCDs Excluded	Eukaryota	HQ	GO:0001067	MF	transcription regulatory region nucleic acid binding	7	1838	0.38084874863982593	1.4e-14;4.05e-09;0.00159;0.00359;0.00774;0.00824;0.0296	UP000000305_6669;UP000007062_7165;UP000000803_7227;UP000002051_3880;UP000289340_3848;UP000008827_3847;UP000091857_3983	1.192;3.656;3.931;1.125;0.368;1.662;1.596
Proteins with Q-rich Primary LCDs Excluded	Eukaryota	HQ	GO:0000976	MF	transcription cis-regulatory region binding	7	1838	0.38084874863982593	1.4e-14;4.05e-09;0.00155;0.00359;0.00774;0.00824;0.0296	UP000000305_6669;UP000007062_7165;UP000000803_7227;UP000002051_3880;UP000289340_3848;UP000008827_3847;UP000091857_3983	1.192;3.656;3.924;1.125;0.368;1.662;1.596
Proteins with Q-rich Primary LCDs Excluded	Eukaryota	HQ	GO:1990837	MF	sequence-specific double-stranded DNA binding	8	1838	0.4352557127312296	1.88e-14;7.72e-09;0.000346;0.00395;0.00718;0.00869;0.00915;0.0326	UP000000305_6669;UP000007062_7165;UP000000803_7227;UP000002051_3880;UP000001646_28377;UP000289340_3848;UP000008827_3847;UP000091857_3983	1.222;3.756;4.083;1.147;4.016;0.379;1.692;1.636
Proteins with Q-rich Primary LCDs Excluded	Eukaryota	HQ	GO:0000978	MF	RNA polymerase II cis-regulatory region sequence-specific DNA binding	4	1838	0.2176278563656148	3.09e-14;3.21e-06;0.0362;0.0473	UP000000305_6669;UP000007062_7165;UP000606786_7213;UP000001646_28377	0.843;2.618;0.07;3.276
Proteins with Q-rich Primary LCDs Excluded	Eukaryota	HQ	GO:0000987	MF	cis-regulatory region sequence-specific DNA binding	4	1838	0.2176278563656148	3.52e-14;4.37e-06;0.00217;0.0362	UP000000305_6669;UP000007062_7165;UP000030689_72664;UP000606786_7213	0.853;2.664;0.299;0.07
Proteins with Q-rich Primary LCDs Excluded	Eukaryota	HQ	GO:0003690	MF	double-stranded DNA binding	7	1838	0.38084874863982593	6.74e-14;3.61e-08;0.000685;0.0101;0.0108;0.0251;0.0418	UP000000305_6669;UP000007062_7165;UP000000803_7227;UP000001646_28377;UP000002051_3880;UP000008827_3847;UP000289340_3848	1.358;4.012;4.3;4.225;1.407;2.016;0.564
Proteins with Q-rich Primary LCDs Excluded	Eukaryota	HQ	GO:0006357	BP	regulation of transcription by RNA polymerase II	62	1838	3.373231773667029	7.36e-13;8.45e-13;3.78e-10;1.13e-09;2.37e-09;3.15e-09;3.86e-09;8.96e-08;9.76e-08;3.56e-07;1.59e-06;2.2e-06;3.07e-06;5.68e-06;1.7e-05;1.84e-05;2.1e-05;2.5e-05;2.76e-05;2.78e-05;3.6e-05;7.26e-05;7.65e-05;9.63e-05;0.000116;0.000147;0.000157;0.000202;0.000214;0.000284;0.000301;0.000331;0.000335;0.000436;0.000557;0.00137;0.00158;0.00185;0.00317;0.00334;0.00436;0.00528;0.00609;0.00636;0.00721;0.00811;0…	UP000504622_441921;UP000000305_6669;UP000015104_32264;UP000076858_35525;UP000694846_143950;UP000325440_506608;UP000515146_6956;UP000504618_300111;UP000639338_684658;UP000007062_7165;UP000669903_2715315;UP000694421_96440;UP000005205_12957;UP000323386_84751;UP000324022_86804;UP000515200_30033;UP000314294_230148;UP000000311_104421;UP000515158_161013;UP000668214_621737;UP000053664_1277687;UP000271974…	1.669;2.364;1.221;0.711;1.656;1.229;1.646;1.39;1.737;5.848;2.188;2.003;1.908;1.635;2.0;1.482;0.563;1.225;1.58;1.943;1.989;0.776;1.5;1.294;1.73;2.643;1.357;0.786;2.025;2.216;0.761;1.708;2.163;2.11;1.867;1.352;1.372;1.989;2.301;0.861;0.717;1.407;6.602;1.189;1.998;1.219;6.333;1.486;0.633;1.758;3.586;1.856;1.253;2.211;0.793;1.387;1.21;0.738;1.606;2.523;0.722;0.786
Proteins with Q-rich Primary LCDs Excluded	Eukaryota	HQ	GO:0003677	MF	DNA binding	128	1838	6.9640914036996735	9.48e-17;5.69e-12;6.54e-12;5.16e-11;5.33e-11;1.68e-10;1.61e-09;4.41e-09;1.37e-08;1.95e-08;5.32e-08;1.15e-07;1.57e-07;1.66e-07;2.37e-07;2.57e-07;2.86e-07;3.09e-07;5.02e-07;6.55e-07;3.11e-06;3.65e-06;6.86e-06;9.76e-06;1.18e-05;1.36e-05;2.43e-05;2.72e-05;4.62e-05;5.1e-05;5.14e-05;7.22e-05;7.46e-05;7.51e-05;7.93e-05;8.82e-05;9.05e-05;0.000112;0.000142;0.000159;0.000182;0.000308;0.000318;0.000347;0.00…	UP000015104_32264;UP000076858_35525;UP000000305_6669;UP000215902_282301;UP000019116_4565;UP000314294_230148;UP000478052_307492;UP000594261_97700;UP000663828_249248;UP000504622_441921;UP000189702_3635;UP000289886_7906;UP000583929_3483;UP000323386_84751;UP000257200_80966;UP000639338_684658;UP000008854_6183;UP000323597_34275;UP000265120_244447;UP000504611_8208;UP000504619_103695;UP000325440_506608;U…	3.258;3.066;3.732;2.887;6.94;1.936;4.005;4.522;2.448;4.651;7.571;6.104;4.986;3.219;6.01;4.46;3.833;5.851;6.244;5.259;5.782;4.834;4.867;6.684;3.592;6.421;6.336;5.922;4.678;7.329;5.759;6.34;5.569;4.967;5.733;1.618;2.357;2.593;5.7;2.354;4.732;4.421;5.63;5.444;5.742;4.268;3.658;2.56;5.833;3.755;2.685;5.781;3.729;5.844;6.792;4.458;7.155;3.784;2.487;5.056;4.511;5.161;4.79;4.753;4.713;5.833;4.957;7.335;…
Proteins with Q-rich Primary LCDs Excluded	Eukaryota	HQ	GO:0005634	CC	nucleus	56	1838	3.0467899891186074	3.75e-11;1.76e-09;2.17e-09;2.31e-09;2.59e-09;3.19e-08;4.55e-08;3.89e-07;2.47e-06;2.63e-06;7.21e-06;4.82e-05;6.24e-05;6.94e-05;0.000109;0.000143;0.000295;0.000516;0.00083;0.000855;0.00142;0.00144;0.00149;0.00257;0.00279;0.00381;0.00385;0.00421;0.00578;0.00585;0.00645;0.00986;0.00994;0.012;0.0121;0.0144;0.0159;0.0168;0.0184;0.0189;0.0221;0.0221;0.0225;0.0232;0.0253;0.0278;0.0326;0.0328;0.0339;0.033…	UP000019116_4565;UP000076858_35525;UP000015104_32264;UP000215902_282301;UP000314294_230148;UP000594261_97700;UP000198287_158441;UP000504622_441921;UP000663828_249248;UP000639338_684658;UP000289886_7906;UP000257200_80966;UP000237105_3476;UP000189702_3635;UP000326340_2078593;UP000325440_506608;UP000271974_188477;UP000289738_3818;UP000515210_326968;UP000316079_623744;UP000054681_181606;UP000479190_8…	11.263;4.36;6.63;5.713;2.942;6.291;3.676;10.141;4.367;9.846;10.113;10.372;4.912;13.772;7.826;7.168;4.862;7.784;7.483;9.572;5.523;4.048;8.713;10.345;10.017;9.019;8.101;4.578;5.26;10.697;8.905;10.501;7.442;5.018;7.196;10.682;11.081;9.996;9.052;9.896;8.517;6.322;7.591;8.445;4.138;7.426;7.215;6.652;5.22;3.306;8.146;5.281;11.252;8.94;9.857;3.054
Proteins with Q-rich Primary LCDs Excluded	Eukaryota	HQ	GO:0048523	BP	negative regulation of cellular process	1	1838	0.0544069640914037	0.00302	UP000000803_7227	9.606
Proteins with Q-rich Primary LCDs Excluded	Eukaryota	HQ	GO:0016896	MF	RNA exonuclease activity, producing 5'-phosphomonoesters	1	1838	0.0544069640914037	0.0216	UP000002058_336963	0.103
Proteins with Q-rich Primary LCDs Excluded	Eukaryota	HQ	GO:0004532	MF	RNA exonuclease activity	1	1838	0.0544069640914037	0.0216	UP000002058_336963	0.103
Proteins with Q-rich Primary LCDs Excluded	Eukaryota	HQ	GO:0016796	MF	exonuclease activity, active with either ribo- or deoxyribonucleic acids and producing 5'-phosphomonoesters	1	1838	0.0544069640914037	0.0423	UP000002058_336963	0.142
Proteins with Q-rich Primary LCDs Excluded	Eukaryota	HQ	GO:0019901	MF	protein kinase binding	1	1838	0.0544069640914037	0.0474	UP000002296_353153	0.052
Proteins with Q-rich Primary LCDs Excluded	Eukaryota	HQ	GO:0019900	MF	kinase binding	1	1838	0.0544069640914037	0.0474	UP000002296_353153	0.052
Proteins with Q-rich Primary LCDs Excluded	Eukaryota	HQ	GO:0051173	BP	positive regulation of nitrogen compound metabolic process	5	1838	0.2720348204570185	0.00248;0.0086;0.00931;0.0215;0.0487	UP000606786_7213;UP000186698_8355;UP000502089_861768;UP000002320_7176;UP000289738_3818	0.273;1.42;0.641;0.411;0.269
Proteins with Q-rich Primary LCDs Excluded	Eukaryota	HQ	GO:0010604	BP	positive regulation of macromolecule metabolic process	4	1838	0.2176278563656148	0.00302;0.0128;0.0141;0.0229	UP000606786_7213;UP000186698_8355;UP000502089_861768;UP000002320_7176	0.283;1.54;0.689;0.416
Proteins with Q-rich Primary LCDs Excluded	Eukaryota	HQ	GO:0009893	BP	positive regulation of metabolic process	4	1838	0.2176278563656148	0.00302;0.0152;0.0159;0.0229	UP000606786_7213;UP000186698_8355;UP000502089_861768;UP000002320_7176	0.283;1.595;0.704;0.416
Proteins with Q-rich Primary LCDs Excluded	Eukaryota	HQ	GO:0048522	BP	positive regulation of cellular process	2	1838	0.1088139281828074	0.00781;0.033	UP000606786_7213;UP000002320_7176	0.342;0.448
Proteins with Q-rich Primary LCDs Excluded	Eukaryota	HQ	GO:0009755	BP	hormone-mediated signaling pathway	1	1838	0.0544069640914037	2.52e-05	UP000006727_3218	0.552
Proteins with Q-rich Primary LCDs Excluded	Eukaryota	HQ	GO:0009736	BP	cytokinin-activated signaling pathway	3	1838	0.1632208922742111	0.00144;0.00366;0.00407	UP000006727_3218;UP000283530_337451;UP000515148_13443	0.102;0.174;0.128
Proteins with Q-rich Primary LCDs Excluded	Eukaryota	HQ	GO:0007165	BP	signal transduction	1	1838	0.0544069640914037	0.0196	UP000006727_3218	2.109
Proteins with Q-rich Primary LCDs Excluded	Eukaryota	HQ	GO:0035556	BP	intracellular signal transduction	1	1838	0.0544069640914037	0.0439	UP000006906_3055	1.879
Proteins with Q-rich Primary LCDs Excluded	Eukaryota	HQ	GO:0010857	MF	calcium-dependent protein kinase activity	1	1838	0.0544069640914037	0.0446	UP000006906_3055	0.301
Proteins with Q-rich Primary LCDs Excluded	Eukaryota	HQ	GO:0009931	MF	calcium-dependent protein serine/threonine kinase activity	1	1838	0.0544069640914037	0.0446	UP000006906_3055	0.301
Proteins with Q-rich Primary LCDs Excluded	Eukaryota	HQ	GO:0045314	BP	regulation of compound eye photoreceptor development	1	1838	0.0544069640914037	0.0473	UP000007801_7217	0.056
Proteins with Q-rich Primary LCDs Excluded	Eukaryota	HQ	GO:0042478	BP	regulation of eye photoreceptor cell development	1	1838	0.0544069640914037	0.0473	UP000007801_7217	0.056
Proteins with Q-rich Primary LCDs Excluded	Eukaryota	HQ	GO:0030867	CC	rough endoplasmic reticulum membrane	1	1838	0.0544069640914037	0.00528	UP000008068_135651	0.01
Proteins with Q-rich Primary LCDs Excluded	Eukaryota	HQ	GO:0023041	BP	neuronal signal transduction	1	1838	0.0544069640914037	0.00528	UP000008068_135651	0.01
Proteins with Q-rich Primary LCDs Excluded	Eukaryota	HQ	GO:0010608	BP	post-transcriptional regulation of gene expression	4	1838	0.2176278563656148	0.000342;0.0014;0.00407;0.0042	UP000694557_8019;UP000008524_185431;UP000314982_62062;UP000694402_74940	0.352;4.894;0.313;0.373
Proteins with Q-rich Primary LCDs Excluded	Eukaryota	HQ	GO:0006351	BP	DNA-templated transcription	5	1838	0.2720348204570185	0.00138;0.00168;0.00873;0.0146;0.038	UP000326340_2078593;UP000323386_84751;UP000298138_341454;UP000289340_3848;UP000008827_3847	1.589;1.107;1.009;0.432;0.541
Proteins with Q-rich Primary LCDs Excluded	Eukaryota	HQ	GO:0008270	MF	zinc ion binding	7	1838	0.38084874863982593	9.45e-07;0.000223;0.0017;0.004;0.0128;0.0192;0.0197	UP000326340_2078593;UP000323386_84751;UP000009058_242507;UP000663832_433720;UP000276215_1336337;UP000324022_86804;UP000663828_249248	3.609;3.077;2.997;2.07;1.467;3.392;2.075
Proteins with Q-rich Primary LCDs Excluded	Eukaryota	HQ	GO:0046914	MF	transition metal ion binding	3	1838	0.1632208922742111	5.75e-05;0.00247;0.0245	UP000326340_2078593;UP000323386_84751;UP000009058_242507	5.51;3.901;4.724
Proteins with Q-rich Primary LCDs Excluded	Eukaryota	HQ	GO:0010158	BP	abaxial cell fate specification	5	1838	0.2720348204570185	0.00202;0.00809;0.0112;0.025;0.0252	UP000295252_49390;UP000515148_13443;UP000316621_3469;UP000030711_71139;UP000012960_214687	0.014;0.014;0.01;0.025;0.063
Proteins with Q-rich Primary LCDs Excluded	Eukaryota	HQ	GO:0043231	CC	intracellular membrane-bounded organelle	17	1838	0.9249183895538629	4.38e-07;7.75e-07;1.98e-06;3.04e-06;7.37e-06;1.45e-05;0.000193;0.000239;0.000264;0.000819;0.0021;0.0061;0.00857;0.0235;0.0252;0.0312;0.0485	UP000019116_4565;UP000314294_230148;UP000076858_35525;UP000015104_32264;UP000198287_158441;UP000594261_97700;UP000289886_7906;UP000504622_441921;UP000215902_282301;UP000663828_249248;UP000237105_3476;UP000639338_684658;UP000326340_2078593;UP000257200_80966;UP000189702_3635;UP000325440_506608;UP000054681_181606	18.659;4.409;6.805;9.871;5.717;9.499;15.103;15.294;8.991;6.742;7.389;14.646;11.975;16.094;22.481;10.483;8.151
Proteins with Q-rich Primary LCDs Excluded	Eukaryota	HQ	GO:0009723	BP	response to ethylene	1	1838	0.0544069640914037	0.0015	UP000019116_4565	0.03
Proteins with Q-rich Primary LCDs Excluded	Eukaryota	HQ	GO:0003680	MF	minor groove of adenine-thymine-rich DNA binding	21	1838	1.1425462459194777	3.8e-12;5.1e-06;8.61e-06;1.27e-05;8.92e-05;0.000344;0.000899;0.00102;0.00103;0.00123;0.00162;0.00297;0.00392;0.00551;0.0083;0.0127;0.0151;0.0186;0.0255;0.033;0.0408	UP000323597_34275;UP000189702_3635;UP000593576_34291;UP000593574_34288;UP000032304_29730;UP000230069_218851;UP000593577_34290;UP000593572_34289;UP000593560_34285;UP000593579_34282;UP000325315_47621;UP000593575_34283;UP000593573_34286;UP000594261_97700;UP000515211_130453;UP000554482_46969;UP000436088_106335;UP000583929_3483;UP000019116_4565;UP000631114_261450;UP000289738_3818	0.133;0.14;0.149;0.151;0.126;0.081;0.142;0.132;0.148;0.144;0.09;0.154;0.142;0.067;0.096;0.045;0.183;0.089;0.077;0.043;0.079
Proteins with Q-rich Primary LCDs Excluded	Eukaryota	HQ	GO:0000217	MF	DNA secondary structure binding	21	1838	1.1425462459194777	3.8e-12;8.5e-06;8.61e-06;1.27e-05;8.92e-05;0.000344;0.000899;0.00102;0.00103;0.00123;0.00162;0.00297;0.00392;0.00551;0.0083;0.0127;0.0151;0.0186;0.033;0.0408;0.0466	UP000323597_34275;UP000189702_3635;UP000593576_34291;UP000593574_34288;UP000032304_29730;UP000230069_218851;UP000593577_34290;UP000593572_34289;UP000593560_34285;UP000593579_34282;UP000325315_47621;UP000593575_34283;UP000593573_34286;UP000594261_97700;UP000515211_130453;UP000554482_46969;UP000436088_106335;UP000583929_3483;UP000631114_261450;UP000289738_3818;UP000019116_4565	0.133;0.154;0.149;0.151;0.126;0.081;0.142;0.132;0.148;0.144;0.09;0.154;0.142;0.067;0.096;0.045;0.183;0.089;0.043;0.079;0.094
Proteins with Q-rich Primary LCDs Excluded	Eukaryota	HQ	GO:0004930	MF	G protein-coupled receptor activity	2	1838	0.1088139281828074	0.00332;0.0481	UP000277204_48269;UP000037069_7375	0.411;0.773
Proteins with Q-rich Primary LCDs Excluded	Eukaryota	HQ	GO:1904294	BP	positive regulation of ERAD pathway	1	1838	0.0544069640914037	0.00544	UP000186698_8355	0.01
Proteins with Q-rich Primary LCDs Excluded	Eukaryota	HQ	GO:1904292	BP	regulation of ERAD pathway	1	1838	0.0544069640914037	0.00544	UP000186698_8355	0.01
Proteins with Q-rich Primary LCDs Excluded	Eukaryota	HQ	GO:1905898	BP	positive regulation of response to endoplasmic reticulum stress	1	1838	0.0544069640914037	0.0109	UP000186698_8355	0.014
Proteins with Q-rich Primary LCDs Excluded	Eukaryota	HQ	GO:1905897	BP	regulation of response to endoplasmic reticulum stress	1	1838	0.0544069640914037	0.0181	UP000186698_8355	0.017
Proteins with Q-rich Primary LCDs Excluded	Eukaryota	HQ	GO:1902679	BP	negative regulation of RNA biosynthetic process	1	1838	0.0544069640914037	0.0154	UP000187283_133412	0.13
Proteins with Q-rich Primary LCDs Excluded	Eukaryota	HQ	GO:0045892	BP	negative regulation of DNA-templated transcription	1	1838	0.0544069640914037	0.0154	UP000187283_133412	0.13
Proteins with Q-rich Primary LCDs Excluded	Eukaryota	HQ	GO:0051253	BP	negative regulation of RNA metabolic process	1	1838	0.0544069640914037	0.0259	UP000187283_133412	0.167
Proteins with Q-rich Primary LCDs Excluded	Eukaryota	HQ	GO:0045934	BP	negative regulation of nucleobase-containing compound metabolic process	1	1838	0.0544069640914037	0.0289	UP000187283_133412	0.176
Proteins with Q-rich Primary LCDs Excluded	Eukaryota	HQ	GO:0051172	BP	negative regulation of nitrogen compound metabolic process	1	1838	0.0544069640914037	0.0427	UP000187283_133412	0.214
Proteins with Q-rich Primary LCDs Excluded	Eukaryota	HQ	GO:0061598	MF	molybdopterin adenylyltransferase activity	1	1838	0.0544069640914037	0.000126	UP000215902_282301	0.007
Proteins with Q-rich Primary LCDs Excluded	Eukaryota	HQ	GO:0008201	MF	heparin binding	1	1838	0.0544069640914037	0.000504	UP000215902_282301	0.009
Proteins with Q-rich Primary LCDs Excluded	Eukaryota	HQ	GO:0043545	BP	molybdopterin cofactor metabolic process	1	1838	0.0544069640914037	0.0448	UP000215902_282301	0.032
Proteins with Q-rich Primary LCDs Excluded	Eukaryota	HQ	GO:0032324	BP	molybdopterin cofactor biosynthetic process	1	1838	0.0544069640914037	0.0448	UP000215902_282301	0.032
Proteins with Q-rich Primary LCDs Excluded	Eukaryota	HQ	GO:0019720	BP	Mo-molybdopterin cofactor metabolic process	1	1838	0.0544069640914037	0.0448	UP000215902_282301	0.032
Proteins with Q-rich Primary LCDs Excluded	Eukaryota	HQ	GO:0006777	BP	Mo-molybdopterin cofactor biosynthetic process	1	1838	0.0544069640914037	0.0448	UP000215902_282301	0.032
Proteins with Q-rich Primary LCDs Excluded	Eukaryota	HQ	GO:1990190	MF	peptide-glutamate-alpha-N-acetyltransferase activity	1	1838	0.0544069640914037	0.000646	UP000215914_4232	0.004
Proteins with Q-rich Primary LCDs Excluded	Eukaryota	HQ	GO:1990189	MF	peptide-serine-alpha-N-acetyltransferase activity	1	1838	0.0544069640914037	0.00194	UP000215914_4232	0.006
Proteins with Q-rich Primary LCDs Excluded	Eukaryota	HQ	GO:0031087	BP	deadenylation-independent decapping of nuclear-transcribed mRNA	1	1838	0.0544069640914037	0.00169	UP000233524_41688	0.023
Proteins with Q-rich Primary LCDs Excluded	Eukaryota	HQ	GO:0110156	BP	methylguanosine-cap decapping	1	1838	0.0544069640914037	0.0253	UP000233524_41688	0.07
Proteins with Q-rich Primary LCDs Excluded	Eukaryota	HQ	GO:0110154	BP	RNA decapping	1	1838	0.0544069640914037	0.0253	UP000233524_41688	0.07
Proteins with Q-rich Primary LCDs Excluded	Eukaryota	HQ	GO:0003723	MF	RNA binding	3	1838	0.1632208922742111	0.000237;0.00161;0.0307	UP000645828_34880;UP000694391_286419;UP000235388_200324	3.678;3.407;2.413
Proteins with Q-rich Primary LCDs Excluded	Eukaryota	HQ	GO:0006882	BP	intracellular zinc ion homeostasis	1	1838	0.0544069640914037	0.000693	UP000250321_2094558	0.01
Proteins with Q-rich Primary LCDs Excluded	Eukaryota	HQ	GO:0071577	BP	zinc ion transmembrane transport	1	1838	0.0544069640914037	0.0121	UP000250321_2094558	0.037
Proteins with Q-rich Primary LCDs Excluded	Eukaryota	HQ	GO:0005385	MF	zinc ion transmembrane transporter activity	1	1838	0.0544069640914037	0.0121	UP000250321_2094558	0.037
Proteins with Q-rich Primary LCDs Excluded	Eukaryota	HQ	GO:0006829	BP	zinc ion transport	1	1838	0.0544069640914037	0.0157	UP000250321_2094558	0.042
Proteins with Q-rich Primary LCDs Excluded	Eukaryota	HQ	GO:0030003	BP	intracellular monoatomic cation homeostasis	1	1838	0.0544069640914037	0.0335	UP000252139_86630	0.171
Proteins with Q-rich Primary LCDs Excluded	Eukaryota	HQ	GO:0006873	BP	intracellular monoatomic ion homeostasis	1	1838	0.0544069640914037	0.0335	UP000252139_86630	0.171
Proteins with Q-rich Primary LCDs Excluded	Eukaryota	HQ	GO:0007186	BP	G protein-coupled receptor signaling pathway	1	1838	0.0544069640914037	0.00787	UP000277204_48269	0.49
Proteins with Q-rich Primary LCDs Excluded	Eukaryota	HQ	GO:0007420	BP	brain development	11	1838	0.5984766050054406	1.07e-11;5.12e-11;1.31e-08;0.000146;0.000378;0.000604;0.00702;0.0131;0.0261;0.029;0.032	UP000472260_1608454;UP000515129_7957;UP000472262_75366;UP000281406_495550;UP000289886_7906;UP000472270_307959;UP000694402_74940;UP000694557_8019;UP000314982_62062;UP000694548_105023;UP000290572_84645	0.05;0.047;0.05;0.046;0.036;0.045;0.047;0.045;0.059;0.169;0.031
Proteins with Q-rich Primary LCDs Excluded	Eukaryota	HQ	GO:0048507	BP	meristem development	1	1838	0.0544069640914037	0.00389	UP000289738_3818	1.519
Proteins with Q-rich Primary LCDs Excluded	Eukaryota	HQ	GO:0051254	BP	positive regulation of RNA metabolic process	4	1838	0.2176278563656148	0.000919;0.00478;0.0324;0.0353	UP000606786_7213;UP000502089_861768;UP000504622_441921;UP000289738_3818	0.225;0.572;0.45;0.247
Proteins with Q-rich Primary LCDs Excluded	Eukaryota	HQ	GO:0045935	BP	positive regulation of nucleobase-containing compound metabolic process	4	1838	0.2176278563656148	0.000919;0.00593;0.0369;0.0378	UP000606786_7213;UP000502089_861768;UP000289738_3818;UP000504622_441921	0.225;0.593;0.25;0.467
Proteins with Q-rich Primary LCDs Excluded	Eukaryota	HQ	GO:0031325	BP	positive regulation of cellular metabolic process	3	1838	0.1632208922742111	0.00164;0.0133;0.0458	UP000606786_7213;UP000502089_861768;UP000289738_3818	0.251;0.682;0.264
Proteins with Q-rich Primary LCDs Excluded	Eukaryota	HQ	GO:0042773	BP	ATP synthesis coupled electron transport	1	1838	0.0544069640914037	0.00648	UP000289886_7906	0.009
Proteins with Q-rich Primary LCDs Excluded	Eukaryota	HQ	GO:0032774	BP	RNA biosynthetic process	3	1838	0.1632208922742111	0.00366;0.0152;0.046	UP000326340_2078593;UP000323386_84751;UP000298138_341454	1.876;1.532;1.414
Proteins with Q-rich Primary LCDs Excluded	Eukaryota	HQ	GO:0006013	BP	mannose metabolic process	1	1838	0.0544069640914037	0.0152	UP000299084_9838	0.028
Proteins with Q-rich Primary LCDs Excluded	Eukaryota	HQ	GO:0045131	MF	pre-mRNA branch point binding	1	1838	0.0544069640914037	0.0139	UP000324748_56615	0.006
Proteins with Q-rich Primary LCDs Excluded	Eukaryota	HQ	GO:0004712	MF	protein serine/threonine/tyrosine kinase activity	1	1838	0.0544069640914037	0.0139	UP000324748_56615	0.006
Proteins with Q-rich Primary LCDs Excluded	Eukaryota	HQ	GO:0046872	MF	metal ion binding	1	1838	0.0544069640914037	0.0165	UP000326340_2078593	10.065
Proteins with Q-rich Primary LCDs Excluded	Eukaryota	HQ	GO:0034654	BP	nucleobase-containing compound biosynthetic process	1	1838	0.0544069640914037	0.034	UP000326340_2078593	2.755
Proteins with Q-rich Primary LCDs Excluded	Eukaryota	HQ	GO:0045944	BP	positive regulation of transcription by RNA polymerase II	1	1838	0.0544069640914037	0.0144	UP000502089_861768	0.168
Proteins with Q-rich Primary LCDs Excluded	Eukaryota	HQ	GO:0004114	MF	3',5'-cyclic-nucleotide phosphodiesterase activity	1	1838	0.0544069640914037	0.00581	UP000504616_27457	0.048
Proteins with Q-rich Primary LCDs Excluded	Eukaryota	HQ	GO:0004112	MF	cyclic-nucleotide phosphodiesterase activity	1	1838	0.0544069640914037	0.00581	UP000504616_27457	0.048
Proteins with Q-rich Primary LCDs Excluded	Eukaryota	HQ	GO:1902680	BP	positive regulation of RNA biosynthetic process	2	1838	0.1088139281828074	0.000715;0.0235	UP000606786_7213;UP000504622_441921	0.214;0.415
Proteins with Q-rich Primary LCDs Excluded	Eukaryota	HQ	GO:0045893	BP	positive regulation of DNA-templated transcription	2	1838	0.1088139281828074	0.000715;0.0235	UP000606786_7213;UP000504622_441921	0.214;0.415
Proteins with Q-rich Primary LCDs Excluded	Eukaryota	HQ	GO:0031328	BP	positive regulation of cellular biosynthetic process	2	1838	0.1088139281828074	0.00117;0.035	UP000606786_7213;UP000504622_441921	0.235;0.458
Proteins with Q-rich Primary LCDs Excluded	Eukaryota	HQ	GO:0010557	BP	positive regulation of macromolecule biosynthetic process	2	1838	0.1088139281828074	0.00117;0.035	UP000606786_7213;UP000504622_441921	0.235;0.458
Proteins with Q-rich Primary LCDs Excluded	Eukaryota	HQ	GO:0009891	BP	positive regulation of biosynthetic process	2	1838	0.1088139281828074	0.00117;0.035	UP000606786_7213;UP000504622_441921	0.235;0.458
Proteins with Q-rich Primary LCDs Excluded	Eukaryota	HQ	GO:0005242	MF	inward rectifier potassium channel activity	1	1838	0.0544069640914037	0.000115	UP000580250_390850	0.004
Proteins with Q-rich Primary LCDs Excluded	Eukaryota	HQ	GO:0016071	BP	mRNA metabolic process	1	1838	0.0544069640914037	0.0309	UP000595140_132261	0.749
Proteins with Q-rich Primary LCDs Excluded	Eukaryota	HQ	GO:0030695	MF	GTPase regulator activity	1	1838	0.0544069640914037	0.0248	UP000651452_205686	0.431
Proteins with Q-rich Primary LCDs Excluded	Eukaryota	HQ	GO:0030522	BP	intracellular receptor signaling pathway	4	1838	0.2176278563656148	1.29e-07;0.000187;0.00527;0.0184	UP000663835_2762511;UP000663828_249248;UP000663884_2762512;UP000663870_392033	0.014;0.016;0.007;0.011
Proteins with Q-rich Primary LCDs Excluded	Eukaryota	HQ	GO:0004879	MF	nuclear receptor activity	4	1838	0.2176278563656148	1.29e-07;0.000187;0.00527;0.0184	UP000663835_2762511;UP000663828_249248;UP000663884_2762512;UP000663870_392033	0.014;0.016;0.007;0.011
Proteins with Q-rich Primary LCDs Excluded	Eukaryota	HQ	GO:0003785	MF	actin monomer binding	1	1838	0.0544069640914037	0.0137	UP000663828_249248	0.006
Proteins with Q-rich Primary LCDs Excluded	Eukaryota	HQ	GO:0001680	BP	tRNA 3'-terminal CCA addition	1	1838	0.0544069640914037	0.0135	UP000663835_2762511	0.006
Proteins with Q-rich Primary LCDs Excluded	Eukaryota	HQ	GO:0031123	BP	RNA 3'-end processing	1	1838	0.0544069640914037	0.0228	UP000663835_2762511	0.071
Proteins with Q-rich Primary LCDs Excluded	Eukaryota	HQ	GO:0042780	BP	tRNA 3'-end processing	1	1838	0.0544069640914037	0.0336	UP000663835_2762511	0.009
Proteins with Q-rich Primary LCDs Excluded	Eukaryota	HQ	GO:0045229	BP	external encapsulating structure organization	1	1838	0.0544069640914037	0.0383	UP000694402_74940	0.081
Proteins with Q-rich Primary LCDs Excluded	Eukaryota	HQ	GO:0030198	BP	extracellular matrix organization	1	1838	0.0544069640914037	0.0383	UP000694402_74940	0.081
Proteins with Q-rich Primary LCDs Excluded	Eukaryota	HQ	GO:0043062	BP	extracellular structure organization	1	1838	0.0544069640914037	0.0422	UP000694402_74940	0.083
Proteins with Q-rich Primary LCDs Excluded	Eukaryota	HQ	GO:0061013	BP	regulation of mRNA catabolic process	1	1838	0.0544069640914037	0.00329	UP000694557_8019	0.113
Proteins with Q-rich Primary LCDs Excluded	Eukaryota	HQ	GO:0043488	BP	regulation of mRNA stability	1	1838	0.0544069640914037	0.00329	UP000694557_8019	0.113
Proteins with Q-rich Primary LCDs Excluded	Eukaryota	HQ	GO:0043487	BP	regulation of RNA stability	1	1838	0.0544069640914037	0.00329	UP000694557_8019	0.113
Proteins with Q-rich Primary LCDs Excluded	Eukaryota	HQ	GO:1903311	BP	regulation of mRNA metabolic process	1	1838	0.0544069640914037	0.0127	UP000694557_8019	0.157
Proteins with Q-rich Primary LCDs Excluded	Eukaryota	HQ	GO:0031329	BP	regulation of cellular catabolic process	1	1838	0.0544069640914037	0.0222	UP000694557_8019	0.18
Proteins with Q-rich Primary LCDs Excluded	Eukaryota	HQ	GO:0009894	BP	regulation of catabolic process	1	1838	0.0544069640914037	0.0472	UP000694557_8019	0.218
Proteins with Q-rich Primary LCDs Excluded	Eukaryota	HQ	GO:1990247	MF	N6-methyladenosine-containing RNA reader activity	1	1838	0.0544069640914037	0.0427	UP000694568_283035	0.016
Proteins with H-rich Primary LCDs Excluded	Eukaryota	HQ	GO:2001141	BP	regulation of RNA biosynthetic process	205	1862	11.009667024704619	2.13e-28;2.28e-21;3.01e-19;3.89e-19;8.51e-18;9.26e-16;1.26e-15;5e-15;7.26e-15;7.47e-14;3.8e-13;1.71e-12;3.53e-12;4.46e-12;6.22e-12;7.42e-12;1.03e-11;2.17e-11;3.5e-11;3.78e-11;4.11e-11;5.48e-11;1.16e-10;2.96e-10;2.98e-10;7.08e-10;1.36e-09;1.77e-09;1.82e-09;2.52e-09;2.73e-09;6.44e-09;7.76e-09;8.18e-09;1.21e-08;1.28e-08;2.17e-08;3.64e-08;3.74e-08;6.63e-08;7.34e-08;8.74e-08;1.09e-07;1.79e-07;2.22e-07…	UP000215902_282301;UP000694846_143950;UP000325440_506608;UP000478052_307492;UP000076858_35525;UP000639338_684658;UP000583929_3483;UP000271974_188477;UP000007062_7165;UP000323386_84751;UP000001292_7238;UP000000305_6669;UP000323597_34275;UP000504622_441921;UP000000803_7227;UP000002358_7425;UP000314294_230148;UP000479190_86971;UP000008744_7234;UP000008854_6183;UP000001819_46245;UP000198287_158441;UP…	2.149;3.164;2.458;1.435;1.614;3.299;4.271;1.896;7.172;2.704;3.968;3.237;5.673;3.285;7.999;2.988;1.454;1.482;3.588;3.004;4.191;1.446;2.983;1.952;5.929;3.277;3.045;7.53;2.097;3.965;2.419;2.153;2.364;3.319;1.802;4.484;3.778;4.343;4.208;1.643;1.82;4.349;3.091;2.347;7.024;2.759;3.223;5.189;4.415;5.503;5.525;7.096;4.419;2.132;5.468;1.133;3.66;1.494;3.197;4.012;3.055;2.276;3.107;5.005;4.937;1.877;1.722;…
Proteins with H-rich Primary LCDs Excluded	Eukaryota	HQ	GO:0006355	BP	regulation of DNA-templated transcription	205	1862	11.009667024704619	2.13e-28;2.28e-21;3.01e-19;3.89e-19;8.51e-18;9.26e-16;1.26e-15;5e-15;7.26e-15;7.47e-14;3.8e-13;1.71e-12;3.53e-12;4.46e-12;6.22e-12;7.42e-12;1.03e-11;2.17e-11;3.5e-11;3.78e-11;4.11e-11;5.48e-11;1.16e-10;2.96e-10;2.98e-10;7.08e-10;1.36e-09;1.77e-09;1.82e-09;2.52e-09;2.73e-09;6.44e-09;7.76e-09;8.18e-09;1.21e-08;1.28e-08;2.17e-08;3.64e-08;3.74e-08;6.63e-08;7.34e-08;8.74e-08;1.09e-07;1.79e-07;2.22e-07…	UP000215902_282301;UP000694846_143950;UP000325440_506608;UP000478052_307492;UP000076858_35525;UP000639338_684658;UP000583929_3483;UP000271974_188477;UP000007062_7165;UP000323386_84751;UP000001292_7238;UP000000305_6669;UP000323597_34275;UP000504622_441921;UP000000803_7227;UP000002358_7425;UP000314294_230148;UP000479190_86971;UP000008744_7234;UP000008854_6183;UP000001819_46245;UP000198287_158441;UP…	2.149;3.164;2.458;1.435;1.614;3.299;4.271;1.896;7.172;2.704;3.968;3.237;5.673;3.285;7.999;2.988;1.454;1.482;3.588;3.004;4.191;1.446;2.983;1.952;5.929;3.277;3.045;7.53;2.097;3.965;2.419;2.153;2.364;3.319;1.802;4.484;3.778;4.343;4.208;1.643;1.82;4.349;3.091;2.347;7.024;2.759;3.223;5.189;4.415;5.503;5.525;7.096;4.419;2.132;5.468;1.133;3.66;1.494;3.197;4.012;3.055;2.276;3.107;5.005;4.937;1.877;1.722;…
Proteins with H-rich Primary LCDs Excluded	Eukaryota	HQ	GO:0051252	BP	regulation of RNA metabolic process	212	1862	11.385606874328678	1.45e-27;5.25e-21;6.07e-19;7.39e-19;1.56e-17;5.79e-17;1.76e-15;2.22e-15;1.15e-13;1.43e-13;1.48e-13;4.69e-13;4.5e-12;5.4e-12;7.89e-12;1.44e-11;1.65e-11;3.51e-11;4.73e-11;6e-11;8.18e-11;8.61e-11;1.47e-10;4.55e-10;4.92e-10;1.22e-09;1.45e-09;2.19e-09;2.47e-09;2.88e-09;2.91e-09;3.14e-09;4.51e-09;1.08e-08;1.11e-08;1.32e-08;1.64e-08;2.57e-08;2.74e-08;2.96e-08;3.99e-08;7.46e-08;1.04e-07;1.31e-07;2.47e-07…	UP000215902_282301;UP000694846_143950;UP000325440_506608;UP000478052_307492;UP000076858_35525;UP000271974_188477;UP000583929_3483;UP000639338_684658;UP000001292_7238;UP000323386_84751;UP000007062_7165;UP000000803_7227;UP000323597_34275;UP000000305_6669;UP000504622_441921;UP000002358_7425;UP000314294_230148;UP000479190_86971;UP000008744_7234;UP000008854_6183;UP000001819_46245;UP000198287_158441;UP…	2.236;3.255;2.529;1.476;1.666;1.963;4.344;3.413;4.42;2.794;7.66;9.128;5.74;3.5;3.406;3.086;1.505;1.524;3.923;3.094;4.593;1.502;3.039;2.011;6.078;3.39;2.455;3.145;4.934;7.737;2.163;4.04;2.505;2.224;3.38;2.836;1.859;4.683;3.845;3.178;4.607;3.32;1.714;1.882;4.417;7.104;5.234;2.425;4.638;4.835;3.21;4.488;2.859;5.087;5.443;5.594;5.661;7.305;5.209;5.539;2.194;1.168;4.754;1.56;3.303;5.298;3.832;4.105;3.…
Proteins with H-rich Primary LCDs Excluded	Eukaryota	HQ	GO:0019219	BP	regulation of nucleobase-containing compound metabolic process	210	1862	11.278195488721805	7.21e-27;7.66e-21;8.55e-19;1.14e-18;2.19e-17;1.46e-16;2.36e-15;4e-15;2.94e-13;3.99e-13;4.96e-13;2.19e-12;6.37e-12;9.59e-12;1.08e-11;2.09e-11;2.15e-11;4.6e-11;8.52e-11;1.1e-10;1.43e-10;1.97e-10;2.6e-10;6.82e-10;7.5e-10;2.27e-09;2.35e-09;3.72e-09;3.8e-09;3.9e-09;4.22e-09;5.85e-09;6.51e-09;1.46e-08;1.49e-08;1.73e-08;1.9e-08;3.52e-08;4.44e-08;5.48e-08;7.33e-08;9.52e-08;1.38e-07;1.73e-07;3.01e-07;3.22…	UP000215902_282301;UP000694846_143950;UP000325440_506608;UP000478052_307492;UP000076858_35525;UP000271974_188477;UP000583929_3483;UP000639338_684658;UP000323386_84751;UP000007062_7165;UP000001292_7238;UP000000803_7227;UP000323597_34275;UP000000305_6669;UP000504622_441921;UP000314294_230148;UP000002358_7425;UP000479190_86971;UP000008854_6183;UP000198287_158441;UP000008744_7234;UP000237000_63057;UP…	2.312;3.297;2.565;1.505;1.697;2.035;4.41;3.491;2.897;7.831;4.643;9.512;5.837;3.639;3.475;1.531;3.145;1.548;3.164;1.533;4.09;3.109;4.783;2.069;6.206;3.525;2.519;3.26;2.201;4.114;7.904;2.55;5.133;2.267;3.441;2.87;1.887;3.918;3.237;4.68;4.863;3.365;1.758;1.913;7.199;4.489;5.299;2.483;2.918;3.287;4.58;4.82;5.153;5.687;5.541;5.066;5.743;7.486;5.294;5.633;1.207;2.277;4.943;1.625;3.373;5.385;4.197;3.958…
Proteins with H-rich Primary LCDs Excluded	Eukaryota	HQ	GO:0051171	BP	regulation of nitrogen compound metabolic process	205	1862	11.009667024704619	1.28e-24;1.47e-19;5.41e-18;1.11e-17;1.13e-16;8.72e-16;7.07e-15;1.48e-14;4.35e-14;1.45e-12;2.58e-12;5.18e-12;1.2e-11;1.46e-11;4.16e-11;4.72e-11;5.62e-11;6.37e-11;1.14e-10;1.46e-10;2.36e-10;2.69e-10;3.49e-10;3.65e-10;1.14e-09;2.15e-09;2.21e-09;5.48e-09;7.29e-09;8.2e-09;8.77e-09;1.07e-08;1.09e-08;1.18e-08;1.57e-08;1.6e-08;2.93e-08;3.29e-08;4.54e-08;6.17e-08;1.04e-07;1.12e-07;1.7e-07;2.14e-07;2.74e-0…	UP000215902_282301;UP000694846_143950;UP000478052_307492;UP000325440_506608;UP000076858_35525;UP000271974_188477;UP000583929_3483;UP000007062_7165;UP000639338_684658;UP000323386_84751;UP000019116_4565;UP000000803_7227;UP000479190_86971;UP000323597_34275;UP000504622_441921;UP000314294_230148;UP000189702_3635;UP000001292_7238;UP000008744_7234;UP000002358_7425;UP000198287_158441;UP000000305_6669;UP0…	2.579;3.648;1.613;2.848;1.851;2.182;4.665;8.868;3.832;3.141;6.745;12.154;1.673;6.078;3.787;1.625;8.44;6.236;5.338;3.452;1.635;4.569;3.252;3.473;2.069;2.242;6.571;3.738;4.339;2.315;3.842;3.504;2.74;6.17;2.733;5.674;5.005;2.143;2.435;4.086;4.806;3.128;7.916;5.58;3.523;7.43;1.963;3.673;5.943;1.982;5.104;5.832;2.083;3.042;2.657;4.798;5.899;5.403;3.562;1.946;6.128;5.511;5.68;6.162;5.831;2.039;6.169;1.…
Proteins with H-rich Primary LCDs Excluded	Eukaryota	HQ	GO:0080090	BP	regulation of primary metabolic process	205	1862	11.009667024704619	1.18e-24;1.47e-19;5.41e-18;1.11e-17;1.13e-16;8.3e-16;8.11e-15;2e-14;4.35e-14;2e-12;2.95e-12;1.2e-11;1.53e-11;4.16e-11;4.89e-11;5.02e-11;6.4e-11;1.46e-10;2.3e-10;3.05e-10;3.65e-10;3.76e-10;6.13e-10;9.34e-10;1.14e-09;2.03e-09;3.28e-09;3.53e-09;6.63e-09;7.66e-09;8.2e-09;1.05e-08;1.09e-08;1.35e-08;1.5e-08;1.57e-08;1.77e-08;3.21e-08;3.29e-08;4.54e-08;1.1e-07;1.12e-07;1.96e-07;2.2e-07;2.74e-07;4.48e-07…	UP000215902_282301;UP000694846_143950;UP000478052_307492;UP000325440_506608;UP000076858_35525;UP000271974_188477;UP000583929_3483;UP000007062_7165;UP000639338_684658;UP000323386_84751;UP000019116_4565;UP000479190_86971;UP000323597_34275;UP000504622_441921;UP000314294_230148;UP000000803_7227;UP000189702_3635;UP000002358_7425;UP000198287_158441;UP000000305_6669;UP000008854_6183;UP000237000_63057;UP…	2.574;3.648;1.613;2.848;1.851;2.177;4.698;8.923;3.832;3.193;6.784;1.673;6.092;3.787;1.63;12.343;8.495;3.452;1.631;4.609;3.473;3.271;6.329;5.391;2.069;2.233;6.667;4.107;3.778;4.357;2.315;3.887;2.74;3.562;6.221;2.733;5.703;5.026;2.143;2.435;4.821;3.128;8.002;5.589;3.523;1.963;3.673;7.445;1.982;5.959;5.845;5.125;2.083;3.061;2.657;4.831;5.915;5.426;1.946;5.528;3.63;5.767;5.86;2.039;6.187;1.294;6.246;…
Proteins with H-rich Primary LCDs Excluded	Eukaryota	HQ	GO:0010468	BP	regulation of gene expression	207	1862	11.117078410311493	7.18e-24;1.21e-18;4.71e-18;5.68e-18;4.42e-17;3.94e-16;1.23e-15;2.1e-14;6.34e-13;1.12e-12;2.47e-12;2.71e-12;4.32e-12;5.1e-12;1.52e-11;2.55e-11;2.9e-11;8.7e-11;9.88e-11;1.06e-10;1.85e-10;5.09e-10;5.67e-10;6.67e-10;1.07e-09;1.64e-09;3.56e-09;3.82e-09;8.75e-09;1.15e-08;1.16e-08;1.24e-08;1.28e-08;1.51e-08;1.87e-08;2.29e-08;2.69e-08;2.85e-08;4.85e-08;6.41e-08;7.42e-08;9.84e-08;1.26e-07;1.38e-07;1.62e-0…	UP000215902_282301;UP000325440_506608;UP000478052_307492;UP000007062_7165;UP000694846_143950;UP000076858_35525;UP000271974_188477;UP000583929_3483;UP000639338_684658;UP000000803_7227;UP000314294_230148;UP000001292_7238;UP000323386_84751;UP000019116_4565;UP000198287_158441;UP000008744_7234;UP000323597_34275;UP000002358_7425;UP000189702_3635;UP000000305_6669;UP000504622_441921;UP000008792_7244;UP00…	2.676;3.303;1.834;8.884;4.448;1.979;2.211;4.933;4.259;11.706;1.675;6.36;3.322;6.946;1.761;5.403;6.283;3.773;8.683;4.286;4.167;6.659;3.573;3.422;1.857;2.139;6.265;2.334;2.295;3.91;3.9;2.608;4.552;2.788;3.4;6.371;3.734;5.843;2.222;2.174;2.68;3.11;4.527;4.343;4.931;8.218;5.706;3.442;5.138;5.866;7.618;6.179;2.023;5.931;6.089;5.259;4.577;3.195;6.718;3.862;5.064;4.01;6.069;3.895;5.691;5.561;2.017;3.708…
Proteins with H-rich Primary LCDs Excluded	Eukaryota	HQ	GO:0010556	BP	regulation of macromolecule biosynthetic process	207	1862	11.117078410311493	8.1e-24;1.21e-18;4.71e-18;7.59e-18;4.42e-17;4.09e-16;1.29e-15;2.18e-14;6.34e-13;1.59e-12;2.63e-12;3.69e-12;4.32e-12;5.38e-12;1.52e-11;3e-11;3.32e-11;8.7e-11;1.03e-10;1.13e-10;1.85e-10;5.92e-10;6.15e-10;6.81e-10;1.07e-09;1.7e-09;3.97e-09;4.7e-09;9.15e-09;1.15e-08;1.16e-08;1.24e-08;1.31e-08;1.56e-08;1.97e-08;2.62e-08;2.69e-08;3.09e-08;5.04e-08;6.63e-08;7.42e-08;9.84e-08;1.34e-07;1.41e-07;1.79e-07;2…	UP000215902_282301;UP000325440_506608;UP000478052_307492;UP000007062_7165;UP000694846_143950;UP000076858_35525;UP000271974_188477;UP000583929_3483;UP000639338_684658;UP000000803_7227;UP000314294_230148;UP000001292_7238;UP000323386_84751;UP000019116_4565;UP000198287_158441;UP000323597_34275;UP000008744_7234;UP000002358_7425;UP000189702_3635;UP000000305_6669;UP000504622_441921;UP000008854_6183;UP00…	2.683;3.303;1.834;8.93;4.448;1.982;2.215;4.943;4.259;11.807;1.683;6.422;3.322;6.962;1.761;6.294;5.451;3.773;8.702;4.306;4.167;3.583;6.704;3.428;1.857;2.146;2.34;6.323;2.301;3.91;3.9;2.608;4.559;2.793;3.407;6.398;3.734;5.867;2.229;2.18;2.68;3.11;4.542;4.348;4.96;8.236;5.724;3.448;5.159;5.9;7.628;6.216;2.029;5.953;6.12;5.281;4.577;3.201;6.781;3.869;5.074;6.085;4.017;3.895;5.748;2.024;5.583;3.708;2.…
Proteins with H-rich Primary LCDs Excluded	Eukaryota	HQ	GO:0031326	BP	regulation of cellular biosynthetic process	208	1862	11.170784103114931	8.77e-24;1.21e-18;4.71e-18;1.28e-17;4.42e-17;4.23e-16;1.35e-15;2.18e-14;6.34e-13;2.7e-12;2.75e-12;5.03e-12;5.59e-12;5.84e-12;1.56e-11;3.11e-11;4.76e-11;8.7e-11;1.08e-10;1.19e-10;1.85e-10;5.92e-10;6.88e-10;8.37e-10;1.07e-09;1.7e-09;4.2e-09;6.83e-09;8.26e-09;9.15e-09;1.24e-08;1.32e-08;1.38e-08;1.38e-08;1.56e-08;1.97e-08;3.16e-08;3.35e-08;3.81e-08;5.04e-08;6.63e-08;7.42e-08;9.84e-08;1.61e-07;1.83e-0…	UP000215902_282301;UP000325440_506608;UP000478052_307492;UP000007062_7165;UP000694846_143950;UP000076858_35525;UP000271974_188477;UP000583929_3483;UP000639338_684658;UP000314294_230148;UP000000803_7227;UP000001292_7238;UP000019116_4565;UP000323386_84751;UP000198287_158441;UP000323597_34275;UP000008744_7234;UP000002358_7425;UP000189702_3635;UP000000305_6669;UP000504622_441921;UP000008854_6183;UP00…	2.687;3.303;1.834;9.016;4.448;1.986;2.219;4.943;4.259;1.686;11.966;6.484;6.973;3.373;1.764;6.305;5.517;3.773;8.72;4.32;4.167;3.583;3.43;6.777;1.857;2.146;2.35;6.404;4.358;2.301;2.608;4.563;3.955;3.94;2.793;3.407;5.874;3.791;6.475;2.229;2.18;2.68;3.11;4.589;4.967;8.249;5.726;3.448;5.163;5.916;7.645;6.23;2.029;5.957;6.133;5.285;3.204;4.624;3.869;4.017;6.089;5.085;6.837;3.895;2.024;5.592;5.782;2.863…
Proteins with H-rich Primary LCDs Excluded	Eukaryota	HQ	GO:0009889	BP	regulation of biosynthetic process	208	1862	11.170784103114931	9.89e-24;1.21e-18;4.71e-18;1.55e-17;4.42e-17;4.23e-16;1.42e-15;2.18e-14;7.02e-13;2.7e-12;3.6e-12;5.69e-12;6.03e-12;6.29e-12;1.56e-11;3.11e-11;5.42e-11;9.07e-11;1.12e-10;1.24e-10;1.91e-10;5.92e-10;6.88e-10;9.47e-10;1.19e-09;1.7e-09;4.44e-09;8.26e-09;8.35e-09;9.57e-09;1.29e-08;1.32e-08;1.38e-08;1.51e-08;1.62e-08;1.97e-08;3.21e-08;3.35e-08;4.36e-08;5.04e-08;7.1e-08;7.42e-08;9.84e-08;1.61e-07;1.86e-0…	UP000215902_282301;UP000325440_506608;UP000478052_307492;UP000007062_7165;UP000694846_143950;UP000076858_35525;UP000271974_188477;UP000583929_3483;UP000639338_684658;UP000314294_230148;UP000000803_7227;UP000019116_4565;UP000001292_7238;UP000323386_84751;UP000198287_158441;UP000323597_34275;UP000008744_7234;UP000002358_7425;UP000189702_3635;UP000000305_6669;UP000504622_441921;UP000008854_6183;UP00…	2.694;3.303;1.834;9.047;4.448;1.986;2.224;4.943;4.277;1.686;12.046;6.979;6.522;3.386;1.764;6.305;5.541;3.78;8.737;4.333;4.176;3.583;3.43;6.807;1.869;2.146;2.359;4.358;6.448;2.306;2.613;4.563;3.94;3.977;2.799;3.407;5.878;3.791;6.503;2.229;2.193;2.68;3.11;4.589;4.972;8.256;5.729;3.455;5.167;7.645;5.942;2.029;6.263;5.962;6.139;5.293;3.204;4.624;3.882;6.089;5.09;4.032;3.911;6.879;2.024;5.596;2.863;5.…
Proteins with H-rich Primary LCDs Excluded	Eukaryota	HQ	GO:0060255	BP	regulation of macromolecule metabolic process	204	1862	10.955961331901182	1.77e-22;2.14e-17;3.1e-17;7.44e-17;1.23e-15;5.51e-15;7.72e-15;3.79e-14;4.68e-12;1.12e-11;1.96e-11;2.03e-11;3.33e-11;3.97e-11;5.39e-11;9.64e-11;2.64e-10;1.11e-09;1.12e-09;1.22e-09;1.26e-09;1.89e-09;2.23e-09;3.18e-09;3.24e-09;7.72e-09;1.3e-08;1.31e-08;1.98e-08;2.29e-08;3.01e-08;4.92e-08;5.73e-08;6.3e-08;9.1e-08;1.21e-07;1.44e-07;2e-07;2.01e-07;2.03e-07;2.04e-07;3.56e-07;4.17e-07;4.43e-07;5.04e-07;5…	UP000215902_282301;UP000007062_7165;UP000325440_506608;UP000478052_307492;UP000694846_143950;UP000271974_188477;UP000076858_35525;UP000583929_3483;UP000314294_230148;UP000323386_84751;UP000019116_4565;UP000639338_684658;UP000000803_7227;UP000001292_7238;UP000323597_34275;UP000198287_158441;UP000189702_3635;UP000237000_63057;UP000479190_86971;UP000008744_7234;UP000008854_6183;UP000504622_441921;UP…	2.867;9.914;3.74;2.066;5.002;2.345;2.321;5.086;1.75;3.489;7.364;4.897;13.783;7.737;6.476;2.034;9.124;3.562;2.149;6.52;3.763;4.841;4.4;2.272;5.422;2.453;7.95;2.595;4.723;4.055;4.158;2.976;3.935;6.085;2.355;5.356;3.024;3.881;3.769;7.579;4.472;5.164;3.446;3.023;5.803;8.632;5.953;7.441;7.79;6.145;4.387;5.124;2.159;6.502;6.209;6.35;3.314;4.75;2.948;5.476;6.251;5.246;4.439;2.127;3.862;5.903;6.275;6.532…
Proteins with H-rich Primary LCDs Excluded	Eukaryota	HQ	GO:0031323	BP	regulation of cellular metabolic process	206	1862	11.063372717508056	1.01e-22;2.65e-18;9.99e-18;8.99e-17;3.44e-16;8.2e-16;5.76e-15;3.65e-14;1.5e-12;4.4e-12;1.12e-11;1.23e-11;2.01e-11;2.33e-11;5.11e-11;1.17e-10;2.07e-10;2.22e-10;3.38e-10;3.42e-10;1.06e-09;1.12e-09;1.73e-09;2.6e-09;2.77e-09;7.65e-09;1.24e-08;1.76e-08;1.89e-08;2.14e-08;2.16e-08;2.54e-08;3.14e-08;3.24e-08;3.54e-08;5.15e-08;6.35e-08;7.06e-08;1e-07;1.09e-07;1.48e-07;3.42e-07;3.52e-07;4.43e-07;5.42e-07;5…	UP000215902_282301;UP000325440_506608;UP000478052_307492;UP000694846_143950;UP000007062_7165;UP000076858_35525;UP000271974_188477;UP000583929_3483;UP000639338_684658;UP000314294_230148;UP000323386_84751;UP000019116_4565;UP000000803_7227;UP000198287_158441;UP000323597_34275;UP000001292_7238;UP000002358_7425;UP000189702_3635;UP000504622_441921;UP000000305_6669;UP000237000_63057;UP000008854_6183;UP0…	2.832;3.404;1.895;4.56;9.573;2.058;2.349;5.076;4.408;1.743;3.489;7.215;13.617;1.82;6.46;7.575;3.93;9.044;4.331;4.645;3.548;3.733;1.911;2.23;6.329;2.451;4.485;2.378;4.705;2.694;4.041;4.113;3.477;7.729;2.922;3.906;6.087;2.3;2.735;2.276;3.201;5.152;7.274;7.397;5.94;8.659;3.539;4.959;5.343;7.81;2.118;6.213;6.205;6.554;6.365;3.308;4.727;5.484;6.239;4.115;5.305;3.995;2.095;4.023;2.954;5.812;5.89;3.888;…
Proteins with H-rich Primary LCDs Excluded	Eukaryota	HQ	GO:0031415	CC	NatA complex	2	1862	0.10741138560687433	0.00268;0.0154	UP000000226_3885;UP000215914_4232	0.007;0.014
Proteins with H-rich Primary LCDs Excluded	Eukaryota	HQ	GO:0031414	CC	N-terminal protein acetyltransferase complex	1	1862	0.05370569280343716	0.0161	UP000000226_3885	0.014
Proteins with H-rich Primary LCDs Excluded	Eukaryota	HQ	GO:0004596	MF	peptide alpha-N-acetyltransferase activity	2	1862	0.10741138560687433	0.0154;0.0161	UP000215914_4232;UP000000226_3885	0.014;0.014
Proteins with H-rich Primary LCDs Excluded	Eukaryota	HQ	GO:0006357	BP	regulation of transcription by RNA polymerase II	92	1862	4.9409237379162185	5.43e-19;3.63e-17;2.25e-16;3.45e-15;5.78e-14;1.39e-13;8.52e-13;3.48e-11;3.07e-10;4.08e-10;9e-10;1.29e-09;2.63e-09;2.82e-09;4.18e-09;6.71e-08;8.36e-08;9.21e-08;9.61e-08;1.95e-07;1.99e-07;2.47e-07;3.55e-07;8.82e-07;1.53e-06;1.57e-06;2.09e-06;2.2e-06;4.08e-06;4.16e-06;4.76e-06;6.67e-06;9.26e-06;1.82e-05;3.48e-05;3.78e-05;7.96e-05;0.000106;0.00011;0.000121;0.000133;0.000143;0.000157;0.000284;0.000308…	UP000215902_282301;UP000325440_506608;UP000694846_143950;UP000007062_7165;UP000000803_7227;UP000076858_35525;UP000000305_6669;UP000639338_684658;UP000001292_7238;UP000504622_441921;UP000252748_2039875;UP000323386_84751;UP000008744_7234;UP000515200_30033;UP000001819_46245;UP000479190_86971;UP000271974_188477;UP000015104_32264;UP000053664_1277687;UP000002358_7425;UP000504634_7225;UP000478052_307492…	0.603;1.229;1.656;5.848;6.602;0.711;2.364;1.737;2.523;1.669;1.881;1.635;2.257;1.482;2.643;0.786;0.776;1.221;1.989;1.606;1.716;0.738;1.357;2.0;0.761;2.163;2.861;2.003;2.301;1.39;2.881;0.665;2.188;1.964;0.563;2.723;1.989;3.586;1.867;1.21;2.025;0.861;0.598;2.562;1.155;1.908;0.92;1.352;3.09;1.382;1.425;1.225;2.618;2.11;1.758;1.856;1.387;1.407;1.708;1.553;1.219;1.493;0.786;1.73;2.216;1.647;0.793;2.829…
Proteins with H-rich Primary LCDs Excluded	Eukaryota	HQ	GO:0030182	BP	neuron differentiation	4	1862	0.21482277121374865	2.46e-07;0.000934;0.00206;0.00413	UP000000803_7227;UP000007798_7260;UP000000304_7240;UP000001292_7238	0.861;0.416;0.434;0.391
Proteins with H-rich Primary LCDs Excluded	Eukaryota	HQ	GO:0046530	BP	photoreceptor cell differentiation	3	1862	0.1611170784103115	1.41e-05;0.00325;0.00537	UP000000803_7227;UP000000304_7240;UP000001292_7238	0.42;0.287;0.254
Proteins with H-rich Primary LCDs Excluded	Eukaryota	HQ	GO:0001751	BP	compound eye photoreceptor cell differentiation	2	1862	0.10741138560687433	0.00164;0.0248	UP000000803_7227;UP000000304_7240	0.347;0.227
Proteins with H-rich Primary LCDs Excluded	Eukaryota	HQ	GO:0045944	BP	positive regulation of transcription by RNA polymerase II	6	1862	0.322234156820623	4.86e-05;0.00832;0.0142;0.0177;0.0291;0.0427	UP000007801_7217;UP000000803_7227;UP000001292_7238;UP000502089_861768;UP000000304_7240;UP000002320_7176	1.237;2.751;1.165;0.168;1.214;0.176
Proteins with H-rich Primary LCDs Excluded	Eukaryota	HQ	GO:1902680	BP	positive regulation of RNA biosynthetic process	7	1862	0.37593984962406013	1.24e-05;0.000631;0.00216;0.0194;0.0205;0.025;0.03	UP000007801_7217;UP000002320_7176;UP000000803_7227;UP000001292_7238;UP000007798_7260;UP000215902_282301;UP000000304_7240	1.581;0.315;3.605;1.5;1.313;0.152;1.561
Proteins with H-rich Primary LCDs Excluded	Eukaryota	HQ	GO:0045893	BP	positive regulation of DNA-templated transcription	7	1862	0.37593984962406013	1.24e-05;0.000631;0.00216;0.0194;0.0205;0.025;0.03	UP000007801_7217;UP000002320_7176;UP000000803_7227;UP000001292_7238;UP000007798_7260;UP000215902_282301;UP000000304_7240	1.581;0.315;3.605;1.5;1.313;0.152;1.561
Proteins with H-rich Primary LCDs Excluded	Eukaryota	HQ	GO:0001754	BP	eye photoreceptor cell differentiation	2	1862	0.10741138560687433	0.00253;0.0332	UP000000803_7227;UP000000304_7240	0.369;0.24
Proteins with H-rich Primary LCDs Excluded	Eukaryota	HQ	GO:0003677	MF	DNA binding	150	1862	8.055853920515576	5.89e-26;4.25e-19;1.54e-15;6.4e-14;2.8e-13;3.84e-13;7.38e-13;3.25e-12;8.5e-12;7.32e-11;4.56e-10;1.02e-09;1.62e-09;1.91e-09;2.44e-09;2.45e-09;7.9e-09;1.31e-08;1.4e-08;2.81e-08;2.87e-08;9.4e-08;1.01e-07;1.17e-07;1.66e-07;2.26e-07;2.86e-07;7.7e-07;7.76e-07;1.06e-06;1.23e-06;1.24e-06;1.34e-06;1.59e-06;1.69e-06;2.4e-06;5.52e-06;7.23e-06;1.03e-05;1.39e-05;1.52e-05;1.74e-05;1.96e-05;3.08e-05;3.84e-05;7.…	UP000215902_282301;UP000694846_143950;UP000478052_307492;UP000076858_35525;UP000325440_506608;UP000019116_4565;UP000314294_230148;UP000015104_32264;UP000002358_7425;UP000271974_188477;UP000000305_6669;UP000504622_441921;UP000639338_684658;UP000007062_7165;UP000000803_7227;UP000479190_86971;UP000323386_84751;UP000008744_7234;UP000594261_97700;UP000008854_6183;UP000189702_3635;UP000583929_3483;UP00…	2.887;4.967;4.005;3.066;4.834;6.94;1.936;3.258;4.64;2.593;3.732;4.651;4.46;6.684;7.29;2.56;3.219;3.887;4.522;3.833;7.571;4.986;3.658;2.448;3.824;4.732;4.953;6.01;6.244;4.509;4.867;1.896;7.329;5.759;5.851;5.733;6.421;6.104;2.546;3.729;4.83;4.912;3.592;2.685;2.357;5.569;4.913;2.487;1.618;6.34;4.963;2.487;2.744;2.743;5.91;5.491;4.667;2.766;2.426;4.268;4.79;7.335;2.893;5.444;2.627;5.922;2.678;4.174;5…
Proteins with H-rich Primary LCDs Excluded	Eukaryota	HQ	GO:0000977	MF	RNA polymerase II transcription regulatory region sequence-specific DNA binding	6	1862	0.322234156820623	9.71e-14;3.52e-11;1.83e-10;0.000136;0.0194;0.0438	UP000000305_6669;UP000000803_7227;UP000007062_7165;UP000007110_7668;UP000008783_418459;UP000606786_7213	1.053;3.496;3.447;2.222;0.586;0.128
Proteins with H-rich Primary LCDs Excluded	Eukaryota	HQ	GO:0043565	MF	sequence-specific DNA binding	54	1862	2.9001074113856067	1.73e-13;6.42e-12;7.69e-12;4.97e-11;2.48e-10;1.23e-07;2.31e-07;4.24e-07;8.08e-07;2.81e-06;1.49e-05;1.94e-05;2.03e-05;2.95e-05;3.24e-05;5.23e-05;7.19e-05;0.000139;0.000193;0.000389;0.000657;0.00079;0.000821;0.00132;0.00146;0.00206;0.00214;0.00217;0.0022;0.0023;0.00248;0.00294;0.00314;0.00362;0.00387;0.00425;0.00441;0.00564;0.00667;0.00717;0.00718;0.00744;0.0101;0.0192;0.0212;0.0249;0.0272;0.031;0.…	UP000000305_6669;UP000007062_7165;UP000000803_7227;UP000215902_282301;UP000019116_4565;UP000478052_307492;UP000694846_143950;UP000076858_35525;UP000663828_249248;UP000008854_6183;UP000639338_684658;UP000475862_307491;UP000189702_3635;UP000008827_3847;UP000504606_133901;UP000001292_7238;UP000007110_7668;UP000002358_7425;UP000054776_6334;UP000001819_46245;UP000078561_4829;UP000663870_392033;UP00003…	1.554;4.113;4.568;0.752;2.35;0.507;0.842;0.463;0.729;0.798;0.855;0.577;3.05;3.026;0.396;1.55;2.729;0.852;0.442;1.533;0.945;0.764;2.827;1.269;1.488;2.975;0.662;0.943;0.916;2.048;0.558;1.373;2.464;0.625;1.113;0.284;0.675;0.676;0.41;1.588;0.713;0.53;0.261;0.438;0.62;2.766;0.908;0.454;0.587;0.865;2.35;0.439;2.473;0.363
Proteins with H-rich Primary LCDs Excluded	Eukaryota	HQ	GO:0001067	MF	transcription regulatory region nucleic acid binding	10	1862	0.5370569280343717	4.35e-13;3.01e-11;7.63e-11;0.000249;0.000342;0.00166;0.00359;0.00608;0.00641;0.00945	UP000000305_6669;UP000007062_7165;UP000000803_7227;UP000007110_7668;UP000215902_282301;UP000091857_3983;UP000002051_3880;UP000008827_3847;UP000289340_3848;UP000006906_3055	1.192;3.656;3.931;2.37;0.124;1.596;1.125;1.662;0.368;0.84
Proteins with H-rich Primary LCDs Excluded	Eukaryota	HQ	GO:0000976	MF	transcription cis-regulatory region binding	10	1862	0.5370569280343717	4.35e-13;3.01e-11;7.28e-11;0.000249;0.000342;0.00166;0.00359;0.00608;0.00641;0.00945	UP000000305_6669;UP000007062_7165;UP000000803_7227;UP000007110_7668;UP000215902_282301;UP000091857_3983;UP000002051_3880;UP000008827_3847;UP000289340_3848;UP000006906_3055	1.192;3.656;3.924;2.37;0.124;1.596;1.125;1.662;0.368;0.84
Proteins with H-rich Primary LCDs Excluded	Eukaryota	HQ	GO:1990837	MF	sequence-specific double-stranded DNA binding	10	1862	0.5370569280343717	5.86e-13;2.46e-11;6.98e-11;0.000334;0.000502;0.00188;0.00395;0.00675;0.0072;0.0169	UP000000305_6669;UP000000803_7227;UP000007062_7165;UP000007110_7668;UP000215902_282301;UP000091857_3983;UP000002051_3880;UP000008827_3847;UP000289340_3848;UP000006906_3055	1.222;4.083;3.756;2.445;0.131;1.636;1.147;1.692;0.379;0.891
Proteins with H-rich Primary LCDs Excluded	Eukaryota	HQ	GO:0000978	MF	RNA polymerase II cis-regulatory region sequence-specific DNA binding	5	1862	0.26852846401718583	6.52e-13;1e-07;2.34e-07;0.00309;0.00376	UP000000305_6669;UP000000803_7227;UP000007062_7165;UP000606786_7213;UP000007110_7668	0.843;2.787;2.618;0.07;1.738
Proteins with H-rich Primary LCDs Excluded	Eukaryota	HQ	GO:0000987	MF	cis-regulatory region sequence-specific DNA binding	6	1862	0.322234156820623	7.43e-13;5.91e-08;1.48e-07;0.0027;0.00309;0.00428	UP000000305_6669;UP000007062_7165;UP000000803_7227;UP000030689_72664;UP000606786_7213;UP000007110_7668	0.853;2.664;2.845;0.299;0.07;1.769
Proteins with H-rich Primary LCDs Excluded	Eukaryota	HQ	GO:0003690	MF	double-stranded DNA binding	9	1862	0.4833512352309345	2.08e-12;9.46e-11;9.47e-11;0.000697;0.00495;0.0068;0.0108;0.0186;0.0347	UP000000305_6669;UP000007062_7165;UP000000803_7227;UP000007110_7668;UP000091857_3983;UP000215902_282301;UP000002051_3880;UP000008827_3847;UP000289340_3848	1.358;4.012;4.3;2.645;1.991;0.191;1.407;2.016;0.564
Proteins with H-rich Primary LCDs Excluded	Eukaryota	HQ	GO:0005634	CC	nucleus	76	1862	4.081632653061225	5.44e-26;4.25e-13;3.48e-12;4.84e-12;5.77e-11;3.82e-10;4.67e-10;1.02e-09;1.52e-09;2.13e-08;2.98e-08;4.06e-08;6.7e-08;1.1e-07;1.1e-07;1.93e-07;2.89e-07;3.62e-07;5.72e-07;1.29e-06;3.19e-06;6.24e-05;6.38e-05;7.88e-05;8.26e-05;0.000108;0.00012;0.000163;0.000177;0.000272;0.000278;0.000285;0.000318;0.00033;0.000415;0.00042;0.000483;0.000489;0.000516;0.000533;0.000569;0.00059;0.000721;0.00073;0.000863;0.…	UP000215902_282301;UP000019116_4565;UP000076858_35525;UP000325440_506608;UP000639338_684658;UP000198287_158441;UP000314294_230148;UP000015104_32264;UP000694846_143950;UP000663828_249248;UP000478052_307492;UP000271974_188477;UP000054776_6334;UP000504622_441921;UP000594261_97700;UP000479190_86971;UP000054681_181606;UP000326340_2078593;UP000008792_7244;UP000002358_7425;UP000001070_7222;UP000237105_3…	5.713;11.263;4.36;7.168;9.846;3.676;2.942;6.63;9.014;4.367;4.578;4.862;5.281;10.141;6.291;4.048;5.523;7.826;11.829;9.092;10.963;4.912;5.22;15.622;7.866;10.594;4.961;10.372;11.121;9.642;19.48;9.572;8.713;10.113;12.456;4.83;7.426;13.772;7.784;5.139;6.411;5.205;5.26;6.384;11.581;9.83;8.748;5.64;7.483;5.867;10.697;13.023;10.017;7.215;10.681;8.905;7.196;10.877;9.481;11.081;6.652;7.556;9.847;6.322;8.84…
Proteins with H-rich Primary LCDs Excluded	Eukaryota	HQ	GO:0048523	BP	negative regulation of cellular process	2	1862	0.10741138560687433	3.15e-07;0.00378	UP000000803_7227;UP000001292_7238	9.606;5.35
Proteins with H-rich Primary LCDs Excluded	Eukaryota	HQ	GO:0000122	BP	negative regulation of transcription by RNA polymerase II	2	1862	0.10741138560687433	0.000115;0.000935	UP000000803_7227;UP000001292_7238	1.687;0.657
Proteins with H-rich Primary LCDs Excluded	Eukaryota	HQ	GO:0048522	BP	positive regulation of cellular process	6	1862	0.322234156820623	0.000123;0.000219;0.00114;0.0155;0.0313;0.038	UP000000803_7227;UP000002320_7176;UP000007801_7217;UP000007062_7165;UP000007798_7260;UP000001292_7238	11.315;0.448;6.514;3.385;5.236;6.15
Proteins with H-rich Primary LCDs Excluded	Eukaryota	HQ	GO:0010557	BP	positive regulation of macromolecule biosynthetic process	4	1862	0.21482277121374865	0.000254;0.000419;0.00103;0.028	UP000000803_7227;UP000007801_7217;UP000002320_7176;UP000001292_7238	4.705;2.361;0.341;2.226
Proteins with H-rich Primary LCDs Excluded	Eukaryota	HQ	GO:0031328	BP	positive regulation of cellular biosynthetic process	4	1862	0.21482277121374865	0.000402;0.000628;0.00103;0.0413	UP000000803_7227;UP000007801_7217;UP000002320_7176;UP000001292_7238	4.828;2.431;0.341;2.306
Proteins with H-rich Primary LCDs Excluded	Eukaryota	HQ	GO:0009891	BP	positive regulation of biosynthetic process	4	1862	0.21482277121374865	0.000424;0.000654;0.00103;0.0425	UP000000803_7227;UP000007801_7217;UP000002320_7176;UP000001292_7238	4.843;2.438;0.341;2.312
Proteins with H-rich Primary LCDs Excluded	Eukaryota	HQ	GO:0010604	BP	positive regulation of macromolecule metabolic process	5	1862	0.26852846401718583	0.00013;0.00116;0.019;0.0193;0.0305	UP000002320_7176;UP000000803_7227;UP000186698_8355;UP000502089_861768;UP000007801_7217	0.416;6.037;1.54;0.689;3.253
Proteins with H-rich Primary LCDs Excluded	Eukaryota	HQ	GO:1902679	BP	negative regulation of RNA biosynthetic process	3	1862	0.1611170784103115	0.00173;0.0154;0.0322	UP000000803_7227;UP000187283_133412;UP000001292_7238	2.432;0.13;0.998
Proteins with H-rich Primary LCDs Excluded	Eukaryota	HQ	GO:0045892	BP	negative regulation of DNA-templated transcription	3	1862	0.1611170784103115	0.00173;0.0154;0.0322	UP000000803_7227;UP000187283_133412;UP000001292_7238	2.432;0.13;0.998
Proteins with H-rich Primary LCDs Excluded	Eukaryota	HQ	GO:0031325	BP	positive regulation of cellular metabolic process	5	1862	0.26852846401718583	0.00149;0.00239;0.014;0.0181;0.0458	UP000002320_7176;UP000000803_7227;UP000007801_7217;UP000502089_861768;UP000289738_3818	0.363;5.806;3.064;0.682;0.264
Proteins with H-rich Primary LCDs Excluded	Eukaryota	HQ	GO:0051253	BP	negative regulation of RNA metabolic process	2	1862	0.10741138560687433	0.00377;0.0259	UP000000803_7227;UP000187283_133412	2.584;0.167
Proteins with H-rich Primary LCDs Excluded	Eukaryota	HQ	GO:0051173	BP	positive regulation of nitrogen compound metabolic process	6	1862	0.322234156820623	0.000119;0.00469;0.00567;0.0127;0.0127;0.0487	UP000002320_7176;UP000000803_7227;UP000007801_7217;UP000186698_8355;UP000502089_861768;UP000289738_3818	0.411;5.56;2.86;1.42;0.641;0.269
Proteins with H-rich Primary LCDs Excluded	Eukaryota	HQ	GO:0009893	BP	positive regulation of metabolic process	4	1862	0.21482277121374865	0.00013;0.00481;0.0217;0.0225	UP000002320_7176;UP000000803_7227;UP000502089_861768;UP000186698_8355	0.416;6.522;0.704;1.595
Proteins with H-rich Primary LCDs Excluded	Eukaryota	HQ	GO:0051254	BP	positive regulation of RNA metabolic process	8	1862	0.4296455424274973	3.38e-05;0.000853;0.00654;0.0073;0.0353;0.0403;0.0403;0.045	UP000007801_7217;UP000002320_7176;UP000502089_861768;UP000000803_7227;UP000289738_3818;UP000001292_7238;UP000007798_7260;UP000215902_282301	1.701;0.331;0.572;3.916;0.247;1.618;1.407;0.168
Proteins with H-rich Primary LCDs Excluded	Eukaryota	HQ	GO:0045934	BP	negative regulation of nucleobase-containing compound metabolic process	2	1862	0.10741138560687433	0.00753;0.0289	UP000000803_7227;UP000187283_133412	2.729;0.176
Proteins with H-rich Primary LCDs Excluded	Eukaryota	HQ	GO:0010558	BP	negative regulation of macromolecule biosynthetic process	1	1862	0.05370569280343716	0.00804	UP000000803_7227	4.372
Proteins with H-rich Primary LCDs Excluded	Eukaryota	HQ	GO:0031327	BP	negative regulation of cellular biosynthetic process	1	1862	0.05370569280343716	0.00981	UP000000803_7227	4.43
Proteins with H-rich Primary LCDs Excluded	Eukaryota	HQ	GO:0009890	BP	negative regulation of biosynthetic process	1	1862	0.05370569280343716	0.0111	UP000000803_7227	4.466
Proteins with H-rich Primary LCDs Excluded	Eukaryota	HQ	GO:0045935	BP	positive regulation of nucleobase-containing compound metabolic process	5	1862	0.26852846401718583	8.96e-05;0.000853;0.00811;0.0147;0.0369	UP000007801_7217;UP000002320_7176;UP000502089_861768;UP000000803_7227;UP000289738_3818	1.827;0.331;0.593;4.112;0.25
Proteins with H-rich Primary LCDs Excluded	Eukaryota	HQ	GO:0051172	BP	negative regulation of nitrogen compound metabolic process	2	1862	0.10741138560687433	0.0151;0.0427	UP000000803_7227;UP000187283_133412	3.692;0.214
Proteins with H-rich Primary LCDs Excluded	Eukaryota	HQ	GO:0031324	BP	negative regulation of cellular metabolic process	1	1862	0.05370569280343716	0.017	UP000000803_7227	5.053
Proteins with H-rich Primary LCDs Excluded	Eukaryota	HQ	GO:0009892	BP	negative regulation of metabolic process	1	1862	0.05370569280343716	0.039	UP000000803_7227	5.335
Proteins with H-rich Primary LCDs Excluded	Eukaryota	HQ	GO:0045595	BP	regulation of cell differentiation	3	1862	0.1611170784103115	0.0135;0.0251;0.0448	UP000001292_7238;UP000008744_7234;UP000000803_7227	1.159;0.878;2.005
Proteins with H-rich Primary LCDs Excluded	Eukaryota	HQ	GO:0010605	BP	negative regulation of macromolecule metabolic process	1	1862	0.05370569280343716	0.0495	UP000000803_7227	4.944
Proteins with H-rich Primary LCDs Excluded	Eukaryota	HQ	GO:0042127	BP	regulation of cell population proliferation	1	1862	0.05370569280343716	0.0299	UP000001292_7238	1.568
Proteins with H-rich Primary LCDs Excluded	Eukaryota	HQ	GO:0009755	BP	hormone-mediated signaling pathway	2	1862	0.10741138560687433	0.000193;0.00167	UP000006727_3218;UP000001514_88036	0.552;0.565
Proteins with H-rich Primary LCDs Excluded	Eukaryota	HQ	GO:0036086	BP	positive regulation of transcription from RNA polymerase II promoter in response to iron ion starvation	1	1862	0.05370569280343716	0.0496	UP000002037_294747	0.032
Proteins with H-rich Primary LCDs Excluded	Eukaryota	HQ	GO:0033217	BP	regulation of transcription from RNA polymerase II promoter in response to iron ion starvation	1	1862	0.05370569280343716	0.0496	UP000002037_294747	0.032
Proteins with H-rich Primary LCDs Excluded	Eukaryota	HQ	GO:0010106	BP	cellular response to iron ion starvation	1	1862	0.05370569280343716	0.0496	UP000002037_294747	0.032
Proteins with H-rich Primary LCDs Excluded	Eukaryota	HQ	GO:0016896	MF	RNA exonuclease activity, producing 5'-phosphomonoesters	1	1862	0.05370569280343716	0.0216	UP000002058_336963	0.103
Proteins with H-rich Primary LCDs Excluded	Eukaryota	HQ	GO:0004532	MF	RNA exonuclease activity	1	1862	0.05370569280343716	0.0216	UP000002058_336963	0.103
Proteins with H-rich Primary LCDs Excluded	Eukaryota	HQ	GO:0016796	MF	exonuclease activity, active with either ribo- or deoxyribonucleic acids and producing 5'-phosphomonoesters	1	1862	0.05370569280343716	0.0423	UP000002058_336963	0.142
Proteins with H-rich Primary LCDs Excluded	Eukaryota	HQ	GO:0016071	BP	mRNA metabolic process	2	1862	0.10741138560687433	0.00027;0.0309	UP000002195_44689;UP000595140_132261	1.784;0.749
Proteins with H-rich Primary LCDs Excluded	Eukaryota	HQ	GO:0003723	MF	RNA binding	5	1862	0.26852846401718583	0.00171;0.00574;0.0109;0.0223;0.033	UP000645828_34880;UP000002296_353153;UP000054564_1165861;UP000694391_286419;UP000230233_1611254	3.678;2.604;1.833;3.407;1.713
Proteins with H-rich Primary LCDs Excluded	Eukaryota	HQ	GO:0043231	CC	intracellular membrane-bounded organelle	32	1862	1.7185821697099892	4.33e-14;9.52e-09;2.05e-08;7.89e-08;2.04e-07;2.12e-07;3.52e-07;4.1e-06;7.23e-06;9.18e-06;1.58e-05;1.99e-05;2.36e-05;4.68e-05;9.75e-05;0.00013;0.000188;0.000324;0.000343;0.0021;0.00446;0.00588;0.00697;0.0127;0.0148;0.0149;0.0167;0.0241;0.0296;0.0305;0.0394;0.0442	UP000215902_282301;UP000019116_4565;UP000076858_35525;UP000325440_506608;UP000314294_230148;UP000198287_158441;UP000015104_32264;UP000054681_181606;UP000639338_684658;UP000054776_6334;UP000478052_307492;UP000694846_143950;UP000663828_249248;UP000594261_97700;UP000479190_86971;UP000504622_441921;UP000326340_2078593;UP000055048_144512;UP000271974_188477;UP000237105_3476;UP000054783_990121;UP0000023…	8.991;18.659;6.805;10.483;4.409;5.717;9.871;8.151;14.646;7.841;6.302;13.041;6.742;9.499;6.174;15.294;11.975;7.712;7.757;7.389;7.298;13.373;15.103;18.138;7.62;7.119;7.739;9.327;14.241;7.922;20.856;8.672
Proteins with H-rich Primary LCDs Excluded	Eukaryota	HQ	GO:0004672	MF	protein kinase activity	1	1862	0.05370569280343716	0.00451	UP000005240_630390	1.226
Proteins with H-rich Primary LCDs Excluded	Eukaryota	HQ	GO:0016773	MF	phosphotransferase activity, alcohol group as acceptor	1	1862	0.05370569280343716	0.0154	UP000005240_630390	1.513
Proteins with H-rich Primary LCDs Excluded	Eukaryota	HQ	GO:0016301	MF	kinase activity	2	1862	0.10741138560687433	0.00324;0.0455	UP000515146_6956;UP000005240_630390	5.608;1.827
Proteins with H-rich Primary LCDs Excluded	Eukaryota	HQ	GO:0009736	BP	cytokinin-activated signaling pathway	3	1862	0.1611170784103115	0.00366;0.00407;0.00442	UP000283530_337451;UP000515148_13443;UP000006727_3218	0.174;0.128;0.102
Proteins with H-rich Primary LCDs Excluded	Eukaryota	HQ	GO:0004879	MF	nuclear receptor activity	6	1862	0.322234156820623	1.29e-07;0.000288;0.000361;0.00249;0.00658;0.0239	UP000663835_2762511;UP000663828_249248;UP000440578_1232801;UP000006906_3055;UP000663884_2762512;UP000663870_392033	0.014;0.016;0.056;0.079;0.007;0.011
Proteins with H-rich Primary LCDs Excluded	Eukaryota	HQ	GO:0030522	BP	intracellular receptor signaling pathway	6	1862	0.322234156820623	1.29e-07;0.000288;0.000361;0.00658;0.00749;0.0239	UP000663835_2762511;UP000663828_249248;UP000440578_1232801;UP000663884_2762512;UP000006906_3055;UP000663870_392033	0.014;0.016;0.056;0.007;0.097;0.011
Proteins with H-rich Primary LCDs Excluded	Eukaryota	HQ	GO:0007165	BP	signal transduction	3	1862	0.1611170784103115	0.00439;0.00866;0.031	UP000037069_7375;UP000504634_7225;UP000007062_7165	3.567;4.332;5.879
Proteins with H-rich Primary LCDs Excluded	Eukaryota	HQ	GO:0035120	BP	post-embryonic appendage morphogenesis	1	1862	0.05370569280343716	0.0423	UP000007798_7260	0.678
Proteins with H-rich Primary LCDs Excluded	Eukaryota	HQ	GO:0007613	BP	memory	1	1862	0.05370569280343716	0.0489	UP000007801_7217	0.541
Proteins with H-rich Primary LCDs Excluded	Eukaryota	HQ	GO:0030867	CC	rough endoplasmic reticulum membrane	1	1862	0.05370569280343716	0.0121	UP000008068_135651	0.01
Proteins with H-rich Primary LCDs Excluded	Eukaryota	HQ	GO:0023041	BP	neuronal signal transduction	1	1862	0.05370569280343716	0.0121	UP000008068_135651	0.01
Proteins with H-rich Primary LCDs Excluded	Eukaryota	HQ	GO:0010608	BP	post-transcriptional regulation of gene expression	4	1862	0.21482277121374865	6.79e-05;0.000623;0.00583;0.0101	UP000008524_185431;UP000694557_8019;UP000694402_74940;UP000314982_62062	4.894;0.352;0.373;0.313
Proteins with H-rich Primary LCDs Excluded	Eukaryota	HQ	GO:0006351	BP	DNA-templated transcription	6	1862	0.322234156820623	7.47e-08;0.00178;0.00417;0.0121;0.0131;0.0312	UP000326340_2078593;UP000298138_341454;UP000521943_980116;UP000289340_3848;UP000323386_84751;UP000008827_3847	1.589;1.009;0.476;0.432;1.107;0.541
Proteins with H-rich Primary LCDs Excluded	Eukaryota	HQ	GO:0008270	MF	zinc ion binding	14	1862	0.7518796992481203	1.79e-09;5.65e-06;1.03e-05;7.06e-05;0.000334;0.000561;0.00154;0.012;0.0166;0.0176;0.019;0.0226;0.0357;0.037	UP000326340_2078593;UP000252748_2039875;UP000521943_980116;UP000323386_84751;UP000310108_1306861;UP000663828_249248;UP000018087_1391915;UP000253071_2039874;UP000009058_242507;UP000298138_341454;UP000076837_5454;UP000324022_86804;UP000245884_1569628;UP000016801_1111077	3.609;3.002;1.498;3.077;3.517;2.075;4.485;3.085;2.997;2.329;3.315;3.392;2.479;2.65
Proteins with H-rich Primary LCDs Excluded	Eukaryota	HQ	GO:0010158	BP	abaxial cell fate specification	5	1862	0.26852846401718583	0.00324;0.00809;0.0152;0.025;0.0353	UP000295252_49390;UP000515148_13443;UP000316621_3469;UP000030711_71139;UP000012960_214687	0.014;0.014;0.01;0.025;0.063
Proteins with H-rich Primary LCDs Excluded	Eukaryota	HQ	GO:0035060	CC	brahma complex	2	1862	0.10741138560687433	0.00706;0.0354	UP000694403_8475;UP000015104_32264	0.015;0.011
Proteins with H-rich Primary LCDs Excluded	Eukaryota	HQ	GO:0016514	CC	SWI/SNF complex	2	1862	0.10741138560687433	0.0353;0.0354	UP000694403_8475;UP000015104_32264	0.03;0.011
Proteins with H-rich Primary LCDs Excluded	Eukaryota	HQ	GO:0046914	MF	transition metal ion binding	7	1862	0.37593984962406013	5.38e-07;0.00059;0.000916;0.00115;0.00873;0.0157;0.0181	UP000326340_2078593;UP000521943_980116;UP000252748_2039875;UP000323386_84751;UP000663828_249248;UP000018087_1391915;UP000310108_1306861	5.51;2.702;4.725;3.901;2.808;5.673;5.26
Proteins with H-rich Primary LCDs Excluded	Eukaryota	HQ	GO:0034063	BP	stress granule assembly	1	1862	0.05370569280343716	0.00041	UP000019116_4565	0.015
Proteins with H-rich Primary LCDs Excluded	Eukaryota	HQ	GO:0033962	BP	P-body assembly	1	1862	0.05370569280343716	0.00113	UP000019116_4565	0.021
Proteins with H-rich Primary LCDs Excluded	Eukaryota	HQ	GO:0010494	CC	cytoplasmic stress granule	1	1862	0.05370569280343716	0.00239	UP000019116_4565	0.027
Proteins with H-rich Primary LCDs Excluded	Eukaryota	HQ	GO:0009723	BP	response to ethylene	1	1862	0.05370569280343716	0.00361	UP000019116_4565	0.03
Proteins with H-rich Primary LCDs Excluded	Eukaryota	HQ	GO:0004535	MF	poly(A)-specific ribonuclease activity	1	1862	0.05370569280343716	0.0435	UP000024837_1043628	0.054
Proteins with H-rich Primary LCDs Excluded	Eukaryota	HQ	GO:0003680	MF	minor groove of adenine-thymine-rich DNA binding	21	1862	1.1278195488721803	8.36e-12;8.32e-06;1.74e-05;1.78e-05;0.000129;0.000458;0.000869;0.000899;0.00102;0.00103;0.00123;0.0033;0.00392;0.0049;0.00668;0.0083;0.017;0.0178;0.0307;0.0385;0.0408	UP000323597_34275;UP000189702_3635;UP000593576_34291;UP000593574_34288;UP000032304_29730;UP000230069_218851;UP000084051_4097;UP000593577_34290;UP000593572_34289;UP000593560_34285;UP000593579_34282;UP000325315_47621;UP000593573_34286;UP000593575_34283;UP000594261_97700;UP000515211_130453;UP000583929_3483;UP000554482_46969;UP000436088_106335;UP000187203_93759;UP000289738_3818	0.133;0.14;0.149;0.151;0.126;0.081;0.105;0.142;0.132;0.148;0.144;0.09;0.142;0.154;0.067;0.096;0.089;0.045;0.183;0.056;0.079
Proteins with H-rich Primary LCDs Excluded	Eukaryota	HQ	GO:0000217	MF	DNA secondary structure binding	21	1862	1.1278195488721803	8.36e-12;1.39e-05;1.74e-05;1.78e-05;0.000129;0.000458;0.000899;0.00102;0.00103;0.00123;0.0014;0.0033;0.00392;0.0049;0.00668;0.0083;0.017;0.0178;0.0307;0.0385;0.0408	UP000323597_34275;UP000189702_3635;UP000593576_34291;UP000593574_34288;UP000032304_29730;UP000230069_218851;UP000593577_34290;UP000593572_34289;UP000593560_34285;UP000593579_34282;UP000084051_4097;UP000325315_47621;UP000593573_34286;UP000593575_34283;UP000594261_97700;UP000515211_130453;UP000583929_3483;UP000554482_46969;UP000436088_106335;UP000187203_93759;UP000289738_3818	0.133;0.154;0.149;0.151;0.126;0.081;0.142;0.132;0.148;0.144;0.123;0.09;0.142;0.154;0.067;0.096;0.089;0.045;0.183;0.056;0.079
Proteins with H-rich Primary LCDs Excluded	Eukaryota	HQ	GO:0031087	BP	deadenylation-independent decapping of nuclear-transcribed mRNA	2	1862	0.10741138560687433	0.00506;0.0205	UP000233524_41688;UP000044602_100787	0.023;0.015
Proteins with H-rich Primary LCDs Excluded	Eukaryota	HQ	GO:0046872	MF	metal ion binding	3	1862	0.1611170784103115	0.000148;0.014;0.0372	UP000326340_2078593;UP000521943_980116;UP000054815_6337	10.065;6.336;7.226
Proteins with H-rich Primary LCDs Excluded	Eukaryota	HQ	GO:1904294	BP	positive regulation of ERAD pathway	1	1862	0.05370569280343716	0.00627	UP000186698_8355	0.01
Proteins with H-rich Primary LCDs Excluded	Eukaryota	HQ	GO:1904292	BP	regulation of ERAD pathway	1	1862	0.05370569280343716	0.00627	UP000186698_8355	0.01
Proteins with H-rich Primary LCDs Excluded	Eukaryota	HQ	GO:1905898	BP	positive regulation of response to endoplasmic reticulum stress	1	1862	0.05370569280343716	0.0125	UP000186698_8355	0.014
Proteins with H-rich Primary LCDs Excluded	Eukaryota	HQ	GO:1905897	BP	regulation of response to endoplasmic reticulum stress	1	1862	0.05370569280343716	0.0209	UP000186698_8355	0.017
Proteins with H-rich Primary LCDs Excluded	Eukaryota	HQ	GO:0051246	BP	regulation of protein metabolic process	1	1862	0.05370569280343716	0.0482	UP000186698_8355	0.823
Proteins with H-rich Primary LCDs Excluded	Eukaryota	HQ	GO:0034703	CC	cation channel complex	1	1862	0.05370569280343716	0.00102	UP000215902_282301	0.145
Proteins with H-rich Primary LCDs Excluded	Eukaryota	HQ	GO:0031931	CC	TORC1 complex	1	1862	0.05370569280343716	0.00109	UP000215902_282301	0.021
Proteins with H-rich Primary LCDs Excluded	Eukaryota	HQ	GO:0061598	MF	molybdopterin adenylyltransferase activity	1	1862	0.05370569280343716	0.00134	UP000215902_282301	0.007
Proteins with H-rich Primary LCDs Excluded	Eukaryota	HQ	GO:0005085	MF	guanyl-nucleotide exchange factor activity	1	1862	0.05370569280343716	0.00232	UP000215902_282301	0.529
Proteins with H-rich Primary LCDs Excluded	Eukaryota	HQ	GO:0031929	BP	TOR signaling	1	1862	0.05370569280343716	0.00421	UP000215902_282301	0.028
Proteins with H-rich Primary LCDs Excluded	Eukaryota	HQ	GO:0008201	MF	heparin binding	1	1862	0.05370569280343716	0.00533	UP000215902_282301	0.009
Proteins with H-rich Primary LCDs Excluded	Eukaryota	HQ	GO:0022843	MF	voltage-gated monoatomic cation channel activity	1	1862	0.05370569280343716	0.0127	UP000215902_282301	0.209
Proteins with H-rich Primary LCDs Excluded	Eukaryota	HQ	GO:0006338	BP	chromatin remodeling	1	1862	0.05370569280343716	0.0154	UP000215902_282301	0.52
Proteins with H-rich Primary LCDs Excluded	Eukaryota	HQ	GO:0005261	MF	monoatomic cation channel activity	1	1862	0.05370569280343716	0.0216	UP000215902_282301	1.093
Proteins with H-rich Primary LCDs Excluded	Eukaryota	HQ	GO:0005244	MF	voltage-gated monoatomic ion channel activity	1	1862	0.05370569280343716	0.0329	UP000215902_282301	0.242
Proteins with H-rich Primary LCDs Excluded	Eukaryota	HQ	GO:0022836	MF	gated channel activity	1	1862	0.05370569280343716	0.0387	UP000215902_282301	0.709
Proteins with H-rich Primary LCDs Excluded	Eukaryota	HQ	GO:0022832	MF	voltage-gated channel activity	1	1862	0.05370569280343716	0.0396	UP000215902_282301	0.248
Proteins with H-rich Primary LCDs Excluded	Eukaryota	HQ	GO:0016286	MF	small conductance calcium-activated potassium channel activity	1	1862	0.05370569280343716	0.0459	UP000215902_282301	0.016
Proteins with H-rich Primary LCDs Excluded	Eukaryota	HQ	GO:1990190	MF	peptide-glutamate-alpha-N-acetyltransferase activity	1	1862	0.05370569280343716	0.000732	UP000215914_4232	0.004
Proteins with H-rich Primary LCDs Excluded	Eukaryota	HQ	GO:1990189	MF	peptide-serine-alpha-N-acetyltransferase activity	1	1862	0.05370569280343716	0.0022	UP000215914_4232	0.006
Proteins with H-rich Primary LCDs Excluded	Eukaryota	HQ	GO:0004712	MF	protein serine/threonine/tyrosine kinase activity	2	1862	0.10741138560687433	0.0347;0.0365	UP000324748_56615;UP000235388_200324	0.006;0.008
Proteins with H-rich Primary LCDs Excluded	Eukaryota	HQ	GO:0071921	BP	cohesin loading	1	1862	0.05370569280343716	0.00668	UP000242287_703135	0.019
Proteins with H-rich Primary LCDs Excluded	Eukaryota	HQ	GO:0071168	BP	protein localization to chromatin	1	1862	0.05370569280343716	0.00668	UP000242287_703135	0.019
Proteins with H-rich Primary LCDs Excluded	Eukaryota	HQ	GO:0061780	BP	mitotic cohesin loading	1	1862	0.05370569280343716	0.00668	UP000242287_703135	0.019
Proteins with H-rich Primary LCDs Excluded	Eukaryota	HQ	GO:0034502	BP	protein localization to chromosome	1	1862	0.05370569280343716	0.02	UP000242287_703135	0.029
Proteins with H-rich Primary LCDs Excluded	Eukaryota	HQ	GO:0004930	MF	G protein-coupled receptor activity	1	1862	0.05370569280343716	0.00373	UP000277204_48269	0.411
Proteins with H-rich Primary LCDs Excluded	Eukaryota	HQ	GO:0007186	BP	G protein-coupled receptor signaling pathway	1	1862	0.05370569280343716	0.00884	UP000277204_48269	0.49
Proteins with H-rich Primary LCDs Excluded	Eukaryota	HQ	GO:0007420	BP	brain development	12	1862	0.644468313641246	3.42e-11;7.33e-11;1.87e-08;0.000182;0.00048;0.000918;0.00855;0.0177;0.0337;0.0397;0.0441;0.0449	UP000472260_1608454;UP000515129_7957;UP000472262_75366;UP000281406_495550;UP000289886_7906;UP000472270_307959;UP000694402_74940;UP000694557_8019;UP000694569_445787;UP000694548_105023;UP000290572_84645;UP000314982_62062	0.05;0.047;0.05;0.046;0.036;0.045;0.047;0.045;0.038;0.169;0.031;0.059
Proteins with H-rich Primary LCDs Excluded	Eukaryota	HQ	GO:0048507	BP	meristem development	1	1862	0.05370569280343716	0.00389	UP000289738_3818	1.519
Proteins with H-rich Primary LCDs Excluded	Eukaryota	HQ	GO:0042773	BP	ATP synthesis coupled electron transport	1	1862	0.05370569280343716	0.00758	UP000289886_7906	0.009
Proteins with H-rich Primary LCDs Excluded	Eukaryota	HQ	GO:1990247	MF	N6-methyladenosine-containing RNA reader activity	2	1862	0.10741138560687433	0.0227;0.0397	UP000289886_7906;UP000694568_283035	0.014;0.016
Proteins with H-rich Primary LCDs Excluded	Eukaryota	HQ	GO:0032021	CC	NELF complex	1	1862	0.05370569280343716	0.00376	UP000290288_2316362	0.02
Proteins with H-rich Primary LCDs Excluded	Eukaryota	HQ	GO:0032774	BP	RNA biosynthetic process	3	1862	0.1611170784103115	3.88e-07;0.013;0.0165	UP000326340_2078593;UP000298138_341454;UP000521943_980116	1.876;1.414;0.673
Proteins with H-rich Primary LCDs Excluded	Eukaryota	HQ	GO:0006013	BP	mannose metabolic process	1	1862	0.05370569280343716	0.0118	UP000299084_9838	0.028
Proteins with H-rich Primary LCDs Excluded	Eukaryota	HQ	GO:0016311	BP	dephosphorylation	1	1862	0.05370569280343716	0.0119	UP000324748_56615	0.095
Proteins with H-rich Primary LCDs Excluded	Eukaryota	HQ	GO:0030695	MF	GTPase regulator activity	1	1862	0.05370569280343716	0.0135	UP000324748_56615	0.382
Proteins with H-rich Primary LCDs Excluded	Eukaryota	HQ	GO:0045131	MF	pre-mRNA branch point binding	1	1862	0.05370569280343716	0.0347	UP000324748_56615	0.006
Proteins with H-rich Primary LCDs Excluded	Eukaryota	HQ	GO:0034654	BP	nucleobase-containing compound biosynthetic process	1	1862	0.05370569280343716	1.64e-05	UP000326340_2078593	2.755
Proteins with H-rich Primary LCDs Excluded	Eukaryota	HQ	GO:0019438	BP	aromatic compound biosynthetic process	1	1862	0.05370569280343716	5.97e-05	UP000326340_2078593	3.152
Proteins with H-rich Primary LCDs Excluded	Eukaryota	HQ	GO:0018130	BP	heterocycle biosynthetic process	1	1862	0.05370569280343716	8.47e-05	UP000326340_2078593	3.271
Proteins with H-rich Primary LCDs Excluded	Eukaryota	HQ	GO:1901362	BP	organic cyclic compound biosynthetic process	1	1862	0.05370569280343716	0.000215	UP000326340_2078593	3.609
Proteins with H-rich Primary LCDs Excluded	Eukaryota	HQ	GO:0016070	BP	RNA metabolic process	1	1862	0.05370569280343716	0.000245	UP000326340_2078593	4.749
Proteins with H-rich Primary LCDs Excluded	Eukaryota	HQ	GO:0009059	BP	macromolecule biosynthetic process	1	1862	0.05370569280343716	0.000285	UP000326340_2078593	3.718
Proteins with H-rich Primary LCDs Excluded	Eukaryota	HQ	GO:0044271	BP	cellular nitrogen compound biosynthetic process	1	1862	0.05370569280343716	0.00337	UP000326340_2078593	4.851
Proteins with H-rich Primary LCDs Excluded	Eukaryota	HQ	GO:0090304	BP	nucleic acid metabolic process	1	1862	0.05370569280343716	0.00358	UP000326340_2078593	6.195
Proteins with H-rich Primary LCDs Excluded	Eukaryota	HQ	GO:0006139	BP	nucleobase-containing compound metabolic process	1	1862	0.05370569280343716	0.0235	UP000326340_2078593	7.504
Proteins with H-rich Primary LCDs Excluded	Eukaryota	HQ	GO:0016310	BP	phosphorylation	1	1862	0.05370569280343716	0.012	UP000515146_6956	5.081
Proteins with H-rich Primary LCDs Excluded	Eukaryota	HQ	GO:0005242	MF	inward rectifier potassium channel activity	1	1862	0.05370569280343716	0.000435	UP000580250_390850	0.004
Proteins with H-rich Primary LCDs Excluded	Eukaryota	HQ	GO:0099094	MF	ligand-gated monoatomic cation channel activity	1	1862	0.05370569280343716	0.00981	UP000580250_390850	0.138
Proteins with H-rich Primary LCDs Excluded	Eukaryota	HQ	GO:0006284	BP	base-excision repair	1	1862	0.05370569280343716	0.0337	UP000652761_4460	0.036
Proteins with H-rich Primary LCDs Excluded	Eukaryota	HQ	GO:0003785	MF	actin monomer binding	1	1862	0.05370569280343716	0.0182	UP000663828_249248	0.006
Proteins with H-rich Primary LCDs Excluded	Eukaryota	HQ	GO:0001680	BP	tRNA 3'-terminal CCA addition	1	1862	0.05370569280343716	0.0135	UP000663835_2762511	0.006
Proteins with H-rich Primary LCDs Excluded	Eukaryota	HQ	GO:0031123	BP	RNA 3'-end processing	1	1862	0.05370569280343716	0.0228	UP000663835_2762511	0.071
Proteins with H-rich Primary LCDs Excluded	Eukaryota	HQ	GO:0042780	BP	tRNA 3'-end processing	1	1862	0.05370569280343716	0.0336	UP000663835_2762511	0.009
Proteins with H-rich Primary LCDs Excluded	Eukaryota	HQ	GO:0045229	BP	external encapsulating structure organization	1	1862	0.05370569280343716	0.0466	UP000694402_74940	0.081
Proteins with H-rich Primary LCDs Excluded	Eukaryota	HQ	GO:0030198	BP	extracellular matrix organization	1	1862	0.05370569280343716	0.0466	UP000694402_74940	0.081
Proteins with H-rich Primary LCDs Excluded	Eukaryota	HQ	GO:0005672	CC	transcription factor TFIIA complex	2	1862	0.10741138560687433	0.0112;0.023	UP000694415_10103;UP000694564_55149	0.018;0.018
Proteins with H-rich Primary LCDs Excluded	Eukaryota	HQ	GO:0061013	BP	regulation of mRNA catabolic process	1	1862	0.05370569280343716	0.00491	UP000694557_8019	0.113
Proteins with H-rich Primary LCDs Excluded	Eukaryota	HQ	GO:0043488	BP	regulation of mRNA stability	1	1862	0.05370569280343716	0.00491	UP000694557_8019	0.113
Proteins with H-rich Primary LCDs Excluded	Eukaryota	HQ	GO:0043487	BP	regulation of RNA stability	1	1862	0.05370569280343716	0.00491	UP000694557_8019	0.113
Proteins with H-rich Primary LCDs Excluded	Eukaryota	HQ	GO:1903311	BP	regulation of mRNA metabolic process	1	1862	0.05370569280343716	0.0189	UP000694557_8019	0.157
Proteins with H-rich Primary LCDs Excluded	Eukaryota	HQ	GO:0031329	BP	regulation of cellular catabolic process	1	1862	0.05370569280343716	0.033	UP000694557_8019	0.18
