# Supplementary material for: Identification of Low-Complexity Domains by Compositional Signatures Reveals Class-Specific Frequencies and Functions Across the Domains of Life
Source: PLoS Comput Biol. 2024 May 15;20(5):e1011372. doi: 10.1371/journal.pcbi.1011372 (PMC11132505; doi:10.1371/journal.pcbi.1011372)
Supplement: S10 Table — Per-residue occupancy values were calculated for each LCD class in each organism. Then, for each LCD class, per-residue occupancy values were averaged within each domain of life. (TSV) [file pcbi.1011372.s032.tsv]

Domain of Life	LCD Class	Mean Per-Residue LCD Occupancy
Archaea	A	0.5820258964309095
Bacteria	A	1.3471865766063031
Eukaryota	A	0.5394021499188156
Viruses	A	0.5547705776295356
Archaea	CA	4.33411489445988e-05
Bacteria	CA	1.3324457544741628e-05
Eukaryota	CA	0.00014312304161164763
Viruses	CA	1.6874415263371817e-05
Archaea	DA	0.02092288837327918
Bacteria	DA	0.0029152828414560836
Eukaryota	DA	0.005076171145166278
Viruses	DA	0.0022669714760337406
Archaea	EA	0.027528169820850077
Bacteria	EA	0.010727883850043304
Eukaryota	EA	0.02763559257776976
Viruses	EA	0.009547209999549187
Archaea	FA	9.028853399745057e-05
Bacteria	FA	0.0001611992458007267
Eukaryota	FA	0.00011409026468110288
Viruses	FA	1.8228035185240174e-05
Archaea	GA	0.026699079459797968
Bacteria	GA	0.034372827081377504
Eukaryota	GA	0.052490393383660586
Viruses	GA	0.05098338034869922
Archaea	HA	2.946231116004067e-05
Bacteria	HA	0.0004983025498788068
Eukaryota	HA	0.0009892142609177251
Viruses	HA	2.6794029212923564e-06
Archaea	IA	0.004964270371691946
Bacteria	IA	0.0016211490433710178
Eukaryota	IA	0.0007732430125220198
Viruses	IA	0.0014861632241341086
Archaea	KA	0.004801780425523202
Bacteria	KA	0.009069070263100575
Eukaryota	KA	0.018992004172787093
Viruses	KA	0.0066969489864792025
Archaea	LA	0.027662217104242222
Bacteria	LA	0.06101057520367126
Eukaryota	LA	0.019272258357136793
Viruses	LA	0.00437678989069114
Archaea	MA	7.626286344783491e-06
Bacteria	MA	4.1672845248729566e-05
Eukaryota	MA	8.22200295483681e-05
Viruses	MA	2.1134237301525104e-05
Archaea	NA	0.0002469893347019176
Bacteria	NA	0.00033259860561437606
Eukaryota	NA	0.0015468602775858891
Viruses	NA	0.0007511857901661623
Archaea	PA	0.004010220550935715
Bacteria	PA	0.03728006987897052
Eukaryota	PA	0.06326894173435285
Viruses	PA	0.02610510559323914
Archaea	QA	0.002180942515095245
Bacteria	QA	0.004254542505652622
Eukaryota	QA	0.015925936511435472
Viruses	QA	0.007357783283841163
Archaea	RA	0.004485776154357161
Bacteria	RA	0.012065970313919856
Eukaryota	RA	0.0092979198240226
Viruses	RA	0.015460544015136453
Archaea	SA	0.0071305802792454
Bacteria	SA	0.009636264179116148
Eukaryota	SA	0.068436617112372
Viruses	SA	0.012079915550409303
Archaea	TA	0.012433198244530642
Bacteria	TA	0.008389369323657568
Eukaryota	TA	0.023045026973670016
Viruses	TA	0.008352156574313171
Archaea	VA	0.022615861170218996
Bacteria	VA	0.012556026528205902
Eukaryota	VA	0.004574660944640348
Viruses	VA	0.0025372287235788885
Archaea	WA	0.0
Bacteria	WA	2.018563266444058e-06
Eukaryota	WA	4.3497951423327076e-06
Viruses	WA	0.0
Archaea	YA	0.0
Bacteria	YA	4.059319912469186e-05
Eukaryota	YA	9.470005227946404e-05
Viruses	YA	1.1013150223705087e-06
Archaea	AC	0.0002787098236355335
Bacteria	AC	0.00030805383543375036
Eukaryota	AC	0.00028078926154366464
Viruses	AC	6.0520781317597145e-05
Archaea	C	0.0003533736704415285
Bacteria	C	0.0003645076181722662
Eukaryota	C	0.005525497096944663
Viruses	C	0.0015652611092416945
Archaea	DC	8.364740855130946e-05
Bacteria	DC	6.755086565096424e-05
Eukaryota	DC	0.0001270750228055973
Viruses	DC	1.4672049066892166e-05
Archaea	EC	7.613923501981055e-05
Bacteria	EC	1.855975266303577e-05
Eukaryota	EC	0.0001015136690791835
Viruses	EC	5.395232932814629e-05
Archaea	FC	1.1916522377441546e-05
Bacteria	FC	1.2895263951416938e-05
Eukaryota	FC	6.614849418896337e-05
Viruses	FC	5.940392875859945e-06
Archaea	GC	0.00020636530414932887
Bacteria	GC	0.000631515485476162
Eukaryota	GC	0.001414339094698818
Viruses	GC	9.812561774083857e-05
Archaea	HC	4.803287564439436e-05
Bacteria	HC	3.794299102255058e-05
Eukaryota	HC	2.8957404502786797e-05
Viruses	HC	0.0
Archaea	IC	0.0
Bacteria	IC	5.0042974769378334e-06
Eukaryota	IC	3.3869029730961607e-05
Viruses	IC	0.0
Archaea	KC	1.456229050420628e-05
Bacteria	KC	7.319219959966607e-05
Eukaryota	KC	0.00029408145003149435
Viruses	KC	4.646077931077465e-05
Archaea	LC	0.0
Bacteria	LC	5.433887260490333e-05
Eukaryota	LC	0.0006138385805921225
Viruses	LC	0.0006963923081377126
Archaea	MC	2.5246320321406425e-05
Bacteria	MC	4.868443839136536e-06
Eukaryota	MC	2.318408289235729e-06
Viruses	MC	2.1690053977503447e-05
Archaea	NC	8.124935822679544e-06
Bacteria	NC	3.975236704698721e-05
Eukaryota	NC	0.00029427510577569927
Viruses	NC	9.307328929667923e-06
Archaea	PC	5.853042601676221e-05
Bacteria	PC	9.467731909868032e-05
Eukaryota	PC	0.0009879097999410135
Viruses	PC	0.0001664913428797651
Archaea	QC	2.5962516776048826e-05
Bacteria	QC	1.8949578561420858e-06
Eukaryota	QC	0.00017362335061151882
Viruses	QC	3.569284613330155e-06
Archaea	RC	0.00011770387467485985
Bacteria	RC	8.950000154331663e-05
Eukaryota	RC	0.00032269851040235434
Viruses	RC	0.0001430931232897828
Archaea	SC	0.00014559821938202907
Bacteria	SC	0.00018310056807017264
Eukaryota	SC	0.0013336164056965826
Viruses	SC	7.290889512323385e-05
Archaea	TC	0.0
Bacteria	TC	9.030757723261482e-06
Eukaryota	TC	0.0001060649180729659
Viruses	TC	6.326372681789077e-05
Archaea	VC	7.849896096019147e-05
Bacteria	VC	1.858282849065133e-05
Eukaryota	VC	0.0012475228560553503
Viruses	VC	0.0001210652904856381
Archaea	WC	0.0
Bacteria	WC	6.692181072136748e-07
Eukaryota	WC	3.3521520781535856e-06
Viruses	WC	1.7653188979937935e-05
Archaea	YC	0.0
Bacteria	YC	1.928237822822505e-06
Eukaryota	YC	4.924360834519734e-05
Viruses	YC	4.465671535487261e-06
Archaea	AD	0.041033733703691476
Bacteria	AD	0.02294721961760102
Eukaryota	AD	0.0077977464594766585
Viruses	AD	0.009585604184202158
Archaea	CD	1.1588580528466663e-05
Bacteria	CD	9.235862681907336e-05
Eukaryota	CD	0.0001931920802430769
Viruses	CD	4.160657995700929e-05
Archaea	D	0.12458326154060607
Bacteria	D	0.030187171505955082
Eukaryota	D	0.15082068690893027
Viruses	D	0.051559329155165215
Archaea	ED	0.022339761653823877
Bacteria	ED	0.004705509416042489
Eukaryota	ED	0.07309402477742644
Viruses	ED	0.014818047465996338
Archaea	FD	2.9668675003240725e-05
Bacteria	FD	2.999956789240821e-05
Eukaryota	FD	0.00011788207702976979
Viruses	FD	0.0
Archaea	GD	0.02182455933573325
Bacteria	GD	0.009628896356198702
Eukaryota	GD	0.010538957777385618
Viruses	GD	0.011178584365794343
Archaea	HD	0.0031539052392343756
Bacteria	HD	0.0026853987109913234
Eukaryota	HD	0.001995867670013211
Viruses	HD	9.723792158689872e-05
Archaea	ID	0.0003905901311509941
Bacteria	ID	0.0002141396418475313
Eukaryota	ID	0.00018313182035020157
Viruses	ID	0.0002258123835135763
Archaea	KD	0.0011762694252296273
Bacteria	KD	0.0015078051191549128
Eukaryota	KD	0.00946439866031032
Viruses	KD	0.0018806950861138308
Archaea	LD	0.001652401383190954
Bacteria	LD	0.0024349290407777663
Eukaryota	LD	0.0017720109961704797
Viruses	LD	0.0015153592688494284
Archaea	MD	0.0002233234601400175
Bacteria	MD	9.803565646469428e-05
Eukaryota	MD	0.00019045462067514925
Viruses	MD	0.0
Archaea	ND	0.002310895298912207
Bacteria	ND	0.0005994732149948819
Eukaryota	ND	0.011517591295843854
Viruses	ND	0.0006813824544237829
Archaea	PD	0.001030965966898012
Bacteria	PD	0.001966777559119882
Eukaryota	PD	0.0017962915350660232
Viruses	PD	0.0031902285193181907
Archaea	QD	0.0001788939891120794
Bacteria	QD	0.00038342857594763664
Eukaryota	QD	0.0006486520113392595
Viruses	QD	0.00021960702587290712
Archaea	RD	0.0022696440443654435
Bacteria	RD	0.0034766200268421337
Eukaryota	RD	0.018963565698111706
Viruses	RD	0.0008935840166665249
Archaea	SD	0.005791056155657481
Bacteria	SD	0.0021953774546578553
Eukaryota	SD	0.02699834868153598
Viruses	SD	0.005007090725743281
Archaea	TD	0.004976914506184265
Bacteria	TD	0.001247348189037089
Eukaryota	TD	0.0015167787094574148
Viruses	TD	0.0005311956088399952
Archaea	VD	0.0026365223087272266
Bacteria	VD	0.0009398145934141082
Eukaryota	VD	0.0011841304191798016
Viruses	VD	0.0004573466937027656
Archaea	WD	0.0
Bacteria	WD	1.2500886484486638e-06
Eukaryota	WD	6.0619230029224745e-06
Viruses	WD	0.0
Archaea	YD	0.00011519424943136968
Bacteria	YD	0.00013105593564832844
Eukaryota	YD	0.000510564423097905
Viruses	YD	3.0261514544899236e-05
Archaea	AE	0.030520529805397354
Bacteria	AE	0.05432266447016193
Eukaryota	AE	0.03848293207610938
Viruses	AE	0.029247998031394787
Archaea	CE	5.510432302518325e-06
Bacteria	CE	2.1985676665342055e-05
Eukaryota	CE	7.85027484827887e-05
Viruses	CE	6.967398759732718e-06
Archaea	DE	0.02271379334350898
Bacteria	DE	0.005254790674465117
Eukaryota	DE	0.05402015705703241
Viruses	DE	0.011127016307781701
Archaea	E	0.32607629201451577
Bacteria	E	0.07308562786616103
Eukaryota	E	0.3994039422273289
Viruses	E	0.13855600906448787
Archaea	FE	8.904601354799478e-06
Bacteria	FE	1.3277549419972657e-05
Eukaryota	FE	5.104689593130414e-05
Viruses	FE	7.251981248910868e-06
Archaea	GE	0.004411221094802416
Bacteria	GE	0.002208274152288556
Eukaryota	GE	0.011402793706368316
Viruses	GE	0.00412507388065619
Archaea	HE	0.0011819318565796653
Bacteria	HE	0.001082146077236945
Eukaryota	HE	0.0011879294208540453
Viruses	HE	1.6960740849332504e-05
Archaea	IE	0.00045505900380090605
Bacteria	IE	0.00026224162642569514
Eukaryota	IE	0.0002134070311162423
Viruses	IE	0.0016378521210886864
Archaea	KE	0.019373103727058798
Bacteria	KE	0.006971446636124755
Eukaryota	KE	0.04962290589314778
Viruses	KE	0.011434960786122437
Archaea	LE	0.0024163917922837915
Bacteria	LE	0.002495179141538997
Eukaryota	LE	0.0035445121846726323
Viruses	LE	0.0015756372817458625
Archaea	ME	0.00012087067864953978
Bacteria	ME	3.121630847241388e-05
Eukaryota	ME	8.577198472113649e-05
Viruses	ME	0.0
Archaea	NE	0.0009042497653210718
Bacteria	NE	0.00045047968899504694
Eukaryota	NE	0.0034114509087991903
Viruses	NE	0.00011036025554749329
Archaea	PE	0.003846207712209819
Bacteria	PE	0.006904963444936509
Eukaryota	PE	0.009896368699217457
Viruses	PE	0.006994232360941583
Archaea	QE	0.0016361906855299523
Bacteria	QE	0.001295196602164287
Eukaryota	QE	0.007414423307919279
Viruses	QE	0.002820531102811655
Archaea	RE	0.006317051561211555
Bacteria	RE	0.004450819128902689
Eukaryota	RE	0.029034977881256727
Viruses	RE	0.0034965885298354803
Archaea	SE	0.0025067137588052077
Bacteria	SE	0.002087323514700044
Eukaryota	SE	0.020624891382074486
Viruses	SE	0.005514297085163076
Archaea	TE	0.008864884426252948
Bacteria	TE	0.0019997857148046213
Eukaryota	TE	0.005110652600615725
Viruses	TE	0.0016571155410266727
Archaea	VE	0.0020717029333978745
Bacteria	VE	0.0010808679969144847
Eukaryota	VE	0.0027002321147749273
Viruses	VE	0.000674984929747314
Archaea	WE	0.0
Bacteria	WE	3.7012003306106197e-07
Eukaryota	WE	5.326438520907803e-06
Viruses	WE	0.0
Archaea	YE	5.921795936187297e-05
Bacteria	YE	2.667191080297911e-05
Eukaryota	YE	5.099103776489246e-05
Viruses	YE	6.086435274117139e-06
Archaea	AF	0.0011989052341790693
Bacteria	AF	0.0018589636646214522
Eukaryota	AF	0.0005589240334318017
Viruses	AF	0.00019914282492279313
Archaea	CF	0.0
Bacteria	CF	2.648242634703033e-06
Eukaryota	CF	4.591042030782941e-05
Viruses	CF	1.3929759965440824e-05
Archaea	DF	0.000930403021847908
Bacteria	DF	0.00037508079925310366
Eukaryota	DF	0.0006150879569274852
Viruses	DF	0.0008306534656222192
Archaea	EF	0.0007277813838974126
Bacteria	EF	0.00015940577398705858
Eukaryota	EF	0.00022440055136421923
Viruses	EF	0.000258114303557168
Archaea	F	0.005647054428904982
Bacteria	F	0.006763656826835766
Eukaryota	F	0.018844151412030538
Viruses	F	0.007105407412275612
Archaea	GF	0.0021995090215639404
Bacteria	GF	0.004016751954219628
Eukaryota	GF	0.0051951637570372715
Viruses	GF	0.0006412555045196811
Archaea	HF	0.0
Bacteria	HF	6.857929704172174e-06
Eukaryota	HF	2.1540101497422565e-05
Viruses	HF	0.0003679511964936737
Archaea	IF	0.0023398929872445497
Bacteria	IF	0.002068154656184527
Eukaryota	IF	0.0011557087905441875
Viruses	IF	0.0005998195005839962
Archaea	KF	0.0002662229280557492
Bacteria	KF	0.0007247059072718119
Eukaryota	KF	0.00042163116146691905
Viruses	KF	0.0004957811714851689
Archaea	LF	0.00596773953376317
Bacteria	LF	0.005803871884015627
Eukaryota	LF	0.007685442072786744
Viruses	LF	0.003505626050018767
Archaea	MF	0.00011358263707771477
Bacteria	MF	6.835509430542992e-06
Eukaryota	MF	5.0952660104434636e-06
Viruses	MF	2.511427353232544e-05
Archaea	NF	0.0001406631362721971
Bacteria	NF	0.0001926554791255613
Eukaryota	NF	0.0004916397506318521
Viruses	NF	7.480311557601817e-05
Archaea	PF	5.887185120226874e-05
Bacteria	PF	7.394441737826e-05
Eukaryota	PF	0.001741471440678938
Viruses	PF	5.303604308402058e-05
Archaea	QF	1.376756685716514e-05
Bacteria	QF	3.203868635533148e-05
Eukaryota	QF	0.0002811646864691016
Viruses	QF	0.00025995846384991005
Archaea	RF	8.708572343554659e-05
Bacteria	RF	8.378324672528878e-05
Eukaryota	RF	0.00011237038130578825
Viruses	RF	0.0037223174172560766
Archaea	SF	0.00037293903824869764
Bacteria	SF	0.0002473676676276129
Eukaryota	SF	0.00426183737471481
Viruses	SF	0.0012442177179769868
Archaea	TF	3.2278012450973505e-05
Bacteria	TF	3.394292107009765e-05
Eukaryota	TF	0.00013885283050753087
Viruses	TF	7.153007107852587e-05
Archaea	VF	0.0007248921774955714
Bacteria	VF	0.0002889021383744519
Eukaryota	VF	0.0003364322077432339
Viruses	VF	0.00012998838965940206
Archaea	WF	0.0
Bacteria	WF	1.2621143632092687e-06
Eukaryota	WF	1.8326918411547461e-06
Viruses	WF	0.0
Archaea	YF	1.2155028146183175e-05
Bacteria	YF	9.048218786733929e-06
Eukaryota	YF	7.808357775531171e-05
Viruses	YF	0.00012320232217353957
Archaea	AG	0.050381167703259296
Bacteria	AG	0.08864667937024213
Eukaryota	AG	0.05756947747294632
Viruses	AG	0.053482518255015175
Archaea	CG	3.0359546371324545e-05
Bacteria	CG	7.769533008855612e-05
Eukaryota	CG	0.00037721751294048545
Viruses	CG	0.0004856160307821703
Archaea	DG	0.021330652425644813
Bacteria	DG	0.003549374735897882
Eukaryota	DG	0.011095799351804376
Viruses	DG	0.004481448963853955
Archaea	EG	0.007370141620236928
Bacteria	EG	0.0013331248128327377
Eukaryota	EG	0.02023459737066495
Viruses	EG	0.004066943809548112
Archaea	FG	0.0001890093191251722
Bacteria	FG	0.00016529192393963547
Eukaryota	FG	0.0001351193085294253
Viruses	FG	1.4557461843791204e-06
Archaea	G	0.1719916736291176
Bacteria	G	0.2001688856159466
Eukaryota	G	0.3683429419705348
Viruses	G	0.2527859486858129
Archaea	HG	0.0014624079699373505
Bacteria	HG	0.001870397234946143
Eukaryota	HG	0.0034990901331444432
Viruses	HG	0.0002834868118517315
Archaea	IG	0.005146117096779402
Bacteria	IG	0.0020144305333162768
Eukaryota	IG	0.0006041565590363674
Viruses	IG	0.0009210842025642138
Archaea	KG	0.002167786479423563
Bacteria	KG	0.0008680443900900972
Eukaryota	KG	0.009119185439603097
Viruses	KG	0.002241203860030055
Archaea	LG	0.018908250476853558
Bacteria	LG	0.02860202475006194
Eukaryota	LG	0.009128900829742506
Viruses	LG	0.003937240118489681
Archaea	MG	0.0005699036226497182
Bacteria	MG	0.0007672585036879154
Eukaryota	MG	0.0017511709970245322
Viruses	MG	9.560582009887671e-05
Archaea	NG	0.0018886096987368421
Bacteria	NG	0.001808474237590222
Eukaryota	NG	0.005892392114866751
Viruses	NG	0.0011477603383351928
Archaea	PG	0.0014841181048223491
Bacteria	PG	0.007556692937961596
Eukaryota	PG	0.044862746783028824
Viruses	PG	0.010828167212546699
Archaea	QG	0.0011704163904847694
Bacteria	QG	0.0028830665348083214
Eukaryota	QG	0.007280871944261887
Viruses	QG	0.0032173891039671476
Archaea	RG	0.006852358358435451
Bacteria	RG	0.007856936303502517
Eukaryota	RG	0.015275032005978018
Viruses	RG	0.021832517345808707
Archaea	SG	0.012840030830338457
Bacteria	SG	0.009152675487442714
Eukaryota	SG	0.05234088156658533
Viruses	SG	0.017632005237741128
Archaea	TG	0.004904201468635508
Bacteria	TG	0.005092029522210264
Eukaryota	TG	0.0051843413236887384
Viruses	TG	0.004370261622884383
Archaea	VG	0.009995758868717687
Bacteria	VG	0.004740957941615948
Eukaryota	VG	0.0029226272419024804
Viruses	VG	0.0010637998717540572
Archaea	WG	4.399920174835277e-05
Bacteria	WG	2.24144457069054e-05
Eukaryota	WG	1.260467426750526e-05
Viruses	WG	0.0
Archaea	YG	0.0001262754194474031
Bacteria	YG	0.000897498038860219
Eukaryota	YG	0.0010310440236062381
Viruses	YG	1.908019342694608e-05
Archaea	AH	0.0002998435593416107
Bacteria	AH	0.0008430496472124441
Eukaryota	AH	0.0015012864850837495
Viruses	AH	0.00015895942237413463
Archaea	CH	0.0
Bacteria	CH	2.58077565813331e-06
Eukaryota	CH	1.7835766952655736e-05
Viruses	CH	2.2980216356507776e-05
Archaea	DH	0.0022290785931569175
Bacteria	DH	0.0008077408561452642
Eukaryota	DH	0.0011442413751859902
Viruses	DH	3.404522384311711e-05
Archaea	EH	0.0007186158333171782
Bacteria	EH	0.0004829196760129033
Eukaryota	EH	0.0006901516917192232
Viruses	EH	2.6594741192685176e-05
Archaea	FH	0.0
Bacteria	FH	3.0084779344460775e-06
Eukaryota	FH	7.04955131821576e-05
Viruses	FH	1.6992286232800112e-05
Archaea	GH	0.001303523988671066
Bacteria	GH	0.001487201361027558
Eukaryota	GH	0.0033877357739994438
Viruses	GH	0.00024824753653775286
Archaea	H	0.005704570206386262
Bacteria	H	0.006587599440600605
Eukaryota	H	0.024657740662993408
Viruses	H	0.0021381216992586967
Archaea	IH	0.0
Bacteria	IH	4.005684098484238e-06
Eukaryota	IH	6.166708266799045e-05
Viruses	IH	0.0
Archaea	KH	0.0003480730943400553
Bacteria	KH	0.00010337788687700135
Eukaryota	KH	0.0015919306837478377
Viruses	KH	0.00033371519349249107
Archaea	LH	4.114488175841999e-05
Bacteria	LH	0.00012524855316866406
Eukaryota	LH	0.0007097328259019847
Viruses	LH	0.00011231524300095863
Archaea	MH	0.0
Bacteria	MH	1.9526640438044396e-05
Eukaryota	MH	8.742422007782223e-06
Viruses	MH	0.0
Archaea	NH	0.00017025874262086688
Bacteria	NH	3.583741910393866e-05
Eukaryota	NH	0.0022212877055175165
Viruses	NH	1.3903848497578819e-05
Archaea	PH	6.258476494169086e-06
Bacteria	PH	0.00024232262353232855
Eukaryota	PH	0.005298373320813431
Viruses	PH	0.00030541470960060847
Archaea	QH	5.43642718296955e-05
Bacteria	QH	0.00010458723683764081
Eukaryota	QH	0.01267352078541739
Viruses	QH	0.0003162974087374527
Archaea	RH	0.00019642081807564796
Bacteria	RH	0.00044273415987687267
Eukaryota	RH	0.0017888033200129084
Viruses	RH	0.003539531293128736
Archaea	SH	7.139378992953773e-05
Bacteria	SH	0.00013285944407927564
Eukaryota	SH	0.005376541667559177
Viruses	SH	0.000371670883330319
Archaea	TH	7.283412071031699e-05
Bacteria	TH	7.399650217393961e-05
Eukaryota	TH	0.001843197899237459
Viruses	TH	0.00013369100274318734
Archaea	VH	2.8283806502560248e-05
Bacteria	VH	1.6993198675414487e-05
Eukaryota	VH	7.960950198101462e-05
Viruses	VH	1.4014190295158443e-06
Archaea	WH	0.0
Bacteria	WH	1.612471335103517e-06
Eukaryota	WH	8.153928346403026e-07
Viruses	WH	2.7391371940536957e-06
Archaea	YH	1.9080504967133633e-05
Bacteria	YH	1.9776710235009624e-05
Eukaryota	YH	9.703004753870438e-05
Viruses	YH	0.0
Archaea	AI	0.004644122567215625
Bacteria	AI	0.005488274856851809
Eukaryota	AI	0.0012425598416041855
Viruses	AI	0.005481165200934208
Archaea	CI	1.2975001000696954e-05
Bacteria	CI	3.424273421767588e-07
Eukaryota	CI	3.437866424047825e-05
Viruses	CI	0.0
Archaea	DI	0.0005519760008282731
Bacteria	DI	0.0003320786500853438
Eukaryota	DI	0.0010235260712027619
Viruses	DI	0.0014252416694306616
Archaea	EI	0.007107292271758625
Bacteria	EI	0.0016601193860728287
Eukaryota	EI	0.002558609368465866
Viruses	EI	0.0030981686155315924
Archaea	FI	0.0005122530253284422
Bacteria	FI	0.0007617637373393167
Eukaryota	FI	0.0007060396357290519
Viruses	FI	0.0003818234836388054
Archaea	GI	0.002885657051829344
Bacteria	GI	0.0028781808459891855
Eukaryota	GI	0.001827576205230082
Viruses	GI	0.002424135245704089
Archaea	HI	0.0
Bacteria	HI	2.2815797085687208e-06
Eukaryota	HI	0.00012254160439797217
Viruses	HI	0.0
Archaea	I	0.09456651766673911
Bacteria	I	0.05471844714349651
Eukaryota	I	0.025546313793489556
Viruses	I	0.027320724543692325
Archaea	KI	0.004838815877492439
Bacteria	KI	0.00575128924335178
Eukaryota	KI	0.00327406321687851
Viruses	KI	0.0012606865723939933
Archaea	LI	0.016665972606843497
Bacteria	LI	0.010999269393852934
Eukaryota	LI	0.007680851032690687
Viruses	LI	0.0077470678806978305
Archaea	MI	2.0234861296208745e-05
Bacteria	MI	1.99937488297946e-05
Eukaryota	MI	0.00017759767785677428
Viruses	MI	0.0
Archaea	NI	0.004792473794735909
Bacteria	NI	0.0017663430668707076
Eukaryota	NI	0.011188522060537564
Viruses	NI	0.0013910622568137885
Archaea	PI	0.00027206091362931757
Bacteria	PI	0.0002737791304862568
Eukaryota	PI	0.0020732834741550134
Viruses	PI	0.0008845705100546927
Archaea	QI	2.697096590223397e-05
Bacteria	QI	0.00012572244050553525
Eukaryota	QI	0.0009474710715686407
Viruses	QI	0.00015722101932726923
Archaea	RI	0.0001484653648428169
Bacteria	RI	0.00015804187816334457
Eukaryota	RI	0.0002269846993361023
Viruses	RI	0.00011306063564220825
Archaea	SI	0.0017646239922316904
Bacteria	SI	0.0005233638376632502
Eukaryota	SI	0.0038672650231068835
Viruses	SI	0.0018481845403693995
Archaea	TI	0.0025734834534637085
Bacteria	TI	0.000247082645244724
Eukaryota	TI	0.002534851733120678
Viruses	TI	0.0010448244442640134
Archaea	VI	0.0024182751420927006
Bacteria	VI	0.0010901971584643417
Eukaryota	VI	0.0017600457313739378
Viruses	VI	0.000723780723471372
Archaea	WI	0.0
Bacteria	WI	1.1870242776592855e-07
Eukaryota	WI	1.5854916019234553e-06
Viruses	WI	0.0
Archaea	YI	4.48195640777965e-05
Bacteria	YI	1.223035661457921e-05
Eukaryota	YI	0.0005087596146562176
Viruses	YI	6.710576736858509e-05
Archaea	AK	0.005898241486513478
Bacteria	AK	0.024203139082536806
Eukaryota	AK	0.02210265146632921
Viruses	AK	0.023191232903345693
Archaea	CK	0.0
Bacteria	CK	2.7545582051881222e-05
Eukaryota	CK	0.00023147631288710584
Viruses	CK	5.010980280247878e-05
Archaea	DK	0.000642393040123614
Bacteria	DK	0.0006042589420376801
Eukaryota	DK	0.0029208143327089505
Viruses	DK	0.0012293670723697919
Archaea	EK	0.03441453297843512
Bacteria	EK	0.0061914884005954745
Eukaryota	EK	0.052081213944403425
Viruses	EK	0.013377676019740001
Archaea	FK	1.049527188001805e-05
Bacteria	FK	0.00024473006117784065
Eukaryota	FK	0.00010943226917766747
Viruses	FK	1.4969421915478734e-05
Archaea	GK	0.0013200601742661467
Bacteria	GK	0.001835880697303567
Eukaryota	GK	0.007564179823444868
Viruses	GK	0.002682167433484659
Archaea	HK	4.83161953349701e-05
Bacteria	HK	0.00010043076147691441
Eukaryota	HK	0.000712997889041259
Viruses	HK	4.9950530857237e-06
Archaea	IK	0.0011486490614148722
Bacteria	IK	0.002106120632425822
Eukaryota	IK	0.0005617005808485817
Viruses	IK	0.00025628868980536314
Archaea	K	0.11107541876654772
Bacteria	K	0.06985355016641229
Eukaryota	K	0.23296681586186094
Viruses	K	0.10686706610950959
Archaea	LK	0.0012959327932231756
Bacteria	LK	0.0012322526173932065
Eukaryota	LK	0.0022289278221947844
Viruses	LK	0.0013531038645950215
Archaea	MK	5.550060521140378e-05
Bacteria	MK	0.00027162955246294015
Eukaryota	MK	0.00010099420557791622
Viruses	MK	3.7821247203831258e-06
Archaea	NK	0.003924198724046719
Bacteria	NK	0.0014184530583714514
Eukaryota	NK	0.008750151281822745
Viruses	NK	0.0012918250459389455
Archaea	PK	0.0007944204229005481
Bacteria	PK	0.002232370645000251
Eukaryota	PK	0.007789119386271594
Viruses	PK	0.0037430196756041787
Archaea	QK	0.0002636954943778203
Bacteria	QK	0.000588372913045937
Eukaryota	QK	0.002683274825273772
Viruses	QK	0.0007441107853980033
Archaea	RK	0.0010868376485817998
Bacteria	RK	0.0004053045881321076
Eukaryota	RK	0.005133191116946802
Viruses	RK	0.02253644481298625
Archaea	SK	0.0017129189075048483
Bacteria	SK	0.0015291753984285157
Eukaryota	SK	0.016998348449309763
Viruses	SK	0.004676401023703469
Archaea	TK	0.0017894051017778888
Bacteria	TK	0.0014321314779658337
Eukaryota	TK	0.0032480275394291248
Viruses	TK	0.0019336103339370632
Archaea	VK	0.0005883866997467381
Bacteria	VK	0.0004868490446798223
Eukaryota	VK	0.0005292197784008062
Viruses	VK	0.00029352171987407814
Archaea	WK	0.0
Bacteria	WK	0.0
Eukaryota	WK	3.656581492425489e-06
Viruses	WK	0.0
Archaea	YK	9.45254728810407e-05
Bacteria	YK	5.907386742013645e-05
Eukaryota	YK	0.00011673922822889438
Viruses	YK	4.789058917529512e-07
Archaea	AL	0.05064548910078549
Bacteria	AL	0.1449437710151236
Eukaryota	AL	0.027001530704049474
Viruses	AL	0.0200763861192074
Archaea	CL	3.827687391535995e-05
Bacteria	CL	1.0348711851610586e-05
Eukaryota	CL	0.00038013959757996233
Viruses	CL	9.591089026901551e-05
Archaea	DL	0.004045613822951752
Bacteria	DL	0.0016108971791864689
Eukaryota	DL	0.0029538366073688727
Viruses	DL	0.002800291414750587
Archaea	EL	0.02163762080846882
Bacteria	EL	0.0046649435492347666
Eukaryota	EL	0.012176905055972619
Viruses	EL	0.006266705710716178
Archaea	FL	0.0010615929305009017
Bacteria	FL	0.0012476835051275891
Eukaryota	FL	0.008760308199772962
Viruses	FL	0.00025707549175910674
Archaea	GL	0.009479269380289104
Bacteria	GL	0.012483170709064842
Eukaryota	GL	0.011462413275772527
Viruses	GL	0.009770987570873814
Archaea	HL	1.539318534700783e-05
Bacteria	HL	1.696300261550066e-05
Eukaryota	HL	0.0004994628971699945
Viruses	HL	5.9843629323231374e-05
Archaea	IL	0.01670101961360004
Bacteria	IL	0.008345827493163144
Eukaryota	IL	0.003809737708463186
Viruses	IL	0.004412776685346354
Archaea	KL	0.004973150418609868
Bacteria	KL	0.0027216353843763433
Eukaryota	KL	0.005870841401369881
Viruses	KL	0.0027649971733142006
Archaea	L	0.28425271931575197
Bacteria	L	0.40566396314183706
Eukaryota	L	0.3317136503250774
Viruses	L	0.14523467043162025
Archaea	ML	3.655127146700314e-05
Bacteria	ML	3.0165164045366805e-05
Eukaryota	ML	0.00013316482274156716
Viruses	ML	0.0
Archaea	NL	0.0011521303788608796
Bacteria	NL	0.0007004740039865837
Eukaryota	NL	0.0024108031824451328
Viruses	NL	0.0006189808040783721
Archaea	PL	0.0005825353040670497
Bacteria	PL	0.0018502923516408652
Eukaryota	PL	0.023061334045248946
Viruses	PL	0.005046643199798525
Archaea	QL	0.0007295314586347637
Bacteria	QL	0.002582515256849097
Eukaryota	QL	0.017886228243974865
Viruses	QL	0.003082821724843377
Archaea	RL	0.0032693282318184383
Bacteria	RL	0.004495842705721757
Eukaryota	RL	0.003974416627333411
Viruses	RL	0.005043064535215194
Archaea	SL	0.004138054931371
Bacteria	SL	0.001841614333933212
Eukaryota	SL	0.03707932047024507
Viruses	SL	0.006792000471163348
Archaea	TL	0.0010750838138846928
Bacteria	TL	0.0007307689358709961
Eukaryota	TL	0.0018813990476393876
Viruses	TL	0.0016570274325874153
Archaea	VL	0.015493361220574908
Bacteria	VL	0.009980001167554403
Eukaryota	VL	0.004425556758363663
Viruses	VL	0.00277823893909881
Archaea	WL	0.0
Bacteria	WL	5.4589270317644174e-06
Eukaryota	WL	7.660629687954176e-06
Viruses	WL	0.0
Archaea	YL	7.10533791352889e-06
Bacteria	YL	1.7185536604347744e-05
Eukaryota	YL	0.00014897928252318582
Viruses	YL	4.69073922509656e-05
Archaea	AM	0.00017890733225946464
Bacteria	AM	0.0006473317181665211
Eukaryota	AM	0.00035343950518658326
Viruses	AM	0.0006261673740391285
Archaea	CM	0.0
Bacteria	CM	1.5761842033166692e-06
Eukaryota	CM	2.3551849579389663e-05
Viruses	CM	2.3514451041031776e-05
Archaea	DM	0.00041361602945400304
Bacteria	DM	6.601399002477153e-05
Eukaryota	DM	0.0004742051302643461
Viruses	DM	0.00010398026456904535
Archaea	EM	0.00038393690127947665
Bacteria	EM	8.008211919849385e-05
Eukaryota	EM	0.0006018743414948017
Viruses	EM	0.00018679812632456174
Archaea	FM	9.723218852154569e-06
Bacteria	FM	6.0821843062101e-06
Eukaryota	FM	1.013248112526269e-05
Viruses	FM	0.0
Archaea	GM	0.007843755410958088
Bacteria	GM	0.0028959168625274276
Eukaryota	GM	0.007319772202323144
Viruses	GM	0.00027020646536342525
Archaea	HM	9.141296099683193e-06
Bacteria	HM	1.2193364683956825e-05
Eukaryota	HM	2.9673557884013327e-05
Viruses	HM	0.0
Archaea	IM	8.47643901975755e-05
Bacteria	IM	4.678992445889987e-05
Eukaryota	IM	0.00011401454897140544
Viruses	IM	1.0949792806385985e-05
Archaea	KM	5.3499913319546034e-05
Bacteria	KM	0.00014805867623984525
Eukaryota	KM	0.0004050317965002391
Viruses	KM	7.469895279487241e-05
Archaea	LM	7.744834376792056e-05
Bacteria	LM	0.0002741788649687464
Eukaryota	LM	0.00029797798050324744
Viruses	LM	0.00024097237943262374
Archaea	M	0.002266366609758063
Bacteria	M	0.001967455516357068
Eukaryota	M	0.004473983090832724
Viruses	M	0.00035677471433676137
Archaea	NM	3.5154453175460044e-05
Bacteria	NM	6.823662928876282e-05
Eukaryota	NM	0.0022946775420670945
Viruses	NM	3.4304185079378576e-05
Archaea	PM	0.00018988584587761436
Bacteria	PM	0.00020872988317158293
Eukaryota	PM	0.004033286165454139
Viruses	PM	0.00011828440929586678
Archaea	QM	0.0006883831438861537
Bacteria	QM	0.0003038998387987374
Eukaryota	QM	0.002911172128363015
Viruses	QM	0.0007109946683296389
Archaea	RM	1.0321866264199079e-05
Bacteria	RM	3.2242628346859374e-05
Eukaryota	RM	0.00012880019173550178
Viruses	RM	0.00037121916833677274
Archaea	SM	0.00014690176471527362
Bacteria	SM	8.994435238941178e-05
Eukaryota	SM	0.0009020280701573387
Viruses	SM	0.00010798563525186099
Archaea	TM	0.00010098472830907823
Bacteria	TM	2.8792538791775685e-05
Eukaryota	TM	0.0003357025339146212
Viruses	TM	0.00016492014884329849
Archaea	VM	8.72606867248068e-05
Bacteria	VM	7.642561748487066e-05
Eukaryota	VM	0.00035402156270991603
Viruses	VM	5.598746027910629e-06
Archaea	WM	0.0
Bacteria	WM	0.0
Eukaryota	WM	1.5697286107272284e-06
Viruses	WM	0.0
Archaea	YM	0.0
Bacteria	YM	1.709383987514498e-06
Eukaryota	YM	1.6009654882585588e-05
Viruses	YM	0.0
Archaea	AN	0.0005181780807233677
Bacteria	AN	0.0014166435186929228
Eukaryota	AN	0.002382006333877327
Viruses	AN	0.004117119083364281
Archaea	CN	1.3695595170006054e-05
Bacteria	CN	1.963416772158982e-05
Eukaryota	CN	3.3089782676713955e-05
Viruses	CN	3.851452859145071e-05
Archaea	DN	0.0018282520155103637
Bacteria	DN	0.0006308962655391908
Eukaryota	DN	0.007513181644152929
Viruses	DN	0.0010821206868454807
Archaea	EN	0.001110508735365394
Bacteria	EN	0.0005567286597999965
Eukaryota	EN	0.00397060023665533
Viruses	EN	0.00048145679150164933
Archaea	FN	1.5187889503360312e-05
Bacteria	FN	0.00010793978339051576
Eukaryota	FN	7.888110143337019e-05
Viruses	FN	2.4776896953005544e-06
Archaea	GN	0.004978245268826335
Bacteria	GN	0.004734143971238491
Eukaryota	GN	0.00964824757104446
Viruses	GN	0.004896814511453516
Archaea	HN	8.323923779828385e-05
Bacteria	HN	7.087620993071932e-05
Eukaryota	HN	0.0010073476875282128
Viruses	HN	1.5787911287825555e-05
Archaea	IN	0.0009303974503887165
Bacteria	IN	0.0015441581665773094
Eukaryota	IN	0.0008437816591459007
Viruses	IN	0.000566943436396216
Archaea	KN	0.0027788796957859126
Bacteria	KN	0.002656806308887783
Eukaryota	KN	0.00791736747736656
Viruses	KN	0.0014038121433609327
Archaea	LN	0.00034129889961308354
Bacteria	LN	0.0006386948538393076
Eukaryota	LN	0.0016030761085745059
Viruses	LN	0.00031537719655081494
Archaea	MN	0.000288831422385963
Bacteria	MN	6.51710103749245e-05
Eukaryota	MN	0.0005237025890206813
Viruses	MN	3.668404483652743e-05
Archaea	N	0.042175578992668446
Bacteria	N	0.01654035986025979
Eukaryota	N	0.12989869483990488
Viruses	N	0.020815632514758108
Archaea	PN	0.00018648649040841372
Bacteria	PN	0.0004723892266190423
Eukaryota	PN	0.0019437716230789551
Viruses	PN	0.0008959614008264858
Archaea	QN	0.0004086576095911214
Bacteria	QN	0.0008368947911145858
Eukaryota	QN	0.0038127215054924455
Viruses	QN	0.003835524185111057
Archaea	RN	0.00019094442274685138
Bacteria	RN	0.000532561631421907
Eukaryota	RN	0.0007079854233026274
Viruses	RN	0.0026155087544708676
Archaea	SN	0.004368848653456387
Bacteria	SN	0.0019245875331204434
Eukaryota	SN	0.019161227371698425
Viruses	SN	0.0026210926830798416
Archaea	TN	0.0034590934067984733
Bacteria	TN	0.0009492148886935831
Eukaryota	TN	0.005292856564009504
Viruses	TN	0.0013910295016171337
Archaea	VN	0.00033557265623833783
Bacteria	VN	0.00011297998970240887
Eukaryota	VN	0.0002429847596633955
Viruses	VN	7.465707499316442e-05
Archaea	WN	6.211048530579787e-06
Bacteria	WN	7.406804763071385e-06
Eukaryota	WN	1.8707065245320897e-06
Viruses	WN	0.0
Archaea	YN	0.00010845961951095161
Bacteria	YN	0.0001436929121572116
Eukaryota	YN	0.0004633166320766996
Viruses	YN	8.591151741087529e-05
Archaea	AP	0.010796133342681737
Bacteria	AP	0.08598587287114062
Eukaryota	AP	0.06255510278866327
Viruses	AP	0.03139885994970155
Archaea	CP	1.2894740235457956e-05
Bacteria	CP	1.6459000823289302e-05
Eukaryota	CP	0.0004726604007640976
Viruses	CP	3.203444433498556e-05
Archaea	DP	0.002916787513038636
Bacteria	DP	0.0008406944532752184
Eukaryota	DP	0.0009710671028596602
Viruses	DP	0.0009654534439838689
Archaea	EP	0.007465345353488134
Bacteria	EP	0.004031054506319199
Eukaryota	EP	0.009155797728321612
Viruses	EP	0.007467150403849316
Archaea	FP	4.5286741437058206e-05
Bacteria	FP	4.245101566498049e-05
Eukaryota	FP	0.0005012953455106037
Viruses	FP	4.1581356783437455e-06
Archaea	GP	0.006967198522468859
Bacteria	GP	0.01104166571805197
Eukaryota	GP	0.03288607753540895
Viruses	GP	0.011879137691558688
Archaea	HP	1.0233833736249924e-05
Bacteria	HP	0.00012884354985214844
Eukaryota	HP	0.0033744689999631677
Viruses	HP	9.64724636684351e-05
Archaea	IP	0.0003021323447828695
Bacteria	IP	8.871040583742318e-05
Eukaryota	IP	0.00011694548570561635
Viruses	IP	3.39635860722577e-05
Archaea	KP	0.001046611560792855
Bacteria	KP	0.0015414285557243063
Eukaryota	KP	0.007297208606597577
Viruses	KP	0.002903788981640312
Archaea	LP	0.0023042051065807496
Bacteria	LP	0.0038612116961508334
Eukaryota	LP	0.009801796207438119
Viruses	LP	0.0017755878380748338
Archaea	MP	0.00012734930557596545
Bacteria	MP	0.0001150780245232308
Eukaryota	MP	0.0007471083321827232
Viruses	MP	7.327016360194888e-05
Archaea	NP	0.00020749862138440435
Bacteria	NP	0.00025190110571802587
Eukaryota	NP	0.001094764987848393
Viruses	NP	0.00016541326411441968
Archaea	P	0.025379188926903364
Bacteria	P	0.09773408592315783
Eukaryota	P	0.4382152875894474
Viruses	P	0.14004115367458372
Archaea	QP	0.002222073365792643
Bacteria	QP	0.003874402713851558
Eukaryota	QP	0.033365871341341655
Viruses	QP	0.007940076667388
Archaea	RP	0.002808044687120097
Bacteria	RP	0.004600440310860468
Eukaryota	RP	0.007701877723977551
Viruses	RP	0.009991875260010122
Archaea	SP	0.003223486127453091
Bacteria	SP	0.0038672367072630394
Eukaryota	SP	0.0839532295870587
Viruses	SP	0.012027841457612482
Archaea	TP	0.01540449762210154
Bacteria	TP	0.007502965243469769
Eukaryota	TP	0.018664400039777797
Viruses	TP	0.00596269415026988
Archaea	VP	0.0008697624852648455
Bacteria	VP	0.001263748697785071
Eukaryota	VP	0.002351998929751532
Viruses	VP	0.0007666494156776721
Archaea	WP	1.2599540478324572e-05
Bacteria	WP	2.800535107618796e-06
Eukaryota	WP	2.426591436457633e-06
Viruses	WP	0.0
Archaea	YP	0.00014228676885979662
Bacteria	YP	0.0003295745539521703
Eukaryota	YP	0.00029213377146955347
Viruses	YP	1.6123634197842816e-05
Archaea	AQ	0.0017157662615931125
Bacteria	AQ	0.015131502379796087
Eukaryota	AQ	0.014229681920395608
Viruses	AQ	0.015474386521610749
Archaea	CQ	0.0
Bacteria	CQ	1.6712782143807563e-06
Eukaryota	CQ	7.643721885289243e-05
Viruses	CQ	0.0
Archaea	DQ	0.00015691085763436371
Bacteria	DQ	0.00016623782421040705
Eukaryota	DQ	0.0005634906585797455
Viruses	DQ	0.00014117375717125131
Archaea	EQ	0.0017637468963174127
Bacteria	EQ	0.0011918120535113009
Eukaryota	EQ	0.009682826589659084
Viruses	EQ	0.0030952056964125745
Archaea	FQ	0.0
Bacteria	FQ	2.6208504623175296e-06
Eukaryota	FQ	2.009088867706662e-05
Viruses	FQ	0.0
Archaea	GQ	0.001281149421446264
Bacteria	GQ	0.003920657599112863
Eukaryota	GQ	0.006908863955288095
Viruses	GQ	0.002213349187445098
Archaea	HQ	3.392386551433141e-05
Bacteria	HQ	3.6198777573499425e-05
Eukaryota	HQ	0.0048425905629740605
Viruses	HQ	0.00040111215350962365
Archaea	IQ	1.548750557778052e-05
Bacteria	IQ	2.8188643465108577e-05
Eukaryota	IQ	6.124558948017131e-05
Viruses	IQ	1.955128290915072e-06
Archaea	KQ	0.0008948461904887235
Bacteria	KQ	0.000749604828710972
Eukaryota	KQ	0.0027766986750727817
Viruses	KQ	0.0014830759804238816
Archaea	LQ	0.00020052097747548595
Bacteria	LQ	0.000958895232715963
Eukaryota	LQ	0.002307226319033081
Viruses	LQ	0.0007890153148977312
Archaea	MQ	0.00018795414432676755
Bacteria	MQ	0.0001495673009568401
Eukaryota	MQ	0.0004750868388363063
Viruses	MQ	4.2574938081963857e-05
Archaea	NQ	0.0007584327181866476
Bacteria	NQ	0.0007446630069441125
Eukaryota	NQ	0.0026792080890003503
Viruses	NQ	0.0015531772199960062
Archaea	PQ	0.0014638936166129844
Bacteria	PQ	0.0042783423838776095
Eukaryota	PQ	0.025374221485321796
Viruses	PQ	0.004358994841766097
Archaea	Q	0.014785362490679847
Bacteria	Q	0.025254528105878634
Eukaryota	Q	0.17268627113954965
Viruses	Q	0.046072666958054474
Archaea	RQ	0.00034073875203652397
Bacteria	RQ	0.0005854960747345656
Eukaryota	RQ	0.0022531570223593028
Viruses	RQ	0.0018548813156885303
Archaea	SQ	0.001385204860904357
Bacteria	SQ	0.0008009203753137215
Eukaryota	SQ	0.008136712338661013
Viruses	SQ	0.00125631247462301
Archaea	TQ	0.001361702447446996
Bacteria	TQ	0.0004795725541453431
Eukaryota	TQ	0.0012890979677423198
Viruses	TQ	0.0009223835513405467
Archaea	VQ	8.170875466036227e-05
Bacteria	VQ	9.351405417093071e-05
Eukaryota	VQ	0.00023795287928281555
Viruses	VQ	0.00011472552889027336
Archaea	WQ	0.0
Bacteria	WQ	5.947878043394385e-07
Eukaryota	WQ	1.6024870028728477e-06
Viruses	WQ	0.0
Archaea	YQ	0.00010315743961004539
Bacteria	YQ	1.117397228558946e-05
Eukaryota	YQ	0.0003732803677799512
Viruses	YQ	3.3760306418700636e-05
Archaea	AR	0.013411191215467102
Bacteria	AR	0.057451970553824006
Eukaryota	AR	0.02237730365717108
Viruses	AR	0.02047254783030547
Archaea	CR	0.0
Bacteria	CR	1.3144051448953916e-05
Eukaryota	CR	0.00010347105563940897
Viruses	CR	6.81251256908569e-06
Archaea	DR	0.002030165475682057
Bacteria	DR	0.0011177214005189643
Eukaryota	DR	0.00516148062223807
Viruses	DR	0.0006196266450238559
Archaea	ER	0.015011647962444223
Bacteria	ER	0.003665022304483593
Eukaryota	ER	0.04142388120028772
Viruses	ER	0.007803942896969746
Archaea	FR	1.3660955703539876e-05
Bacteria	FR	3.184427272831052e-05
Eukaryota	FR	3.8386233162291566e-05
Viruses	FR	1.202572934921882e-06
Archaea	GR	0.00701207402566308
Bacteria	GR	0.010929030267894421
Eukaryota	GR	0.04864686894734473
Viruses	GR	0.012740898783875703
Archaea	HR	3.283081288360229e-05
Bacteria	HR	0.00012193098476903282
Eukaryota	HR	0.0010972491152329577
Viruses	HR	0.001003865508226752
Archaea	IR	0.00012401954448000514
Bacteria	IR	3.9297702687791004e-05
Eukaryota	IR	6.81314854488796e-05
Viruses	IR	4.4380673333634546e-07
Archaea	KR	0.0043767370473485985
Bacteria	KR	0.0010593700329459411
Eukaryota	KR	0.00977096038745878
Viruses	KR	0.0058812531997113745
Archaea	LR	0.002147937624210012
Bacteria	LR	0.005191090817935736
Eukaryota	LR	0.004912967704523977
Viruses	LR	0.0022010427089117894
Archaea	MR	7.127002896708888e-06
Bacteria	MR	1.7727376443798813e-05
Eukaryota	MR	8.848142197013892e-05
Viruses	MR	4.622500008955988e-06
Archaea	NR	0.00017655808855736966
Bacteria	NR	0.0006619600395078078
Eukaryota	NR	0.001001655450524495
Viruses	NR	0.0004620564301747935
Archaea	PR	0.0006462943051893249
Bacteria	PR	0.00380080581504967
Eukaryota	PR	0.013565406726465402
Viruses	PR	0.006032225130300276
Archaea	QR	0.0003328753880065957
Bacteria	QR	0.0009192880903594941
Eukaryota	QR	0.004117561203035572
Viruses	QR	0.0015927578843866854
Archaea	R	0.06770445657991819
Bacteria	R	0.07398579747338813
Eukaryota	R	0.15821938606557892
Viruses	R	0.33469166806023504
Archaea	SR	0.00318378887642015
Bacteria	SR	0.0018740965824612288
Eukaryota	SR	0.05014837670076875
Viruses	SR	0.013878884359192146
Archaea	TR	0.0007465514027717671
Bacteria	TR	0.0005032852545699471
Eukaryota	TR	0.0015499486329514597
Viruses	TR	0.001106518531132846
Archaea	VR	0.0011194534492839406
Bacteria	VR	0.0007649118481305114
Eukaryota	VR	0.000422976255991687
Viruses	VR	0.0003134111937785438
Archaea	WR	0.0
Bacteria	WR	3.005169937578714e-06
Eukaryota	WR	2.3695498361475164e-05
Viruses	WR	2.356932004185738e-06
Archaea	YR	3.276050659749538e-05
Bacteria	YR	0.00014787088839242232
Eukaryota	YR	0.0001249995729381024
Viruses	YR	0.00025566671511044795
Archaea	AS	0.015147856901726053
Bacteria	AS	0.026644853077285743
Eukaryota	AS	0.04911728814962388
Viruses	AS	0.02805616146354113
Archaea	CS	3.204318522099847e-05
Bacteria	CS	2.9164696995614982e-05
Eukaryota	CS	0.0008156070018641489
Viruses	CS	0.00016663211034785054
Archaea	DS	0.00867424980173709
Bacteria	DS	0.0017419598754056505
Eukaryota	DS	0.01574753439055269
Viruses	DS	0.0030083730960858593
Archaea	ES	0.0066074430700752635
Bacteria	ES	0.0017371007451142464
Eukaryota	ES	0.019460669541854585
Viruses	ES	0.007954756644130933
Archaea	FS	0.0002265668184372757
Bacteria	FS	0.00020889104519480341
Eukaryota	FS	0.0071562479607214895
Viruses	FS	0.003154936636763058
Archaea	GS	0.019057415367483774
Bacteria	GS	0.017304815520686433
Eukaryota	GS	0.054079672757543655
Viruses	GS	0.026571235730277837
Archaea	HS	0.0004919673180840343
Bacteria	HS	0.0003279621227734037
Eukaryota	HS	0.0034140598974767276
Viruses	HS	6.651182120210392e-05
Archaea	IS	0.003459576615745447
Bacteria	IS	0.0017678936760196634
Eukaryota	IS	0.0008968014105560613
Viruses	IS	0.0007883864213115041
Archaea	KS	0.003940822985020512
Bacteria	KS	0.0019925636182943456
Eukaryota	KS	0.01576708421415063
Viruses	KS	0.004351189257428062
Archaea	LS	0.009382577736830142
Bacteria	LS	0.007173891234011074
Eukaryota	LS	0.022068906522437884
Viruses	LS	0.005125052265754152
Archaea	MS	0.0001368610938865414
Bacteria	MS	3.970441029719235e-05
Eukaryota	MS	0.00011402376893784214
Viruses	MS	7.182129186121856e-06
Archaea	NS	0.005491940600298333
Bacteria	NS	0.0015196060746956255
Eukaryota	NS	0.02137689516196478
Viruses	NS	0.0022211403441804887
Archaea	PS	0.0017004548096260061
Bacteria	PS	0.004857971729886473
Eukaryota	PS	0.06063945928370507
Viruses	PS	0.010179726851625357
Archaea	QS	0.0008106747600161335
Bacteria	QS	0.0007026155835225323
Eukaryota	QS	0.009175238377068223
Viruses	QS	0.0010097956078835377
Archaea	RS	0.002986169044220268
Bacteria	RS	0.001880276955964009
Eukaryota	RS	0.03503812925941596
Viruses	RS	0.03718026816313873
Archaea	S	0.09671017598331486
Bacteria	S	0.06003025617332202
Eukaryota	S	0.9143329153037376
Viruses	S	0.20694712108537125
Archaea	TS	0.013077530041705617
Bacteria	TS	0.0047750909728296684
Eukaryota	TS	0.041823565824803996
Viruses	TS	0.011268941916243539
Archaea	VS	0.0015541232277091793
Bacteria	VS	0.0005730910649261748
Eukaryota	VS	0.0012553715133987323
Viruses	VS	0.0007963069279493125
Archaea	WS	0.0
Bacteria	WS	5.544433592181808e-06
Eukaryota	WS	8.563147933804278e-06
Viruses	WS	1.732627807290205e-05
Archaea	YS	8.917283602716227e-05
Bacteria	YS	9.372443758030592e-05
Eukaryota	YS	0.00030112618254869413
Viruses	YS	1.1469968877513046e-05
Archaea	AT	0.015383717968573822
Bacteria	AT	0.030881862346791255
Eukaryota	AT	0.026838693997032106
Viruses	AT	0.025284638533350383
Archaea	CT	1.798322054856846e-05
Bacteria	CT	5.524283391002206e-06
Eukaryota	CT	0.00020305365637318315
Viruses	CT	1.959228789053388e-06
Archaea	DT	0.00621104474461097
Bacteria	DT	0.0009968782290639862
Eukaryota	DT	0.0010167873502999415
Viruses	DT	0.0014799464023835624
Archaea	ET	0.00859767446223302
Bacteria	ET	0.00255760815743933
Eukaryota	ET	0.004330451974545976
Viruses	ET	0.00375327230072649
Archaea	FT	6.787158037435472e-05
Bacteria	FT	2.8990946126670602e-05
Eukaryota	FT	7.250259951075692e-05
Viruses	FT	1.1173683153007704e-05
Archaea	GT	0.005912707363566656
Bacteria	GT	0.00740332670859522
Eukaryota	GT	0.0068925054990757375
Viruses	GT	0.014650597844723829
Archaea	HT	0.0001172670861965998
Bacteria	HT	7.889589556681607e-05
Eukaryota	HT	0.0013681663506808657
Viruses	HT	3.959039172711473e-06
Archaea	IT	0.0010479329121107041
Bacteria	IT	0.000476156211469364
Eukaryota	IT	0.0007310309326822832
Viruses	IT	0.0007203192592055304
Archaea	KT	0.0042870271414570844
Bacteria	KT	0.0026927239335715245
Eukaryota	KT	0.0037396371423959484
Viruses	KT	0.0024789944727536565
Archaea	LT	0.0024549511804666854
Bacteria	LT	0.0037645176602380064
Eukaryota	LT	0.004317634318592648
Viruses	LT	0.001939962588038616
Archaea	MT	4.660964777230713e-05
Bacteria	MT	1.0906964355904041e-05
Eukaryota	MT	0.0001462293720766748
Viruses	MT	1.3945413595985108e-05
Archaea	NT	0.005405647927119696
Bacteria	NT	0.000815113223725441
Eukaryota	NT	0.007864260653652913
Viruses	NT	0.0017892116023278978
Archaea	PT	0.005893664315308717
Bacteria	PT	0.010217624778842882
Eukaryota	PT	0.019228806124878317
Viruses	PT	0.010315304016837981
Archaea	QT	0.0005821632877511029
Bacteria	QT	0.00045280120803692755
Eukaryota	QT	0.002521206610445509
Viruses	QT	0.00046482102600181943
Archaea	RT	0.001229763321877132
Bacteria	RT	0.0006674542011845709
Eukaryota	RT	0.0011885010220534498
Viruses	RT	0.022390013900964425
Archaea	ST	0.009644214229604625
Bacteria	ST	0.006667692516050762
Eukaryota	ST	0.07402804306238933
Viruses	ST	0.017691006761900892
Archaea	T	0.09459869965469571
Bacteria	T	0.049768486903123306
Eukaryota	T	0.15192578347380442
Viruses	T	0.0871980547081704
Archaea	VT	0.0013873735081089563
Bacteria	VT	0.0008517212566490238
Eukaryota	VT	0.0008661396424373071
Viruses	VT	0.0004750921153191244
Archaea	WT	0.0
Bacteria	WT	0.0
Eukaryota	WT	1.8066911074481014e-06
Viruses	WT	0.0
Archaea	YT	9.022407104581537e-05
Bacteria	YT	1.0594458666522523e-05
Eukaryota	YT	0.0001012719977944772
Viruses	YT	3.0309406393252208e-05
Archaea	AV	0.05244097169409487
Bacteria	AV	0.0636877957988774
Eukaryota	AV	0.019956985396720108
Viruses	AV	0.02088757782798425
Archaea	CV	4.1170915679280197e-05
Bacteria	CV	6.012312952225247e-06
Eukaryota	CV	0.001221226416650064
Viruses	CV	0.0001357706688412132
Archaea	DV	0.0033804727521139937
Bacteria	DV	0.0006266383685959943
Eukaryota	DV	0.0022192088214555592
Viruses	DV	0.0011262258585447785
Archaea	EV	0.012050784281258189
Bacteria	EV	0.0028499056701584277
Eukaryota	EV	0.011891552694523163
Viruses	EV	0.00543094673266439
Archaea	FV	0.00032025328511149626
Bacteria	FV	0.00016516173394026212
Eukaryota	FV	0.00044573329521412075
Viruses	FV	0.00011533012028324301
Archaea	GV	0.006872427471756353
Bacteria	GV	0.007304352295037768
Eukaryota	GV	0.009767004644799408
Viruses	GV	0.00390163684828626
Archaea	HV	1.7715915503157332e-05
Bacteria	HV	1.4947594429689376e-05
Eukaryota	HV	0.00013136245743295297
Viruses	HV	0.0
Archaea	IV	0.004520999142847604
Bacteria	IV	0.0016349818308476038
Eukaryota	IV	0.001830879161805576
Viruses	IV	0.0018305760788820216
Archaea	KV	0.0020581082480689316
Bacteria	KV	0.001489516383026824
Eukaryota	KV	0.002606563811650109
Viruses	KV	0.002652929852097569
Archaea	LV	0.022679428093083192
Bacteria	LV	0.02382312518905552
Eukaryota	LV	0.012646935835313266
Viruses	LV	0.0067347483298226705
Archaea	MV	3.720176798559262e-05
Bacteria	MV	3.91047135263451e-05
Eukaryota	MV	0.00022739267624310856
Viruses	MV	2.1239680435764277e-06
Archaea	NV	0.00038753251364948346
Bacteria	NV	0.00018337999070107004
Eukaryota	NV	0.0013080676638263767
Viruses	NV	0.00044512278677517403
Archaea	PV	0.000854389037451732
Bacteria	PV	0.004762384745144658
Eukaryota	PV	0.009778187711347976
Viruses	PV	0.00405022584796999
Archaea	QV	0.00021500331155994057
Bacteria	QV	0.0002786449149398974
Eukaryota	QV	0.0021713790246171904
Viruses	QV	0.0004936357388717432
Archaea	RV	0.0012721132160701247
Bacteria	RV	0.001127612975795825
Eukaryota	RV	0.0009265655697226842
Viruses	RV	0.00428928509771272
Archaea	SV	0.002057869132059143
Bacteria	SV	0.0010025752430429023
Eukaryota	SV	0.009504234197210158
Viruses	SV	0.0028405540953646926
Archaea	TV	0.006970084595157644
Bacteria	TV	0.00183641672119402
Eukaryota	TV	0.006249446925573444
Viruses	TV	0.0038275976384351275
Archaea	V	0.10917971560601553
Bacteria	V	0.06269757067508745
Eukaryota	V	0.041717628968411
Viruses	V	0.025352306948632566
Archaea	WV	0.0
Bacteria	WV	1.494998405983124e-06
Eukaryota	WV	8.182825820541622e-06
Viruses	WV	0.0
Archaea	YV	3.098918644532525e-05
Bacteria	YV	9.95122138459775e-06
Eukaryota	YV	4.531753467506067e-05
Viruses	YV	0.0
Archaea	AW	2.824744559029903e-05
Bacteria	AW	0.00019673970250009114
Eukaryota	AW	4.93498886836599e-05
Viruses	AW	0.00032593851926683137
Archaea	CW	0.0
Bacteria	CW	1.1256690148847913e-06
Eukaryota	CW	1.6554183841693284e-05
Viruses	CW	2.64797834699069e-05
Archaea	DW	7.038566375511986e-05
Bacteria	DW	5.4876495180746526e-05
Eukaryota	DW	3.936921842081675e-05
Viruses	DW	5.291146052287571e-06
Archaea	EW	0.00011841083661727932
Bacteria	EW	4.4699863889550124e-06
Eukaryota	EW	4.3246571487771045e-05
Viruses	EW	3.5390905592456204e-06
Archaea	FW	0.0
Bacteria	FW	9.93806349492183e-07
Eukaryota	FW	1.239289562669139e-05
Viruses	FW	0.0
Archaea	GW	0.0003974498445913151
Bacteria	GW	0.0004286721376067037
Eukaryota	GW	0.0005306361290476795
Viruses	GW	0.00010738146922675894
Archaea	HW	0.0
Bacteria	HW	6.378549657680383e-06
Eukaryota	HW	2.9089248364829304e-06
Viruses	HW	0.0
Archaea	IW	0.0
Bacteria	IW	7.902112475420052e-06
Eukaryota	IW	3.389680631168159e-06
Viruses	IW	0.0
Archaea	KW	6.000316757847296e-05
Bacteria	KW	4.849699241643395e-06
Eukaryota	KW	6.0730529716431034e-05
Viruses	KW	0.0
Archaea	LW	5.3490413172312184e-05
Bacteria	LW	0.0003353730211738556
Eukaryota	LW	0.00016663935488683916
Viruses	LW	0.00012291858875726616
Archaea	MW	1.2188734544684596e-05
Bacteria	MW	4.630293623610843e-07
Eukaryota	MW	1.2293506295944956e-06
Viruses	MW	0.0
Archaea	NW	0.0
Bacteria	NW	2.203925469534989e-05
Eukaryota	NW	4.2587609820770084e-05
Viruses	NW	1.732347146286134e-05
Archaea	PW	1.2599540478324572e-05
Bacteria	PW	4.364218513846628e-05
Eukaryota	PW	5.657193117374595e-05
Viruses	PW	1.6719236795172386e-06
Archaea	QW	0.0
Bacteria	QW	9.62045240606364e-06
Eukaryota	QW	0.00011854050775351655
Viruses	QW	0.0
Archaea	RW	2.6871133106272814e-05
Bacteria	RW	0.00010199188555139623
Eukaryota	RW	0.00016287433438957018
Viruses	RW	0.008875939000462735
Archaea	SW	6.156398880963688e-06
Bacteria	SW	3.233475271854746e-05
Eukaryota	SW	9.963146385629781e-05
Viruses	SW	8.473459366887022e-07
Archaea	TW	0.0
Bacteria	TW	3.846147605218825e-06
Eukaryota	TW	2.3192106238812673e-05
Viruses	TW	1.048871449876675e-06
Archaea	VW	1.4220503039120395e-05
Bacteria	VW	1.7226634386593096e-05
Eukaryota	VW	4.210280547586616e-05
Viruses	VW	0.0
Archaea	W	6.77580175429459e-05
Bacteria	W	5.5519996658694744e-05
Eukaryota	W	9.719589525718854e-05
Viruses	W	3.730349582773858e-05
Archaea	YW	3.01345436776414e-05
Bacteria	YW	2.5560636733738275e-05
Eukaryota	YW	8.51224907774368e-06
Viruses	YW	0.0
Archaea	AY	0.00022901043222022492
Bacteria	AY	0.0003064051585055289
Eukaryota	AY	0.0014960170024102143
Viruses	AY	0.00024298220797490028
Archaea	CY	0.0
Bacteria	CY	1.233456107723447e-06
Eukaryota	CY	3.116844489009924e-05
Viruses	CY	5.358805842584713e-06
Archaea	DY	0.00039360355493451123
Bacteria	DY	0.0005913842252240388
Eukaryota	DY	0.001791186270204645
Viruses	DY	0.0004100663418391402
Archaea	EY	0.00035714185189318707
Bacteria	EY	0.00025815225453161713
Eukaryota	EY	0.0008288173086861464
Viruses	EY	0.00026274636811839184
Archaea	FY	7.631492073617345e-05
Bacteria	FY	8.29160000464079e-05
Eukaryota	FY	0.00021312992818687862
Viruses	FY	0.00018785723219832043
Archaea	GY	0.0006539668298106368
Bacteria	GY	0.0022826239256996343
Eukaryota	GY	0.010020662428350029
Viruses	GY	0.0008601495998730551
Archaea	HY	1.6782975501086348e-05
Bacteria	HY	3.443469753828439e-05
Eukaryota	HY	0.0003423829126103165
Viruses	HY	0.0
Archaea	IY	0.00044317925844504925
Bacteria	IY	0.00022505089598675213
Eukaryota	IY	0.0007339201423789601
Viruses	IY	0.00014205622861349727
Archaea	KY	0.0005459519274825606
Bacteria	KY	0.0003655563294052181
Eukaryota	KY	0.00045515808659280513
Viruses	KY	0.001989502037486474
Archaea	LY	0.0006185614301911184
Bacteria	LY	0.0004233545649445519
Eukaryota	LY	0.000627710450120201
Viruses	LY	0.00017539219338019238
Archaea	MY	8.29960443255314e-06
Bacteria	MY	3.2929348394936475e-06
Eukaryota	MY	4.554418983884182e-06
Viruses	MY	0.0
Archaea	NY	0.0007033283577917978
Bacteria	NY	0.00031480817563563204
Eukaryota	NY	0.004279768119789417
Viruses	NY	0.0002528340906099633
Archaea	PY	0.0003396179239993012
Bacteria	PY	0.0006907008158850398
Eukaryota	PY	0.005082832167532045
Viruses	PY	0.00025097380261303944
Archaea	QY	0.00017504439956974316
Bacteria	QY	0.000725720084212789
Eukaryota	QY	0.0031646640981111197
Viruses	QY	0.00038752919727603845
Archaea	RY	0.0001604774216608026
Bacteria	RY	0.00016133636412922893
Eukaryota	RY	0.0007676410051845251
Viruses	RY	0.017316399837976514
Archaea	SY	0.0005347376027443915
Bacteria	SY	0.00028140017487102907
Eukaryota	SY	0.0023756282215839594
Viruses	SY	0.0005401003578337229
Archaea	TY	0.00020365508149920196
Bacteria	TY	8.272694382826299e-05
Eukaryota	TY	0.00040428444499555265
Viruses	TY	0.0001538721936610149
Archaea	VY	0.00010532517182174104
Bacteria	VY	1.8099210552003577e-05
Eukaryota	VY	8.522805804277621e-05
Viruses	VY	4.015616121943377e-05
Archaea	WY	6.211048530579787e-06
Bacteria	WY	2.4980826776622154e-06
Eukaryota	WY	1.8370618706966686e-06
Viruses	WY	0.0
Archaea	Y	0.0019470274215905121
Bacteria	Y	0.002289638475482639
Eukaryota	Y	0.004695564381032082
Viruses	Y	0.0013872913818980014
