# Supplementary material for: Identification of Low-Complexity Domains by Compositional Signatures Reveals Class-Specific Frequencies and Functions Across the Domains of Life
Source: PLoS Comput Biol. 2024 May 15;20(5):e1011372. doi: 10.1371/journal.pcbi.1011372 (PMC11132505; doi:10.1371/journal.pcbi.1011372)
Supplement: S11 Table — The first two columns indicate the LCD class and the domain of life, respectively. The last column indicates the average per-residue occupancy for the indicated LCD class within the indicated domain of life. The remaining columns indicate the maximum per-residue occupancy, total number of proteins in the proteome, and total number of amino acids in the proteome for the 3 organisms with the highest per-residue LCD occupancy for the given LCD class and domain of life. These values and the corresponding organism names are ordered from highest-to-lowest per-residue occupancy and are separated by semicolons within each cell. (TSV) [file pcbi.1011372.s033.tsv]

LCD Class	Domain of Life	Maximum Value	Value Category	Proteome	Scientific Name	Common Name (when available)	Total Proteins in Proteome	Total Number of AAs in Proteome (only proteins at least 20aa in length)	Domain-Wide Mean Percentage of Proteome in LCDs
A	Archaea	9.560993664618964; 4.17428530902245; 2.8612738756563427	Percentage of Proteome in LCDs	UP000292987_2026739; UP000291901_1906665; UP000293923_2250255	Euryarchaeota archaeon; archaeon; Methanosarcinales archaeon	N/A; N/A; N/A	1149; 1258; 1193	416076; 387755; 315384	0.5820258964309096
C	Archaea	0.02114737398615105; 0.014903286069625632; 0.010359581058541992	Percentage of Proteome in LCDs	UP000291901_1906665; UP000294855_91560; UP000604391_2756141	archaeon; Methanimicrococcus blatticola; Candidatus Undinarchaeum marinum	N/A; N/A; N/A	1258; 1537; 709	387755; 476405; 193058	0.0003533736704415285
D	Archaea	0.9038345356652063; 0.8198804514107809; 0.79330902688064	Percentage of Proteome in LCDs	UP000185687_588898; UP000001879_547559; UP000011602_1227499	Haloterrigena daqingensis; Natrialba magadii (strain ATCC 43099 / DSM 3394 / CCM 3739 / CIP 104546 / IAM 13178 / JCM 8861 / NBRC 102185 / NCIMB 2190 / MS3); Natronolimnohabitans innermongolicus JCM 12255	N/A; Natronobacterium magadii; N/A	3795; 4203; 4400	1090797; 1227618; 1253988	0.1245832615406061
E	Archaea	2.3407857733365582; 2.0963217223242925; 1.7237870902498582	Percentage of Proteome in LCDs	UP000509296_2594798; UP000377803_2565781; UP000003484_1072681	Nanohaloarchaea archaeon; Candidatus Nanohalobium constans; Haloredivivus sp. (strain G17)	N/A; N/A; N/A	1074; 1162; 2152	277001; 293371; 324344	0.3260762920145159
F	Archaea	0.05415437300153127; 0.0439520468013519; 0.04166666666666667	Percentage of Proteome in LCDs	UP000002487_188937; UP000070404_1698281; UP000070549_1698278	Methanosarcina acetivorans (strain ATCC 35395 / DSM 2834 / JCM 12185 / C2A); candidate division MSBL1 archaeon SCGC-AAA382C18; candidate division MSBL1 archaeon SCGC-AAA382A03	N/A; N/A; N/A	4468; 551; 427	1392316; 131962; 103200	0.00564705442890498
G	Archaea	0.748146240448608; 0.6602859742757834; 0.6299055657122435	Percentage of Proteome in LCDs	UP000011689_1227481; UP000290298_2202732; UP000473608_2690782	Halorubrum hochstenium ATCC 700873; Nitrosopumilaceae archaeon; Halorubrum sp. JWXQ-INN 858	N/A; N/A; N/A	2931; 2237; 2889	858121; 579143; 872988	0.1719916736291177
H	Archaea	0.03670149581616103; 0.036537165456578785; 0.03262005377701521	Percentage of Proteome in LCDs	UP000008680_634498; UP000002698_348780; UP000076599_1679489	Methanobrevibacter ruminantium (strain ATCC 35063 / DSM 1093 / JCM 13430 / OCM 146 / M1); Natronomonas pharaonis (strain ATCC 35678 / DSM 2160 / CIP 103997 / JCM 8858 / NBRC 14720 / NCIMB 2260 / Gabara); Haladaptatus sp. R4	Methanobacterium ruminantium; Halobacterium pharaonis; N/A	2209; 2764; 4086	760187; 810134; 1085222	0.005704570206386263
I	Archaea	1.1695448726191209; 0.7889437532757717; 0.7541151097335219	Percentage of Proteome in LCDs	UP000053279_1294122; UP000000438_263820; UP000191661_1300164	Nanobsidianus stetteri; Picrophilus torridus (strain ATCC 700027 / DSM 9790 / JCM 10055 / NBRC 100828); Methanobrevibacter arboriphilus JCM 13429 = DSM 1125	N/A; N/A; N/A	647; 1535; 1961	178873; 471263; 608793	0.09456651766673912
K	Archaea	1.2522468544038345; 1.1260138311112464; 0.9146651309326197	Percentage of Proteome in LCDs	UP000070248_1698287; UP000185744_1903181; UP000002315_523846	candidate division MSBL1 archaeon SCGC-AAA385M02; Candidatus Methanohalarchaeum thermophilum; Methanothermus fervidus (strain ATCC 43054 / DSM 2088 / JCM 10308 / V24 S)	N/A; N/A; N/A	156; 2152; 1283	33380; 525482; 383747	0.11107541876654764
L	Archaea	1.0280143390929954; 1.0033944266927097; 0.9484796024508669	Percentage of Proteome in LCDs	UP000236212_2035442; UP000067434_1550241; UP000000641_368408	archaeon HR06; Infirmifilum uzonense; Thermofilum pendens (strain DSM 2475 / Hrk 5)	N/A; N/A; N/A	1118; 1454; 1876	263615; 421868; 544134	0.28425271931575213
M	Archaea	0.13613710951744257; 0.059472951028593506; 0.032004690033081484	Percentage of Proteome in LCDs	UP000000792_436308; UP000000758_414004; UP000315289_2035267	Nitrosopumilus maritimus (strain SCM1); Cenarchaeum symbiosum (strain A); Candidatus Nitrosocosmicus arcticus	N/A; N/A; N/A	1795; 2022; 3069	493620; 623813; 668652	0.0022663666097580627
N	Archaea	1.5231514390094723; 1.425443459435309; 1.1361409690385698	Percentage of Proteome in LCDs	UP000077066_55758; UP000191661_1300164; UP000077245_49547	Methanobrevibacter filiformis; Methanobrevibacter arboriphilus JCM 13429 = DSM 1125; Methanobrevibacter curvatus	N/A; N/A; N/A	1920; 1961; 1968	604930; 608793; 566479	0.04217557899266847
P	Archaea	0.35594458704659726; 0.2900837962299467; 0.24319480084073705	Percentage of Proteome in LCDs	UP000292987_2026739; UP000290298_2202732; UP000291901_1906665	Euryarchaeota archaeon; Nitrosopumilaceae archaeon; archaeon	N/A; N/A; N/A	1149; 2237; 1258	416076; 579143; 387755	0.02537918892690337
Q	Archaea	0.12238222966704092; 0.07260431330976817; 0.0706040500209654	Percentage of Proteome in LCDs	UP000509296_2594798; UP000377803_2565781; UP000003484_1072681	Nanohaloarchaea archaeon; Candidatus Nanohalobium constans; Haloredivivus sp. (strain G17)	N/A; N/A; N/A	1074; 1162; 2152	277001; 293371; 324344	0.01478536249067985
R	Archaea	0.621681786923606; 0.5497154583778037; 0.4892236464343843	Percentage of Proteome in LCDs	UP000030674_1085029; UP000016986_1261545; UP000030648_1412872	halophilic archaeon J07HB67; Halarchaeum acidiphilum MH1-52-1; uncultured archaeon A07HB70	N/A; N/A; N/A	2831; 2706; 2513	650011; 728013; 640198	0.06770445657991819
S	Archaea	1.037070150645555; 0.976587271389798; 0.8377085784979331	Percentage of Proteome in LCDs	UP000292987_2026739; UP000293923_2250255; UP000009376_662762	Euryarchaeota archaeon; Methanosarcinales archaeon; Candidatus Parvarchaeum acidophilus ARMAN-5	N/A; N/A; N/A	1149; 1193; 1002	416076; 315384; 265128	0.0967101759833149
T	Archaea	0.837802059179091; 0.514988567506453; 0.465434822396763	Percentage of Proteome in LCDs	UP000002457_521011; UP000249457_1945577; UP000248971_1945579	Methanosphaerula palustris (strain ATCC BAA-1556 / DSM 19958 / E1-9c); Methanosphaera sp. rholeuAM270; Methanosphaera sp. rholeuAM74	N/A; N/A; N/A	2655; 1611; 1765	818093; 474962; 508127	0.09459869965469576
V	Archaea	0.5507671064264493; 0.5149143629877032; 0.4581568047992558	Percentage of Proteome in LCDs	UP000030648_1412872; UP000030674_1085029; UP000236584_755307	uncultured archaeon A07HB70; halophilic archaeon J07HB67; Salinigranum rubrum	N/A; N/A; N/A	2513; 2831; 4473	640198; 650011; 1264196	0.10917971560601554
W	Archaea	0.01044146269640802; 0.003941162818194159; 0.0029942629921071227	Percentage of Proteome in LCDs	UP000001882_304371; UP000053352_2309; UP000001826_190192	Methanocella paludicola (strain DSM 17711 / JCM 13418 / NBRC 101707 / SANAE); Pyrodictium occultum; Methanopyrus kandleri (strain AV19 / DSM 6324 / JCM 9639 / NBRC 100938)	N/A; N/A; N/A	2993; 1602; 1687	852371; 456718; 500958	6.77580175429459e-05
Y	Archaea	0.04000737390813209; 0.03579802752868317; 0.020680244177831986	Percentage of Proteome in LCDs	UP000245871_1987493; UP000245662_2005260; UP000094707_118062	Vulcanisaeta sp. SCGC AB-777_J10; Sulfolobales archaeon SCGC AB-777_K09; Methanobacterium congolense	N/A; N/A; N/A	918; 206; 2340	254953; 55869; 662468	0.0019470274215905121
AC	Archaea	0.027852638908589182; 0.016312786606598018; 0.00985396898643517	Percentage of Proteome in LCDs	UP000291901_1906665; UP000007722_456320; UP000292987_2026739	archaeon; Methanococcus voltae (strain ATCC BAA-1334 / A3); Euryarchaeota archaeon	N/A; N/A; N/A	1258; 1658; 1149	387755; 496543; 416076	0.00027870982363553345
AD	Archaea	0.36346855513383314; 0.33725831114698873; 0.328893177378739	Percentage of Proteome in LCDs	UP000011689_1227481; UP000017840_1324957; UP000000554_64091	Halorubrum hochstenium ATCC 700873; Candidatus Halobonum tyrrellensis G22; Halobacterium salinarum (strain ATCC 700922 / JCM 11081 / NRC-1)	N/A; N/A; Halobacterium halobium	2931; 3445; 2423	858121; 1030664; 679856	0.041033733703691504
AE	Archaea	0.2131822070967804; 0.16815810357746752; 0.15825786929852173	Percentage of Proteome in LCDs	UP000292987_2026739; UP000011689_1227481; UP000014072_1333523	Euryarchaeota archaeon; Halorubrum hochstenium ATCC 700873; Salinarchaeum sp. Harcht-Bsk1	N/A; N/A; N/A	1149; 2931; 3013	416076; 858121; 911803	0.030520529805397358
AF	Archaea	0.011497808896933404; 0.010769267587239615; 0.010272881543272888	Percentage of Proteome in LCDs	UP000663292_2841257; UP000053331_2248; UP000030660_1412871	Halapricum desulfuricans; Halorubrum saccharovorum; uncultured archaeon A07HR67	N/A; N/A; N/A	2859; 2334; 2887	843639; 584998; 769015	0.0011989052341790697
AG	Archaea	0.6347398071506167; 0.47994223156374516; 0.43167231581837295	Percentage of Proteome in LCDs	UP000292987_2026739; UP000291901_1906665; UP000290298_2202732	Euryarchaeota archaeon; archaeon; Nitrosopumilaceae archaeon	N/A; N/A; N/A	1149; 1258; 2237	416076; 387755; 579143	0.050381167703259296
AH	Archaea	0.02060979631179768; 0.020428960093829013; 0.016247372696677025	Percentage of Proteome in LCDs	UP000293923_2250255; UP000292987_2026739; UP000291901_1906665	Methanosarcinales archaeon; Euryarchaeota archaeon; archaeon	N/A; N/A; N/A	1193; 1149; 1258	315384; 416076; 387755	0.0002998435593416107
AI	Archaea	0.048854018347398005; 0.03963203914383824; 0.03579802752868317	Percentage of Proteome in LCDs	UP000184145_1531428; UP000027093_926571; UP000245662_2005260	Candidatus Micrarchaeum sp. AZ1; Nitrososphaera viennensis EN76; Sulfolobales archaeon SCGC AB-777_K09	N/A; N/A; N/A	840; 3117; 206	239489; 729208; 55869	0.004644122567215627
AK	Archaea	0.14191309684158754; 0.10941580017855584; 0.09329965357202495	Percentage of Proteome in LCDs	UP000012076_1054217; UP000029384_1502289; UP000030944_1410606	Thermoplasmatales archaeon (strain BRNA1); Marine Group I thaumarchaeote SCGC AAA799-B03; Candidatus Nitrosopelagicus brevis	N/A; N/A; N/A	1524; 1339; 1444	443229; 297946; 377279	0.005898241486513479
AL	Archaea	0.6540140743303308; 0.32878608715715396; 0.3184865225693052	Percentage of Proteome in LCDs	UP000053352_2309; UP000292987_2026739; UP000184357_43928	Pyrodictium occultum; Euryarchaeota archaeon; Halobaculum gomorrense	N/A; N/A; N/A	1602; 1149; 3149	456718; 416076; 922802	0.05064548910078547
AM	Archaea	0.010315792188366365; 0.010094309693421394; 0.009604441093561664	Percentage of Proteome in LCDs	UP000291901_1906665; UP000292987_2026739; UP000070257_1698269	archaeon; Euryarchaeota archaeon; candidate division MSBL1 archaeon SCGC-AAA259J03	N/A; N/A; N/A	1258; 1149; 964	387755; 416076; 208237	0.00017890733225946467
AN	Archaea	0.008152367753309351; 0.007609770945894529; 0.007572670592435262	Percentage of Proteome in LCDs	UP000011669_1227455; UP000293923_2250255; UP000197679_1920749	Halococcus saccharolyticus DSM 5350; Methanosarcinales archaeon; Candidatus Mancarchaeum acidiphilum	N/A; N/A; N/A	3441; 1193; 944	981310; 315384; 277313	0.0005181780807233677
AP	Archaea	0.7734163950816677; 0.4201106368712203; 0.19880526596149456	Percentage of Proteome in LCDs	UP000292987_2026739; UP000291901_1906665; UP000293923_2250255	Euryarchaeota archaeon; archaeon; Methanosarcinales archaeon	N/A; N/A; N/A	1149; 1258; 1193	416076; 387755; 315384	0.01079613334268174
AQ	Archaea	0.07907209259846758; 0.03456104304593765; 0.031156322396722357	Percentage of Proteome in LCDs	UP000292987_2026739; UP000293923_2250255; UP000000346_666510	Euryarchaeota archaeon; Methanosarcinales archaeon; Acidilobus saccharovorans (strain DSM 16705 / JCM 18335 / VKM B-2471 / 345-15)	N/A; N/A; N/A	1149; 1193; 1499	416076; 315384; 449347	0.0017157662615931123
AR	Archaea	0.36195310472125286; 0.1709422370640757; 0.14957898673131229	Percentage of Proteome in LCDs	UP000292987_2026739; UP000290298_2202732; UP000291901_1906665	Euryarchaeota archaeon; Nitrosopumilaceae archaeon; archaeon	N/A; N/A; N/A	1149; 2237; 1258	416076; 579143; 387755	0.013411191215467102
AS	Archaea	1.161566636864419; 0.5258475068019755; 0.3443421353017274	Percentage of Proteome in LCDs	UP000292987_2026739; UP000291901_1906665; UP000293923_2250255	Euryarchaeota archaeon; archaeon; Methanosarcinales archaeon	N/A; N/A; N/A	1149; 1258; 1193	416076; 387755; 315384	0.015147856901726067
AT	Archaea	0.40978090541151135; 0.19264741911774189; 0.1452197955508206	Percentage of Proteome in LCDs	UP000292987_2026739; UP000291901_1906665; UP000293923_2250255	Euryarchaeota archaeon; archaeon; Methanosarcinales archaeon	N/A; N/A; N/A	1149; 1258; 1193	416076; 387755; 315384	0.015383717968573827
AV	Archaea	0.48313178110522054; 0.3900112772982444; 0.37721952964675143	Percentage of Proteome in LCDs	UP000030648_1412872; UP000198518_355548; UP000011689_1227481	uncultured archaeon A07HB70; Halobacterium jilantaiense; Halorubrum hochstenium ATCC 700873	N/A; N/A; N/A	2513; 3054; 2931	640198; 884077; 858121	0.05244097169409483
AW	Archaea	0.007900714356256378; 0.0017034171444452913; 0.0	Percentage of Proteome in LCDs	UP000332487_425595; UP000008243_309800; UP000663586_2784880	Candidatus Micrarchaeum acidiphilum ARMAN-2; Haloferax volcanii (strain ATCC 29605 / DSM 3757 / JCM 8879 / NBRC 14742 / NCIMB 2012 / VKM B-1768 / DS2); Natranaeroarchaeum sulfidigenum	N/A; Halobacterium volcanii; N/A	1025; 3921; 3117	303770; 1115405; 893808	2.824744559029903e-05
AY	Archaea	0.009415000065686047; 0.008456716079110353; 0.008129370807022963	Percentage of Proteome in LCDs	UP000053352_2309; UP000000346_666510; UP000002518_272557	Pyrodictium occultum; Acidilobus saccharovorans (strain DSM 16705 / JCM 18335 / VKM B-2471 / 345-15); Aeropyrum pernix (strain ATCC 700893 / DSM 11879 / JCM 9820 / NBRC 100138 / K1)	N/A; N/A; N/A	1602; 1499; 1700	456718; 449347; 492043	0.00022901043222022495
CA	Archaea	0.005931580508310661; 0.004210517451542208; 0.002346396111552364	Percentage of Proteome in LCDs	UP000291901_1906665; UP000001686_374847; UP000001882_304371	archaeon; Korarchaeum cryptofilum (strain OPF8); Methanocella paludicola (strain DSM 17711 / JCM 13418 / NBRC 101707 / SANAE)	N/A; N/A; N/A	1258; 1602; 2993	387755; 475001; 852371	4.3341148944598805e-05
CD	Archaea	0.003940117379678665; 0.0; 0.0	Percentage of Proteome in LCDs	UP000008136_693661; UP000663586_2784880; UP000663292_2841257	Archaeoglobus veneficus (strain DSM 11195 / SNP6); Natranaeroarchaeum sulfidigenum; Halapricum desulfuricans	N/A; N/A; N/A	2065; 3117; 2859	558359; 893808; 843639	1.1588580528466663e-05
CE	Archaea	0.0018735469828562305; 0.0; 0.0	Percentage of Proteome in LCDs	UP000001879_547559; UP000663586_2784880; UP000663292_2841257	Natrialba magadii (strain ATCC 43099 / DSM 3394 / CCM 3739 / CIP 104546 / IAM 13178 / JCM 8861 / NBRC 102185 / NCIMB 2190 / MS3); Natranaeroarchaeum sulfidigenum; Halapricum desulfuricans	Natronobacterium magadii; N/A; N/A	4203; 3117; 2859	1227618; 893808; 843639	5.510432302518325e-06
CF	Archaea	0.0; 0.0; 0.0	Percentage of Proteome in LCDs	N/A; N/A; N/A	N/A; N/A; N/A	N/A; N/A; N/A	N/A; N/A; N/A	N/A; N/A; N/A	0.0
CG	Archaea	0.0060892723140488466; 0.004232973452201499; 0.0	Percentage of Proteome in LCDs	UP000008136_693661; UP000195137_1927129; UP000663586_2784880	Archaeoglobus veneficus (strain DSM 11195 / SNP6); Methanonatronarchaeum thermophilum; Natranaeroarchaeum sulfidigenum	N/A; N/A; N/A	2065; 1510; 3117	558359; 425233; 893808	3.0359546371324545e-05
CH	Archaea	0.0; 0.0; 0.0	Percentage of Proteome in LCDs	N/A; N/A; N/A	N/A; N/A; N/A	N/A; N/A; N/A	N/A; N/A; N/A	N/A; N/A; N/A	0.0
CI	Archaea	0.004411500340236964; 0.0; 0.0	Percentage of Proteome in LCDs	UP000005741_937775; UP000663586_2784880; UP000663292_2841257	Methanoplanus limicola DSM 2279; Natranaeroarchaeum sulfidigenum; Halapricum desulfuricans	N/A; N/A; N/A	2928; 3117; 2859	906721; 893808; 843639	1.2975001000696954e-05
CK	Archaea	0.0; 0.0; 0.0	Percentage of Proteome in LCDs	N/A; N/A; N/A	N/A; N/A; N/A	N/A; N/A; N/A	N/A; N/A; N/A	N/A; N/A; N/A	0.0
CL	Archaea	0.013014137131222384; 0.0; 0.0	Percentage of Proteome in LCDs	UP000294855_91560; UP000663586_2784880; UP000663292_2841257	Methanimicrococcus blatticola; Natranaeroarchaeum sulfidigenum; Halapricum desulfuricans	N/A; N/A; N/A	1537; 3117; 2859	476405; 893808; 843639	3.827687391535995e-05
CM	Archaea	0.0; 0.0; 0.0	Percentage of Proteome in LCDs	N/A; N/A; N/A	N/A; N/A; N/A	N/A; N/A; N/A	N/A; N/A; N/A	N/A; N/A; N/A	0.0
CN	Archaea	0.004656502357802059; 0.0; 0.0	Percentage of Proteome in LCDs	UP000008136_693661; UP000663586_2784880; UP000663292_2841257	Archaeoglobus veneficus (strain DSM 11195 / SNP6); Natranaeroarchaeum sulfidigenum; Halapricum desulfuricans	N/A; N/A; N/A	2065; 3117; 2859	558359; 893808; 843639	1.3695595170006054e-05
CP	Archaea	0.004384211680055705; 0.0; 0.0	Percentage of Proteome in LCDs	UP000291901_1906665; UP000663586_2784880; UP000663292_2841257	archaeon; Natranaeroarchaeum sulfidigenum; Halapricum desulfuricans	N/A; N/A; N/A	1258; 3117; 2859	387755; 893808; 843639	1.2894740235457956e-05
CQ	Archaea	0.0; 0.0; 0.0	Percentage of Proteome in LCDs	N/A; N/A; N/A	N/A; N/A; N/A	N/A; N/A; N/A	N/A; N/A; N/A	N/A; N/A; N/A	0.0
CR	Archaea	0.0; 0.0; 0.0	Percentage of Proteome in LCDs	N/A; N/A; N/A	N/A; N/A; N/A	N/A; N/A; N/A	N/A; N/A; N/A	N/A; N/A; N/A	0.0
CS	Archaea	0.006626561047641392; 0.002367838439752324; 0.0019002834877457628	Percentage of Proteome in LCDs	UP000008136_693661; UP000008680_634498; UP000479062_2283638	Archaeoglobus veneficus (strain DSM 11195 / SNP6); Methanobrevibacter ruminantium (strain ATCC 35063 / DSM 1093 / JCM 13430 / OCM 146 / M1); Halorussus sp. MSC15.2	N/A; Methanobacterium ruminantium; N/A	2065; 2209; 4072	558359; 760187; 1157722	3.204318522099847e-05
CT	Archaea	0.006114294986513277; 0.0; 0.0	Percentage of Proteome in LCDs	UP000195137_1927129; UP000663586_2784880; UP000663292_2841257	Methanonatronarchaeum thermophilum; Natranaeroarchaeum sulfidigenum; Halapricum desulfuricans	N/A; N/A; N/A	1510; 3117; 2859	425233; 893808; 843639	1.798322054856846e-05
CV	Archaea	0.009800002578948046; 0.004198108752007221; 0.0	Percentage of Proteome in LCDs	UP000291901_1906665; UP000294855_91560; UP000663586_2784880	archaeon; Methanimicrococcus blatticola; Natranaeroarchaeum sulfidigenum	N/A; N/A; N/A	1258; 1537; 3117	387755; 476405; 893808	4.1170915679280197e-05
CW	Archaea	0.0; 0.0; 0.0	Percentage of Proteome in LCDs	N/A; N/A; N/A	N/A; N/A; N/A	N/A; N/A; N/A	N/A; N/A; N/A	N/A; N/A; N/A	0.0
CY	Archaea	0.0; 0.0; 0.0	Percentage of Proteome in LCDs	N/A; N/A; N/A	N/A; N/A; N/A	N/A; N/A; N/A	N/A; N/A; N/A	N/A; N/A; N/A	0.0
DA	Archaea	0.24238592053957211; 0.1852128204091139; 0.18297183612126386	Percentage of Proteome in LCDs	UP000473608_2690782; UP000276588_2216978; UP000199215_1267564	Halorubrum sp. JWXQ-INN 858; Halonotius aquaticus; Halopenitus malekzadehii	N/A; N/A; N/A	2889; 2459; 3119	872988; 717013; 899592	0.020922888373279176
DC	Archaea	0.010842128445340425; 0.0042541984887466315; 0.004210863184844261	Percentage of Proteome in LCDs	UP000077275_47311; UP000001931_339860; UP000249457_1945577	Methanobrevibacter cuticularis; Methanosphaera stadtmanae (strain ATCC 43021 / DSM 3091 / JCM 11832 / MCB-3); Methanosphaera sp. rholeuAM270	N/A; N/A; N/A	2061; 1533; 1611	590290; 493630; 474962	8.364740855130946e-05
DE	Archaea	0.30949846763421607; 0.28092187831620674; 0.23166090903581216	Percentage of Proteome in LCDs	UP000185687_588898; UP000010878_694430; UP000011602_1227499	Haloterrigena daqingensis; Natronococcus occultus SP4; Natronolimnohabitans innermongolicus JCM 12255	N/A; N/A; N/A	3795; 4153; 4400	1090797; 1196774; 1253988	0.02271379334350898
DF	Archaea	0.013826457367442516; 0.013136041265377946; 0.011232709650502262	Percentage of Proteome in LCDs	UP000000554_64091; UP000249370_1789762; UP000002698_348780	Halobacterium salinarum (strain ATCC 700922 / JCM 11081 / NRC-1); Methanosphaera sp. BMS; Natronomonas pharaonis (strain ATCC 35678 / DSM 2160 / CIP 103997 / JCM 8858 / NBRC 14720 / NCIMB 2260 / Gabara)	Halobacterium halobium; N/A; Halobacterium pharaonis	2423; 2101; 2764	679856; 768877; 810134	0.0009304030218479081
DG	Archaea	0.2530389879356876; 0.19988256236720334; 0.16742170573173135	Percentage of Proteome in LCDs	UP000473608_2690782; UP000432575_2668072; UP000216554_1383850	Halorubrum sp. JWXQ-INN 858; Halorubrum sp. CBA1125; Halorubrum sp. Ib24	N/A; N/A; N/A	2889; 2858; 2609	872988; 754443; 761550	0.02133065242564481
DH	Archaea	0.035258084539608284; 0.03482443098476306; 0.031599710665149223	Percentage of Proteome in LCDs	UP000250088_745377; UP000198397_63740; UP000002698_348780	Natrarchaeobaculum aegyptiacum; Halorubrum vacuolatum; Natronomonas pharaonis (strain ATCC 35678 / DSM 2160 / CIP 103997 / JCM 8858 / NBRC 14720 / NCIMB 2260 / Gabara)	N/A; Natronobacterium vacuolatum; Halobacterium pharaonis	3626; 3371; 2764	1077767; 1002170; 810134	0.002229078593156918
DI	Archaea	0.013515522577680468; 0.011096748068776476; 0.009422577818921198	Percentage of Proteome in LCDs	UP000196489_1932700; UP000248984_1945580; UP000077066_55758	archaeon D22; Methanosphaera sp. rholeuAM6; Methanobrevibacter filiformis	N/A; N/A; N/A	474; 1750; 1920	147978; 513664; 604930	0.0005519760008282729
DK	Archaea	0.021483440765838756; 0.021307281073953813; 0.021051924126098062	Percentage of Proteome in LCDs	UP000196084_253108; UP000010878_694430; UP000000390_795797	Natronolimnobius baerhuensis; Natronococcus occultus SP4; Halalkalicoccus jeotgali (strain DSM 18796 / CECT 7217 / JCM 14584 / KCTC 4019 / B3)	N/A; N/A; N/A	3662; 4153; 3779	1089211; 1196774; 1011784	0.0006423930401236143
DL	Archaea	0.04322405987669768; 0.03253194774727717; 0.028849482632611455	Percentage of Proteome in LCDs	UP000070171_1698288; UP000473608_2690782; UP000018894_1173487	candidate division MSBL1 archaeon SCGC-AAA385M11; Halorubrum sp. JWXQ-INN 858; Halorubrum sp. AJ67	N/A; N/A; N/A	228; 2889; 519	43957; 872988; 207976	0.004045613822951751
DM	Archaea	0.03254180339300399; 0.007949646659126125; 0.0062794249930533865	Percentage of Proteome in LCDs	UP000000758_414004; UP000276588_2216978; UP000069906_1604004	Cenarchaeum symbiosum (strain A); Halonotius aquaticus; Halanaeroarchaeum sulfurireducens	N/A; N/A; N/A	2022; 2459; 2225	623813; 717013; 637001	0.00041361602945400304
DN	Archaea	0.0629119233073697; 0.0486382678644595; 0.035653489000752527	Percentage of Proteome in LCDs	UP000070248_1698287; UP000323283_2563600; UP000294299_1798806	candidate division MSBL1 archaeon SCGC-AAA385M02; Candidatus Nitrosocosmicus sp. SS; Candidatus Nitrosocosmicus franklandus	N/A; N/A; N/A	156; 2921; 3135	33380; 717542; 684365	0.001828252015510364
DP	Archaea	0.040092189125165524; 0.03162824980266722; 0.030861539344874112	Percentage of Proteome in LCDs	UP000473608_2690782; UP000185687_588898; UP000011602_1227499	Halorubrum sp. JWXQ-INN 858; Haloterrigena daqingensis; Natronolimnohabitans innermongolicus JCM 12255	N/A; N/A; N/A	2889; 3795; 4400	872988; 1090797; 1253988	0.002916787513038636
DQ	Archaea	0.005988677535794422; 0.0057853451010007615; 0.004654475548849262	Percentage of Proteome in LCDs	UP000011511_1227494; UP000011661_1230460; UP000471521_2692200	Natrinema altunense JCM 12890; Natronorubrum sulfidifaciens JCM 14089; Halobacterium bonnevillei	N/A; N/A; N/A	3732; 3428; 3549	1035287; 967963; 923842	0.00015691085763436371
DR	Archaea	0.03173010396477386; 0.018484406172516874; 0.01586280533165297	Percentage of Proteome in LCDs	UP000473608_2690782; UP000199451_660521; UP000010846_797302	Halorubrum sp. JWXQ-INN 858; Halogranum gelatinilyticum; Halovivax ruber (strain DSM 18193 / JCM 13892 / XH-70)	N/A; N/A; N/A	2889; 3752; 3099	872988; 1098223; 914088	0.0020301654756820576
DS	Archaea	0.07176499529984083; 0.06912376913394518; 0.05688434463311221	Percentage of Proteome in LCDs	UP000001879_547559; UP000185687_588898; UP000006794_797210	Natrialba magadii (strain ATCC 43099 / DSM 3394 / CCM 3739 / CIP 104546 / IAM 13178 / JCM 8861 / NBRC 102185 / NCIMB 2190 / MS3); Haloterrigena daqingensis; Halopiger xanaduensis (strain DSM 18323 / JCM 14033 / SH-6)	Natronobacterium magadii; N/A; N/A	4203; 3795; 4221	1227618; 1090797; 1232325	0.008674249801737088
DT	Archaea	0.10255633267026061; 0.06472024815919578; 0.05958256631895348	Percentage of Proteome in LCDs	UP000001879_547559; UP000473608_2690782; UP000199215_1267564	Natrialba magadii (strain ATCC 43099 / DSM 3394 / CCM 3739 / CIP 104546 / IAM 13178 / JCM 8861 / NBRC 102185 / NCIMB 2190 / MS3); Halorubrum sp. JWXQ-INN 858; Halopenitus malekzadehii	Natronobacterium magadii; N/A; N/A	4203; 2889; 3119	1227618; 872988; 899592	0.006211044744610971
DV	Archaea	0.03482292998300091; 0.03061142139960984; 0.02594370216629913	Percentage of Proteome in LCDs	UP000473608_2690782; UP000258613_2044521; UP000198397_63740	Halorubrum sp. JWXQ-INN 858; Natrarchaeobaculum sulfurireducens; Halorubrum vacuolatum	N/A; N/A; Natronobacterium vacuolatum	2889; 3734; 3371	872988; 1078029; 1002170	0.0033804727521139933
DW	Archaea	0.0085335327200026; 0.003136369338853344; 0.002298617590484559	Percentage of Proteome in LCDs	UP000245635_2005259; UP000000536_69014; UP000011566_1132509	Sulfolobales archaeon SCGC AB-777_J03; Thermococcus kodakarensis (strain ATCC BAA-918 / JCM 12380 / KOD1); Halococcus hamelinensis 100A6	N/A; Pyrococcus kodakaraensis (strain KOD1); N/A	928; 2301; 3400	246088; 637680; 957097	7.038566375511986e-05
DY	Archaea	0.014566699224973566; 0.014368066319510962; 0.010129249220047811	Percentage of Proteome in LCDs	UP000249370_1789762; UP000245577_190976; UP000000792_436308	Methanosphaera sp. BMS; Methanobrevibacter woesei; Nitrosopumilus maritimus (strain SCM1)	N/A; N/A; N/A	2101; 1581; 1795	768877; 459352; 493620	0.00039360355493451123
EA	Archaea	0.17196904557179707; 0.10443192476849743; 0.09516494053480017	Percentage of Proteome in LCDs	UP000604391_2756141; UP000191169_1853690; UP000431469_2668070	Candidatus Undinarchaeum marinum; Halolamina sp. CBA1230; Natronomonas sp. CBA1123	N/A; N/A; N/A	709; 3470; 3455	193058; 987246; 969895	0.027528169820850077
EC	Archaea	0.005592572023873779; 0.004898862973903757; 0.004198108752007221	Percentage of Proteome in LCDs	UP000249370_1789762; UP000240531_2137776; UP000294855_91560	Methanosphaera sp. BMS; archaeon SCG-AAA382B04; Methanimicrococcus blatticola	N/A; N/A; N/A	2101; 1591; 1537	768877; 408258; 476405	7.613923501981054e-05
ED	Archaea	0.1623583489870251; 0.1448895113028859; 0.1403060172392461	Percentage of Proteome in LCDs	UP000185687_588898; UP000010878_694430; UP000011555_358396	Haloterrigena daqingensis; Natronococcus occultus SP4; Halobiforma lacisalsi AJ5	N/A; N/A; N/A	3795; 4153; 4151	1090797; 1196774; 1212350	0.022339761653823884
EF	Archaea	0.014460444658673254; 0.014206702624320895; 0.013052767530210285	Percentage of Proteome in LCDs	UP000070520_1698272; UP000240531_2137776; UP000070155_1698266	candidate division MSBL1 archaeon SCGC-AAA261C02; archaeon SCG-AAA382B04; candidate division MSBL1 archaeon SCGC-AAA259I07	N/A; N/A; N/A	703; 1591; 671	165970; 408258; 145563	0.0007277813838974127
EG	Archaea	0.07753375246506768; 0.07347289415381833; 0.06091721437453178	Percentage of Proteome in LCDs	UP000236308_2035441; UP000070195_1698262; UP000033049_1434100	archaeon HR05; candidate division MSBL1 archaeon SCGC-AAA259D18; Methanosarcina sp. MTP4	N/A; N/A; N/A	721; 389; 3238	177987; 88468; 1035832	0.007370141620236926
EH	Archaea	0.03756845405811551; 0.02836865792206793; 0.01280575273815314	Percentage of Proteome in LCDs	UP000245834_1987489; UP000018894_1173487; UP000030639_1070774	Acidilobus sp. SCGC AC-742_M05; Halorubrum sp. AJ67; Halonotius sp. J07HN4	N/A; N/A; N/A	280; 519; 3224	69207; 207976; 812135	0.0007186158333171781
EI	Archaea	0.08592026743585764; 0.07589870972193473; 0.07231636066614294	Percentage of Proteome in LCDs	UP000509296_2594798; UP000070175_1698285; UP000070184_1698260	Nanohaloarchaea archaeon; candidate division MSBL1 archaeon SCGC-AAA382N08; candidate division MSBL1 archaeon SCGC-AAA259B11	N/A; N/A; N/A	1074; 431; 852	277001; 101451; 192211	0.007107292271758619
EK	Archaea	0.41670752034513187; 0.30021365319483656; 0.2530645367957972	Percentage of Proteome in LCDs	UP000070504_1698283; UP000070155_1698266; UP000070633_1698284	candidate division MSBL1 archaeon SCGC-AAA382K21; candidate division MSBL1 archaeon SCGC-AAA259I07; candidate division MSBL1 archaeon SCGC-AAA382M17	N/A; N/A; N/A	218; 671; 356	61194; 145563; 93652	0.034414532978435136
EL	Archaea	0.23531718795960385; 0.13853456776815623; 0.1357395821675734	Percentage of Proteome in LCDs	UP000070504_1698283; UP000001826_190192; UP000509296_2594798	candidate division MSBL1 archaeon SCGC-AAA382K21; Methanopyrus kandleri (strain AV19 / DSM 6324 / JCM 9639 / NBRC 100938); Nanohaloarchaea archaeon	N/A; N/A; N/A	218; 1687; 1074	61194; 500958; 277001	0.021637620808468816
EM	Archaea	0.015169647221426283; 0.011396149137605047; 0.008521633017578426	Percentage of Proteome in LCDs	UP000236308_2035441; UP000290298_2202732; UP000377803_2565781	archaeon HR05; Nitrosopumilaceae archaeon; Candidatus Nanohalobium constans	N/A; N/A; N/A	721; 2237; 1162	177987; 579143; 293371	0.0003839369012794767
EN	Archaea	0.0629119233073697; 0.026146354217733765; 0.017384131355859988	Percentage of Proteome in LCDs	UP000070248_1698287; UP000070504_1698283; UP000377803_2565781	candidate division MSBL1 archaeon SCGC-AAA385M02; candidate division MSBL1 archaeon SCGC-AAA382K21; Candidatus Nanohalobium constans	N/A; N/A; N/A	156; 218; 1162	33380; 61194; 293371	0.0011105087353653943
EP	Archaea	0.08466171597203745; 0.06847879253720913; 0.050238602502795826	Percentage of Proteome in LCDs	UP000070038_1698258; UP000031483_1198115; UP000002698_348780	candidate division MSBL1 archaeon SCGC-AAA833K04; Thaumarchaeota archaeon SCGC AB-539-E09; Natronomonas pharaonis (strain ATCC 35678 / DSM 2160 / CIP 103997 / JCM 8858 / NBRC 14720 / NCIMB 2260 / Gabara)	N/A; N/A; Halobacterium pharaonis	196; 645; 2764	41341; 143110; 810134	0.007465345353488133
EQ	Archaea	0.058122533853668404; 0.03514786769602644; 0.031592902880031595	Percentage of Proteome in LCDs	UP000509296_2594798; UP000003484_1072681; UP000009379_889948	Nanohaloarchaea archaeon; Haloredivivus sp. (strain G17); Nanosalina sp. (strain J07AB43)	N/A; N/A; N/A	1074; 2152; 1668	277001; 324344; 354510	0.0017637468963174138
ER	Archaea	0.06503269844077601; 0.06373173840572605; 0.05786939495581138	Percentage of Proteome in LCDs	UP000070184_1698260; UP000070504_1698283; UP000236308_2035441	candidate division MSBL1 archaeon SCGC-AAA259B11; candidate division MSBL1 archaeon SCGC-AAA382K21; archaeon HR05	N/A; N/A; N/A	852; 218; 721	192211; 61194; 177987	0.015011647962444225
ES	Archaea	0.11900944676022987; 0.10794184858538416; 0.056977695821980964	Percentage of Proteome in LCDs	UP000003484_1072681; UP000509296_2594798; UP000604391_2756141	Haloredivivus sp. (strain G17); Nanohaloarchaea archaeon; Candidatus Undinarchaeum marinum	N/A; N/A; N/A	2152; 1074; 709	324344; 277001; 193058	0.006607443070075267
ET	Archaea	0.06870302659289548; 0.05956657196183407; 0.04465335701211094	Percentage of Proteome in LCDs	UP000199062_767519; UP000509296_2594798; UP000377803_2565781	Halomicrobium zhouii; Nanohaloarchaea archaeon; Candidatus Nanohalobium constans	N/A; N/A; N/A	4091; 1074; 1162	1202276; 277001; 293371	0.008597674462233026
EV	Archaea	0.07545542740109949; 0.07144015631878528; 0.06917755572636433	Percentage of Proteome in LCDs	UP000001826_190192; UP000033049_1434100; UP000031483_1198115	Methanopyrus kandleri (strain AV19 / DSM 6324 / JCM 9639 / NBRC 100938); Methanosarcina sp. MTP4; Thaumarchaeota archaeon SCGC AB-539-E09	N/A; N/A; N/A	1687; 3238; 645	500958; 1035832; 143110	0.012050784281258189
EW	Archaea	0.016212620127129304; 0.005768915281676302; 0.005542008423852804	Percentage of Proteome in LCDs	UP000053279_1294122; UP000009079_604354; UP000007478_391623	Nanobsidianus stetteri; Thermococcus sibiricus (strain DSM 12597 / MM 739); Thermococcus barophilus (strain DSM 11836 / MP)	N/A; N/A; N/A	647; 2035; 2265	178873; 554697; 631540	0.00011841083661727932
EY	Archaea	0.022449060440793905; 0.010520612510060336; 0.009846192114754779	Percentage of Proteome in LCDs	UP000000578_228908; UP000070373_1698263; UP000070589_1698261	Nanoarchaeum equitans (strain Kin4-M); candidate division MSBL1 archaeon SCGC-AAA259E17; candidate division MSBL1 archaeon SCGC-AAA259D14	N/A; N/A; N/A	536; 891; 885	151454; 190103; 192968	0.00035714185189318707
FA	Archaea	0.004446124091323389; 0.004029696492741805; 0.0036124883723030517	Percentage of Proteome in LCDs	UP000002593_415426; UP000067434_1550241; UP000002654_768679	Hyperthermus butylicus (strain DSM 5456 / JCM 9403 / PLM1-5); Infirmifilum uzonense; Thermoproteus tenax (strain ATCC 35583 / DSM 2078 / JCM 9277 / NBRC 100435 / Kra 1)	N/A; N/A; N/A	1602; 1454; 2047	449830; 421868; 553635	9.028853399745057e-05
FC	Archaea	0.004051617608330125; 0.0; 0.0	Percentage of Proteome in LCDs	UP000001931_339860; UP000663586_2784880; UP000663292_2841257	Methanosphaera stadtmanae (strain ATCC 43021 / DSM 3091 / JCM 11832 / MCB-3); Natranaeroarchaeum sulfidigenum; Halapricum desulfuricans	N/A; N/A; N/A	1533; 3117; 2859	493630; 893808; 843639	1.1916522377441546e-05
FD	Archaea	0.008345503859795536; 0.0017418456413063111; 0.0	Percentage of Proteome in LCDs	UP000236212_2035442; UP000185687_588898; UP000663586_2784880	archaeon HR06; Haloterrigena daqingensis; Natranaeroarchaeum sulfidigenum	N/A; N/A; N/A	1118; 3795; 3117	263615; 1090797; 893808	2.9668675003240725e-05
FE	Archaea	0.0030275644606318226; 0.0; 0.0	Percentage of Proteome in LCDs	UP000002613_589924; UP000663586_2784880; UP000663292_2841257	Ferroglobus placidus (strain DSM 10642 / AEDII12DO); Natranaeroarchaeum sulfidigenum; Halapricum desulfuricans	N/A; N/A; N/A	2463; 3117; 2859	660597; 893808; 843639	8.904601354799478e-06
FG	Archaea	0.007687379884689302; 0.0057486704733032915; 0.0045750886423424455	Percentage of Proteome in LCDs	UP000053922_1713725; UP000001882_304371; UP000249782_680118	Methanomassiliicoccales archaeon RumEn M2; Methanocella paludicola (strain DSM 17711 / JCM 13418 / NBRC 101707 / SANAE); Methanothermobacter tenebrarum	N/A; N/A; N/A	1175; 2993; 1556	312200; 852371; 437150	0.0001890093191251722
FH	Archaea	0.0; 0.0; 0.0	Percentage of Proteome in LCDs	N/A; N/A; N/A	N/A; N/A; N/A	N/A; N/A; N/A	N/A; N/A; N/A	N/A; N/A; N/A	0.0
FI	Archaea	0.025193798449612403; 0.011734433017341816; 0.011661378129392197	Percentage of Proteome in LCDs	UP000070549_1698278; UP000053781_1198116; UP000070400_1698273	candidate division MSBL1 archaeon SCGC-AAA382A03; Thermoplasmatales archaeon SCGC AB-539-N05; candidate division MSBL1 archaeon SCGC-AAA261D19	N/A; N/A; N/A	427; 844; 687	103200; 238614; 162931	0.0005122530253284424
FK	Archaea	0.0035683924392061373; 0.0; 0.0	Percentage of Proteome in LCDs	UP000294855_91560; UP000663586_2784880; UP000663292_2841257	Methanimicrococcus blatticola; Natranaeroarchaeum sulfidigenum; Halapricum desulfuricans	N/A; N/A; N/A	1537; 3117; 2859	476405; 893808; 843639	1.049527188001805e-05
FL	Archaea	0.01981395736870646; 0.01565736513837376; 0.015155878207362725	Percentage of Proteome in LCDs	UP000070657_1698265; UP000002487_188937; UP000070404_1698281	candidate division MSBL1 archaeon SCGC-AAA259E22; Methanosarcina acetivorans (strain ATCC 35395 / DSM 2834 / JCM 12185 / C2A); candidate division MSBL1 archaeon SCGC-AAA382C18	N/A; N/A; N/A	843; 4468; 551	191784; 1392316; 131962	0.001061592930500902
FM	Archaea	0.003305894409732553; 0.0; 0.0	Percentage of Proteome in LCDs	UP000058290_1495144; UP000663586_2784880; UP000663292_2841257	Thermoplasmatales archaeon (strain ISO4-H5); Natranaeroarchaeum sulfidigenum; Halapricum desulfuricans	N/A; N/A; N/A	1805; 3117; 2859	574731; 893808; 843639	9.723218852154569e-06
FN	Archaea	0.0030559502824670406; 0.0021079321486754655; 0.0	Percentage of Proteome in LCDs	UP000297295_2052935; UP000001941_323259; UP000663586_2784880	Methanolobus halotolerans; Methanospirillum hungatei JF-1 (strain ATCC 27890 / DSM 864 / NBRC 100397 / JF-1); Natranaeroarchaeum sulfidigenum	N/A; N/A; N/A	2452; 3087; 3117	719907; 996237; 893808	1.5187889503360312e-05
FP	Archaea	0.0072413827545221195; 0.005139552747785478; 0.0030165565862921924	Percentage of Proteome in LCDs	UP000006903_490899; UP000297295_2052935; UP000002487_188937	Desulfurococcus amylolyticus (strain DSM 18924 / JCM 16383 / VKM B-2413 / 1221n); Methanolobus halotolerans; Methanosarcina acetivorans (strain ATCC 35395 / DSM 2834 / JCM 12185 / C2A)	Desulfurococcus kamchatkensis; N/A; N/A	1470; 2452; 4468	400476; 719907; 1392316	4.5286741437058206e-05
FQ	Archaea	0.0; 0.0; 0.0	Percentage of Proteome in LCDs	N/A; N/A; N/A	N/A; N/A; N/A	N/A; N/A; N/A	N/A; N/A; N/A	N/A; N/A; N/A	0.0
FR	Archaea	0.002346396111552364; 0.002298328827651194; 0.0	Percentage of Proteome in LCDs	UP000001882_304371; UP000002487_188937; UP000663586_2784880	Methanocella paludicola (strain DSM 17711 / JCM 13418 / NBRC 101707 / SANAE); Methanosarcina acetivorans (strain ATCC 35395 / DSM 2834 / JCM 12185 / C2A); Natranaeroarchaeum sulfidigenum	N/A; N/A; N/A	2993; 4468; 3117	852371; 1392316; 893808	1.3660955703539876e-05
FS	Archaea	0.012497163000353367; 0.010520612510060336; 0.007166349838568541	Percentage of Proteome in LCDs	UP000002487_188937; UP000070373_1698263; UP000009376_662762	Methanosarcina acetivorans (strain ATCC 35395 / DSM 2834 / JCM 12185 / C2A); candidate division MSBL1 archaeon SCGC-AAA259E17; Candidatus Parvarchaeum acidophilus ARMAN-5	N/A; N/A; N/A	4468; 891; 1002	1392316; 190103; 265128	0.00022656681843727567
FT	Archaea	0.007499037055469013; 0.0032073178163297376; 0.0028680630611591803	Percentage of Proteome in LCDs	UP000377803_2565781; UP000186165_1873524; UP000094707_118062	Candidatus Nanohalobium constans; Halodesulfurarchaeum formicicum; Methanobacterium congolense	N/A; N/A; N/A	1162; 2099; 2340	293371; 623574; 662468	6.787158037435472e-05
FV	Archaea	0.01937984496124031; 0.013975263783103906; 0.0045750886423424455	Percentage of Proteome in LCDs	UP000070549_1698278; UP000031483_1198115; UP000249782_680118	candidate division MSBL1 archaeon SCGC-AAA382A03; Thaumarchaeota archaeon SCGC AB-539-E09; Methanothermobacter tenebrarum	N/A; N/A; N/A	427; 645; 1556	103200; 143110; 437150	0.0003202532851114962
FW	Archaea	0.0; 0.0; 0.0	Percentage of Proteome in LCDs	N/A; N/A; N/A	N/A; N/A; N/A	N/A; N/A; N/A	N/A; N/A; N/A	N/A; N/A; N/A	0.0
FY	Archaea	0.008490646138171114; 0.00550282285158211; 0.004633388639813605	Percentage of Proteome in LCDs	UP000652933_2756140; UP000033049_1434100; UP000001024_273075	Candidatus Naiadarchaeales archaeon SRR2090159.bin1288; Methanosarcina sp. MTP4; Thermoplasma acidophilum (strain ATCC 25905 / DSM 1728 / JCM 9062 / NBRC 15155 / AMRC-C165)	N/A; N/A; N/A	879; 3238; 1482	211998; 1035832; 453232	7.631492073617345e-05
GA	Archaea	0.26389409627087357; 0.16679818283221934; 0.1609263581385153	Percentage of Proteome in LCDs	UP000292987_2026739; UP000290298_2202732; UP000291901_1906665	Euryarchaeota archaeon; Nitrosopumilaceae archaeon; archaeon	N/A; N/A; N/A	1149; 2237; 1258	416076; 579143; 387755	0.026699079459797947
GC	Archaea	0.019339805092500873; 0.006906757053093968; 0.006430093934095641	Percentage of Proteome in LCDs	UP000652933_2756140; UP000290298_2202732; UP000005877_1110509	Candidatus Naiadarchaeales archaeon SRR2090159.bin1288; Nitrosopumilaceae archaeon; Methanosaeta harundinacea (strain 6Ac)	N/A; N/A; N/A	879; 2237; 2358	211998; 579143; 730938	0.00020636530414932887
GD	Archaea	0.26208425152163856; 0.25802639353949186; 0.20458471365013037	Percentage of Proteome in LCDs	UP000011689_1227481; UP000216554_1383850; UP000473608_2690782	Halorubrum hochstenium ATCC 700873; Halorubrum sp. Ib24; Halorubrum sp. JWXQ-INN 858	N/A; N/A; N/A	2931; 2609; 2889	858121; 761550; 872988	0.021824559335733257
GE	Archaea	0.052251007096023865; 0.03642789769832063; 0.03001186728798105	Percentage of Proteome in LCDs	UP000236308_2035441; UP000236248_2058097; UP000473608_2690782	archaeon HR05; Candidatus Nitrosocaldus cavascurensis; Halorubrum sp. JWXQ-INN 858	N/A; N/A; N/A	721; 1766; 2889	177987; 461185; 872988	0.004411221094802417
GF	Archaea	0.04540088985744121; 0.0335534643951988; 0.023910733262486716	Percentage of Proteome in LCDs	UP000236463_2035439; UP000001882_304371; UP000070399_1698257	archaeon HR03; Methanocella paludicola (strain DSM 17711 / JCM 13418 / NBRC 101707 / SANAE); candidate division MSBL1 archaeon SCGC-AAA833F18	N/A; N/A; N/A	434; 2993; 278	110130; 852371; 75280	0.002199509021563941
GH	Archaea	0.01844240699757614; 0.011226671956645427; 0.011057645348140748	Percentage of Proteome in LCDs	UP000473608_2690782; UP000216308_1383851; UP000076599_1679489	Halorubrum sp. JWXQ-INN 858; Halorubrum halodurans; Haladaptatus sp. R4	N/A; N/A; N/A	2889; 3137; 4086	872988; 917458; 1085222	0.0013035239886710658
GI	Archaea	0.021355657113569383; 0.02015092200963466; 0.019744872316492353	Percentage of Proteome in LCDs	UP000070633_1698284; UP000294855_91560; UP000009227_880724	candidate division MSBL1 archaeon SCGC-AAA382M17; Methanimicrococcus blatticola; Methanotorris igneus (strain DSM 5666 / JCM 11834 / Kol 5)	N/A; N/A; N/A	356; 1537; 1753	93652; 476405; 501396	0.002885657051829343
GK	Archaea	0.02836494585995116; 0.020926723425814763; 0.015547294278792508	Percentage of Proteome in LCDs	UP000003484_1072681; UP000070491_1698282; UP000248971_1945579	Haloredivivus sp. (strain G17); candidate division MSBL1 archaeon SCGC-AAA382F02; Methanosphaera sp. rholeuAM74	N/A; N/A; N/A	2152; 344; 1765	324344; 90793; 508127	0.001320060174266147
GL	Archaea	0.037586420292111025; 0.03632071188595296; 0.03535844125436246	Percentage of Proteome in LCDs	UP000244727_1679096; UP000236463_2035439; UP000236584_755307	Halococcoides cellulosivorans; archaeon HR03; Salinigranum rubrum	N/A; N/A; N/A	2532; 434; 4473	790179; 110130; 1264196	0.00947926938028911
GM	Archaea	0.04306843238642957; 0.03982950178184613; 0.03647080856768292	Percentage of Proteome in LCDs	UP000291901_1906665; UP000031483_1198115; UP000070175_1698285	archaeon; Thaumarchaeota archaeon SCGC AB-539-E09; candidate division MSBL1 archaeon SCGC-AAA382N08	N/A; N/A; N/A	1258; 645; 431	387755; 143110; 101451	0.007843755410958091
GN	Archaea	0.06747503312612829; 0.06144995076786663; 0.05143536102457442	Percentage of Proteome in LCDs	UP000199215_1267564; UP000431469_2668070; UP000030787_1577791	Halopenitus malekzadehii; Natronomonas sp. CBA1123; Candidatus Methanoplasma termitum	N/A; N/A; N/A	3119; 3455; 1393	899592; 969895; 445219	0.004978245268826335
GP	Archaea	0.07113959764686786; 0.055199061615952526; 0.05358504565033696	Percentage of Proteome in LCDs	UP000290298_2202732; UP000070175_1698285; UP000070155_1698266	Nitrosopumilaceae archaeon; candidate division MSBL1 archaeon SCGC-AAA382N08; candidate division MSBL1 archaeon SCGC-AAA259I07	N/A; N/A; N/A	2237; 431; 671	579143; 101451; 145563	0.00696719852246886
GQ	Archaea	0.016230879074770825; 0.01619013316971131; 0.01588441918982242	Percentage of Proteome in LCDs	UP000290298_2202732; UP000001882_304371; UP000509296_2594798	Nitrosopumilaceae archaeon; Methanocella paludicola (strain DSM 17711 / JCM 13418 / NBRC 101707 / SANAE); Nanohaloarchaea archaeon	N/A; N/A; N/A	2237; 2993; 1074	579143; 852371; 277001	0.001281149421446264
GR	Archaea	0.09341388914309591; 0.04822632848061276; 0.0406175794806718	Percentage of Proteome in LCDs	UP000290298_2202732; UP000291901_1906665; UP000292987_2026739	Nitrosopumilaceae archaeon; archaeon; Euryarchaeota archaeon	N/A; N/A; N/A	2237; 1258; 1149	579143; 387755; 416076	0.007012074025663084
GS	Archaea	0.1372345436891337; 0.12880741050228775; 0.12324038361140202	Percentage of Proteome in LCDs	UP000292987_2026739; UP000011669_1227455; UP000236584_755307	Euryarchaeota archaeon; Halococcus saccharolyticus DSM 5350; Salinigranum rubrum	N/A; N/A; N/A	1149; 3441; 4473	416076; 981310; 1264196	0.019057415367483763
GT	Archaea	0.05907205218106146; 0.05707328209420896; 0.050306727677692877	Percentage of Proteome in LCDs	UP000030787_1577791; UP000293923_2250255; UP000030650_1085028	Candidatus Methanoplasma termitum; Methanosarcinales archaeon; halophilic archaeon J07HX64	N/A; N/A; N/A	1393; 1193; 3025	445219; 315384; 767293	0.005912707363566654
GV	Archaea	0.03937933685943257; 0.035760030688608155; 0.034815798635736486	Percentage of Proteome in LCDs	UP000247916_2056316; UP000030660_1412871; UP000291901_1906665	Methanophagales archaeon; uncultured archaeon A07HR67; archaeon	N/A; N/A; N/A	1797; 2887; 1258	535814; 769015; 387755	0.0068724274717563505
GW	Archaea	0.021623704718677743; 0.021469524420704128; 0.007228393128207599	Percentage of Proteome in LCDs	UP000001400_439481; UP000001882_304371; UP000060778_940295	Aciduliprofundum boonei (strain DSM 19572 / T469); Methanocella paludicola (strain DSM 17711 / JCM 13418 / NBRC 101707 / SANAE); Ignicoccus islandicus DSM 13165	N/A; N/A; N/A	1539; 2993; 1510	467080; 852371; 415030	0.0003974498445913151
GY	Archaea	0.012027099033264824; 0.011519347017586204; 0.010018785222291798	Percentage of Proteome in LCDs	UP000094058_1849261; UP000027093_926571; UP000001106_419665	Candidatus Altiarchaeales archaeon WOR_SM1_SCG; Nitrososphaera viennensis EN76; Methanococcus aeolicus (strain ATCC BAA-1280 / DSM 17508 / OCM 812 / Nankai-3)	N/A; N/A; N/A	2164; 3117; 1490	656850; 729208; 439175	0.0006539668298106367
HA	Archaea	0.0036260474528743334; 0.001821123760839101; 0.0016082186405406188	Percentage of Proteome in LCDs	UP000290298_2202732; UP000199451_660521; UP000318864_2419781	Nitrosopumilaceae archaeon; Halogranum gelatinilyticum; Salinadaptatus halalkaliphilus	N/A; N/A; N/A	2237; 3752; 4165	579143; 1098223; 1243612	2.9462311160040673e-05
HC	Archaea	0.011818837596945034; 0.004512340122149047; 0.0	Percentage of Proteome in LCDs	UP000012672_1236689; UP000012076_1054217; UP000663586_2784880	Methanomethylophilus alvus (strain Mx1201); Thermoplasmatales archaeon (strain BRNA1); Natranaeroarchaeum sulfidigenum	N/A; N/A; N/A	1643; 1524; 3117	490742; 443229; 893808	4.803287564439435e-05
HD	Archaea	0.03789496552422192; 0.02903698973228095; 0.026814701136702087	Percentage of Proteome in LCDs	UP000002698_348780; UP000198397_63740; UP000250088_745377	Natronomonas pharaonis (strain ATCC 35678 / DSM 2160 / CIP 103997 / JCM 8858 / NBRC 14720 / NCIMB 2260 / Gabara); Halorubrum vacuolatum; Natrarchaeobaculum aegyptiacum	Halobacterium pharaonis; Natronobacterium vacuolatum; N/A	2764; 3371; 3626	810134; 1002170; 1077767	0.0031539052392343756
HE	Archaea	0.03323363243602526; 0.025256943357358123; 0.02278731761685269	Percentage of Proteome in LCDs	UP000245834_1987489; UP000008680_634498; UP000012076_1054217	Acidilobus sp. SCGC AC-742_M05; Methanobrevibacter ruminantium (strain ATCC 35063 / DSM 1093 / JCM 13430 / OCM 146 / M1); Thermoplasmatales archaeon (strain BRNA1)	N/A; Methanobacterium ruminantium; N/A	280; 2209; 1524	69207; 760187; 443229	0.0011819318565796653
HF	Archaea	0.0; 0.0; 0.0	Percentage of Proteome in LCDs	N/A; N/A; N/A	N/A; N/A; N/A	N/A; N/A; N/A	N/A; N/A; N/A	N/A; N/A; N/A	0.0
HG	Archaea	0.023036761141959895; 0.02277195649594114; 0.016902415541018886	Percentage of Proteome in LCDs	UP000076599_1679489; UP000186165_1873524; UP000006663_469382	Haladaptatus sp. R4; Halodesulfurarchaeum formicicum; Halogeometricum borinquense (strain ATCC 700274 / DSM 11551 / JCM 10706 / KCTC 4070 / PR3)	N/A; N/A; N/A	4086; 2099; 3894	1085222; 623574; 1130016	0.001462407969937351
HI	Archaea	0.0; 0.0; 0.0	Percentage of Proteome in LCDs	N/A; N/A; N/A	N/A; N/A; N/A	N/A; N/A; N/A	N/A; N/A; N/A	N/A; N/A; N/A	0.0
HK	Archaea	0.003409440649010064; 0.0033948637498235562; 0.003288664499656006	Percentage of Proteome in LCDs	UP000076599_1679489; UP000017867_1379702; UP000008680_634498	Haladaptatus sp. R4; Methanobacterium sp. MB1; Methanobrevibacter ruminantium (strain ATCC 35063 / DSM 1093 / JCM 13430 / OCM 146 / M1)	N/A; N/A; Methanobacterium ruminantium	4086; 2013; 2209	1085222; 559669; 760187	4.83161953349701e-05
HL	Archaea	0.0027496284564548215; 0.0024840545615278397; 0.0	Percentage of Proteome in LCDs	UP000002408_456442; UP000294299_1798806; UP000663586_2784880	Methanoregula boonei (strain DSM 21154 / JCM 14090 / 6A8); Candidatus Nitrosocosmicus franklandus; Natranaeroarchaeum sulfidigenum	N/A; N/A; N/A	2450; 3135; 3117	727371; 684365; 893808	1.5393185347007825e-05
HM	Archaea	0.0031080406738922856; 0.0; 0.0	Percentage of Proteome in LCDs	UP000290298_2202732; UP000663586_2784880; UP000663292_2841257	Nitrosopumilaceae archaeon; Natranaeroarchaeum sulfidigenum; Halapricum desulfuricans	N/A; N/A; N/A	2237; 3117; 2859	579143; 893808; 843639	9.141296099683193e-06
HN	Archaea	0.007063156113818654; 0.00513821806597472; 0.004051617608330125	Percentage of Proteome in LCDs	UP000191661_1300164; UP000253099_2006182; UP000001931_339860	Methanobrevibacter arboriphilus JCM 13429 = DSM 1125; Methanobrevibacter sp. NOE; Methanosphaera stadtmanae (strain ATCC 43021 / DSM 3091 / JCM 11832 / MCB-3)	N/A; N/A; N/A	1961; 1736; 1533	608793; 389240; 493630	8.323923779828385e-05
HP	Archaea	0.0018503321808847734; 0.0016291712894402005; 0.0	Percentage of Proteome in LCDs	UP000245657_668570; UP000001879_547559; UP000663586_2784880	Methanospirillum lacunae; Natrialba magadii (strain ATCC 43099 / DSM 3394 / CCM 3739 / CIP 104546 / IAM 13178 / JCM 8861 / NBRC 102185 / NCIMB 2190 / MS3); Natranaeroarchaeum sulfidigenum	N/A; Natronobacterium magadii; N/A	3377; 4203; 3117	1080887; 1227618; 893808	1.0233833736249924e-05
HQ	Archaea	0.007868478873632229; 0.003665635401240451; 0.0	Percentage of Proteome in LCDs	UP000011607_1227454; UP000001879_547559; UP000663586_2784880	Halobiforma nitratireducens JCM 10879; Natrialba magadii (strain ATCC 43099 / DSM 3394 / CCM 3739 / CIP 104546 / IAM 13178 / JCM 8861 / NBRC 102185 / NCIMB 2190 / MS3); Natranaeroarchaeum sulfidigenum	N/A; Natronobacterium magadii; N/A	3534; 4203; 3117	1004006; 1227618; 893808	3.392386551433141e-05
HR	Archaea	0.00472360978259586; 0.003685881782713583; 0.0027529848151153355	Percentage of Proteome in LCDs	UP000000674_349307; UP000076599_1679489; UP000292580_2052832	Methanothrix thermoacetophila (strain DSM 6194 / JCM 14653 / NBRC 101360 / PT); Haladaptatus sp. R4; Methanofollis fontis	Methanosaeta thermophila; N/A; N/A	1673; 4086; 2256	508086; 1085222; 690160	3.283081288360229e-05
HS	Archaea	0.010562713620918159; 0.008212972225370528; 0.00648908937937454	Percentage of Proteome in LCDs	UP000014066_224719; UP000191661_1300164; UP000663586_2784880	Methanobrevibacter sp. AbM4; Methanobrevibacter arboriphilus JCM 13429 = DSM 1125; Natranaeroarchaeum sulfidigenum	N/A; N/A; N/A	1663; 1961; 3117	501765; 608793; 893808	0.0004919673180840342
HT	Archaea	0.0091329468654765; 0.0079268447353068; 0.0037388656580702663	Percentage of Proteome in LCDs	UP000292987_2026739; UP000293923_2250255; UP000315289_2035267	Euryarchaeota archaeon; Methanosarcinales archaeon; Candidatus Nitrosocosmicus arcticus	N/A; N/A; N/A	1149; 1193; 3069	416076; 315384; 668652	0.0001172670861965998
HV	Archaea	0.003280709600219635; 0.002742701670853858; 0.0	Percentage of Proteome in LCDs	UP000290298_2202732; UP000027093_926571; UP000663586_2784880	Nitrosopumilaceae archaeon; Nitrososphaera viennensis EN76; Natranaeroarchaeum sulfidigenum	N/A; N/A; N/A	2237; 3117; 3117	579143; 729208; 893808	1.7715915503157332e-05
HW	Archaea	0.0; 0.0; 0.0	Percentage of Proteome in LCDs	N/A; N/A; N/A	N/A; N/A; N/A	N/A; N/A; N/A	N/A; N/A; N/A	N/A; N/A; N/A	0.0
HY	Archaea	0.0032161867103591584; 0.0024900249600101993; 0.0	Percentage of Proteome in LCDs	UP000017867_1379702; UP000011607_1227454; UP000663586_2784880	Methanobacterium sp. MB1; Halobiforma nitratireducens JCM 10879; Natranaeroarchaeum sulfidigenum	N/A; N/A; N/A	2013; 3534; 3117	559669; 1004006; 893808	1.6782975501086345e-05
IA	Archaea	0.07517873558298876; 0.0566147277624922; 0.044097727219779746	Percentage of Proteome in LCDs	UP000001304_583356; UP000197679_1920749; UP000001137_397948	Ignisphaera aggregans (strain DSM 17230 / JCM 13409 / AQ1.S1); Candidatus Mancarchaeum acidiphilum; Caldivirga maquilingensis (strain ATCC 700844 / DSM 13496 / JCM 10307 / IC-167)	N/A; N/A; N/A	1929; 944; 1962	537386; 277313; 600938	0.004964270371691945
IC	Archaea	0.0; 0.0; 0.0	Percentage of Proteome in LCDs	N/A; N/A; N/A	N/A; N/A; N/A	N/A; N/A; N/A	N/A; N/A; N/A	N/A; N/A; N/A	0.0
ID	Archaea	0.014604104991138527; 0.013792722959366639; 0.009503949729696488	Percentage of Proteome in LCDs	UP000315084_2200886; UP000000438_263820; UP000053279_1294122	Sulfolobus sp. F3; Picrophilus torridus (strain ATCC 700027 / DSM 9790 / JCM 10055 / NBRC 100828); Nanobsidianus stetteri	N/A; N/A; N/A	1702; 1535; 647	403996; 471263; 178873	0.0003905901311509941
IE	Archaea	0.011181117329054692; 0.009002597370998254; 0.00810323521666025	Percentage of Proteome in LCDs	UP000053279_1294122; UP000007807_990316; UP000001931_339860	Nanobsidianus stetteri; Methanothrix soehngenii (strain ATCC 5969 / DSM 3671 / JCM 10134 / NBRC 103675 / OCM 69 / GP-6); Methanosphaera stadtmanae (strain ATCC 43021 / DSM 3091 / JCM 11832 / MCB-3)	N/A; Methanosaeta concilii; N/A	647; 2791; 1533	178873; 821985; 493630	0.000455059003800906
IF	Archaea	0.11013400569118872; 0.029956793859058313; 0.028592563633785217	Percentage of Proteome in LCDs	UP000053279_1294122; UP000050301_312540; UP000321408_2594042	Nanobsidianus stetteri; Acidiplasma cupricumulans; Candidatus Prometheoarchaeum syntrophicum	N/A; N/A; N/A	647; 1683; 3933	178873; 497383; 1304535	0.002339892987244549
IG	Archaea	0.04303597446094157; 0.042133388140992704; 0.04012095411852152	Percentage of Proteome in LCDs	UP000191661_1300164; UP000253099_2006182; UP000009375_662760	Methanobrevibacter arboriphilus JCM 13429 = DSM 1125; Methanobrevibacter sp. NOE; Candidatus Parvarchaeum acidiphilum ARMAN-4	N/A; N/A; N/A	1961; 1736; 911	608793; 389240; 236784	0.005146117096779403
IH	Archaea	0.0; 0.0; 0.0	Percentage of Proteome in LCDs	N/A; N/A; N/A	N/A; N/A; N/A	N/A; N/A; N/A	N/A; N/A; N/A	N/A; N/A; N/A	0.0
IK	Archaea	0.027595586677244974; 0.027551659361302442; 0.01871207935333878	Percentage of Proteome in LCDs	UP000191661_1300164; UP000001106_419665; UP000077245_49547	Methanobrevibacter arboriphilus JCM 13429 = DSM 1125; Methanococcus aeolicus (strain ATCC BAA-1280 / DSM 17508 / OCM 812 / Nankai-3); Methanobrevibacter curvatus	N/A; N/A; N/A	1961; 1490; 1968	608793; 439175; 566479	0.001148649061414872
IL	Archaea	0.4041973914453272; 0.15276128339189182; 0.14515466036378585	Percentage of Proteome in LCDs	UP000053279_1294122; UP000191661_1300164; UP000253099_2006182	Nanobsidianus stetteri; Methanobrevibacter arboriphilus JCM 13429 = DSM 1125; Methanobrevibacter sp. NOE	N/A; N/A; N/A	647; 1961; 1736	178873; 608793; 389240	0.016701019613600036
IM	Archaea	0.0064061499039077515; 0.004401669572406508; 0.004397489033761722	Percentage of Proteome in LCDs	UP000053922_1713725; UP000000365_410358; UP000000254_399550	Methanomassiliicoccales archaeon RumEn M2; Methanocorpusculum labreanum (strain ATCC 43576 / DSM 4855 / Z); Staphylothermus marinus (strain ATCC 43588 / DSM 3639 / JCM 9404 / F1)	N/A; N/A; N/A	1175; 1739; 1570	312200; 522529; 454805	8.47643901975755e-05
IN	Archaea	0.04155763946037487; 0.021244122925203914; 0.01978213955400267	Percentage of Proteome in LCDs	UP000191661_1300164; UP000053279_1294122; UP000253099_2006182	Methanobrevibacter arboriphilus JCM 13429 = DSM 1125; Nanobsidianus stetteri; Methanobrevibacter sp. NOE	N/A; N/A; N/A	1961; 647; 1736	608793; 178873; 389240	0.0009303974503887166
IP	Archaea	0.00990697868435323; 0.008123256884460209; 0.007421563352320167	Percentage of Proteome in LCDs	UP000070657_1698265; UP000018432_1242866; UP000030944_1410606	candidate division MSBL1 archaeon SCGC-AAA259E22; Thermoplasmatales archaeon SCGC AB-540-F20; Candidatus Nitrosopelagicus brevis	N/A; N/A; N/A	843; 1255; 1444	191784; 295448; 377279	0.0003021323447828695
IQ	Archaea	0.0037326385648751245; 0.0015331133315702528; 0.0	Percentage of Proteome in LCDs	UP000247916_2056316; UP000321408_2594042; UP000663586_2784880	Methanophagales archaeon; Candidatus Prometheoarchaeum syntrophicum; Natranaeroarchaeum sulfidigenum	N/A; N/A; N/A	1797; 3933; 3117	535814; 1304535; 893808	1.548750557778052e-05
IR	Archaea	0.010133252267315195; 0.008825502171073535; 0.004703303835779444	Percentage of Proteome in LCDs	UP000245548_1987492; UP000001024_273075; UP000195137_1927129	Sulfolobus sp. SCGC AB-777_L09; Thermoplasma acidophilum (strain ATCC 25905 / DSM 1728 / JCM 9062 / NBRC 15155 / AMRC-C165); Methanonatronarchaeum thermophilum	N/A; N/A; N/A	930; 1482; 1510	236844; 453232; 425233	0.00012401954448000514
IS	Archaea	0.069388006272506; 0.06596859224142268; 0.04837812341259282	Percentage of Proteome in LCDs	UP000000438_263820; UP000053279_1294122; UP000070038_1698258	Picrophilus torridus (strain ATCC 700027 / DSM 9790 / JCM 10055 / NBRC 100828); Nanobsidianus stetteri; candidate division MSBL1 archaeon SCGC-AAA833K04	N/A; N/A; N/A	1535; 647; 196	471263; 178873; 41341	0.0034595766157454466
IT	Archaea	0.07637247284809813; 0.014788404270404959; 0.014651911191765272	Percentage of Proteome in LCDs	UP000077066_55758; UP000001931_339860; UP000077245_49547	Methanobrevibacter filiformis; Methanosphaera stadtmanae (strain ATCC 43021 / DSM 3091 / JCM 11832 / MCB-3); Methanobrevibacter curvatus	N/A; N/A; N/A	1920; 1533; 1968	604930; 493630; 566479	0.0010479329121107046
IV	Archaea	0.08708062214266708; 0.06223603766112311; 0.044410386805761155	Percentage of Proteome in LCDs	UP000070038_1698258; UP000001137_397948; UP000245577_190976	candidate division MSBL1 archaeon SCGC-AAA833K04; Caldivirga maquilingensis (strain ATCC 700844 / DSM 13496 / JCM 10307 / IC-167); Methanobrevibacter woesei	N/A; N/A; N/A	196; 1962; 1581	41341; 600938; 459352	0.004520999142847603
IW	Archaea	0.0; 0.0; 0.0	Percentage of Proteome in LCDs	N/A; N/A; N/A	N/A; N/A; N/A	N/A; N/A; N/A	N/A; N/A; N/A	N/A; N/A; N/A	0.0
IY	Archaea	0.024039402257467587; 0.01677031653972469; 0.010623005361227388	Percentage of Proteome in LCDs	UP000053279_1294122; UP000031483_1198115; UP000010469_1056495	Nanobsidianus stetteri; Thaumarchaeota archaeon SCGC AB-539-E09; Caldisphaera lagunensis (strain DSM 15908 / JCM 11604 / ANMR 0165 / IC-154)	N/A; N/A; N/A	647; 645; 1477	178873; 143110; 442436	0.0004431792584450492
KA	Archaea	0.10457696426223143; 0.08388256440982625; 0.07738746404116527	Percentage of Proteome in LCDs	UP000029387_1502295; UP000070248_1698287; UP000000792_436308	Marine Group I thaumarchaeote SCGC AAA799-P11; candidate division MSBL1 archaeon SCGC-AAA385M02; Nitrosopumilus maritimus (strain SCM1)	N/A; N/A; N/A	1431; 156; 1795	319382; 33380; 493620	0.004801780425523205
KC	Archaea	0.004951178771430135; 0.0; 0.0	Percentage of Proteome in LCDs	UP000002315_523846; UP000663586_2784880; UP000663292_2841257	Methanothermus fervidus (strain ATCC 43054 / DSM 2088 / JCM 10308 / V24 S); Natranaeroarchaeum sulfidigenum; Halapricum desulfuricans	N/A; N/A; N/A	1283; 3117; 2859	383747; 893808; 843639	1.456229050420628e-05
KD	Archaea	0.027431327232737564; 0.0261660723230239; 0.020719162117083984	Percentage of Proteome in LCDs	UP000191661_1300164; UP000031311_1502290; UP000604391_2756141	Methanobrevibacter arboriphilus JCM 13429 = DSM 1125; Marine Group I thaumarchaeote SCGC AAA799-D07; Candidatus Undinarchaeum marinum	N/A; N/A; N/A	1961; 562; 709	608793; 133761; 193058	0.0011762694252296275
KE	Archaea	0.22771317829457363; 0.19874021154938135; 0.19182388740242293	Percentage of Proteome in LCDs	UP000070549_1698278; UP000000578_228908; UP000185744_1903181	candidate division MSBL1 archaeon SCGC-AAA382A03; Nanoarchaeum equitans (strain Kin4-M); Candidatus Methanohalarchaeum thermophilum	N/A; N/A; N/A	427; 536; 2152	103200; 151454; 525482	0.019373103727058798
KF	Archaea	0.010520612510060336; 0.0083717386845487; 0.008024190823704305	Percentage of Proteome in LCDs	UP000070373_1698263; UP000070344_1698271; UP000009375_662760	candidate division MSBL1 archaeon SCGC-AAA259E17; candidate division MSBL1 archaeon SCGC-AAA259O05; Candidatus Parvarchaeum acidiphilum ARMAN-4	N/A; N/A; N/A	891; 1138; 911	190103; 238899; 236784	0.00026622292805574926
KG	Archaea	0.15278609946075494; 0.029125809628160495; 0.022607044355021023	Percentage of Proteome in LCDs	UP000070248_1698287; UP000070263_1698280; UP000070195_1698262	candidate division MSBL1 archaeon SCGC-AAA385M02; candidate division MSBL1 archaeon SCGC-AAA382A20; candidate division MSBL1 archaeon SCGC-AAA259D18	N/A; N/A; N/A	156; 947; 389	33380; 216303; 88468	0.002167786479423563
KH	Archaea	0.09586578789694428; 0.005978894502406505; 0.004000320025602048	Percentage of Proteome in LCDs	UP000070248_1698287; UP000014066_224719; UP000249457_1945577	candidate division MSBL1 archaeon SCGC-AAA385M02; Methanobrevibacter sp. AbM4; Methanosphaera sp. rholeuAM270	N/A; N/A; N/A	156; 1663; 1611	33380; 501765; 474962	0.0003480730943400553
KI	Archaea	0.16078301589328386; 0.09786821705426356; 0.0924865171404539	Percentage of Proteome in LCDs	UP000002315_523846; UP000070549_1698278; UP000185744_1903181	Methanothermus fervidus (strain ATCC 43054 / DSM 2088 / JCM 10308 / V24 S); candidate division MSBL1 archaeon SCGC-AAA382A03; Candidatus Methanohalarchaeum thermophilum	N/A; N/A; N/A	1283; 427; 2152	383747; 103200; 525482	0.004838815877492441
KL	Archaea	0.06858052038898871; 0.06515487755291996; 0.05785061511881526	Percentage of Proteome in LCDs	UP000070256_1698286; UP000240531_2137776; UP000002315_523846	candidate division MSBL1 archaeon SCGC-AAA385D11; archaeon SCG-AAA382B04; Methanothermus fervidus (strain ATCC 43054 / DSM 2088 / JCM 10308 / V24 S)	N/A; N/A; N/A	299; 1591; 1283	72907; 408258; 383747	0.004973150418609868
KM	Archaea	0.009468551259054301; 0.004915389757638515; 0.0038060295119528354	Percentage of Proteome in LCDs	UP000070373_1698263; UP000070463_1698267; UP000185744_1903181	candidate division MSBL1 archaeon SCGC-AAA259E17; candidate division MSBL1 archaeon SCGC-AAA259I09; Candidatus Methanohalarchaeum thermophilum	N/A; N/A; N/A	891; 1400; 2152	190103; 305164; 525482	5.3499913319546034e-05
KN	Archaea	0.1288196524865189; 0.10803577890795599; 0.06565393128087597	Percentage of Proteome in LCDs	UP000070248_1698287; UP000077245_49547; UP000007722_456320	candidate division MSBL1 archaeon SCGC-AAA385M02; Methanobrevibacter curvatus; Methanococcus voltae (strain ATCC BAA-1334 / A3)	N/A; N/A; N/A	156; 1968; 1658	33380; 566479; 496543	0.0027788796957859126
KP	Archaea	0.030175428971155032; 0.023464168635175045; 0.023324913393006238	Percentage of Proteome in LCDs	UP000070256_1698286; UP000012076_1054217; UP000030944_1410606	candidate division MSBL1 archaeon SCGC-AAA385D11; Thermoplasmatales archaeon (strain BRNA1); Candidatus Nitrosopelagicus brevis	N/A; N/A; N/A	299; 1524; 1444	72907; 443229; 377279	0.0010466115607928553
KQ	Archaea	0.06302427139944454; 0.056920311563810666; 0.03063853757122033	Percentage of Proteome in LCDs	UP000195137_1927129; UP000070248_1698287; UP000185744_1903181	Methanonatronarchaeum thermophilum; candidate division MSBL1 archaeon SCGC-AAA385M02; Candidatus Methanohalarchaeum thermophilum	N/A; N/A; N/A	1510; 156; 2152	425233; 33380; 525482	0.0008948461904887237
KR	Archaea	0.08497565120763474; 0.06421758428557937; 0.061046511627906974	Percentage of Proteome in LCDs	UP000070504_1698283; UP000031363_1502294; UP000070549_1698278	candidate division MSBL1 archaeon SCGC-AAA382K21; Marine Group I thaumarchaeote SCGC AAA799-O18; candidate division MSBL1 archaeon SCGC-AAA382A03	N/A; N/A; N/A	218; 697; 427	61194; 158835; 103200	0.004376737047348599
KS	Archaea	0.07517585781023466; 0.07011432713266605; 0.06492734959200021	Percentage of Proteome in LCDs	UP000245662_2005260; UP000008680_634498; UP000321408_2594042	Sulfolobales archaeon SCGC AB-777_K09; Methanobrevibacter ruminantium (strain ATCC 35063 / DSM 1093 / JCM 13430 / OCM 146 / M1); Candidatus Prometheoarchaeum syntrophicum	N/A; Methanobacterium ruminantium; N/A	206; 2209; 3933	55869; 760187; 1304535	0.003940822985020511
KT	Archaea	0.20371479928100658; 0.1295906927811083; 0.10676869704617042	Percentage of Proteome in LCDs	UP000070248_1698287; UP000251717_190975; UP000029387_1502295	candidate division MSBL1 archaeon SCGC-AAA385M02; Methanobrevibacter thaueri; Marine Group I thaumarchaeote SCGC AAA799-P11	N/A; N/A; N/A	156; 2136; 1431	33380; 652053; 319382	0.004287027141457084
KV	Archaea	0.09017671876365878; 0.0582669653477602; 0.03677651275782407	Percentage of Proteome in LCDs	UP000251717_190975; UP000094707_118062; UP000604391_2756141	Methanobrevibacter thaueri; Methanobacterium congolense; Candidatus Undinarchaeum marinum	N/A; N/A; N/A	2136; 2340; 709	652053; 662468; 193058	0.0020581082480689316
KW	Archaea	0.013132709806360459; 0.003323217301618763; 0.0021978344005040367	Percentage of Proteome in LCDs	UP000094707_118062; UP000094736_1860100; UP000248329_2056317	Methanobacterium congolense; Methanobacterium sp. A39; ANME-2 cluster archaeon	N/A; N/A; N/A	2340; 3065; 3377	662468; 842557; 955486	6.000316757847296e-05
KY	Archaea	0.05298369128773012; 0.023547747717223736; 0.015252359826046835	Percentage of Proteome in LCDs	UP000094707_118062; UP000077275_47311; UP000005223_187420	Methanobacterium congolense; Methanobrevibacter cuticularis; Methanothermobacter thermautotrophicus (strain ATCC 29096 / DSM 1053 / JCM 10044 / NBRC 100330 / Delta H)	N/A; N/A; Methanobacterium thermoautotrophicum	2340; 2061; 1868	662468; 590290; 524509	0.0005459519274825605
LA	Archaea	0.2688748855968015; 0.23100927345102493; 0.15852273073694778	Percentage of Proteome in LCDs	UP000053352_2309; UP000000641_368408; UP000002518_272557	Pyrodictium occultum; Thermofilum pendens (strain DSM 2475 / Hrk 5); Aeropyrum pernix (strain ATCC 700893 / DSM 11879 / JCM 9820 / NBRC 100138 / K1)	N/A; N/A; N/A	1602; 1876; 1700	456718; 544134; 492043	0.027662217104242232
LC	Archaea	0.0; 0.0; 0.0	Percentage of Proteome in LCDs	N/A; N/A; N/A	N/A; N/A; N/A	N/A; N/A; N/A	N/A; N/A; N/A	N/A; N/A; N/A	0.0
LD	Archaea	0.020810463501048326; 0.016506662088819048; 0.01427694416287138	Percentage of Proteome in LCDs	UP000070184_1698260; UP000000578_228908; UP000070405_1698276	candidate division MSBL1 archaeon SCGC-AAA259B11; Nanoarchaeum equitans (strain Kin4-M); candidate division MSBL1 archaeon SCGC-AAA261G05	N/A; N/A; N/A	852; 536; 601	192211; 151454; 140086	0.001652401383190954
LE	Archaea	0.05167302361632342; 0.030343751354631753; 0.026060597747815707	Percentage of Proteome in LCDs	UP000053352_2309; UP000245834_1987489; UP000070256_1698286	Pyrodictium occultum; Acidilobus sp. SCGC AC-742_M05; candidate division MSBL1 archaeon SCGC-AAA385D11	N/A; N/A; N/A	1602; 280; 299	456718; 69207; 72907	0.00241639179228379
LF	Archaea	0.07548887582269598; 0.04751974864848244; 0.04406125551251664	Percentage of Proteome in LCDs	UP000236212_2035442; UP000053279_1294122; UP000003980_671065	archaeon HR06; Nanobsidianus stetteri; Metallosphaera yellowstonensis MK1	N/A; N/A; N/A	1118; 647; 3340	263615; 178873; 771653	0.005967739533763168
LG	Archaea	0.08371099500620616; 0.06561990916511154; 0.06305860509110654	Percentage of Proteome in LCDs	UP000186165_1873524; UP000509750_2743090; UP000053352_2309	Halodesulfurarchaeum formicicum; Halobaculum halophilum; Pyrodictium occultum	N/A; N/A; N/A	2099; 4176; 1602	623574; 1181044; 456718	0.01890825047685355
LH	Archaea	0.004518477182819846; 0.0026421021621643045; 0.002588448300172813	Percentage of Proteome in LCDs	UP000185779_1839936; UP000008037_1237085; UP000252983_29295	Candidatus Syntrophoarchaeum butanivorans; Nitrososphaera gargensis (strain Ga9.2); halophilic archaeon	N/A; N/A; N/A	1592; 3523; 5207	442627; 756973; 1468061	4.114488175841999e-05
LI	Archaea	0.16539271285776605; 0.10733872635892505; 0.08912760768802046	Percentage of Proteome in LCDs	UP000236212_2035442; UP000053279_1294122; UP000195137_1927129	archaeon HR06; Nanobsidianus stetteri; Methanonatronarchaeum thermophilum	N/A; N/A; N/A	1118; 647; 1510	263615; 178873; 425233	0.016665972606843504
LK	Archaea	0.05007302315877321; 0.028898810813935007; 0.026100151745068287	Percentage of Proteome in LCDs	UP000236212_2035442; UP000245834_1987489; UP000053361_1242690	archaeon HR06; Acidilobus sp. SCGC AC-742_M05; Thermoplasmatales archaeon SCGC AB-539-C06	N/A; N/A; N/A	1118; 280; 780	263615; 69207; 164750	0.0012959327932231754
LM	Archaea	0.010492188565612902; 0.005784824289489538; 0.0032705033304625585	Percentage of Proteome in LCDs	UP000070076_1698277; UP000006681_572478; UP000246112_2026714	candidate division MSBL1 archaeon SCGC-AAA261O19; Vulcanisaeta distributa (strain DSM 14429 / JCM 11212 / NBRC 100878 / IC-017); Candidatus Bathyarchaeota archaeon	N/A; N/A; N/A	779; 2493; 2329	190618; 708751; 642103	7.744834376792056e-05
LN	Archaea	0.013205329671055237; 0.008583947757573708; 0.007966162775259375	Percentage of Proteome in LCDs	UP000000578_228908; UP000249370_1789762; UP000236212_2035442	Nanoarchaeum equitans (strain Kin4-M); Methanosphaera sp. BMS; archaeon HR06	N/A; N/A; N/A	536; 2101; 1118	151454; 768877; 263615	0.00034129889961308365
LP	Archaea	0.023121387283236993; 0.022607044355021023; 0.02202812992191028	Percentage of Proteome in LCDs	UP000245556_1987488; UP000070195_1698262; UP000070491_1698282	Acidilobus sp. SCGC AC-742_E15; candidate division MSBL1 archaeon SCGC-AAA259D18; candidate division MSBL1 archaeon SCGC-AAA382F02	N/A; N/A; N/A	672; 389; 344	177325; 88468; 90793	0.002304205106580751
LQ	Archaea	0.009613628279448947; 0.006817306414062739; 0.005707328209420896	Percentage of Proteome in LCDs	UP000292987_2026739; UP000377803_2565781; UP000293923_2250255	Euryarchaeota archaeon; Candidatus Nanohalobium constans; Methanosarcinales archaeon	N/A; N/A; N/A	1149; 1162; 1193	416076; 293371; 315384	0.00020052097747548598
LR	Archaea	0.05779762162787001; 0.05714686086381531; 0.031547039378934806	Percentage of Proteome in LCDs	UP000245834_1987489; UP000053352_2309; UP000070256_1698286	Acidilobus sp. SCGC AC-742_M05; Pyrodictium occultum; candidate division MSBL1 archaeon SCGC-AAA385D11	N/A; N/A; N/A	280; 1602; 299	69207; 456718; 72907	0.0021479376242100113
LS	Archaea	0.08497240293609999; 0.07052616731333197; 0.06829494604440078	Percentage of Proteome in LCDs	UP000236212_2035442; UP000001686_374847; UP000003980_671065	archaeon HR06; Korarchaeum cryptofilum (strain OPF8); Metallosphaera yellowstonensis MK1	N/A; N/A; N/A	1118; 1602; 3340	263615; 475001; 771653	0.009382577736830135
LT	Archaea	0.02304618879531927; 0.02280250276261091; 0.021605472889787876	Percentage of Proteome in LCDs	UP000195137_1927129; UP000000262_453591; UP000001037_694429	Methanonatronarchaeum thermophilum; Ignicoccus hospitalis (strain KIN4/I / DSM 18386 / JCM 14125); Pyrolobus fumarii (strain DSM 11204 / 1A)	N/A; N/A; N/A	1510; 1434; 1967	425233; 399079; 536901	0.0024549511804666854
LV	Archaea	0.11982342584730968; 0.0956089974440528; 0.083485458628129	Percentage of Proteome in LCDs	UP000000641_368408; UP000199451_660521; UP000509750_2743090	Thermofilum pendens (strain DSM 2475 / Hrk 5); Halogranum gelatinilyticum; Halobaculum halophilum	N/A; N/A; N/A	1876; 3752; 4176	544134; 1098223; 1181044	0.022679428093083192
LW	Archaea	0.006125430572154314; 0.004492171268521784; 0.0036802829921133698	Percentage of Proteome in LCDs	UP000030650_1085028; UP000030787_1577791; UP000471521_2692200	halophilic archaeon J07HX64; Candidatus Methanoplasma termitum; Halobacterium bonnevillei	N/A; N/A; N/A	3025; 1393; 3549	767293; 445219; 923842	5.3490413172312184e-05
LY	Archaea	0.016044316089915724; 0.00915596462906296; 0.008992035625588764	Percentage of Proteome in LCDs	UP000245548_1987492; UP000060778_940295; UP000001400_439481	Sulfolobus sp. SCGC AB-777_L09; Ignicoccus islandicus DSM 13165; Aciduliprofundum boonei (strain DSM 19572 / T469)	N/A; N/A; N/A	930; 1510; 1539	236844; 415030; 467080	0.0006185614301911183
MA	Archaea	0.002592937357226387; 0.0; 0.0	Percentage of Proteome in LCDs	UP000010866_867904; UP000663586_2784880; UP000663292_2841257	Methanomethylovorans hollandica (strain DSM 15978 / NBRC 107637 / DMS1); Natranaeroarchaeum sulfidigenum; Halapricum desulfuricans	N/A; N/A; N/A	2551; 3117; 2859	771326; 893808; 843639	7.626286344783491e-06
MC	Archaea	0.005378361628812372; 0.0032053872804658125; 0.0	Percentage of Proteome in LCDs	UP000002457_521011; UP000323283_2563600; UP000663586_2784880	Methanosphaerula palustris (strain ATCC BAA-1556 / DSM 19958 / E1-9c); Candidatus Nitrosocosmicus sp. SS; Natranaeroarchaeum sulfidigenum	N/A; N/A; N/A	2655; 2921; 3117	818093; 717542; 893808	2.5246320321406425e-05
MD	Archaea	0.0533813819205435; 0.011897977969954475; 0.005435221910355073	Percentage of Proteome in LCDs	UP000000758_414004; UP000029387_1502295; UP000323283_2563600	Cenarchaeum symbiosum (strain A); Marine Group I thaumarchaeote SCGC AAA799-P11; Candidatus Nitrosocosmicus sp. SS	N/A; N/A; N/A	2022; 1431; 2921	623813; 319382; 717542	0.00022332346014001752
ME	Archaea	0.013468176253533236; 0.012664051566735543; 0.00546479193943189	Percentage of Proteome in LCDs	UP000290298_2202732; UP000000758_414004; UP000001106_419665	Nitrosopumilaceae archaeon; Cenarchaeum symbiosum (strain A); Methanococcus aeolicus (strain ATCC BAA-1280 / DSM 17508 / OCM 812 / Nankai-3)	N/A; N/A; N/A	2237; 2022; 1490	579143; 623813; 439175	0.00012087067864953978
MF	Archaea	0.007383888355608063; 0.006888303035236801; 0.00530111668022869	Percentage of Proteome in LCDs	UP000029384_1502289; UP000029387_1502295; UP000030944_1410606	Marine Group I thaumarchaeote SCGC AAA799-B03; Marine Group I thaumarchaeote SCGC AAA799-P11; Candidatus Nitrosopelagicus brevis	N/A; N/A; N/A	1339; 1431; 1444	297946; 319382; 377279	0.00011358263707771477
MG	Archaea	0.038288562051780724; 0.013926319454294591; 0.013589239660122888	Percentage of Proteome in LCDs	UP000000792_436308; UP000291901_1906665; UP000294299_1798806	Nitrosopumilus maritimus (strain SCM1); archaeon; Candidatus Nitrosocosmicus franklandus	N/A; N/A; N/A	1795; 1258; 3135	493620; 387755; 684365	0.0005699036226497184
MH	Archaea	0.0; 0.0; 0.0	Percentage of Proteome in LCDs	N/A; N/A; N/A	N/A; N/A; N/A	N/A; N/A; N/A	N/A; N/A; N/A	N/A; N/A; N/A	0.0
MI	Archaea	0.0037071100605671173; 0.003172742780143856; 0.0	Percentage of Proteome in LCDs	UP000077245_49547; UP000247916_2056316; UP000663586_2784880	Methanobrevibacter curvatus; Methanophagales archaeon; Natranaeroarchaeum sulfidigenum	N/A; N/A; N/A	1968; 1797; 3117	566479; 535814; 893808	2.0234861296208745e-05
MK	Archaea	0.009107986565719817; 0.0037027917198171564; 0.003323217301618763	Percentage of Proteome in LCDs	UP000001106_419665; UP000034723_113653; UP000094736_1860100	Methanococcus aeolicus (strain ATCC BAA-1280 / DSM 17508 / OCM 812 / Nankai-3); Geoglobus ahangari; Methanobacterium sp. A39	N/A; N/A; N/A	1490; 1973; 3065	439175; 540133; 842557	5.550060521140378e-05
ML	Archaea	0.005965550515653814; 0.0027225842250877064; 0.002346396111552364	Percentage of Proteome in LCDs	UP000248329_2056317; UP000010866_867904; UP000001882_304371	ANME-2 cluster archaeon; Methanomethylovorans hollandica (strain DSM 15978 / NBRC 107637 / DMS1); Methanocella paludicola (strain DSM 17711 / JCM 13418 / NBRC 101707 / SANAE)	N/A; N/A; N/A	3377; 2551; 2993	955486; 771326; 852371	3.655127146700314e-05
MN	Archaea	0.07779263400996718; 0.012712143237438906; 0.0050967100736474605	Percentage of Proteome in LCDs	UP000000792_436308; UP000315289_2035267; UP000452269_2169593	Nitrosopumilus maritimus (strain SCM1); Candidatus Nitrosocosmicus arcticus; Nitrososphaeraceae archaeon	N/A; N/A; N/A	1795; 3069; 3773	493620; 668652; 824061	0.00028883142238596293
MP	Archaea	0.02187809146944677; 0.004499160906490939; 0.004036498443823626	Percentage of Proteome in LCDs	UP000293923_2250255; UP000000391_644295; UP000027153_1392998	Methanosarcinales archaeon; Methanohalobium evestigatum (strain ATCC BAA-1072 / DSM 3721 / NBRC 107634 / OCM 161 / Z-7303); Candidatus Methanoperedens nitroreducens	N/A; N/A; N/A	1193; 2250; 3420	315384; 666791; 941410	0.00012734930557596545
MQ	Archaea	0.020258498440095623; 0.013768331622415655; 0.008140721768916219	Percentage of Proteome in LCDs	UP000000792_436308; UP000018159_1407055; UP000029387_1502295	Nitrosopumilus maritimus (strain SCM1); Candidatus Nitrosotenuis uzonensis; Marine Group I thaumarchaeote SCGC AAA799-P11	N/A; N/A; N/A	1795; 1944; 1431	493620; 493887; 319382	0.00018795414432676757
MR	Archaea	0.002423180984881022; 0.0; 0.0	Percentage of Proteome in LCDs	UP000010878_694430; UP000663586_2784880; UP000663292_2841257	Natronococcus occultus SP4; Natranaeroarchaeum sulfidigenum; Halapricum desulfuricans	N/A; N/A; N/A	4153; 3117; 2859	1196774; 893808; 843639	7.127002896708888e-06
MS	Archaea	0.014955462632281065; 0.013396160894395333; 0.008444376889429329	Percentage of Proteome in LCDs	UP000315289_2035267; UP000249370_1789762; UP000245548_1987492	Candidatus Nitrosocosmicus arcticus; Methanosphaera sp. BMS; Sulfolobus sp. SCGC AB-777_L09	N/A; N/A; N/A	3069; 2101; 930	668652; 768877; 236844	0.00013686109388654142
MT	Archaea	0.010332454552855202; 0.005514825689729222; 0.0	Percentage of Proteome in LCDs	UP000029387_1502295; UP000010878_694430; UP000663586_2784880	Marine Group I thaumarchaeote SCGC AAA799-P11; Natronococcus occultus SP4; Natranaeroarchaeum sulfidigenum	N/A; N/A; N/A	1431; 4153; 3117	319382; 1196774; 893808	4.660964777230713e-05
MV	Archaea	0.005965550515653814; 0.004336654487895313; 0.002346396111552364	Percentage of Proteome in LCDs	UP000248329_2056317; UP000236248_2058097; UP000001882_304371	ANME-2 cluster archaeon; Candidatus Nitrosocaldus cavascurensis; Methanocella paludicola (strain DSM 17711 / JCM 13418 / NBRC 101707 / SANAE)	N/A; N/A; N/A	3377; 1766; 2993	955486; 461185; 852371	3.720176798559262e-05
MW	Archaea	0.004144169745192763; 0.0; 0.0	Percentage of Proteome in LCDs	UP000236403_2035438; UP000663586_2784880; UP000663292_2841257	archaeon HR02; Natranaeroarchaeum sulfidigenum; Halapricum desulfuricans	N/A; N/A; N/A	1939; 3117; 2859	506736; 893808; 843639	1.2188734544684596e-05
MY	Archaea	0.0028218655070680674; 0.0; 0.0	Percentage of Proteome in LCDs	UP000006681_572478; UP000663586_2784880; UP000663292_2841257	Vulcanisaeta distributa (strain DSM 14429 / JCM 11212 / NBRC 100878 / IC-017); Natranaeroarchaeum sulfidigenum; Halapricum desulfuricans	N/A; N/A; N/A	2493; 3117; 2859	708751; 893808; 843639	8.29960443255314e-06
NA	Archaea	0.010527157962110652; 0.009995087160548205; 0.0068931701689607045	Percentage of Proteome in LCDs	UP000249457_1945577; UP000077275_47311; UP000249370_1789762	Methanosphaera sp. rholeuAM270; Methanobrevibacter cuticularis; Methanosphaera sp. BMS	N/A; N/A; N/A	1611; 2061; 2101	474962; 590290; 768877	0.0002469893347019176
NC	Archaea	0.0027624781797110447; 0.0; 0.0	Percentage of Proteome in LCDs	UP000008680_634498; UP000663586_2784880; UP000663292_2841257	Methanobrevibacter ruminantium (strain ATCC 35063 / DSM 1093 / JCM 13430 / OCM 146 / M1); Natranaeroarchaeum sulfidigenum; Halapricum desulfuricans	Methanobacterium ruminantium; N/A; N/A	2209; 3117; 2859	760187; 893808; 843639	8.124935822679544e-06
ND	Archaea	0.09674881281486482; 0.07789095266626724; 0.07511937536124766	Percentage of Proteome in LCDs	UP000191661_1300164; UP000070248_1698287; UP000007722_456320	Methanobrevibacter arboriphilus JCM 13429 = DSM 1125; candidate division MSBL1 archaeon SCGC-AAA385M02; Methanococcus voltae (strain ATCC BAA-1334 / A3)	N/A; N/A; N/A	1961; 156; 1658	608793; 33380; 496543	0.0023108952989122074
NE	Archaea	0.07229988137986036; 0.05174172501983433; 0.03160004110574453	Percentage of Proteome in LCDs	UP000007722_456320; UP000191661_1300164; UP000253099_2006182	Methanococcus voltae (strain ATCC BAA-1334 / A3); Methanobrevibacter arboriphilus JCM 13429 = DSM 1125; Methanobrevibacter sp. NOE	N/A; N/A; N/A	1658; 1961; 1736	496543; 608793; 389240	0.0009042497653210717
NF	Archaea	0.014126312227637309; 0.007453963306171543; 0.00670810391912145	Percentage of Proteome in LCDs	UP000191661_1300164; UP000077275_47311; UP000077245_49547	Methanobrevibacter arboriphilus JCM 13429 = DSM 1125; Methanobrevibacter cuticularis; Methanobrevibacter curvatus	N/A; N/A; N/A	1961; 2061; 1968	608793; 590290; 566479	0.0001406631362721971
NG	Archaea	0.07025606268493875; 0.04122702816015652; 0.02948772805303667	Percentage of Proteome in LCDs	UP000077066_55758; UP000031483_1198115; UP000431469_2668070	Methanobrevibacter filiformis; Thaumarchaeota archaeon SCGC AB-539-E09; Natronomonas sp. CBA1123	N/A; N/A; N/A	1920; 645; 3455	604930; 143110; 969895	0.0018886096987368423
NH	Archaea	0.026060597747815707; 0.013484130863490028; 0.005445168450175413	Percentage of Proteome in LCDs	UP000070256_1698286; UP000236308_2035441; UP000010866_867904	candidate division MSBL1 archaeon SCGC-AAA385D11; archaeon HR05; Methanomethylovorans hollandica (strain DSM 15978 / NBRC 107637 / DMS1)	N/A; N/A; N/A	299; 721; 2551	72907; 177987; 771326	0.00017025874262086688
NI	Archaea	0.29221755177868336; 0.1593572810077199; 0.14541157126708457	Percentage of Proteome in LCDs	UP000191661_1300164; UP000077066_55758; UP000253099_2006182	Methanobrevibacter arboriphilus JCM 13429 = DSM 1125; Methanobrevibacter filiformis; Methanobrevibacter sp. NOE	N/A; N/A; N/A	1961; 1920; 1736	608793; 604930; 389240	0.00479247379473591
NK	Archaea	0.31517914863365304; 0.2439252750935047; 0.17847087005873122	Percentage of Proteome in LCDs	UP000007722_456320; UP000191661_1300164; UP000077245_49547	Methanococcus voltae (strain ATCC BAA-1334 / A3); Methanobrevibacter arboriphilus JCM 13429 = DSM 1125; Methanobrevibacter curvatus	N/A; N/A; N/A	1658; 1961; 1968	496543; 608793; 566479	0.003924198724046719
NL	Archaea	0.0628443419791378; 0.040319165156109706; 0.03438264928559231	Percentage of Proteome in LCDs	UP000077245_49547; UP000077275_47311; UP000001106_419665	Methanobrevibacter curvatus; Methanobrevibacter cuticularis; Methanococcus aeolicus (strain ATCC BAA-1280 / DSM 17508 / OCM 812 / Nankai-3)	N/A; N/A; N/A	1968; 2061; 1490	566479; 590290; 439175	0.0011521303788608796
NM	Archaea	0.011952514079656416; 0.0; 0.0	Percentage of Proteome in LCDs	UP000000792_436308; UP000663586_2784880; UP000663292_2841257	Nitrosopumilus maritimus (strain SCM1); Natranaeroarchaeum sulfidigenum; Halapricum desulfuricans	N/A; N/A; N/A	1795; 3117; 2859	493620; 893808; 843639	3.5154453175460044e-05
NP	Archaea	0.013469274449607667; 0.009116139618742783; 0.008944893863243753	Percentage of Proteome in LCDs	UP000191661_1300164; UP000001931_339860; UP000053279_1294122	Methanobrevibacter arboriphilus JCM 13429 = DSM 1125; Methanosphaera stadtmanae (strain ATCC 43021 / DSM 3091 / JCM 11832 / MCB-3); Nanobsidianus stetteri	N/A; N/A; N/A	1961; 1533; 647	608793; 493630; 178873	0.0002074986213844044
NQ	Archaea	0.031408592729737325; 0.028460587169018618; 0.026834681589731263	Percentage of Proteome in LCDs	UP000077066_55758; UP000077275_47311; UP000053279_1294122	Methanobrevibacter filiformis; Methanobrevibacter cuticularis; Nanobsidianus stetteri	N/A; N/A; N/A	1920; 2061; 647	604930; 590290; 178873	0.0007584327181866476
NR	Archaea	0.009638998549959348; 0.008813620859078096; 0.007499037055469013	Percentage of Proteome in LCDs	UP000053781_1198116; UP000008680_634498; UP000377803_2565781	Thermoplasmatales archaeon SCGC AB-539-N05; Methanobrevibacter ruminantium (strain ATCC 35063 / DSM 1093 / JCM 13430 / OCM 146 / M1); Candidatus Nanohalobium constans	N/A; Methanobacterium ruminantium; N/A	844; 2209; 1162	238614; 760187; 293371	0.00017655808855736966
NS	Archaea	0.2782140082323575; 0.2780332545425338; 0.27480605066089786	Percentage of Proteome in LCDs	UP000077066_55758; UP000077245_49547; UP000191661_1300164	Methanobrevibacter filiformis; Methanobrevibacter curvatus; Methanobrevibacter arboriphilus JCM 13429 = DSM 1125	N/A; N/A; N/A	1920; 1968; 1961	604930; 566479; 608793	0.005491940600298333
NT	Archaea	0.31755740333592314; 0.21008782952497812; 0.17296583035457147	Percentage of Proteome in LCDs	UP000077066_55758; UP000191661_1300164; UP000077275_47311	Methanobrevibacter filiformis; Methanobrevibacter arboriphilus JCM 13429 = DSM 1125; Methanobrevibacter cuticularis	N/A; N/A; N/A	1920; 1961; 2061	604930; 608793; 590290	0.0054056479271196965
NV	Archaea	0.023831421817931468; 0.02231663167639231; 0.017787866980636637	Percentage of Proteome in LCDs	UP000077245_49547; UP000077066_55758; UP000077275_47311	Methanobrevibacter curvatus; Methanobrevibacter filiformis; Methanobrevibacter cuticularis	N/A; N/A; N/A	1968; 1920; 2061	566479; 604930; 590290	0.0003875325136494835
NW	Archaea	0.0; 0.0; 0.0	Percentage of Proteome in LCDs	N/A; N/A; N/A	N/A; N/A; N/A	N/A; N/A; N/A	N/A; N/A; N/A	N/A; N/A; N/A	0.0
NY	Archaea	0.03524620973185568; 0.02890966223330426; 0.026275625723278524	Percentage of Proteome in LCDs	UP000249370_1789762; UP000191661_1300164; UP000053279_1294122	Methanosphaera sp. BMS; Methanobrevibacter arboriphilus JCM 13429 = DSM 1125; Nanobsidianus stetteri	N/A; N/A; N/A	2101; 1961; 647	768877; 608793; 178873	0.0007033283577917978
PA	Archaea	0.16006691085282496; 0.13174639078776743; 0.10599476473546439	Percentage of Proteome in LCDs	UP000292987_2026739; UP000290298_2202732; UP000291901_1906665	Euryarchaeota archaeon; Nitrosopumilaceae archaeon; archaeon	N/A; N/A; N/A	1149; 2237; 1258	416076; 579143; 387755	0.0040102205509357156
PC	Archaea	0.006874188134677197; 0.005108045375788682; 0.003633077352758187	Percentage of Proteome in LCDs	UP000067434_1550241; UP000594121_2776706; UP000002613_589924	Infirmifilum uzonense; Infirmifilum lucidum; Ferroglobus placidus (strain DSM 10642 / AEDII12DO)	N/A; N/A; N/A	1454; 1763; 2463	421868; 489424; 660597	5.85304260167622e-05
PD	Archaea	0.027251764377052616; 0.018871007056533516; 0.014158851958842636	Percentage of Proteome in LCDs	UP000031483_1198115; UP000509241_1699371; UP000290298_2202732	Thaumarchaeota archaeon SCGC AB-539-E09; Haloterrigena sp. YPL8; Nitrosopumilaceae archaeon	N/A; N/A; N/A	645; 3981; 2237	143110; 1144613; 579143	0.0010309659668980122
PE	Archaea	0.10210283213808193; 0.0953811478760462; 0.08115439537385412	Percentage of Proteome in LCDs	UP000000792_436308; UP000000758_414004; UP000290298_2202732	Nitrosopumilus maritimus (strain SCM1); Cenarchaeum symbiosum (strain A); Nitrosopumilaceae archaeon	N/A; N/A; N/A	1795; 2022; 2237	493620; 623813; 579143	0.00384620771220982
PF	Archaea	0.00896789493612866; 0.0035398625788085193; 0.0030768710067983463	Percentage of Proteome in LCDs	UP000070341_1698270; UP000197915_1961136; UP000030674_1085029	candidate division MSBL1 archaeon SCGC-AAA259M10; Thermoplasmatales archaeon B_DKE; halophilic archaeon J07HB67	N/A; N/A; N/A	893; 1928; 2831	200716; 536744; 650011	5.887185120226873e-05
PG	Archaea	0.04058544504477082; 0.03591513667608864; 0.028888159179991935	Percentage of Proteome in LCDs	UP000293923_2250255; UP000290298_2202732; UP000232412_1499975	Methanosarcinales archaeon; Nitrosopumilaceae archaeon; Candidatus Nitrosotalea sinensis	N/A; N/A; N/A	1193; 2237; 1881	315384; 579143; 481166	0.0014841181048223491
PH	Archaea	0.0021278820080174892; 0.0; 0.0	Percentage of Proteome in LCDs	UP000245657_668570; UP000663586_2784880; UP000663292_2841257	Methanospirillum lacunae; Natranaeroarchaeum sulfidigenum; Halapricum desulfuricans	N/A; N/A; N/A	3377; 3117; 2859	1080887; 893808; 843639	6.258476494169086e-06
PI	Archaea	0.015175758375534037; 0.009104186028867856; 0.008381737869529868	Percentage of Proteome in LCDs	UP000646946_2756139; UP000236212_2035442; UP000053781_1198116	Candidatus Naiadarchaeum limnaeum; archaeon HR06; Thermoplasmatales archaeon SCGC AB-539-N05	N/A; N/A; N/A	1101; 1118; 844	303115; 263615; 238614	0.0002720609136293175
PK	Archaea	0.040076112552960584; 0.018475575117026365; 0.015368894530667983	Percentage of Proteome in LCDs	UP000000758_414004; UP000290298_2202732; UP000001882_304371	Cenarchaeum symbiosum (strain A); Nitrosopumilaceae archaeon; Methanocella paludicola (strain DSM 17711 / JCM 13418 / NBRC 101707 / SANAE)	N/A; N/A; N/A	2022; 2237; 2993	623813; 579143; 852371	0.0007944204229005482
PL	Archaea	0.028840884838346837; 0.016694017031236175; 0.01078050884001725	Percentage of Proteome in LCDs	UP000292987_2026739; UP000267582_2163009; UP000293923_2250255	Euryarchaeota archaeon; Candidatus Poseidoniales archaeon; Methanosarcinales archaeon	N/A; N/A; N/A	1149; 1593; 1193	416076; 599017; 315384	0.0005825353040670497
PM	Archaea	0.019857899962605254; 0.016044316089915724; 0.011414656418841792	Percentage of Proteome in LCDs	UP000291901_1906665; UP000245548_1987492; UP000293923_2250255	archaeon; Sulfolobus sp. SCGC AB-777_L09; Methanosarcinales archaeon	N/A; N/A; N/A	1258; 930; 1193	387755; 236844; 315384	0.0001898858458776144
PN	Archaea	0.01638846737481032; 0.006268248024677103; 0.0050263076944728705	Percentage of Proteome in LCDs	UP000053361_1242690; UP000646946_2756139; UP000050301_312540	Thermoplasmatales archaeon SCGC AB-539-C06; Candidatus Naiadarchaeum limnaeum; Acidiplasma cupricumulans	N/A; N/A; N/A	780; 1101; 1683	164750; 303115; 497383	0.0001864864904084137
PQ	Archaea	0.07008832818226343; 0.026153192324038052; 0.0256266037428154	Percentage of Proteome in LCDs	UP000245548_1987492; UP000594121_2776706; UP000001137_397948	Sulfolobus sp. SCGC AB-777_L09; Infirmifilum lucidum; Caldivirga maquilingensis (strain ATCC 700844 / DSM 13496 / JCM 10307 / IC-167)	N/A; N/A; N/A	930; 1763; 1962	236844; 489424; 600938	0.0014638936166129844
PR	Archaea	0.02706201978180583; 0.014098406880022559; 0.010071860535385073	Percentage of Proteome in LCDs	UP000054237_1769296; UP000245556_1987488; UP000053352_2309	Candidatus Methanomethylophilus sp. 1R26; Acidilobus sp. SCGC AC-742_E15; Pyrodictium occultum	N/A; N/A; N/A	1473; 672; 1602	376912; 177325; 456718	0.0006462943051893249
PS	Archaea	0.03605110604793355; 0.023666579125771837; 0.01997564873297314	Percentage of Proteome in LCDs	UP000292987_2026739; UP000002439_178306; UP000293923_2250255	Euryarchaeota archaeon; Pyrobaculum aerophilum (strain ATCC 51768 / DSM 7523 / JCM 9630 / CIP 104966 / NBRC 100827 / IM2); Methanosarcinales archaeon	N/A; N/A; N/A	1149; 2589; 1193	416076; 654932; 315384	0.0017004548096260061
PT	Archaea	0.14101840630429707; 0.10360959186586041; 0.07754325957871704	Percentage of Proteome in LCDs	UP000001882_304371; UP000000663_351160; UP000027153_1392998	Methanocella paludicola (strain DSM 17711 / JCM 13418 / NBRC 101707 / SANAE); Methanocella arvoryzae (strain DSM 22066 / NBRC 105507 / MRE50); Candidatus Methanoperedens nitroreducens	N/A; N/A; N/A	2993; 3071; 3420	852371; 889879; 941410	0.0058936643153087165
PV	Archaea	0.018915925124997394; 0.016611968720878407; 0.016376611679043605	Percentage of Proteome in LCDs	UP000000758_414004; UP000000792_436308; UP000054200_1527301	Cenarchaeum symbiosum (strain A); Nitrosopumilus maritimus (strain SCM1); Nitrosopumilus sp. PRT-SC01	N/A; N/A; N/A	2022; 1795; 709	623813; 493620; 158763	0.000854389037451732
PW	Archaea	0.0042838437626303546; 0.0; 0.0	Percentage of Proteome in LCDs	UP000001037_694429; UP000663586_2784880; UP000663292_2841257	Pyrolobus fumarii (strain DSM 11204 / 1A); Natranaeroarchaeum sulfidigenum; Halapricum desulfuricans	N/A; N/A; N/A	1967; 3117; 2859	536901; 893808; 843639	1.2599540478324572e-05
PY	Archaea	0.023222036445930655; 0.012083939974494674; 0.00868390247630163	Percentage of Proteome in LCDs	UP000245548_1987492; UP000001882_304371; UP000423396_41675	Sulfolobus sp. SCGC AB-777_L09; Methanocella paludicola (strain DSM 17711 / JCM 13418 / NBRC 101707 / SANAE); Stygiolobus azoricus	N/A; N/A; N/A	930; 2993; 2042	236844; 852371; 575778	0.0003396179239993012
QA	Archaea	0.05991611743559017; 0.019533820669080364; 0.018471248278056827	Percentage of Proteome in LCDs	UP000070248_1698287; UP000001746_485914; UP000000346_666510	candidate division MSBL1 archaeon SCGC-AAA385M02; Halomicrobium mukohataei (strain ATCC 700874 / DSM 12286 / JCM 9738 / NCIMB 13541); Acidilobus saccharovorans (strain DSM 16705 / JCM 18335 / VKM B-2471 / 345-15)	N/A; Haloarcula mukohataei; N/A	156; 3343; 1499	33380; 957314; 449347	0.002180942515095244
QC	Archaea	0.004740819403225654; 0.004086436300630946; 0.0	Percentage of Proteome in LCDs	UP000067434_1550241; UP000594121_2776706; UP000663586_2784880	Infirmifilum uzonense; Infirmifilum lucidum; Natranaeroarchaeum sulfidigenum	N/A; N/A; N/A	1454; 1763; 3117	421868; 489424; 893808	2.5962516776048823e-05
QD	Archaea	0.013918981025540017; 0.011001100110011; 0.005559189986310494	Percentage of Proteome in LCDs	UP000216554_1383850; UP000009379_889948; UP000296706_1457250	Halorubrum sp. Ib24; Nanosalina sp. (strain J07AB43); Halapricum salinum	N/A; N/A; N/A	2609; 1668; 3303	761550; 354510; 1007341	0.0001788939891120794
QE	Archaea	0.02692836033554782; 0.025679492897592887; 0.021041403344706406	Percentage of Proteome in LCDs	UP000377803_2565781; UP000196489_1932700; UP000294299_1798806	Candidatus Nanohalobium constans; archaeon D22; Candidatus Nitrosocosmicus franklandus	N/A; N/A; N/A	1162; 474; 3135	293371; 147978; 684365	0.0016361906855299523
QF	Archaea	0.004680972731436148; 0.0; 0.0	Percentage of Proteome in LCDs	UP000248044_41673; UP000663586_2784880; UP000663292_2841257	Acidianus brierleyi; Natranaeroarchaeum sulfidigenum; Halapricum desulfuricans	N/A; N/A; N/A	2858; 3117; 2859	790434; 893808; 843639	1.376756685716514e-05
QG	Archaea	0.029402349165261812; 0.02422218494035287; 0.020422686446494667	Percentage of Proteome in LCDs	UP000426082_1380432; UP000296706_1457250; UP000249457_1945577	Halorhabdus sp. CBA1104; Halapricum salinum; Methanosphaera sp. rholeuAM270	N/A; N/A; N/A	2453; 3303; 1611	727833; 1007341; 474962	0.0011704163904847692
QH	Archaea	0.0075696758784310056; 0.005768176967669368; 0.0018139069655755007	Percentage of Proteome in LCDs	UP000011607_1227454; UP000292987_2026739; UP000479062_2283638	Halobiforma nitratireducens JCM 10879; Euryarchaeota archaeon; Halorussus sp. MSC15.2	N/A; N/A; N/A	3534; 1149; 4072	1004006; 416076; 1157722	5.43642718296955e-05
QI	Archaea	0.0032218461517591283; 0.0025900126522118063; 0.0019847197471258124	Percentage of Proteome in LCDs	UP000001059_547558; UP000001975_362976; UP000001746_485914	Methanohalophilus mahii (strain ATCC 35705 / DSM 5219 / SLP); Haloquadratum walsbyi (strain DSM 16790 / HBSQ001); Halomicrobium mukohataei (strain ATCC 700874 / DSM 12286 / JCM 9738 / NCIMB 13541)	N/A; N/A; Haloarcula mukohataei	1986; 2557; 3343	589724; 772197; 957314	2.697096590223397e-05
QK	Archaea	0.01740222419238394; 0.011154987394864244; 0.006553853010184688	Percentage of Proteome in LCDs	UP000195137_1927129; UP000070414_1698268; UP000070463_1698267	Methanonatronarchaeum thermophilum; candidate division MSBL1 archaeon SCGC-AAA259I14; candidate division MSBL1 archaeon SCGC-AAA259I09	N/A; N/A; N/A	1510; 774; 1400	425233; 179292; 305164	0.00026369549437782035
QL	Archaea	0.013850851512575943; 0.01313221152411253; 0.01220353048136826	Percentage of Proteome in LCDs	UP000031363_1502294; UP000470911_2026768; UP000070565_1698275	Marine Group I thaumarchaeote SCGC AAA799-O18; Nitrosopumilales archaeon; candidate division MSBL1 archaeon SCGC-AAA261F19	N/A; N/A; N/A	697; 1495; 687	158835; 335054; 163887	0.0007295314586347641
QM	Archaea	0.014998074110938026; 0.01083028581124256; 0.010719020620010719	Percentage of Proteome in LCDs	UP000377803_2565781; UP000509296_2594798; UP000009379_889948	Candidatus Nanohalobium constans; Nanohaloarchaea archaeon; Nanosalina sp. (strain J07AB43)	N/A; N/A; N/A	1162; 1074; 1668	293371; 277001; 354510	0.0006883831438861537
QN	Archaea	0.03249085743372768; 0.010036860863524276; 0.009885094300390973	Percentage of Proteome in LCDs	UP000509296_2594798; UP000248971_1945579; UP000377803_2565781	Nanohaloarchaea archaeon; Methanosphaera sp. rholeuAM74; Candidatus Nanohalobium constans	N/A; N/A; N/A	1074; 1765; 1162	277001; 508127; 293371	0.00040865760959112133
QP	Archaea	0.02839145879276876; 0.026970479584164243; 0.026275625723278524	Percentage of Proteome in LCDs	UP000000578_228908; UP000594121_2776706; UP000053279_1294122	Nanoarchaeum equitans (strain Kin4-M); Infirmifilum lucidum; Nanobsidianus stetteri	N/A; N/A; N/A	536; 1763; 647	151454; 489424; 178873	0.0022220733657926425
QR	Archaea	0.012656256895370225; 0.008351114247418462; 0.007222120787941494	Percentage of Proteome in LCDs	UP000183275_1202768; UP000184145_1531428; UP000006794_797210	Halopiger salifodinae; Candidatus Micrarchaeum sp. AZ1; Halopiger xanaduensis (strain DSM 18323 / JCM 14033 / SH-6)	N/A; N/A; N/A	4090; 840; 4221	1200987; 239489; 1232325	0.00033287538800659577
QS	Archaea	0.016967447770946675; 0.015476326951736789; 0.01483815901779266	Percentage of Proteome in LCDs	UP000509296_2594798; UP000015543_1365176; UP000216554_1383850	Nanohaloarchaea archaeon; Thermofilum adornatum; Halorubrum sp. Ib24	N/A; N/A; N/A	1074; 1896; 2609	277001; 523380; 761550	0.0008106747600161335
QT	Archaea	0.01686585370636941; 0.009516346856669643; 0.008724844944331695	Percentage of Proteome in LCDs	UP000245871_1987493; UP000018159_1407055; UP000236212_2035442	Vulcanisaeta sp. SCGC AB-777_J10; Candidatus Nitrosotenuis uzonensis; archaeon HR06	N/A; N/A; N/A	918; 1944; 1118	254953; 493887; 263615	0.0005821632877511028
QV	Archaea	0.012922292077511277; 0.010622061462601957; 0.006448798437114732	Percentage of Proteome in LCDs	UP000236308_2035441; UP000053279_1294122; UP000236212_2035442	archaeon HR05; Nanobsidianus stetteri; archaeon HR06	N/A; N/A; N/A	721; 647; 1118	177987; 178873; 263615	0.00021500331155994057
QW	Archaea	0.0; 0.0; 0.0	Percentage of Proteome in LCDs	N/A; N/A; N/A	N/A; N/A; N/A	N/A; N/A; N/A	N/A; N/A; N/A	N/A; N/A; N/A	0.0
QY	Archaea	0.010966286502067928; 0.005641958114102961; 0.005079650918420806	Percentage of Proteome in LCDs	UP000322983_1294262; UP000008458_933801; UP000011607_1227454	Sulfuracidifex tepidarius; Acidianus hospitalis (strain W1); Halobiforma nitratireducens JCM 10879	N/A; N/A; N/A	2770; 2329; 3534	702152; 620352; 1004006	0.00017504439956974316
RA	Archaea	0.09409172638400688; 0.05841942648992968; 0.053999086169310984	Percentage of Proteome in LCDs	UP000016986_1261545; UP000030648_1412872; UP000030674_1085029	Halarchaeum acidiphilum MH1-52-1; uncultured archaeon A07HB70; halophilic archaeon J07HB67	N/A; N/A; N/A	2706; 2513; 2831	728013; 640198; 650011	0.00448577615435716
RC	Archaea	0.013634172944727697; 0.007692177516995866; 0.007221054531856456	Percentage of Proteome in LCDs	UP000293923_2250255; UP000030674_1085029; UP000291901_1906665	Methanosarcinales archaeon; halophilic archaeon J07HB67; archaeon	N/A; N/A; N/A	1193; 2831; 1258	315384; 650011; 387755	0.00011770387467485985
RD	Archaea	0.03889631700498359; 0.038153200484299495; 0.03746915701303478	Percentage of Proteome in LCDs	UP000000792_436308; UP000030674_1085029; UP000290298_2202732	Nitrosopumilus maritimus (strain SCM1); halophilic archaeon J07HB67; Nitrosopumilaceae archaeon	N/A; N/A; N/A	1795; 2831; 2237	493620; 650011; 579143	0.0022696440443654444
RE	Archaea	0.06367799296547814; 0.033898009500162404; 0.030385675747784068	Percentage of Proteome in LCDs	UP000001826_190192; UP000216308_1383851; UP000011867_268739	Methanopyrus kandleri (strain AV19 / DSM 6324 / JCM 9639 / NBRC 100938); Halorubrum halodurans; Natronomonas moolapensis (strain DSM 18674 / CECT 7526 / JCM 14361 / 8.8.11)	N/A; N/A; N/A	1687; 3137; 2723	500958; 917458; 809592	0.006317051561211558
RF	Archaea	0.012275134873044416; 0.002767216235811099; 0.0024703801420962656	Percentage of Proteome in LCDs	UP000070400_1698273; UP000027027_1495067; UP000011867_268739	candidate division MSBL1 archaeon SCGC-AAA261D19; Halostagnicola sp. A56; Natronomonas moolapensis (strain DSM 18674 / CECT 7526 / JCM 14361 / 8.8.11)	N/A; N/A; N/A	687; 2711; 2723	162931; 722748; 809592	8.708572343554657e-05
RG	Archaea	0.1519974277358383; 0.09340860171384478; 0.09230604398547827	Percentage of Proteome in LCDs	UP000030674_1085029; UP000030648_1412872; UP000016986_1261545	halophilic archaeon J07HB67; uncultured archaeon A07HB70; Halarchaeum acidiphilum MH1-52-1	N/A; N/A; N/A	2831; 2513; 2706	650011; 640198; 728013	0.0068523583584354526
RH	Archaea	0.005415790898892342; 0.005201459009252095; 0.0046239674102776926	Percentage of Proteome in LCDs	UP000291901_1906665; UP000030660_1412871; UP000054356_1238428	archaeon; uncultured archaeon A07HR67; Halorubrum sp. J07HR59	N/A; N/A; N/A	1258; 2887; 1832	387755; 769015; 432529	0.0001964208180756479
RI	Archaea	0.008771700627456542; 0.005306278388589379; 0.004421043324119318	Percentage of Proteome in LCDs	UP000247916_2056316; UP000054237_1769296; UP000001686_374847	Methanophagales archaeon; Candidatus Methanomethylophilus sp. 1R26; Korarchaeum cryptofilum (strain OPF8)	N/A; N/A; N/A	1797; 1473; 1602	535814; 376912; 475001	0.0001484653648428169
RK	Archaea	0.019713950577125904; 0.016324890434869968; 0.01343539867087861	Percentage of Proteome in LCDs	UP000070175_1698285; UP000070344_1698271; UP000070463_1698267	candidate division MSBL1 archaeon SCGC-AAA382N08; candidate division MSBL1 archaeon SCGC-AAA259O05; candidate division MSBL1 archaeon SCGC-AAA259I09	N/A; N/A; N/A	431; 1138; 1400	101451; 238899; 305164	0.0010868376485817998
RL	Archaea	0.04510441891933316; 0.03379060538754116; 0.031938805249142645	Percentage of Proteome in LCDs	UP000053352_2309; UP000016986_1261545; UP000001826_190192	Pyrodictium occultum; Halarchaeum acidiphilum MH1-52-1; Methanopyrus kandleri (strain AV19 / DSM 6324 / JCM 9639 / NBRC 100938)	N/A; N/A; N/A	1602; 2706; 1687	456718; 728013; 500958	0.0032693282318184396
RM	Archaea	0.003509434529827687; 0.0; 0.0	Percentage of Proteome in LCDs	UP000010878_694430; UP000663586_2784880; UP000663292_2841257	Natronococcus occultus SP4; Natranaeroarchaeum sulfidigenum; Halapricum desulfuricans	N/A; N/A; N/A	4153; 3117; 2859	1196774; 893808; 843639	1.0321866264199079e-05
RN	Archaea	0.020813387170628146; 0.012083545634517051; 0.006840422159284492	Percentage of Proteome in LCDs	UP000070311_1698279; UP000007722_456320; UP000008680_634498	candidate division MSBL1 archaeon SCGC-AAA382A13; Methanococcus voltae (strain ATCC BAA-1334 / A3); Methanobrevibacter ruminantium (strain ATCC 35063 / DSM 1093 / JCM 13430 / OCM 146 / M1)	N/A; N/A; Methanobacterium ruminantium	450; 1658; 2209	96092; 496543; 760187	0.00019094442274685135
RP	Archaea	0.07631175737630638; 0.06909217280460651; 0.055845208773389984	Percentage of Proteome in LCDs	UP000050535_699431; UP000016986_1261545; UP000030674_1085029	Halolamina pelagica; Halarchaeum acidiphilum MH1-52-1; halophilic archaeon J07HB67	N/A; N/A; N/A	3464; 2706; 2831	838665; 728013; 650011	0.002808044687120097
RQ	Archaea	0.010695129248606248; 0.0074501630654440956; 0.0051326706878486675	Percentage of Proteome in LCDs	UP000030679_1412874; UP000001037_694429; UP000006663_469382	uncultured archaeon A07HR60; Pyrolobus fumarii (strain DSM 11204 / 1A); Halogeometricum borinquense (strain ATCC 700274 / DSM 11551 / JCM 10706 / KCTC 4070 / PR3)	N/A; N/A; N/A	2853; 1967; 3894	738654; 536901; 1130016	0.0003407387520365239
RS	Archaea	0.09765520201749209; 0.06579552837655371; 0.05953745398154801	Percentage of Proteome in LCDs	UP000050535_699431; UP000016986_1261545; UP000030674_1085029	Halolamina pelagica; Halarchaeum acidiphilum MH1-52-1; halophilic archaeon J07HB67	N/A; N/A; N/A	3464; 2706; 2831	838665; 728013; 650011	0.002986169044220269
RT	Archaea	0.03529418778654171; 0.02969283446058432; 0.02259876139554564	Percentage of Proteome in LCDs	UP000050535_699431; UP000487987_2668071; UP000018894_1173487	Halolamina pelagica; Halogeometricum sp. CBA1124; Halorubrum sp. AJ67	N/A; N/A; N/A	3464; 3244; 519	838665; 804908; 207976	0.0012297633218771318
RV	Archaea	0.020768879295888838; 0.019232988421740968; 0.017641767754824154	Percentage of Proteome in LCDs	UP000030674_1085029; UP000018894_1173487; UP000487987_2668071	halophilic archaeon J07HB67; Halorubrum sp. AJ67; Halogeometricum sp. CBA1124	N/A; N/A; N/A	2831; 519; 3244	650011; 207976; 804908	0.001272113216070125
RW	Archaea	0.0063414757882454395; 0.0027947094678873173; 0.0	Percentage of Proteome in LCDs	UP000293923_2250255; UP000000554_64091; UP000663586_2784880	Methanosarcinales archaeon; Halobacterium salinarum (strain ATCC 700922 / JCM 11081 / NRC-1); Natranaeroarchaeum sulfidigenum	N/A; Halobacterium halobium; N/A	1193; 2423; 3117	315384; 679856; 893808	2.6871133106272814e-05
RY	Archaea	0.011919074665229469; 0.008783974332302373; 0.008340791926113415	Percentage of Proteome in LCDs	UP000070589_1698261; UP000070263_1698280; UP000070284_1698264	candidate division MSBL1 archaeon SCGC-AAA259D14; candidate division MSBL1 archaeon SCGC-AAA382A20; candidate division MSBL1 archaeon SCGC-AAA259E19	N/A; N/A; N/A	885; 947; 1417	192968; 216303; 311721	0.0001604774216608026
SA	Archaea	0.3831030869360405; 0.2617632267797965; 0.2289272759556604	Percentage of Proteome in LCDs	UP000292987_2026739; UP000291901_1906665; UP000293923_2250255	Euryarchaeota archaeon; archaeon; Methanosarcinales archaeon	N/A; N/A; N/A	1149; 1258; 1193	416076; 387755; 315384	0.007130580279245402
SC	Archaea	0.010520612510060336; 0.0075868216907232135; 0.007212067230890727	Percentage of Proteome in LCDs	UP000070373_1698263; UP000236212_2035442; UP000197679_1920749	candidate division MSBL1 archaeon SCGC-AAA259E17; archaeon HR06; Candidatus Mancarchaeum acidiphilum	N/A; N/A; N/A	891; 1118; 944	190103; 263615; 277313	0.00014559821938202905
SD	Archaea	0.07774402877186798; 0.0659535902083595; 0.06133829904742355	Percentage of Proteome in LCDs	UP000008680_634498; UP000315289_2035267; UP000001879_547559	Methanobrevibacter ruminantium (strain ATCC 35063 / DSM 1093 / JCM 13430 / OCM 146 / M1); Candidatus Nitrosocosmicus arcticus; Natrialba magadii (strain ATCC 43099 / DSM 3394 / CCM 3739 / CIP 104546 / IAM 13178 / JCM 8861 / NBRC 102185 / NCIMB 2190 / MS3)	Methanobacterium ruminantium; N/A; Natronobacterium magadii	2209; 3069; 4203	760187; 668652; 1227618	0.00579105615565748
SE	Archaea	0.03442588157830969; 0.030518659516580726; 0.03037830451212443	Percentage of Proteome in LCDs	UP000010878_694430; UP000258613_2044521; UP000011607_1227454	Natronococcus occultus SP4; Natrarchaeobaculum sulfurireducens; Halobiforma nitratireducens JCM 10879	N/A; N/A; N/A	4153; 3734; 3534	1196774; 1078029; 1004006	0.0025067137588052077
SF	Archaea	0.009291168322183931; 0.007802360499503314; 0.007278645201506493	Percentage of Proteome in LCDs	UP000009375_662760; UP000185744_1903181; UP000247916_2056316	Candidatus Parvarchaeum acidiphilum ARMAN-4; Candidatus Methanohalarchaeum thermophilum; Methanophagales archaeon	N/A; N/A; N/A	911; 2152; 1797	236784; 525482; 535814	0.0003729390382486978
SG	Archaea	0.16727713206241165; 0.07388094884021149; 0.06782633363850886	Percentage of Proteome in LCDs	UP000292987_2026739; UP000236584_755307; UP000291901_1906665	Euryarchaeota archaeon; Salinigranum rubrum; archaeon	N/A; N/A; N/A	1149; 4473; 1258	416076; 1264196; 387755	0.01284003083033846
SH	Archaea	0.007461483820518484; 0.0070866412762433505; 0.006242356003874885	Percentage of Proteome in LCDs	UP000470911_2026768; UP000018159_1407055; UP000054356_1238428	Nitrosopumilales archaeon; Candidatus Nitrosotenuis uzonensis; Halorubrum sp. J07HR59	N/A; N/A; N/A	1495; 1944; 1832	335054; 493887; 432529	7.139378992953773e-05
SI	Archaea	0.03820503744655508; 0.029796928276153406; 0.026635425532136263	Percentage of Proteome in LCDs	UP000236308_2035441; UP000009376_662762; UP000018052_667137	archaeon HR05; Candidatus Parvarchaeum acidophilus ARMAN-5; Thermoplasmatales archaeon E-plasma	N/A; N/A; N/A	721; 1002; 1661	177987; 265128; 480563	0.0017646239922316901
SK	Archaea	0.046225428532456314; 0.03762232187606471; 0.03737239994874642	Percentage of Proteome in LCDs	UP000070404_1698281; UP000008680_634498; UP000070633_1698284	candidate division MSBL1 archaeon SCGC-AAA382C18; Methanobrevibacter ruminantium (strain ATCC 35063 / DSM 1093 / JCM 13430 / OCM 146 / M1); candidate division MSBL1 archaeon SCGC-AAA382M17	N/A; Methanobacterium ruminantium; N/A	551; 2209; 356	131962; 760187; 93652	0.0017129189075048487
SL	Archaea	0.07875566056310297; 0.05175889846215046; 0.051683027674200334	Percentage of Proteome in LCDs	UP000245662_2005260; UP000010469_1056495; UP000293923_2250255	Sulfolobales archaeon SCGC AB-777_K09; Caldisphaera lagunensis (strain DSM 15908 / JCM 11604 / ANMR 0165 / IC-154); Methanosarcinales archaeon	N/A; N/A; N/A	206; 1477; 1193	55869; 442436; 315384	0.004138054931371001
SM	Archaea	0.023222036445930655; 0.007120800030567338; 0.00415656966618589	Percentage of Proteome in LCDs	UP000245548_1987492; UP000423396_41675; UP000232412_1499975	Sulfolobus sp. SCGC AB-777_L09; Stygiolobus azoricus; Candidatus Nitrosotalea sinensis	N/A; N/A; N/A	930; 2042; 1881	236844; 575778; 481166	0.00014690176471527362
SN	Archaea	0.14701258713965112; 0.12023350019945277; 0.10142241316939121	Percentage of Proteome in LCDs	UP000236248_2058097; UP000236308_2035441; UP000008680_634498	Candidatus Nitrosocaldus cavascurensis; archaeon HR05; Methanobrevibacter ruminantium (strain ATCC 35063 / DSM 1093 / JCM 13430 / OCM 146 / M1)	N/A; N/A; Methanobacterium ruminantium	1766; 721; 2209	461185; 177987; 760187	0.004368848653456386
SP	Archaea	0.1312685488166806; 0.055705277817178364; 0.05431699977888654	Percentage of Proteome in LCDs	UP000293923_2250255; UP000291901_1906665; UP000292987_2026739	Methanosarcinales archaeon; archaeon; Euryarchaeota archaeon	N/A; N/A; N/A	1193; 1258; 1149	315384; 387755; 416076	0.003223486127453093
SQ	Archaea	0.06443644955162971; 0.03930083535179822; 0.0378373204596711	Percentage of Proteome in LCDs	UP000245662_2005260; UP000323283_2563600; UP000315289_2035267	Sulfolobales archaeon SCGC AB-777_K09; Candidatus Nitrosocosmicus sp. SS; Candidatus Nitrosocosmicus arcticus	N/A; N/A; N/A	206; 2921; 3069	55869; 717542; 668652	0.0013852048609043568
SR	Archaea	0.09062021188436384; 0.0496914667597933; 0.04873276579713315	Percentage of Proteome in LCDs	UP000050535_699431; UP000030674_1085029; UP000069850_83986	Halolamina pelagica; halophilic archaeon J07HB67; Methanoculleus bourgensis	N/A; N/A; N/A	3464; 2831; 3442	838665; 650011; 822855	0.003183788876420151
ST	Archaea	0.22734190700859905; 0.11966318938504984; 0.06962190558320212	Percentage of Proteome in LCDs	UP000293923_2250255; UP000291901_1906665; UP000001018_330779	Methanosarcinales archaeon; archaeon; Sulfolobus acidocaldarius (strain ATCC 33909 / DSM 639 / JCM 8929 / NBRC 15157 / NCIMB 11770)	N/A; N/A; N/A	1193; 1258; 2222	315384; 387755; 631985	0.00964421422960463
SV	Archaea	0.040735041187652754; 0.029804936204753572; 0.027879522010401947	Percentage of Proteome in LCDs	UP000009376_662762; UP000293923_2250255; UP000292987_2026739	Candidatus Parvarchaeum acidophilus ARMAN-5; Methanosarcinales archaeon; Euryarchaeota archaeon	N/A; N/A; N/A	1002; 1193; 1149	265128; 315384; 416076	0.002057869132059143
SW	Archaea	0.002093175619527654; 0.0; 0.0	Percentage of Proteome in LCDs	UP000248329_2056317; UP000663586_2784880; UP000663292_2841257	ANME-2 cluster archaeon; Natranaeroarchaeum sulfidigenum; Halapricum desulfuricans	N/A; N/A; N/A	3377; 3117; 2859	955486; 893808; 843639	6.156398880963688e-06
SY	Archaea	0.026779517817808754; 0.012150038683579044; 0.01065527297888546	Percentage of Proteome in LCDs	UP000009376_662762; UP000017867_1379702; UP000008680_634498	Candidatus Parvarchaeum acidophilus ARMAN-5; Methanobacterium sp. MB1; Methanobrevibacter ruminantium (strain ATCC 35063 / DSM 1093 / JCM 13430 / OCM 146 / M1)	N/A; N/A; Methanobacterium ruminantium	1002; 2013; 2209	265128; 559669; 760187	0.0005347376027443915
TA	Archaea	0.14358940307833862; 0.14275767541458842; 0.11952811470519707	Percentage of Proteome in LCDs	UP000011568_931277; UP000053352_2309; UP000011566_1132509	Halococcus morrhuae DSM 1307; Pyrodictium occultum; Halococcus hamelinensis 100A6	N/A; N/A; N/A	3035; 1602; 3400	843377; 456718; 957097	0.012433198244530642
TC	Archaea	0.0; 0.0; 0.0	Percentage of Proteome in LCDs	N/A; N/A; N/A	N/A; N/A; N/A	N/A; N/A; N/A	N/A; N/A; N/A	N/A; N/A; N/A	0.0
TD	Archaea	0.10459279678206088; 0.0678712708230057; 0.05814578404215504	Percentage of Proteome in LCDs	UP000001879_547559; UP000199062_767519; UP000001975_362976	Natrialba magadii (strain ATCC 43099 / DSM 3394 / CCM 3739 / CIP 104546 / IAM 13178 / JCM 8861 / NBRC 102185 / NCIMB 2190 / MS3); Halomicrobium zhouii; Haloquadratum walsbyi (strain DSM 16790 / HBSQ001)	Natronobacterium magadii; N/A; N/A	4203; 4091; 2557	1227618; 1202276; 772197	0.0049769145061842645
TE	Archaea	0.1275081595241026; 0.09941937701797149; 0.0815807092585579	Percentage of Proteome in LCDs	UP000199062_767519; UP000479062_2283638; UP000199289_1236180	Halomicrobium zhouii; Halorussus sp. MSC15.2; Halopelagius longus	N/A; N/A; N/A	4091; 4072; 3802	1202276; 1157722; 1114234	0.008864884426252946
TF	Archaea	0.004818928752138399; 0.003554399191018744; 0.002601196290173851	Percentage of Proteome in LCDs	UP000060778_940295; UP000014070_1295009; UP000249370_1789762	Ignicoccus islandicus DSM 13165; Methanomassiliicoccus intestinalis (strain Issoire-Mx1); Methanosphaera sp. BMS	N/A; N/A; N/A	1510; 1826; 2101	415030; 562683; 768877	3.227801245097351e-05
TG	Archaea	0.05333565839566611; 0.041602895474626034; 0.03851746462935694	Percentage of Proteome in LCDs	UP000252983_29295; UP000267112_1853682; UP000076599_1679489	halophilic archaeon; Halarchaeum sp. CBA1220; Haladaptatus sp. R4	N/A; N/A; N/A	5207; 3110; 4086	1468061; 920609; 1085222	0.004904201468635509
TH	Archaea	0.011731730208254066; 0.006008517674655592; 0.0032236836254657666	Percentage of Proteome in LCDs	UP000293923_2250255; UP000292987_2026739; UP000199215_1267564	Methanosarcinales archaeon; Euryarchaeota archaeon; Halopenitus malekzadehii	N/A; N/A; N/A	1193; 1149; 3119	315384; 416076; 899592	7.283412071031699e-05
TI	Archaea	0.13342364706188847; 0.11141784999917347; 0.04770739464617015	Percentage of Proteome in LCDs	UP000001304_583356; UP000077066_55758; UP000060778_940295	Ignisphaera aggregans (strain DSM 17230 / JCM 13409 / AQ1.S1); Methanobrevibacter filiformis; Ignicoccus islandicus DSM 13165	N/A; N/A; N/A	1929; 1920; 1510	537386; 604930; 415030	0.0025734834534637085
TK	Archaea	0.06890353505092871; 0.061179425885784906; 0.059583714065546294	Percentage of Proteome in LCDs	UP000070248_1698287; UP000001931_339860; UP000249457_1945577	candidate division MSBL1 archaeon SCGC-AAA385M02; Methanosphaera stadtmanae (strain ATCC 43021 / DSM 3091 / JCM 11832 / MCB-3); Methanosphaera sp. rholeuAM270	N/A; N/A; N/A	156; 1533; 1611	33380; 493630; 474962	0.0017894051017778893
TL	Archaea	0.06214308445195062; 0.024457179946053106; 0.01951666144616052	Percentage of Proteome in LCDs	UP000000262_453591; UP000195137_1927129; UP000060778_940295	Ignicoccus hospitalis (strain KIN4/I / DSM 18386 / JCM 14125); Methanonatronarchaeum thermophilum; Ignicoccus islandicus DSM 13165	N/A; N/A; N/A	1434; 1510; 1510	399079; 425233; 415030	0.0010750838138846926
TM	Archaea	0.006668804467815215; 0.005714938850154303; 0.004703016861553085	Percentage of Proteome in LCDs	UP000290932_1550565; UP000487987_2668071; UP000315084_2200886	Methanoculleus taiwanensis; Halogeometricum sp. CBA1124; Sulfolobus sp. F3	N/A; N/A; N/A	2433; 3244; 1702	704774; 804908; 403996	0.00010098472830907821
TN	Archaea	0.09367736805955991; 0.08935109256747178; 0.0680671758199461	Percentage of Proteome in LCDs	UP000248971_1945579; UP000249370_1789762; UP000001931_339860	Methanosphaera sp. rholeuAM74; Methanosphaera sp. BMS; Methanosphaera stadtmanae (strain ATCC 43021 / DSM 3091 / JCM 11832 / MCB-3)	N/A; N/A; N/A	1765; 2101; 1533	508127; 768877; 493630	0.003459093406798475
TP	Archaea	0.34335949580304437; 0.1683539210038821; 0.13552358575872986	Percentage of Proteome in LCDs	UP000002457_521011; UP000001882_304371; UP000011626_797114	Methanosphaerula palustris (strain ATCC BAA-1556 / DSM 19958 / E1-9c); Methanocella paludicola (strain DSM 17711 / JCM 13418 / NBRC 101707 / SANAE); Halosimplex carlsbadense 2-9-1	N/A; N/A; N/A	2655; 2993; 4458	818093; 852371; 1310473	0.015404497622101545
TQ	Archaea	0.026428646403454843; 0.021521030477576985; 0.021054315924221304	Percentage of Proteome in LCDs	UP000236627_2035437; UP000008120_311458; UP000249457_1945577	archaeon HR01; Caldiarchaeum subterraneum; Methanosphaera sp. rholeuAM270	N/A; N/A; N/A	1916; 2154; 1611	533512; 631940; 474962	0.0013617024474469961
TR	Archaea	0.015384355033991732; 0.012743574572667633; 0.012299542307940784	Percentage of Proteome in LCDs	UP000030674_1085029; UP000030660_1412871; UP000487987_2668071	halophilic archaeon J07HB67; uncultured archaeon A07HR67; Halogeometricum sp. CBA1124	N/A; N/A; N/A	2831; 2887; 3244	650011; 769015; 804908	0.0007465514027717674
TS	Archaea	0.19309793775207368; 0.18188232396686513; 0.13628732264542254	Percentage of Proteome in LCDs	UP000293923_2250255; UP000001137_397948; UP000332487_425595	Methanosarcinales archaeon; Caldivirga maquilingensis (strain ATCC 700844 / DSM 13496 / JCM 10307 / IC-167); Candidatus Micrarchaeum acidiphilum ARMAN-2	N/A; N/A; N/A	1193; 1962; 1025	315384; 600938; 303770	0.013077530041705617
TV	Archaea	0.21941270735723198; 0.21216831020837426; 0.12914423668071195	Percentage of Proteome in LCDs	UP000002457_521011; UP000001137_397948; UP000236627_2035437	Methanosphaerula palustris (strain ATCC BAA-1556 / DSM 19958 / E1-9c); Caldivirga maquilingensis (strain ATCC 700844 / DSM 13496 / JCM 10307 / IC-167); archaeon HR01	N/A; N/A; N/A	2655; 1962; 1916	818093; 600938; 533512	0.006970084595157642
TW	Archaea	0.0; 0.0; 0.0	Percentage of Proteome in LCDs	N/A; N/A; N/A	N/A; N/A; N/A	N/A; N/A; N/A	N/A; N/A; N/A	N/A; N/A; N/A	0.0
TY	Archaea	0.008122212219868283; 0.006254120553385434; 0.00536843312518454	Percentage of Proteome in LCDs	UP000012076_1054217; UP000002315_523846; UP000005270_1184251	Thermoplasmatales archaeon (strain BRNA1); Methanothermus fervidus (strain ATCC 43054 / DSM 2088 / JCM 10308 / V24 S); Thermogladius calderae (strain DSM 22663 / VKM B-2946 / 1633)	N/A; N/A; N/A	1524; 1283; 1414	443229; 383747; 409803	0.00020365508149920193
VA	Archaea	0.19540829555856157; 0.1669202521188103; 0.1385587536184133	Percentage of Proteome in LCDs	UP000030648_1412872; UP000030674_1085029; UP000000554_64091	uncultured archaeon A07HB70; halophilic archaeon J07HB67; Halobacterium salinarum (strain ATCC 700922 / JCM 11081 / NRC-1)	N/A; N/A; Halobacterium halobium	2513; 2831; 2423	640198; 650011; 679856	0.022615861170219007
VC	Archaea	0.010831581797784684; 0.004806814139724474; 0.003985929668271004	Percentage of Proteome in LCDs	UP000291901_1906665; UP000292987_2026739; UP000014066_224719	archaeon; Euryarchaeota archaeon; Methanobrevibacter sp. AbM4	N/A; N/A; N/A	1258; 1149; 1663	387755; 416076; 501765	7.849896096019147e-05
VD	Archaea	0.021851289833080424; 0.018119394312384608; 0.017424887680994518	Percentage of Proteome in LCDs	UP000053361_1242690; UP000030648_1412872; UP000030660_1412871	Thermoplasmatales archaeon SCGC AB-539-C06; uncultured archaeon A07HB70; uncultured archaeon A07HR67	N/A; N/A; N/A	780; 2513; 2887	164750; 640198; 769015	0.002636522308727228
VE	Archaea	0.0328944909203729; 0.01915347129305085; 0.01816035594297648	Percentage of Proteome in LCDs	UP000031311_1502290; UP000005877_1110509; UP000236463_2035439	Marine Group I thaumarchaeote SCGC AAA799-D07; Methanosaeta harundinacea (strain 6Ac); archaeon HR03	N/A; N/A; N/A	562; 2358; 434	133761; 730938; 110130	0.0020717029333978745
VF	Archaea	0.009616494210870484; 0.008945121678502387; 0.008939891420955106	Percentage of Proteome in LCDs	UP000018894_1173487; UP000487987_2668071; UP000245635_2005259	Halorubrum sp. AJ67; Halogeometricum sp. CBA1124; Sulfolobales archaeon SCGC AB-777_J03	N/A; N/A; N/A	519; 3244; 928	207976; 804908; 246088	0.0007248921774955713
VG	Archaea	0.09922908996924669; 0.0738833923254993; 0.06779012115209984	Percentage of Proteome in LCDs	UP000030674_1085029; UP000030648_1412872; UP000236584_755307	halophilic archaeon J07HB67; uncultured archaeon A07HB70; Salinigranum rubrum	N/A; N/A; N/A	2831; 2513; 4473	650011; 640198; 1264196	0.009995758868717685
VH	Archaea	0.009616494210870484; 0.0; 0.0	Percentage of Proteome in LCDs	UP000018894_1173487; UP000663586_2784880; UP000663292_2841257	Halorubrum sp. AJ67; Natranaeroarchaeum sulfidigenum; Halapricum desulfuricans	N/A; N/A; N/A	519; 3117; 2859	207976; 893808; 843639	2.8283806502560248e-05
VI	Archaea	0.05991611743559017; 0.04837812341259282; 0.03620892550013578	Percentage of Proteome in LCDs	UP000070248_1698287; UP000070038_1698258; UP000009376_662762	candidate division MSBL1 archaeon SCGC-AAA385M02; candidate division MSBL1 archaeon SCGC-AAA833K04; Candidatus Parvarchaeum acidophilus ARMAN-5	N/A; N/A; N/A	156; 196; 1002	33380; 41341; 265128	0.002418275142092701
VK	Archaea	0.02754980715134994; 0.02400115930127946; 0.011938374112829574	Percentage of Proteome in LCDs	UP000245619_1987490; UP000094707_118062; UP000470911_2026768	Sulfolobus sp. SCGC AB-777_G05; Methanobacterium congolense; Nitrosopumilales archaeon	N/A; N/A; N/A	297; 2340; 1495	68966; 662468; 335054	0.000588386699746738
VL	Archaea	0.09466920443081694; 0.09450201343959212; 0.08321494451809688	Percentage of Proteome in LCDs	UP000487987_2668071; UP000030648_1412872; UP000236584_755307	Halogeometricum sp. CBA1124; uncultured archaeon A07HB70; Salinigranum rubrum	N/A; N/A; N/A	3244; 2513; 4473	804908; 640198; 1264196	0.015493361220574904
VM	Archaea	0.008673308975790626; 0.00434986106543757; 0.0039888733896390185	Percentage of Proteome in LCDs	UP000236248_2058097; UP000058290_1495144; UP000001882_304371	Candidatus Nitrosocaldus cavascurensis; Thermoplasmatales archaeon (strain ISO4-H5); Methanocella paludicola (strain DSM 17711 / JCM 13418 / NBRC 101707 / SANAE)	N/A; N/A; N/A	1766; 1805; 2993	461185; 574731; 852371	8.72606867248068e-05
VN	Archaea	0.07025606268493875; 0.0073978320458509845; 0.0060244019988331685	Percentage of Proteome in LCDs	UP000077066_55758; UP000248984_1945580; UP000293923_2250255	Methanobrevibacter filiformis; Methanosphaera sp. rholeuAM6; Methanosarcinales archaeon	N/A; N/A; N/A	1920; 1750; 1193	604930; 513664; 315384	0.00033557265623833783
VP	Archaea	0.0328944909203729; 0.024391786291816105; 0.023065250379362672	Percentage of Proteome in LCDs	UP000031311_1502290; UP000001941_323259; UP000053361_1242690	Marine Group I thaumarchaeote SCGC AAA799-D07; Methanospirillum hungatei JF-1 (strain ATCC 27890 / DSM 864 / NBRC 100397 / JF-1); Thermoplasmatales archaeon SCGC AB-539-C06	N/A; N/A; N/A	562; 3087; 780	133761; 996237; 164750	0.0008697624852648452
VQ	Archaea	0.005566172514240125; 0.003971429243839872; 0.0036726837468719583	Percentage of Proteome in LCDs	UP000030944_1410606; UP000000554_64091; UP000267582_2163009	Candidatus Nitrosopelagicus brevis; Halobacterium salinarum (strain ATCC 700922 / JCM 11081 / NRC-1); Candidatus Poseidoniales archaeon	N/A; Halobacterium halobium; N/A	1444; 2423; 1593	377279; 679856; 599017	8.170875466036226e-05
VR	Archaea	0.020985693125721384; 0.01615357278569132; 0.01546396583556962	Percentage of Proteome in LCDs	UP000005270_1184251; UP000030674_1085029; UP000030648_1412872	Thermogladius calderae (strain DSM 22663 / VKM B-2946 / 1633); halophilic archaeon J07HB67; uncultured archaeon A07HB70	N/A; N/A; N/A	1414; 2831; 2513	409803; 650011; 640198	0.0011194534492839409
VS	Archaea	0.028898810813935007; 0.02199351473283519; 0.020456919918464562	Percentage of Proteome in LCDs	UP000245834_1987489; UP000245556_1987488; UP000294299_1798806	Acidilobus sp. SCGC AC-742_M05; Acidilobus sp. SCGC AC-742_E15; Candidatus Nitrosocosmicus franklandus	N/A; N/A; N/A	280; 672; 3135	69207; 177325; 684365	0.0015541232277091796
VT	Archaea	0.027999526161864956; 0.025622799332154132; 0.011278725504018046	Percentage of Proteome in LCDs	UP000030674_1085029; UP000077066_55758; UP000245556_1987488	halophilic archaeon J07HB67; Methanobrevibacter filiformis; Acidilobus sp. SCGC AC-742_E15	N/A; N/A; N/A	2831; 1920; 672	650011; 604930; 177325	0.0013873735081089559
VW	Archaea	0.00334023958796289; 0.0014947314453380449; 0.0	Percentage of Proteome in LCDs	UP000250088_745377; UP000503032_2716717; UP000663586_2784880	Natrarchaeobaculum aegyptiacum; Haloarcula sp. JP-L23; Natranaeroarchaeum sulfidigenum	N/A; N/A; N/A	3626; 4757; 3117	1077767; 1338033; 893808	1.4220503039120397e-05
VY	Archaea	0.0076018649908777625; 0.005784824289489538; 0.003992350656142831	Percentage of Proteome in LCDs	UP000009375_662760; UP000006681_572478; UP000001826_190192	Candidatus Parvarchaeum acidiphilum ARMAN-4; Vulcanisaeta distributa (strain DSM 14429 / JCM 11212 / NBRC 100878 / IC-017); Methanopyrus kandleri (strain AV19 / DSM 6324 / JCM 9639 / NBRC 100938)	N/A; N/A; N/A	911; 2493; 1687	236784; 708751; 500958	0.00010532517182174102
WA	Archaea	0.0; 0.0; 0.0	Percentage of Proteome in LCDs	N/A; N/A; N/A	N/A; N/A; N/A	N/A; N/A; N/A	N/A; N/A; N/A	N/A; N/A; N/A	0.0
WC	Archaea	0.0; 0.0; 0.0	Percentage of Proteome in LCDs	N/A; N/A; N/A	N/A; N/A; N/A	N/A; N/A; N/A	N/A; N/A; N/A	N/A; N/A; N/A	0.0
WD	Archaea	0.0; 0.0; 0.0	Percentage of Proteome in LCDs	N/A; N/A; N/A	N/A; N/A; N/A	N/A; N/A; N/A	N/A; N/A; N/A	N/A; N/A; N/A	0.0
WE	Archaea	0.0; 0.0; 0.0	Percentage of Proteome in LCDs	N/A; N/A; N/A	N/A; N/A; N/A	N/A; N/A; N/A	N/A; N/A; N/A	N/A; N/A; N/A	0.0
WF	Archaea	0.0; 0.0; 0.0	Percentage of Proteome in LCDs	N/A; N/A; N/A	N/A; N/A; N/A	N/A; N/A; N/A	N/A; N/A; N/A	N/A; N/A; N/A	0.0
WG	Archaea	0.007977746779278037; 0.0041601163080938345; 0.0028218655070680674	Percentage of Proteome in LCDs	UP000001882_304371; UP000053352_2309; UP000006681_572478	Methanocella paludicola (strain DSM 17711 / JCM 13418 / NBRC 101707 / SANAE); Pyrodictium occultum; Vulcanisaeta distributa (strain DSM 14429 / JCM 11212 / NBRC 100878 / IC-017)	N/A; N/A; N/A	2993; 1602; 2493	852371; 456718; 708751	4.399920174835276e-05
WH	Archaea	0.0; 0.0; 0.0	Percentage of Proteome in LCDs	N/A; N/A; N/A	N/A; N/A; N/A	N/A; N/A; N/A	N/A; N/A; N/A	N/A; N/A; N/A	0.0
WI	Archaea	0.0; 0.0; 0.0	Percentage of Proteome in LCDs	N/A; N/A; N/A	N/A; N/A; N/A	N/A; N/A; N/A	N/A; N/A; N/A	N/A; N/A; N/A	0.0
WK	Archaea	0.0; 0.0; 0.0	Percentage of Proteome in LCDs	N/A; N/A; N/A	N/A; N/A; N/A	N/A; N/A; N/A	N/A; N/A; N/A	N/A; N/A; N/A	0.0
WL	Archaea	0.0; 0.0; 0.0	Percentage of Proteome in LCDs	N/A; N/A; N/A	N/A; N/A; N/A	N/A; N/A; N/A	N/A; N/A; N/A	N/A; N/A; N/A	0.0
WM	Archaea	0.0; 0.0; 0.0	Percentage of Proteome in LCDs	N/A; N/A; N/A	N/A; N/A; N/A	N/A; N/A; N/A	N/A; N/A; N/A	N/A; N/A; N/A	0.0
WN	Archaea	0.0021117565003971276; 0.0; 0.0	Percentage of Proteome in LCDs	UP000001882_304371; UP000663586_2784880; UP000663292_2841257	Methanocella paludicola (strain DSM 17711 / JCM 13418 / NBRC 101707 / SANAE); Natranaeroarchaeum sulfidigenum; Halapricum desulfuricans	N/A; N/A; N/A	2993; 3117; 2859	852371; 893808; 843639	6.211048530579787e-06
WP	Archaea	0.0042838437626303546; 0.0; 0.0	Percentage of Proteome in LCDs	UP000001037_694429; UP000663586_2784880; UP000663292_2841257	Pyrolobus fumarii (strain DSM 11204 / 1A); Natranaeroarchaeum sulfidigenum; Halapricum desulfuricans	N/A; N/A; N/A	1967; 3117; 2859	536901; 893808; 843639	1.2599540478324572e-05
WQ	Archaea	0.0; 0.0; 0.0	Percentage of Proteome in LCDs	N/A; N/A; N/A	N/A; N/A; N/A	N/A; N/A; N/A	N/A; N/A; N/A	N/A; N/A; N/A	0.0
WR	Archaea	0.0; 0.0; 0.0	Percentage of Proteome in LCDs	N/A; N/A; N/A	N/A; N/A; N/A	N/A; N/A; N/A	N/A; N/A; N/A	N/A; N/A; N/A	0.0
WS	Archaea	0.0; 0.0; 0.0	Percentage of Proteome in LCDs	N/A; N/A; N/A	N/A; N/A; N/A	N/A; N/A; N/A	N/A; N/A; N/A	N/A; N/A; N/A	0.0
WT	Archaea	0.0; 0.0; 0.0	Percentage of Proteome in LCDs	N/A; N/A; N/A	N/A; N/A; N/A	N/A; N/A; N/A	N/A; N/A; N/A	N/A; N/A; N/A	0.0
WV	Archaea	0.0; 0.0; 0.0	Percentage of Proteome in LCDs	N/A; N/A; N/A	N/A; N/A; N/A	N/A; N/A; N/A	N/A; N/A; N/A	N/A; N/A; N/A	0.0
WY	Archaea	0.0021117565003971276; 0.0; 0.0	Percentage of Proteome in LCDs	UP000001882_304371; UP000663586_2784880; UP000663292_2841257	Methanocella paludicola (strain DSM 17711 / JCM 13418 / NBRC 101707 / SANAE); Natranaeroarchaeum sulfidigenum; Halapricum desulfuricans	N/A; N/A; N/A	2993; 3117; 2859	852371; 893808; 843639	6.211048530579787e-06
YA	Archaea	0.0; 0.0; 0.0	Percentage of Proteome in LCDs	N/A; N/A; N/A	N/A; N/A; N/A	N/A; N/A; N/A	N/A; N/A; N/A	N/A; N/A; N/A	0.0
YC	Archaea	0.0; 0.0; 0.0	Percentage of Proteome in LCDs	N/A; N/A; N/A	N/A; N/A; N/A	N/A; N/A; N/A	N/A; N/A; N/A	N/A; N/A; N/A	0.0
YD	Archaea	0.00903426944790758; 0.0063437264718697465; 0.005289868249218918	Percentage of Proteome in LCDs	UP000191661_1300164; UP000267582_2163009; UP000077066_55758	Methanobrevibacter arboriphilus JCM 13429 = DSM 1125; Candidatus Poseidoniales archaeon; Methanobrevibacter filiformis	N/A; N/A; N/A	1961; 1593; 1920	608793; 599017; 604930	0.00011519424943136969
YE	Archaea	0.009840059670121838; 0.004051699688019124; 0.003579233707117622	Percentage of Proteome in LCDs	UP000248971_1945579; UP000000792_436308; UP000249457_1945577	Methanosphaera sp. rholeuAM74; Nitrosopumilus maritimus (strain SCM1); Methanosphaera sp. rholeuAM270	N/A; N/A; N/A	1765; 1795; 1611	508127; 493620; 474962	5.9217959361872976e-05
YF	Archaea	0.004132709569702279; 0.0; 0.0	Percentage of Proteome in LCDs	UP000077066_55758; UP000663586_2784880; UP000663292_2841257	Methanobrevibacter filiformis; Natranaeroarchaeum sulfidigenum; Halapricum desulfuricans	N/A; N/A; N/A	1920; 3117; 2859	604930; 893808; 843639	1.2155028146183175e-05
YG	Archaea	0.004553487212290079; 0.004387749403664968; 0.004353959490760898	Percentage of Proteome in LCDs	UP000236248_2058097; UP000009227_880724; UP000245577_190976	Candidatus Nitrosocaldus cavascurensis; Methanotorris igneus (strain DSM 5666 / JCM 11834 / Kol 5); Methanobrevibacter woesei	N/A; N/A; N/A	1766; 1753; 1581	461185; 501396; 459352	0.0001262754194474031
YH	Archaea	0.004336654487895313; 0.002150717200930122; 0.0	Percentage of Proteome in LCDs	UP000236248_2058097; UP000248044_41673; UP000663586_2784880	Candidatus Nitrosocaldus cavascurensis; Acidianus brierleyi; Natranaeroarchaeum sulfidigenum	N/A; N/A; N/A	1766; 2858; 3117	461185; 790434; 893808	1.9080504967133633e-05
YI	Archaea	0.0040278485448390165; 0.004021046155578297; 0.002591838559559802	Percentage of Proteome in LCDs	UP000007722_456320; UP000050301_312540; UP000003980_671065	Methanococcus voltae (strain ATCC BAA-1334 / A3); Acidiplasma cupricumulans; Metallosphaera yellowstonensis MK1	N/A; N/A; N/A	1658; 1683; 3340	496543; 497383; 771653	4.4819564077796495e-05
YK	Archaea	0.020982145552690845; 0.011156515226862989; 0.0	Percentage of Proteome in LCDs	UP000094707_118062; UP000094736_1860100; UP000663586_2784880	Methanobacterium congolense; Methanobacterium sp. A39; Natranaeroarchaeum sulfidigenum	N/A; N/A; N/A	2340; 3065; 3117	662468; 842557; 893808	9.452547288104069e-05
YL	Archaea	0.0024158148905998227; 0.0; 0.0	Percentage of Proteome in LCDs	UP000001974_273057; UP000663586_2784880; UP000663292_2841257	Saccharolobus solfataricus (strain ATCC 35092 / DSM 1617 / JCM 11322 / P2); Natranaeroarchaeum sulfidigenum; Halapricum desulfuricans	Sulfolobus solfataricus; N/A; N/A	2937; 3117; 2859	827878; 893808; 843639	7.10533791352889e-06
YM	Archaea	0.0; 0.0; 0.0	Percentage of Proteome in LCDs	N/A; N/A; N/A	N/A; N/A; N/A	N/A; N/A; N/A	N/A; N/A; N/A	N/A; N/A; N/A	0.0
YN	Archaea	0.011374645522900299; 0.008659874371403887; 0.004236697212076705	Percentage of Proteome in LCDs	UP000245871_1987493; UP000007722_456320; UP000077245_49547	Vulcanisaeta sp. SCGC AB-777_J10; Methanococcus voltae (strain ATCC BAA-1334 / A3); Methanobrevibacter curvatus	N/A; N/A; N/A	918; 1658; 1968	254953; 496543; 566479	0.00010845961951095163
YP	Archaea	0.009975851140835903; 0.007391147751389947; 0.007279266935000429	Percentage of Proteome in LCDs	UP000007807_990316; UP000001882_304371; UP000001400_439481	Methanothrix soehngenii (strain ATCC 5969 / DSM 3671 / JCM 10134 / NBRC 103675 / OCM 69 / GP-6); Methanocella paludicola (strain DSM 17711 / JCM 13418 / NBRC 101707 / SANAE); Aciduliprofundum boonei (strain DSM 19572 / T469)	Methanosaeta concilii; N/A; N/A	2791; 2993; 1539	821985; 852371; 467080	0.00014228676885979664
YQ	Archaea	0.022749291045800597; 0.008042316695143992; 0.00428192172647084	Percentage of Proteome in LCDs	UP000245871_1987493; UP000006681_572478; UP000001400_439481	Vulcanisaeta sp. SCGC AB-777_J10; Vulcanisaeta distributa (strain DSM 14429 / JCM 11212 / NBRC 100878 / IC-017); Aciduliprofundum boonei (strain DSM 19572 / T469)	N/A; N/A; N/A	918; 2493; 1539	254953; 708751; 467080	0.00010315743961004538
YR	Archaea	0.007435525415197833; 0.0037030468279505976; 0.0	Percentage of Proteome in LCDs	UP000005223_187420; UP000632195_399579; UP000663586_2784880	Methanothermobacter thermautotrophicus (strain ATCC 29096 / DSM 1053 / JCM 10044 / NBRC 100330 / Delta H); Thermogymnomonas acidicola; Natranaeroarchaeum sulfidigenum	Methanobacterium thermoautotrophicum; N/A; N/A	1868; 1715; 3117	524509; 513091; 893808	3.276050659749538e-05
YS	Archaea	0.0054342247474595; 0.0046363740626593755; 0.004430633399322918	Percentage of Proteome in LCDs	UP000094707_118062; UP000005270_1184251; UP000007722_456320	Methanobacterium congolense; Thermogladius calderae (strain DSM 22663 / VKM B-2946 / 1633); Methanococcus voltae (strain ATCC BAA-1334 / A3)	N/A; N/A; N/A	2340; 1414; 1658	662468; 409803; 496543	8.917283602716227e-05
YT	Archaea	0.009805728899051982; 0.0053906055222261405; 0.005276986840514066	Percentage of Proteome in LCDs	UP000245871_1987493; UP000030787_1577791; UP000000254_399550	Vulcanisaeta sp. SCGC AB-777_J10; Candidatus Methanoplasma termitum; Staphylothermus marinus (strain ATCC 43588 / DSM 3639 / JCM 9404 / F1)	N/A; N/A; N/A	918; 1393; 1570	254953; 445219; 454805	9.022407104581537e-05
YV	Archaea	0.004950544064792721; 0.0031699644360180415; 0.0024158148905998227	Percentage of Proteome in LCDs	UP000315084_2200886; UP000094707_118062; UP000001974_273057	Sulfolobus sp. F3; Methanobacterium congolense; Saccharolobus solfataricus (strain ATCC 35092 / DSM 1617 / JCM 11322 / P2)	N/A; N/A; Sulfolobus solfataricus	1702; 2340; 2937	403996; 662468; 827878	3.098918644532525e-05
YW	Archaea	0.004177614582073636; 0.003813089956511709; 0.0022550403118127317	Percentage of Proteome in LCDs	UP000000254_399550; UP000005223_187420; UP000094736_1860100	Staphylothermus marinus (strain ATCC 43588 / DSM 3639 / JCM 9404 / F1); Methanothermobacter thermautotrophicus (strain ATCC 29096 / DSM 1053 / JCM 10044 / NBRC 100330 / Delta H); Methanobacterium sp. A39	N/A; Methanobacterium thermoautotrophicum; N/A	1570; 1868; 3065	454805; 524509; 842557	3.0134543677641403e-05
A	Bacteria	9.059211468385536; 8.791704455384522; 8.44930220580224	Percentage of Proteome in LCDs	UP000184066_1189325; UP000198703_89524; UP000185469_1437874	Oceanicella actignis; Rubrimonas cliftonensis; Corynebacterium sphenisci DSM 44792	N/A; N/A; N/A	3013; 4574; 1827	998641; 1452153; 605766	1.3471865766063083
C	Bacteria	0.11756614838427867; 0.07825794181613024; 0.04669267047412431	Percentage of Proteome in LCDs	UP000006502_1212765; UP000007484_768700; UP000295681_1251	Mycoplasma haemolamae (strain Purdue); Mycoplasma suis (strain Illinois); Leuconostoc fallax	N/A; N/A; N/A	923; 844; 1619	215198; 219786; 490441	0.00036450761817226633
D	Bacteria	1.9502619288417178; 0.8220077776177445; 0.7727108995906968	Percentage of Proteome in LCDs	UP000242175_1755811; UP000279600_2496866; UP000254924_1337	Paraphotobacterium marinum; Nonlabens ponticola; Streptococcus hyointestinalis	N/A; N/A; N/A	2308; 2545; 2417	704008; 867875; 719027	0.030187171505955172
E	Bacteria	1.1567239942037686; 0.7621563349537316; 0.7502028049028523	Percentage of Proteome in LCDs	UP000199476_321763; UP000243605_930138; UP000242310_517424	Halarsenatibacter silvermanii; Aliicoccus persicus; Salsuginibacillus halophilus	N/A; N/A; N/A	2587; 1983; 2921	792929; 597384; 855502	0.07308562786616163
F	Bacteria	2.589810294934378; 1.4788797485904428; 0.7331290186887807	Percentage of Proteome in LCDs	UP000015382_1343077; UP000217196_1160784; UP000000777_387662	Candidatus Nasuia deltocephalinicola str. NAS-ALF; Candidatus Nasuia deltocephalinicola; Carsonella ruddii (strain PV)	N/A; N/A; N/A	137; 159; 182	34211; 43276; 49923	0.006763656826835768
G	Bacteria	4.491153429897557; 3.8444526630196902; 3.710451860620348	Percentage of Proteome in LCDs	UP000001190_216594; UP000193087_486698; UP000094976_28445	Mycobacterium marinum (strain ATCC BAA-535 / M); Mycobacterium riyadhense; Mycobacterium intermedium	N/A; N/A; N/A	5418; 5166; 5668	1984724; 1738609; 1983532	0.20016888561594673
H	Bacteria	0.1014526352916466; 0.0616430821976739; 0.05645702159180773	Percentage of Proteome in LCDs	UP000002939_626369; UP000011021_887898; UP000009284_1008459	Granulicatella elegans ATCC 700633; Lautropia mirabilis ATCC 51599; Taylorella asinigenitalis (strain MCE3)	N/A; N/A; N/A	1562; 2665; 1523	504669; 918189; 499495	0.006587599440600607
I	Bacteria	5.137221680546009; 4.856977380224589; 3.0366432933725402	Percentage of Proteome in LCDs	UP000001303_871271; UP000289537_1972133; UP000289404_1972134	Zinderia insecticola (strain CARI); endosymbiont of Rhynchophorus ferrugineus; endosymbiont of Sipalinus gigas	N/A; N/A; N/A	206; 196; 228	62563; 62158; 70736	0.054718447143496614
K	Bacteria	12.219532631970953; 10.090628646324506; 5.080237350559762	Percentage of Proteome in LCDs	UP000257084_881286; UP000001303_871271; UP000015382_1343077	Candidatus Vidania fulgoroideae; Zinderia insecticola (strain CARI); Candidatus Nasuia deltocephalinicola str. NAS-ALF	N/A; N/A; N/A	154; 206; 137	42964; 62563; 34211	0.0698535501664126
L	Bacteria	3.9479498753195923; 3.356648833622518; 2.420818297613626	Percentage of Proteome in LCDs	UP000236438_2035433; UP000000532_300852; UP000035901_1662190	bacterium HR38; Thermus thermophilus (strain ATCC 27634 / DSM 579 / HB8); Synechococcus sp. GFB01	N/A; N/A; N/A	485; 2225; 1749	126724; 663936; 432581	0.4056639631418357
M	Bacteria	0.10906780156071677; 0.03919624638299344; 0.03465669908549862	Percentage of Proteome in LCDs	UP000051336_1735693; UP000185934_1839801; UP000053947_1217799	Sphingobium sp. Leaf26; Dehalogenimonas formicexedens; Dehalogenimonas alkenigignens	N/A; N/A; N/A	4284; 2117; 1926	1403714; 607201; 551120	0.001967455516357068
N	Bacteria	3.882042536761157; 2.310749607172567; 2.228583418260296	Percentage of Proteome in LCDs	UP000289537_1972133; UP000217196_1160784; UP000289362_650377	endosymbiont of Rhynchophorus ferrugineus; Candidatus Nasuia deltocephalinicola; endosymbiont of Euscepes postfasciatus	N/A; N/A; N/A	196; 159; 210	62158; 43276; 66724	0.016540359860259757
P	Bacteria	0.9280313707803232; 0.8761854989878604; 0.7875987998350341	Percentage of Proteome in LCDs	UP000176288_1912795; UP000095349_285473; UP000542342_2755323	Boudabousia tangfeifanii; Streptomyces rubrolavendulae; Thermogemmata fonticola	N/A; N/A; N/A	1712; 5418; 3449	638556; 1829293; 1321485	0.09773408592315788
Q	Bacteria	0.5483226405105229; 0.47395853592127274; 0.4518512309120932	Percentage of Proteome in LCDs	UP000014115_740709; UP000033558_1218492; UP000198773_152573	Idiomarina xiamenensis 10-D-4; Bombilactobacillus mellifer; Alkalimonas amylolytica	N/A; N/A; N/A	2673; 1592; 3615	878315; 514180; 1228723	0.025254528105878592
R	Bacteria	2.161321802904012; 1.512453677367145; 1.4369581541402143	Percentage of Proteome in LCDs	UP000423204_59779; UP000195062_33013; UP000023198_1299333	Paracoccus marcusii; Clavibacter michiganensis subsp. michiganensis; Mycobacterium xenopi 3993	N/A; N/A; N/A	1631; 4035; 10123	236707; 919367; 1523496	0.073985797473388
S	Bacteria	1.2664974517194358; 1.0616751823820323; 0.9819203959613955	Percentage of Proteome in LCDs	UP000070638_1777880; UP000475928_2709158; UP000199277_1855370	Streptococcus sp. DD12; Lactococcus insecticola; Leuconostocaceae bacterium R-53105	N/A; N/A; N/A	1598; 1846; 1574	497198; 585584; 476006	0.060030256173322125
T	Bacteria	0.9746508516693524; 0.7960410290990196; 0.7005615109749872	Percentage of Proteome in LCDs	UP000199400_54; UP000018181_1262953; UP000183461_1265	Nannocystis exedens; Ruminococcus sp. CAG:254; Ruminococcus flavefaciens	N/A; N/A; N/A	9143; 1961; 2780	3282201; 616928; 979500	0.049768486903123355
V	Bacteria	0.8936600279083776; 0.7681428062081777; 0.7569883560819753	Percentage of Proteome in LCDs	UP000276232_763993; UP000095245_1891920; UP000051005_1736282	Pseudokineococcus lusitanus; Curtobacterium sp. ER1/6; Frigoribacterium sp. Leaf164	N/A; N/A; N/A	3389; 3099; 2793	1148759; 1015306; 897636	0.06269757067508723
W	Bacteria	0.012364940302795566; 0.008485928512113662; 0.0074092825962126215	Percentage of Proteome in LCDs	UP000261764_572419; UP000004837_1156937; UP000032726_516051	Mycoplasma amphoriforme A39; Methylacidiphilum fumariolicum (strain SolV); Muricauda lutaonensis	N/A; N/A; N/A	715; 2208; 2882	274971; 659916; 971754	5.551999665869472e-05
Y	Bacteria	0.10861214866618983; 0.09430494061985518; 0.05257890294580222	Percentage of Proteome in LCDs	UP000500877_1564138; UP000001303_871271; UP000292505_2026729	Aliarcobacter faecis; Zinderia insecticola (strain CARI); Cytophagaceae bacterium	N/A; N/A; N/A	124; 206; 1132	37749; 62563; 216817	0.002289638475482633
AC	Bacteria	0.01752699888119324; 0.01604495718735814; 0.014188964260181946	Percentage of Proteome in LCDs	UP000007307_320483; UP000002220_521674; UP000319383_2527995	Anaplasma marginale (strain Florida); Planctopirus limnophila (strain ATCC 43296 / DSM 3776 / IFAM 1008 / Mu 290); Symmachiella dynata	N/A; Planctomyces limnophilus; N/A	939; 4258; 6115	342329; 1533192; 2198892	0.00030805383543375047
AD	Bacteria	0.4035707265493144; 0.3032091837797671; 0.27468394631126763	Percentage of Proteome in LCDs	UP000287470_2306974; UP000278422_36808; UP000326336_2490545	Bifidobacterium samirii; Corynebacterium bovis; Bifidobacterium jacchi	N/A; N/A; N/A	1965; 2067; 1942	737665; 719965; 717916	0.022947219617601038
AE	Bacteria	0.4184562209190424; 0.41289782886474446; 0.4011506758855927	Percentage of Proteome in LCDs	UP000486032_2304571; UP000257131_1940533; UP000486668_2682778	Enterorhabdus sp. P55; Rhodosalinus sediminis; Eggerthellaceae bacterium zg-893	N/A; N/A; N/A	2138; 2966; 1967	742969; 913301; 769287	0.05432266447016194
AF	Bacteria	0.03337370289835127; 0.027497321315416552; 0.02713234963336183	Percentage of Proteome in LCDs	UP000291072_1937191; UP000532440_1549638; UP000004105_888742	Mycoplasma todarodis; Quisquiliibacterium transsilvanicum; Neisseria bacilliformis ATCC BAA-1200	N/A; N/A; N/A	894; 3944; 2966	290648; 1301945; 711328	0.0018589636646214487
AG	Bacteria	1.4672214744220997; 1.2177969711076553; 1.0143978238467348	Percentage of Proteome in LCDs	UP000008915_644966; UP000185469_1437874; UP000265614_2339232	Thermaerobacter marianensis (strain ATCC 700841 / DSM 12885 / JCM 10246 / 7p75a); Corynebacterium sphenisci DSM 44792; Vallicoccus soli	N/A; N/A; N/A	2324; 1827; 3658	797153; 605766; 1198445	0.08864667937024184
AH	Bacteria	0.06481836127397543; 0.033045202358383916; 0.02720977375073126	Percentage of Proteome in LCDs	UP000075244_189385; UP000243660_1873883; UP000460558_2577098	Tremblaya princeps; Rhodoplanes sp. JGI PP 4-B12; Streptomyces katsurahamanus	N/A; N/A; N/A	134; 220; 319	33941; 57497; 73503	0.0008430496472124434
AI	Bacteria	0.05180801180168947; 0.051118043358586523; 0.0498433385528255	Percentage of Proteome in LCDs	UP000006415_857290; UP000001989_392499; UP000198912_1882773	Scardovia wiggsiae F0424; Rhizorhabdus wittichii (strain DSM 6014 / CCUG 31198 / JCM 15750 / NBRC 105917 / EY 4224 / RW1); Sphingomonas sp. YR710	N/A; Sphingomonas wittichii; N/A	1242; 252; 4037	455528; 76294; 1304086	0.005488274856851803
AK	Bacteria	0.4197517271751397; 0.35505674064353027; 0.258119204141549	Percentage of Proteome in LCDs	UP000291072_1937191; UP000298191_2558284; UP000243197_242600	Mycoplasma todarodis; Streptococcus sp. WM07; Ichthyobacterium seriolicida	N/A; N/A; N/A	894; 1709; 1467	290648; 496822; 549746	0.024203139082536768
AL	Bacteria	1.7965152104819355; 1.7313529086027912; 1.5971782151775784	Percentage of Proteome in LCDs	UP000503640_2590199; UP000184066_1189325; UP000001935_290397	Anaeromyxobacter sp. Red267; Oceanicella actignis; Anaeromyxobacter dehalogenans (strain 2CP-C)	N/A; N/A; N/A	4301; 3013; 4345	1480032; 998641; 1516487	0.14494377101512346
AM	Bacteria	0.05636752696157658; 0.02827622239797559; 0.021188857920558083	Percentage of Proteome in LCDs	UP000191179_1898203; UP000503308_1891787; UP000290568_29556	Lachnospiraceae bacterium; Roseobacter ponti; Mycoplasmopsis gallinacea	N/A; N/A; N/A	3259; 3739; 768	1122987; 1184741; 306765	0.000647331718166521
AN	Bacteria	0.05451376083842914; 0.04641356489371808; 0.04523853654528535	Percentage of Proteome in LCDs	UP000476064_2704462; UP000007013_452637; UP000198714_1502753	Paenibacillus lycopersici; Opitutus terrae (strain DSM 11246 / JCM 15787 / PB90-1); Paenibacillus sp. UNC496MF	N/A; N/A; N/A	5671; 4588; 6505	1865584; 1747334; 2093348	0.0014166435186929195
AP	Bacteria	1.1441431594845146; 1.0787431741914042; 0.8934745926807004	Percentage of Proteome in LCDs	UP000037660_1547922; UP000001935_290397; UP000252004_68209	Ideonella sakaiensis (strain NBRC 110686 / TISTR 2288 / 201-F6); Anaeromyxobacter dehalogenans (strain 2CP-C); Streptomyces globosus	N/A; N/A; N/A	5527; 4345; 6315	1811574; 1516487; 2132909	0.08598587287114054
AQ	Bacteria	0.4077429473088852; 0.24194775487825274; 0.23419252958401143	Percentage of Proteome in LCDs	UP000218054_2029117; UP000254209_153491; UP000501978_2714923	Vandammella animalimorsus; Alysiella crassa; Acidovorax sp. HDW3	N/A; N/A; N/A	2590; 2612; 2817	887569; 795213; 951781	0.015131502379796075
AR	Bacteria	1.1941228129027348; 1.0854692456974573; 0.8564417747967709	Percentage of Proteome in LCDs	UP000184066_1189325; UP000001935_290397; UP000276634_1750597	Oceanicella actignis; Anaeromyxobacter dehalogenans (strain 2CP-C); Inmirania thermothiophila	N/A; N/A; N/A	3013; 4345; 2472	998641; 1516487; 817919	0.05745197055382401
AS	Bacteria	0.4366492006986388; 0.4019799336088762; 0.3661270625418032	Percentage of Proteome in LCDs	UP000257317_947835; UP000003822_435830; UP000004625_797515	Lactobacillus rodentium; Actinomyces graevenitzii C83; Lentilactobacillus parafarraginis F0439	N/A; N/A; N/A	1434; 1852; 3183	450018; 644062; 832771	0.026644853077285743
AT	Bacteria	0.4000029104350009; 0.3400165285812505; 0.33170531210162446	Percentage of Proteome in LCDs	UP000243197_242600; UP000278422_36808; UP000182744_1657	Ichthyobacterium seriolicida; Corynebacterium bovis; Actinobaculum suis	N/A; N/A; N/A	1467; 2067; 1723	549746; 719965; 622842	0.030881862346791286
AV	Bacteria	0.8072189205916994; 0.7952635959608649; 0.7758273130441415	Percentage of Proteome in LCDs	UP000276232_763993; UP000199015_1881057; UP000199012_988821	Pseudokineococcus lusitanus; Quadrisphaera sp. DSM 44207; Cellulomonas marina	N/A; N/A; N/A	3389; 2934; 3460	1148759; 955155; 1193049	0.0636877957988773
AW	Bacteria	0.008423065300866627; 0.00806302505237491; 0.007877000635083176	Percentage of Proteome in LCDs	UP000229012_2032582; UP000236522_2035424; UP000091969_1101373	Xanthomonadaceae bacterium NML91-0213; bacterium HR29; Tepidimonas fonticaldi	N/A; N/A; N/A	2879; 2317; 2430	949773; 719333; 812492	0.0001967397025000912
AY	Bacteria	0.009790164148418889; 0.009116952974055256; 0.008962676852820043	Percentage of Proteome in LCDs	UP000317007_713055; UP000236251_2035420; UP000036087_1658766	TM7 phylum sp. oral taxon 353; bacterium HR25; Fructobacillus sp. EFB-N1	N/A; N/A; N/A	656; 982; 1624	183858; 285183; 468610	0.00030640515850552873
CA	Bacteria	0.006279724359845694; 0.004305537055201022; 0.004238969553601181	Percentage of Proteome in LCDs	UP000318995_2528000; UP000000812_160492; UP000006860_756272	Botrimarina hoheduenensis; Xylella fastidiosa (strain 9a5c); Rubinisphaera brasiliensis (strain ATCC 49424 / DSM 5305 / JCM 21570 / IAM 15109 / NBRC 103401 / IFAM 1448)	N/A; N/A; Planctomyces brasiliensis	3424; 2772; 4710	1258017; 743229; 1698526	1.3324457544741627e-05
CD	Bacteria	0.010727226495454835; 0.010723221732396045; 0.00980139282950735	Percentage of Proteome in LCDs	UP000018360_1262969; UP000005947_525256; UP000018745_1415773	Staphylococcus sp. CAG:324; Fannyhessea vaginae DSM 15829; Mycoplasma ovis str. Michigan	N/A; N/A; N/A	1476; 1243; 834	503392; 419650; 193850	9.235862681907332e-05
CE	Bacteria	0.023994193405195943; 0.021384437589291403; 0.013820553927801427	Percentage of Proteome in LCDs	UP000017119_1403316; UP000007484_768700; UP000018155_1263024	Mycoplasma parvum str. Indiana; Mycoplasma suis (strain Illinois); Firmicutes bacterium CAG:460	N/A; N/A; N/A	580; 844; 1169	166707; 219786; 325602	2.198567666534206e-05
CF	Bacteria	0.004735178890074068; 0.003914289325402889; 0.0035447857088419365	Percentage of Proteome in LCDs	UP000092275_1799661; UP000518605_1294268; UP000297111_1909293	Gammaproteobacteria bacterium SCGC AG-212-F23; Paenibacillus endophyticus; Acetobacteraceae bacterium	N/A; N/A; N/A	1263; 6347; 1743	401252; 2120436; 564209	2.6482426347030325e-06
CG	Bacteria	0.02001947348784727; 0.017171493513242382; 0.014996370878247463	Percentage of Proteome in LCDs	UP000007484_768700; UP000318437_2528003; UP000017119_1403316	Mycoplasma suis (strain Illinois); Bythopirellula polymerisocia; Mycoplasma parvum str. Indiana	N/A; N/A; N/A	844; 5040; 580	219786; 1770376; 166707	7.769533008855605e-05
CH	Bacteria	0.010009736743923634; 0.0054051278447863485; 0.0026070750972186714	Percentage of Proteome in LCDs	UP000007484_768700; UP000018408_1262904; UP000041641_1677858	Mycoplasma suis (strain Illinois); Mycoplasma sp. CAG:472; Propionispora sp. 2/2-37	N/A; N/A; N/A	844; 1281; 3949	219786; 370019; 1189072	2.5807756581333098e-06
CI	Bacteria	0.002123638216993353; 0.0008291127545968379; 0.0	Percentage of Proteome in LCDs	UP000011919_1235279; UP000295722_2528715; UP000658656_941986	Bhargavaea cecembensis DSE10; Paraburkholderia silviterrae; Amycolatopsis bartoniae	N/A; N/A; N/A	3168; 7801; 7406	941780; 2532828; 2385516	3.424273421767588e-07
CK	Bacteria	0.07760295170029462; 0.0196027856590147; 0.018595499889026854	Percentage of Proteome in LCDs	UP000006502_1212765; UP000018745_1415773; UP000017119_1403316	Mycoplasma haemolamae (strain Purdue); Mycoplasma ovis str. Michigan; Mycoplasma parvum str. Indiana	N/A; N/A; N/A	923; 834; 580	215198; 193850; 166707	2.7545582051881226e-05
CL	Bacteria	0.04465368923071277; 0.004440085088176053; 0.004305325041277304	Percentage of Proteome in LCDs	UP000295681_1251; UP000000812_160492; UP000070080_1497955	Leuconostoc fallax; Xylella fastidiosa (strain 9a5c); Clostridiales bacterium KA00274	N/A; N/A; N/A	1619; 2772; 1471	490441; 743229; 464541	1.0348711851610586e-05
CM	Bacteria	0.0038075873793708727; 0.0021306833314512297; 0.0021196935146303476	Percentage of Proteome in LCDs	UP000017975_1262890; UP000195817_1965588; UP000196090_1965582	Eubacterium sp. CAG:581; Anaerofilum sp. An201; Gemmiger sp. An194	N/A; N/A; N/A	1746; 2953; 2772	525267; 938666; 896356	1.576184203316669e-06
CN	Bacteria	0.007351405343654862; 0.007245749029305904; 0.006479457303193528	Percentage of Proteome in LCDs	UP000250207_2082193; UP000017942_1262910; UP000017919_1262783	Clostridiaceae bacterium 14S0207; Oscillibacter sp. CAG:155; Clostridium sp. CAG:242	N/A; N/A; N/A	2714; 2148; 2433	856979; 634855; 709936	1.9634167721589816e-05
CP	Bacteria	0.016604714836583434; 0.008473262350230581; 0.0063406901597366176	Percentage of Proteome in LCDs	UP000010809_1255043; UP000018302_1262778; UP000461358_2592090	Thioalkalivibrio nitratireducens (strain DSM 14787 / UNIQEM 213 / ALEN2); Clostridium sp. CAG:169; Lachnospiraceae bacterium MD329	N/A; N/A; N/A	3764; 1970; 2445	1108119; 554686; 820100	1.6459000823289305e-05
CQ	Bacteria	0.005172451342659474; 0.003530953752980125; 0.0025031045449425467	Percentage of Proteome in LCDs	UP000430345_39493; UP000007093_568816; UP000199521_1780381	Clostridium tarantellae; Acidaminococcus intestini (strain RyC-MR95); Eubacteriaceae bacterium CHKCI005	N/A; N/A; N/A	3224; 2386; 2248	1101992; 708024; 719107	1.6712782143807563e-06
CR	Bacteria	0.01687544388283208; 0.006200886163004386; 0.0047663366187608025	Percentage of Proteome in LCDs	UP000010809_1255043; UP000008959_245012; UP000501098_2735303	Thioalkalivibrio nitratireducens (strain DSM 14787 / UNIQEM 213 / ALEN2); butyrate-producing bacterium SM4/1; Alcanivorax sp. IO_7	N/A; N/A; N/A	3764; 1671; 2056	1108119; 354788; 398629	1.3144051448953918e-05
CS	Bacteria	0.028209258096512063; 0.006504396620526469; 0.006425406616492622	Percentage of Proteome in LCDs	UP000007484_768700; UP000515984_2759167; UP000315440_2527991	Mycoplasma suis (strain Illinois); Brachybacterium sp. Z12; Pseudobythopirellula maris	N/A; N/A; N/A	844; 2083; 3893	219786; 568846; 1431816	2.9164696995614975e-05
CT	Bacteria	0.003729745232678227; 0.0036841768482448775; 0.0033234614219983605	Percentage of Proteome in LCDs	UP000004121_585501; UP000018133_1263023; UP000274803_2491059	Oribacterium sinus F0268; Firmicutes bacterium CAG:449; Tessaracoccus sp. OH4464_COT-324	N/A; N/A; N/A	2638; 1770; 2457	777533; 515719; 812406	5.524283391002205e-06
CV	Bacteria	0.014402166085779301; 0.004440085088176053; 0.003916724413244554	Percentage of Proteome in LCDs	UP000188822_1712379; UP000000812_160492; UP000003675_525309	Epulopiscium sp. SCG-B10WGA-EpuloA2; Xylella fastidiosa (strain 9a5c); Limosilactobacillus antri DSM 16041	N/A; N/A; N/A	477; 2772; 2224	138868; 743229; 663820	6.012312952225246e-06
CW	Bacteria	0.0029439434762852552; 0.0013655512388963615; 0.0012924613957936842	Percentage of Proteome in LCDs	UP000321248_2603204; UP000321234_2593304; UP000019908_1299330	Lysobacter sp. Alg18-2.2; Quadrisphaera sp. DD2A; Mycobacterium avium subsp. avium 2285 (R)	N/A; N/A; N/A	2448; 4416; 6021	781265; 1464610; 1547435	1.1256690148847915e-06
CY	Bacteria	0.002708782821982856; 0.002452299547098994; 0.0023580056177125836	Percentage of Proteome in LCDs	UP000473885_1622073; UP000008631_575540; UP000518605_1294268	Clostridium niameyense; Isosphaera pallida (strain ATCC 43644 / DSM 9630 / IS1B); Paenibacillus endophyticus	N/A; N/A; N/A	2446; 3721; 6347	738339; 1549566; 2120436	1.233456107723447e-06
DA	Bacteria	0.4197926808315675; 0.16019846530874612; 0.12503179474304893	Percentage of Proteome in LCDs	UP000531840_81950; UP000243605_930138; UP000555728_391922	Gemella palaticanis; Aliicoccus persicus; Roseospira goensis	N/A; N/A; N/A	1797; 1983; 3668	523830; 597384; 1210892	0.002915282841456084
DC	Bacteria	0.016684045881126174; 0.010669034449197562; 0.009942017404158015	Percentage of Proteome in LCDs	UP000018243_1262966; UP000034883_927083; UP000245793_46507	Ruminococcus sp. CAG:724; Sandaracinus amylolyticus; Ezakiella coagulans	N/A; N/A; N/A	1633; 8941; 1626	503475; 3139928; 533091	6.755086565096423e-05
DE	Bacteria	0.19416308363040433; 0.1271630148220802; 0.11100030055465997	Percentage of Proteome in LCDs	UP000291469_1670831; UP000189057_1884656; UP000475928_2709158	Egibacter rhizosphaerae; Epulopiscium sp. Nuni2H_MBin001; Lactococcus insecticola	N/A; N/A; N/A	4050; 2185; 1846	1347321; 784033; 585584	0.005254790674465114
DF	Bacteria	0.014693015258233053; 0.014389317370783928; 0.013486324138333236	Percentage of Proteome in LCDs	UP000018109_1263073; UP000189438_1712380; UP000512167_2725268	Dorea formicigenerans CAG:28; Epulopiscium sp. SCG-B10WGA-EpuloB; Tenericutes bacterium zrk29	N/A; N/A; N/A	2461; 732; 1680	755461; 208488; 548704	0.0003750807992531039
DG	Bacteria	0.676128680355905; 0.5442113200483374; 0.20686159164829124	Percentage of Proteome in LCDs	UP000242175_1755811; UP000237968_215803; UP000316877_1566289	Paraphotobacterium marinum; Enhygromyxa salina; Lutibacter sp. Hel_I_33_5	N/A; N/A; N/A	2308; 6943; 2634	704008; 2649706; 952811	0.0035493747358978835
DH	Bacteria	0.05577517882151768; 0.028437505173775558; 0.022975224248763037	Percentage of Proteome in LCDs	UP000537260_670054; UP000280507_1053647; UP000004701_633131	Leifsonia psychrotolerans; Marinomonas hwangdonensis; Thalassobium sp. R2A62	N/A; N/A; N/A	3489; 3066; 3672	1143878; 1026813; 1040251	0.0008077408561452641
DI	Bacteria	0.02615584041480628; 0.025608436510493684; 0.023763574041535847	Percentage of Proteome in LCDs	UP000279600_2496866; UP000316877_1566289; UP000188822_1712379	Nonlabens ponticola; Lutibacter sp. Hel_I_33_5; Epulopiscium sp. SCG-B10WGA-EpuloA2	N/A; N/A; N/A	2545; 2634; 477	867875; 952811; 138868	0.00033207865008534366
DK	Bacteria	0.046753246753246755; 0.03586754073990847; 0.03561389856311208	Percentage of Proteome in LCDs	UP000001319_334413; UP000037778_148814; UP000198772_1855333	Finegoldia magna (strain ATCC 29328 / DSM 20472 / WAL 2508); Apilactobacillus kunkeei; Nitrosospira sp. Nsp14	Peptostreptococcus magnus; N/A; N/A	1812; 1332; 3081	596750; 462814; 940644	0.0006042589420376817
DL	Bacteria	0.1868877308440076; 0.058609757236453335; 0.04959295136026381	Percentage of Proteome in LCDs	UP000003533_422288; UP000051841_1410657; UP000033562_1359163	Beggiatoa sp. SS; Kandleria vitulina DSM 20405; Candidatus Neoehrlichia lotoris str. RAC413	N/A; N/A; N/A	1437; 2043; 1017	212427; 621057; 310528	0.001610897179186467
DM	Bacteria	0.01586121303032542; 0.01380723320862284; 0.01190701536920907	Percentage of Proteome in LCDs	UP000294558_467091; UP000051992_1629; UP000020164_1229520	Ilumatobacter fluminis; Weissella viridescens; Alkalibacterium sp. AK22	N/A; Lactobacillus viridescens; N/A	4258; 1462; 2182	1475297; 449040; 655076	6.601399002477151e-05
DN	Bacteria	0.34729718980466134; 0.1941029670024956; 0.05989402853214239	Percentage of Proteome in LCDs	UP000242175_1755811; UP000217196_1160784; UP000181898_1850252	Paraphotobacterium marinum; Candidatus Nasuia deltocephalinicola; Tenacibaculum todarodis	N/A; N/A; N/A	2308; 159; 2636	704008; 43276; 903262	0.000630896265539191
DP	Bacteria	0.08461235295820373; 0.04275701471230006; 0.034214238154577914	Percentage of Proteome in LCDs	UP000291469_1670831; UP000310263_2011094; UP000265887_2039283	Egibacter rhizosphaerae; Coriobacteriaceae bacterium; endosymbiont GvMRE of Glomus versiforme	N/A; N/A; N/A	4050; 1631; 2357	1347321; 565989; 596243	0.0008406944532752197
DQ	Bacteria	0.018718960161763012; 0.010975020852539619; 0.009695850722136037	Percentage of Proteome in LCDs	UP000009875_883081; UP000017148_1313304; UP000185491_161895	Alloiococcus otitis ATCC 51267; Chitinivibrio alkaliphilus ACht1; Corynebacterium phocae	N/A; N/A; N/A	1627; 2304; 2229	512849; 774486; 732272	0.00016623782421040713
DR	Bacteria	0.03913146921449054; 0.0335225851766321; 0.0327336345756328	Percentage of Proteome in LCDs	UP000000439_206672; UP000323844_2601646; UP000326336_2490545	Bifidobacterium longum (strain NCC 2705); Candidatus Sneabacter namystus; Bifidobacterium jacchi	N/A; N/A; N/A	1724; 583; 1942	638872; 187933; 717916	0.001117721400518966
DS	Bacteria	0.7631145979219139; 0.34939479220743735; 0.2740173323684628	Percentage of Proteome in LCDs	UP000254924_1337; UP000475928_2709158; UP000515800_1162633	Streptococcus hyointestinalis; Lactococcus insecticola; Weissella diestrammenae	N/A; N/A; N/A	2417; 1846; 1510	719027; 585584; 453256	0.0017419598754056548
DT	Bacteria	0.7129078602055278; 0.6558164111771457; 0.16068952162392638	Percentage of Proteome in LCDs	UP000254924_1337; UP000242175_1755811; UP000253850_663364	Streptococcus hyointestinalis; Paraphotobacterium marinum; Halarcobacter bivalviorum	N/A; N/A; N/A	2417; 2308; 2581	719027; 704008; 831417	0.0009968782290639855
DV	Bacteria	0.02228873267620567; 0.02013153961541303; 0.015531145771451425	Percentage of Proteome in LCDs	UP000469185_1783498; UP000294558_467091; UP000320801_458208	Phytoactinopolyspora alkaliphila; Ilumatobacter fluminis; Mycoplasmopsis mucosicanis	N/A; N/A; N/A	4852; 4258; 686	1624139; 1475297; 257547	0.0006266383685959947
DW	Bacteria	0.02015931537829239; 0.009037483573762963; 0.007483833650867744	Percentage of Proteome in LCDs	UP000306420_87458; UP000218890_1052; UP000076947_1705	Ruoffia tabacinasalis; Halorhodospira halochloris; Corynebacterium stationis	N/A; Ectothiorhodospira halochloris; N/A	2319; 2566; 2428	704389; 818812; 788366	5.487649518074654e-05
DY	Bacteria	0.11316132811459916; 0.042880460342490385; 0.036157198416714435	Percentage of Proteome in LCDs	UP000000781_444179; UP000198910_1520811; UP000199511_1855323	Sulcia muelleri (strain GWSS); Butyrivibrio sp. INlla21; Butyrivibrio sp. M55	N/A; N/A; N/A	227; 3162; 3341	75114; 1012116; 1100749	0.0005913842252240403
EA	Bacteria	0.2465616829037207; 0.1411907387322701; 0.12471238558278007	Percentage of Proteome in LCDs	UP000254867_735; UP000002586_156889; UP000315995_2292766	Haemophilus parahaemolyticus; Magnetococcus marinus (strain ATCC BAA-1437 / JCM 17883 / MC-1); Persicimonas caeni	N/A; N/A; N/A	2159; 3594; 5752	623779; 1325866; 2306908	0.010727883850043342
EC	Bacteria	0.011257072378081013; 0.009879981745557537; 0.007983904448631559	Percentage of Proteome in LCDs	UP000319776_92403; UP000315201_353852; UP000009399_1118964	Metamycoplasma falconis; Mycoplasma nasistruthionis; Mesomycoplasma hyorhinis SK76	N/A; N/A; N/A	563; 565; 751	204316; 212551; 250504	1.8559752663035768e-05
ED	Bacteria	0.2730237167383124; 0.13863205462991318; 0.13186600901644335	Percentage of Proteome in LCDs	UP000243605_930138; UP000242310_517424; UP000198853_549003	Aliicoccus persicus; Salsuginibacillus halophilus; Natribacillus halophilus	N/A; N/A; N/A	1983; 2921; 3434	597384; 855502; 952482	0.0047055094160424775
EF	Bacteria	0.023763574041535847; 0.018745071860139996; 0.018545056056646716	Percentage of Proteome in LCDs	UP000188822_1712379; UP000190284_1764958; UP000318538_1930273	Epulopiscium sp. SCG-B10WGA-EpuloA2; Epulopiscium sp. AS2M-Bin001; Rubripirellula lacrimiformis	N/A; N/A; N/A	477; 2165; 6373	138868; 826884; 2431915	0.00015940577398705855
EG	Bacteria	0.09160010033220256; 0.06621799000438805; 0.06125907152984651	Percentage of Proteome in LCDs	UP000533969_2712867; UP000005801_391625; UP000004602_608534	Pseudenhygromyxa sp. WMMC2535; Plesiocystis pacifica SIR-1; Oribacterium sp. oral taxon 078 str. F0262	N/A; N/A; N/A	7320; 8436; 2936	2874451; 3147181; 809676	0.0013331248128327358
EH	Bacteria	0.03552175184922061; 0.027140540503864136; 0.021384024372756247	Percentage of Proteome in LCDs	UP000002020_482235; UP000010310_1208365; UP000010305_1123866	Phytoplasma mali (strain AT); SAR86 cluster bacterium SAR86E; SAR86 cluster bacterium SAR86A	N/A; N/A; N/A	448; 1403; 1298	143574; 442143; 397493	0.00048291967601290354
EI	Bacteria	0.08137223838465306; 0.08080599070285158; 0.08010053336403054	Percentage of Proteome in LCDs	UP000188822_1712379; UP000190895_1764963; UP000189438_1712380	Epulopiscium sp. SCG-B10WGA-EpuloA2; Epulopiscium sp. Nele67-Bin005; Epulopiscium sp. SCG-B10WGA-EpuloB	N/A; N/A; N/A	477; 1702; 732	138868; 560602; 208488	0.0016601193860728309
EK	Bacteria	0.24070169554609835; 0.23566908890271535; 0.18508925847592098	Percentage of Proteome in LCDs	UP000000798_224324; UP000035282_1528105; UP000280842_133270	Aquifex aeolicus (strain VF5); Mycoplasmataceae bacterium RV_VA103A; Hydrogenothermus marinus	N/A; N/A; N/A	1553; 1718; 1621	488987; 340732; 488413	0.0061914884005954745
EL	Bacteria	0.14906757099311538; 0.11463489505391197; 0.07894159783641547	Percentage of Proteome in LCDs	UP000199476_321763; UP000189438_1712380; UP000005981_392423	Halarsenatibacter silvermanii; Epulopiscium sp. SCG-B10WGA-EpuloB; Hydrogenivirga sp. 128-5-R1-1	N/A; N/A; N/A	2587; 732; 3802	792929; 208488; 957670	0.004664943549234758
EM	Bacteria	0.008277683159260555; 0.0076429927513856745; 0.007514567525903788	Percentage of Proteome in LCDs	UP000240509_200989; UP000199448_390640; UP000199230_159292	Alkalicoccus saliphilus; Salinimicrobium catena; Tindallia californiensis	N/A; N/A; N/A	3322; 2965; 2832	966454; 981291; 931524	8.00821191984938e-05
EN	Bacteria	0.09700589245901765; 0.07729286649959544; 0.06503053607781045	Percentage of Proteome in LCDs	UP000198778_745820; UP000240509_200989; UP000289404_1972134	Alkalicoccus daliensis; Alkalicoccus saliphilus; endosymbiont of Sipalinus gigas	N/A; N/A; N/A	3459; 3322; 228	1040143; 966454; 70736	0.0005567286597999957
EP	Bacteria	0.19042316769321835; 0.09908110579986008; 0.09555695176824114	Percentage of Proteome in LCDs	UP000317518_2599641; UP000235682_84521; UP000003764_655812	Corynebacterium sp. sy039; Dolosicoccus paucivorans; Aerococcus viridans (strain ATCC 11563 / DSM 20340 / CCUG 4311 / JCM 20461 / NBRC 12219 / NCTC 8251 / M1)	N/A; N/A; N/A	1918; 1609; 1929	653807; 511702; 571387	0.004031054506319198
EQ	Bacteria	0.040725228856034905; 0.0401677686804498; 0.038407159497050695	Percentage of Proteome in LCDs	UP000030153_1385513; UP000009875_883081; UP000265887_2039283	Pontibacillus chungwhensis BH030062; Alloiococcus otitis ATCC 51267; endosymbiont GvMRE of Glomus versiforme	N/A; N/A; N/A	3684; 1627; 2357	1063223; 512849; 596243	0.0011918120535113006
ER	Bacteria	0.10670935040682938; 0.07804930854374713; 0.06944225245415232	Percentage of Proteome in LCDs	UP000004602_608534; UP000295244_185139; UP000236438_2035433	Oribacterium sp. oral taxon 078 str. F0262; Rubrobacter taiwanensis; bacterium HR38	N/A; N/A; N/A	2936; 3014; 485	809676; 923775; 126724	0.0036650223044835998
ES	Bacteria	0.15403420553131864; 0.11854994169605787; 0.10643122229317638	Percentage of Proteome in LCDs	UP000306420_87458; UP000077212_1715004; UP000018166_1262957	Ruoffia tabacinasalis; Clostridiales bacterium KLE1615; Ruminococcus sp. CAG:382	N/A; N/A; N/A	2319; 3669; 1853	704389; 1184311; 540255	0.0017371007451142462
ET	Bacteria	0.1324359800087761; 0.12454300751275561; 0.12337663272489602	Percentage of Proteome in LCDs	UP000005801_391625; UP000243605_930138; UP000005561_478749	Plesiocystis pacifica SIR-1; Aliicoccus persicus; Marvinbryantia formatexigens DSM 14469	N/A; N/A; N/A	8436; 1983; 4894	3147181; 597384; 1389242	0.0025576081574393375
EV	Bacteria	0.13445112306232204; 0.11784714689379025; 0.08228390316911542	Percentage of Proteome in LCDs	UP000189533_1712378; UP000243605_930138; UP000001418_710127	Epulopiscium sp. SCG-C07WGA-EpuloA2; Aliicoccus persicus; Mycoplasma gallisepticum (strain R(low / passage 15 / clone 2))	N/A; N/A; Mycoplasmoides gallisepticum	1923; 1983; 761	670132; 597384; 295319	0.0028499056701584272
EW	Bacteria	0.00612844499720615; 0.0038691829252957507; 0.0031371466396453765	Percentage of Proteome in LCDs	UP000236429_2035406; UP000291740_2023360; UP000187137_1903686	bacterium HR11; Rickettsiaceae bacterium; Jeotgalibaca sp. PTS2502	N/A; N/A; N/A	2436; 1802; 2116	832185; 516905; 637522	4.4699863889550124e-06
EY	Bacteria	0.04621499214345134; 0.018574945073887416; 0.015999705752537886	Percentage of Proteome in LCDs	UP000217196_1160784; UP000280696_2320100; UP000018261_1263100	Candidatus Nasuia deltocephalinicola; bacterium 0.1xD8-82; Peptostreptococcus anaerobius CAG:621	N/A; N/A; N/A	159; 4335; 1713	43276; 1345899; 543760	0.000258152254531617
FA	Bacteria	0.02077076795602896; 0.016114995399489605; 0.0150093808630394	Percentage of Proteome in LCDs	UP000250096_1050370; UP000237968_215803; UP000510879_2030806	Thiomonas sp. X19; Enhygromyxa salina; Burkholderiaceae bacterium	N/A; N/A; N/A	4745; 6943; 2571	1333605; 2649706; 852800	0.00016119924580072656
FC	Bacteria	0.026965672072343256; 0.015188112117663775; 0.005049578891697164	Percentage of Proteome in LCDs	UP000236014_2070341; UP000002523_262768; UP000003503_888062	Bacillus sp. UFRGS-B20; Onion yellows phytoplasma (strain OY-M); Dialister micraerophilus DSM 19965	N/A; N/A; N/A	1974; 730; 1242	159462; 204107; 376269	1.2895263951416933e-05
FD	Bacteria	0.012520786461899639; 0.009237021984112323; 0.008969287272109295	Percentage of Proteome in LCDs	UP000285517_2494375; UP000175679_955; UP000007516_100901	Aequorivita sp. H23M31; Wolbachia pipientis; Wolbachia endosymbiont of Onchocerca ochengi	N/A; N/A; N/A	3051; 851; 647	1022300; 259824; 211834	2.9999567892408207e-05
FE	Bacteria	0.02709798656614232; 0.01816988471393556; 0.009119539675619223	Percentage of Proteome in LCDs	UP000318538_1930273; UP000018187_1262742; UP000199177_1882751	Rubripirellula lacrimiformis; Bacteroides sp. CAG:545; Paenibacillus sp. GP183	N/A; N/A; N/A	6373; 2183; 5493	2431915; 809031; 1600958	1.3277549419972659e-05
FG	Bacteria	0.011044657230736277; 0.010497254967825914; 0.010040114117481692	Percentage of Proteome in LCDs	UP000249337_2044595; UP000283896_69896; UP000282654_1894989	Candidatus Gracilibacteria bacterium; Candidatus Phytoplasma solani; Thermodesulfitimonas autotrophica	N/A; N/A; N/A	1051; 631; 2146	298787; 190526; 647403	0.00016529192393963555
FH	Bacteria	0.0049483603254607276; 0.004726421234865324; 0.003624903084188374	Percentage of Proteome in LCDs	UP000276503_2483458; UP000236246_2035432; UP000018332_1263028	Candidatus Marinimicrobia bacterium PRS2; bacterium HR37; Firmicutes bacterium CAG:536	N/A; N/A; N/A	1209; 2382; 1621	424383; 740518; 496565	3.0084779344460775e-06
FI	Bacteria	0.6722983835608429; 0.39513818282650887; 0.23836708531137954	Percentage of Proteome in LCDs	UP000015382_1343077; UP000217196_1160784; UP000000777_387662	Candidatus Nasuia deltocephalinicola str. NAS-ALF; Candidatus Nasuia deltocephalinicola; Carsonella ruddii (strain PV)	N/A; N/A; N/A	137; 159; 182	34211; 43276; 49923	0.0007617637373393162
FK	Bacteria	0.546607816199468; 0.5245401608281727; 0.3465336618392324	Percentage of Proteome in LCDs	UP000015382_1343077; UP000217196_1160784; UP000000777_387662	Candidatus Nasuia deltocephalinicola str. NAS-ALF; Candidatus Nasuia deltocephalinicola; Carsonella ruddii (strain PV)	N/A; N/A; N/A	137; 159; 182	34211; 43276; 49923	0.0002447300611778406
FL	Bacteria	0.7658355499693081; 0.17624042904847034; 0.16591506236774395	Percentage of Proteome in LCDs	UP000015382_1343077; UP000249343_203274; UP000236624_2035430	Candidatus Nasuia deltocephalinicola str. NAS-ALF; Candidatus Phytoplasma oryzae; bacterium HR35	N/A; N/A; N/A	137; 392; 609	34211; 118588; 183829	0.0012476835051275872
FM	Bacteria	0.004446064788056092; 0.0044320249257081825; 0.004251908575461811	Percentage of Proteome in LCDs	UP000031386_33033; UP000008558_441768; UP000321325_1031542	Parvimonas micra; Acholeplasma laidlawii (strain PG-8A); Campylobacter volucris	N/A; N/A; N/A	1418; 1380; 1515	449836; 451261; 470377	6.082184306210101e-06
FN	Bacteria	0.32445704597936337; 0.24031795914594695; 0.04006169501031589	Percentage of Proteome in LCDs	UP000015382_1343077; UP000217196_1160784; UP000000777_387662	Candidatus Nasuia deltocephalinicola str. NAS-ALF; Candidatus Nasuia deltocephalinicola; Carsonella ruddii (strain PV)	N/A; N/A; N/A	137; 159; 182	34211; 43276; 49923	0.00010793978339051573
FP	Bacteria	0.013613740075583483; 0.006709628622055769; 0.005416199853762604	Percentage of Proteome in LCDs	UP000236432_2035402; UP000029104_1482738; UP000186795_714067	bacterium HR07; Geobacillus sp. CAMR12739; Kroppenstedtia eburnea	N/A; N/A; N/A	726; 1702; 3484	183638; 327887; 997009	4.24510156649805e-05
FQ	Bacteria	0.003030688754326308; 0.002983818282325745; 0.0024371608538349336	Percentage of Proteome in LCDs	UP000004837_1156937; UP000018341_1262690; UP000242754_140314	Methylacidiphilum fumariolicum (strain SolV); Acinetobacter sp. CAG:196; Trichococcus palustris	N/A; N/A; N/A	2208; 2085; 2699	659916; 636768; 820627	2.620850462317529e-06
FR	Bacteria	0.012802175950168054; 0.007183199059563087; 0.006772337709392217	Percentage of Proteome in LCDs	UP000294464_2126341; UP000199177_1882751; UP000001418_710127	Candidatus Kentron sp. G; Paenibacillus sp. GP183; Mycoplasma gallisepticum (strain R(low / passage 15 / clone 2))	N/A; N/A; Mycoplasmoides gallisepticum	3885; 5493; 761	952963; 1600958; 295319	3.1844272728310525e-05
FS	Bacteria	0.06710062585443555; 0.06333260537235205; 0.052614656104761626	Percentage of Proteome in LCDs	UP000236014_2070341; UP000509549_2652803; UP000015382_1343077	Bacillus sp. UFRGS-B20; Candidatus Azoamicus ciliaticola; Candidatus Nasuia deltocephalinicola str. NAS-ALF	N/A; N/A; N/A	1974; 310; 137	159462; 91580; 34211	0.0002088910451948033
FT	Bacteria	0.014862214882856847; 0.00894424908321447; 0.007669237879576819	Percentage of Proteome in LCDs	UP000195450_1932704; UP000003533_422288; UP000000812_160492	bacterium B17; Beggiatoa sp. SS; Xylella fastidiosa (strain 9a5c)	N/A; N/A; N/A	776; 1437; 2772	242225; 212427; 743229	2.89909461266706e-05
FV	Bacteria	0.026323889131878636; 0.02300378284428995; 0.0210852547132238	Percentage of Proteome in LCDs	UP000232227_81460; UP000215611_1163752; UP000249337_2044595	Mesoplasma lactucae ATCC 49193; Candidatus Portiera aleyrodidarum MED (Bemisia tabaci); Candidatus Gracilibacteria bacterium	N/A; N/A; N/A	689; 254; 1051	246924; 78248; 298787	0.00016516173394026223
FW	Bacteria	0.0029443760867072268; 0.0016750728877110482; 0.001667201926232457	Percentage of Proteome in LCDs	UP000059419_1619313; UP000186541_1799658; UP000537775_362649	Erwinia gerundensis; Planctomycetaceae bacterium SCGC AG-212-F19; Microbacterium thalassium	N/A; N/A; N/A	4160; 3394; 3395	1290596; 1134279; 1139634	9.93806349492183e-07
FY	Bacteria	0.21258896385987613; 0.07599894770687791; 0.04655060050274649	Percentage of Proteome in LCDs	UP000217196_1160784; UP000015382_1343077; UP000257084_881286	Candidatus Nasuia deltocephalinicola; Candidatus Nasuia deltocephalinicola str. NAS-ALF; Candidatus Vidania fulgoroideae	N/A; N/A; N/A	159; 137; 154	43276; 34211; 42964	8.291600004640785e-05
GA	Bacteria	2.1290113889890985; 1.7145315594248045; 1.6819995845794269	Percentage of Proteome in LCDs	UP000001190_216594; UP000193087_486698; UP000094976_28445	Mycobacterium marinum (strain ATCC BAA-535 / M); Mycobacterium riyadhense; Mycobacterium intermedium	N/A; N/A; N/A	5418; 5166; 5668	1984724; 1738609; 1983532	0.03437282708137755
GC	Bacteria	0.024410826237654244; 0.02130191955112926; 0.019005058777103654	Percentage of Proteome in LCDs	UP000320156_2527998; UP000322699_406547; UP000001883_680646	Planctomycetes bacterium MalM25; Rubripirellula obstinata; Rothia mucilaginosa (strain DY-18)	N/A; N/A; Stomatococcus mucilaginosus	3738; 5669; 1991	1380535; 1934098; 757693	0.0006315154854761619
GD	Bacteria	0.6181817907345192; 0.25354594725652935; 0.25149140990947066	Percentage of Proteome in LCDs	UP000237968_215803; UP000019063_1379903; UP000484255_2707176	Enhygromyxa salina; Roseivivax marinus; Ideonella livida	N/A; N/A; N/A	6943; 4264; 4542	2649706; 1352812; 1579378	0.009628896356198737
GE	Bacteria	0.10875120153378853; 0.08127639624423756; 0.0659175606735833	Percentage of Proteome in LCDs	UP000533969_2712867; UP000272474_1141874; UP000582321_2030809	Pseudenhygromyxa sp. WMMC2535; Streptomyces hoynatensis; Candidatus Hydrogenedentes bacterium	N/A; N/A; N/A	7320; 5958; 2623	2874451; 2017806; 849546	0.002208274152288552
GF	Bacteria	0.04679482944660985; 0.034809324358581445; 0.03070280691211435	Percentage of Proteome in LCDs	UP000319378_713057; UP000542342_2755323; UP000094976_28445	TM7 phylum sp. oral taxon 356; Thermogemmata fonticola; Mycobacterium intermedium	N/A; N/A; N/A	611; 3449; 5668	181644; 1321485; 1983532	0.004016751954219628
GH	Bacteria	0.0261638823507684; 0.02285003769125029; 0.022805473930107387	Percentage of Proteome in LCDs	UP000256900_569860; UP000261811_2293572; UP000001953_323097	Methylovirgula ligni; Actinomadura logoneensis; Nitrobacter hamburgensis (strain DSM 10229 / NCIMB 13809 / X14)	N/A; N/A; N/A	3170; 7310; 4243	974626; 2210062; 1297934	0.0014872013610275601
GI	Bacteria	0.042725961560198394; 0.039161483529140756; 0.03081136597055803	Percentage of Proteome in LCDs	UP000241762_2115978; UP000326424_2587841; UP000243274_2137200	Candidatus Phycorickettsia trachydisci; SAR202 cluster bacterium AD-493-K16_JPT_193m; Marinobacter sp. Z-D5-3	N/A; N/A; N/A	1244; 268; 201	442354; 86820; 58420	0.0028781808459891964
GK	Bacteria	0.08714865122691269; 0.03461253994104938; 0.033204511018623296	Percentage of Proteome in LCDs	UP000005141_702438; UP000077623_432608; UP000010433_1127699	Prevotella oulorum F0390; Candidatus Mycoplasma haemobos; Prevotella saccharolytica F0055	N/A; N/A; N/A	2483; 1109; 2553	812405; 274467; 834224	0.0018358806973035678
GL	Bacteria	0.14787977374394617; 0.12102681699471304; 0.0930671658242598	Percentage of Proteome in LCDs	UP000243054_882101; UP000007484_768700; UP000199369_1882827	Sinorhizobium fredii GR64; Mycoplasma suis (strain Illinois); Variovorax sp. PDC80	N/A; N/A; N/A	166; 844; 8068	54098; 219786; 2762521	0.01248317070906483
GM	Bacteria	0.045281129263895444; 0.04067871147432844; 0.04044593976037591	Percentage of Proteome in LCDs	UP000186309_1387353; UP000516072_553981; UP000076365_1636152	Paludisphaera borealis; Candidatus Nitrosacidococcus tergens; Planctomyces sp. SH-PL62	N/A; N/A; N/A	5693; 1769; 5245	2148798; 545740; 1933445	0.002895916862527427
GN	Bacteria	0.47802582409270866; 0.46109666998062043; 0.3575712904496461	Percentage of Proteome in LCDs	UP000193087_486698; UP000094976_28445; UP000467236_398694	Mycobacterium riyadhense; Mycobacterium intermedium; Mycobacterium shinjukuense	N/A; N/A; N/A	5166; 5668; 4099	1738609; 1983532; 1340432	0.0047341439712384826
GP	Bacteria	0.3962852802410578; 0.2570938608522528; 0.1975232350403546	Percentage of Proteome in LCDs	UP000008915_644966; UP000095349_285473; UP000077018_683316	Thermaerobacter marianensis (strain ATCC 700841 / DSM 12885 / JCM 10246 / 7p75a); Streptomyces rubrolavendulae; Frankia sp. EI5c	N/A; N/A; N/A	2324; 5418; 5384	797153; 1829293; 1870666	0.011041665718051978
GQ	Bacteria	0.07709414381022979; 0.05954401163205614; 0.059448762711263536	Percentage of Proteome in LCDs	UP000276170_2218522; UP000010384_251229; UP000318336_999931	Candidatus Termititenax spirochaetophilus; Chroococcidiopsis thermalis (strain PCC 7203); Barrientosiimonas humi	N/A; N/A; N/A	135; 5740; 3329	33725; 1835617; 1100107	0.003920657599112865
GR	Bacteria	0.17448087620495456; 0.1501593796924806; 0.14912951454752077	Percentage of Proteome in LCDs	UP000027178_1348663; UP000008915_644966; UP000423204_59779	Kitasatospora cheerisanensis KCTC 2395; Thermaerobacter marianensis (strain ATCC 700841 / DSM 12885 / JCM 10246 / 7p75a); Paracoccus marcusii	N/A; N/A; N/A	7804; 2324; 1631	2315440; 797153; 236707	0.010929030267894425
GS	Bacteria	0.5489013791053405; 0.4555724314955707; 0.3135135423957938	Percentage of Proteome in LCDs	UP000242921_1970199; UP000291769_2026763; UP000002139_448385	Sorangiineae bacterium NIC37A_2; Myxococcales bacterium; Sorangium cellulosum (strain So ce56)	N/A; N/A; Polyangium cellulosum (strain So ce56)	4071; 7151; 9320	1466748; 2565783; 3743060	0.017304815520686457
GT	Bacteria	0.4632382134745184; 0.4178627857097254; 0.26513310599476086	Percentage of Proteome in LCDs	UP000001190_216594; UP000193087_486698; UP000094976_28445	Mycobacterium marinum (strain ATCC BAA-535 / M); Mycobacterium riyadhense; Mycobacterium intermedium	N/A; N/A; N/A	5418; 5166; 5668	1984724; 1738609; 1983532	0.007403326708595195
GV	Bacteria	0.08773152618325658; 0.07726570311789838; 0.07144313407935127	Percentage of Proteome in LCDs	UP000242637_1863; UP000464949_1160; UP000555167_2545265	Dermatophilus congolensis; Planktothrix agardhii; Streptomyces sp. AJS327	N/A; Oscillatoria agardhii; N/A	2311; 147; 4999	781931; 44004; 1741245	0.007304352295037748
GW	Bacteria	0.023704527621757794; 0.021611254060552032; 0.019084243597031068	Percentage of Proteome in LCDs	UP000002384_65393; UP000019760_1231351; UP000256900_569860	Gloeothece citriformis (strain PCC 7424); Acidomonas methanolica NBRC 104435; Methylovirgula ligni	Cyanothece sp. (strain PCC 7424); N/A; N/A	5656; 3270; 3170	1754939; 1036497; 974626	0.0004286721376067037
GY	Bacteria	0.08440297578141935; 0.042126769652951784; 0.04055958664490828	Percentage of Proteome in LCDs	UP000292505_2026729; UP000318741_2527989; UP000321605_2603899	Cytophagaceae bacterium; Alienimonas californiensis; Methylobacterium sp. WL8	N/A; N/A; N/A	1132; 4303; 4923	216817; 1597559; 1474374	0.0022826239256996295
HA	Bacteria	0.02825896515669596; 0.01534363730449398; 0.01464160214838728	Percentage of Proteome in LCDs	UP000244519_1802984; UP000326641_2565273; UP000315037_2558360	Candidatus Fokinia solitaria; Candidatus Defluviicoccus seviourii; Oecophyllibacter saccharovorans	N/A; N/A; N/A	720; 3221; 1612	247709; 997156; 560048	0.0004983025498788073
HC	Bacteria	0.01405523081031529; 0.011606973659276104; 0.010223143337763361	Percentage of Proteome in LCDs	UP000284957_2293102; UP000196550_1965571; UP000006502_1212765	Erysipelatoclostridium sp. AM42-17; Erysipelatoclostridium sp. An173; Mycoplasma haemolamae (strain Purdue)	N/A; N/A; N/A	2067; 2792; 923	640331; 844320; 215198	3.7942991022550586e-05
HD	Bacteria	0.04684731578894684; 0.03387102219695509; 0.03328914595507154	Percentage of Proteome in LCDs	UP000009284_1008459; UP000011021_887898; UP000002939_626369	Taylorella asinigenitalis (strain MCE3); Lautropia mirabilis ATCC 51599; Granulicatella elegans ATCC 700633	N/A; N/A; N/A	1523; 2665; 1562	499495; 918189; 504669	0.0026853987109913243
HE	Bacteria	0.07054128547622303; 0.03830777160210066; 0.033580073876162526	Percentage of Proteome in LCDs	UP000002939_626369; UP000002020_482235; UP000017921_1262872	Granulicatella elegans ATCC 700633; Phytoplasma mali (strain AT); Dorea sp. CAG:105	N/A; N/A; N/A	1562; 448; 2158	504669; 143574; 684930	0.0010821460772369442
HF	Bacteria	0.005671705481838389; 0.0033227813724876257; 0.0028852742813863744	Percentage of Proteome in LCDs	UP000236246_2035432; UP000288814_1774746; UP000286298_2048547	bacterium HR37; Cupriavidus sp. UYMSc13B; Alicyclobacillaceae bacterium I2511	N/A; N/A; N/A	2382; 3607; 3311	740518; 782477; 970445	6.857929704172174e-06
HG	Bacteria	0.028752250353685352; 0.02704858510719525; 0.024903662149054973	Percentage of Proteome in LCDs	UP000011021_887898; UP000003635_314256; UP000001989_392499	Lautropia mirabilis ATCC 51599; Oceanicola granulosus (strain ATCC BAA-861 / DSM 15982 / KCTC 12143 / HTCC2516); Rhizorhabdus wittichii (strain DSM 6014 / CCUG 31198 / JCM 15750 / NBRC 105917 / EY 4224 / RW1)	N/A; N/A; Sphingomonas wittichii	2665; 3791; 252	918189; 1231118; 76294	0.0018703972349461437
HI	Bacteria	0.0037166940202305525; 0.003465374412046632; 0.0028791543166099927	Percentage of Proteome in LCDs	UP000001369_204536; UP000286268_2320868; UP000004837_1156937	Sulfurihydrogenibium azorense (strain Az-Fu1 / DSM 15241 / OCM 825); Clostridium manihotivorum; Methylacidiphilum fumariolicum (strain SolV)	N/A; N/A; N/A	1708; 5184; 2208	511207; 1615987; 659916	2.2815797085687208e-06
HK	Bacteria	0.018018198380364166; 0.010812333100323365; 0.010753755542320163	Percentage of Proteome in LCDs	UP000009284_1008459; UP000033990_684719; UP000249596_2184343	Taylorella asinigenitalis (strain MCE3); alpha proteobacterium HIMB114; Candidatus Marinamargulisbacteria bacterium SCGC AG-343-D04	N/A; N/A; N/A	1523; 1321; 1416	499495; 397694; 483552	0.00010043076147691436
HL	Bacteria	0.0039998840033639025; 0.00357112247521641; 0.003233776145080133	Percentage of Proteome in LCDs	UP000032677_887700; UP000315037_2558360; UP000463253_2689393	Acetobacter aceti NBRC 14818; Oecophyllibacter saccharovorans; Saccharibacter sp. 17.LH.SD	N/A; N/A; N/A	3146; 1612; 1859	1000029; 560048; 618472	1.6963002615500654e-05
HM	Bacteria	0.006776321447839266; 0.0051856685407096585; 0.004679952305181725	Percentage of Proteome in LCDs	UP000051378_1423744; UP000037778_148814; UP000321605_2603899	Holzapfelia floricola DSM 23037 = JCM 16512; Apilactobacillus kunkeei; Methylobacterium sp. WL8	N/A; N/A; N/A	1222; 1332; 4923	383689; 462814; 1474374	1.2193364683956825e-05
HN	Bacteria	0.02047551787443302; 0.013196806372857769; 0.010494548766342978	Percentage of Proteome in LCDs	UP000509375_2742195; UP000017119_1403316; UP000318138_2592382	Mycoplasma sp. OR1901; Mycoplasma parvum str. Indiana; Bacillus sp. M4U3P1	N/A; N/A; N/A	651; 580; 3829	288149; 166707; 1095807	7.087620993071931e-05
HP	Bacteria	0.008338653568031687; 0.008204440385822727; 0.0073578756544386385	Percentage of Proteome in LCDs	UP000243745_867; UP000014827_1112230; UP000007254_869211	Ruminobacter amylophilus; Chlamydia psittaci 84-8471/1; Spirochaeta thermophila (strain ATCC 700085 / DSM 6578 / Z-1203)	N/A; N/A; N/A	2275; 2453; 2249	767510; 280336; 788271	0.00012884354985214858
HQ	Bacteria	0.008679398517682724; 0.006121260099219436; 0.005908904162440642	Percentage of Proteome in LCDs	UP000233534_1677857; UP000001417_226900; UP000000594_1392	Acetivibrio saccincola; Bacillus cereus (strain ATCC 14579 / DSM 31 / CCUG 7414 / JCM 2152 / NBRC 15305 / NCIMB 9373 / NCTC 2599 / NRRL B-3711); Bacillus anthracis	N/A; N/A; N/A	3020; 5239; 5490	967809; 1453949; 1438507	3.619877757349943e-05
HR	Bacteria	0.012369421611735636; 0.011325691445019546; 0.009685672107713579	Percentage of Proteome in LCDs	UP000236884_1333996; UP000001953_323097; UP000438795_2613922	Variibacter gotjawalensis; Nitrobacter hamburgensis (strain DSM 10229 / NCIMB 13809 / X14); Alkalilimnicola sp. S0819	N/A; N/A; N/A	4437; 4243; 2727	1358188; 1297934; 898234	0.0001219309847690328
HS	Bacteria	0.02158496294001121; 0.02021126718700772; 0.017015416758998387	Percentage of Proteome in LCDs	UP000321764_2593301; UP000002939_626369; UP000028537_1188241	Reinekea thalattae; Granulicatella elegans ATCC 700633; Ureaplasma diversum NCTC 246	N/A; N/A; N/A	2650; 1562; 666	861711; 504669; 252712	0.0003279621227734036
HT	Bacteria	0.02752262500917421; 0.012512967066677969; 0.009759181277520528	Percentage of Proteome in LCDs	UP000016023_883158; UP000000812_160492; UP000006276_1228997	Prevotella micans F0438; Xylella fastidiosa (strain 9a5c); Riemerella anatipestifer RA-CH-1	N/A; N/A; N/A	2058; 2772; 2187	708508; 743229; 686533	7.889589556681595e-05
HV	Bacteria	0.004719759169158221; 0.003479350057409276; 0.003139982052523637	Percentage of Proteome in LCDs	UP000256900_569860; UP000252182_2268024; UP000236354_2035419	Methylovirgula ligni; Ephemeroptericola cinctiostellae; bacterium HR24	N/A; N/A; N/A	3170; 2476; 2129	974626; 776007; 605099	1.4947594429689376e-05
HW	Bacteria	0.0034148041755559153; 0.0029635549658187394; 0.002786800766889784	Percentage of Proteome in LCDs	UP000002686_551947; UP000255297_28088; UP000032215_29448	Bradyrhizobium sp. STM 3843; Legionella wadsworthii; Bradyrhizobium elkanii	N/A; N/A; N/A	8198; 3179; 6820	2401309; 1046041; 2117123	6.378549657680383e-06
HY	Bacteria	0.008132435888605544; 0.007546030787805614; 0.005853989553615376	Percentage of Proteome in LCDs	UP000001695_395963; UP000232222_74700; UP000010716_986075	Beijerinckia indica subsp. indica (strain ATCC 9039 / DSM 1715 / NCIMB 8712); Entomoplasma freundtii; Caldalkalibacillus thermarum (strain TA2.A1)	N/A; N/A; N/A	3774; 702; 2969	1205051; 251788; 837036	3.4434697538284386e-05
IA	Bacteria	0.0441390434360883; 0.03938332280376439; 0.03878653553123701	Percentage of Proteome in LCDs	UP000018310_1262840; UP000018374_1262839; UP000018041_1262813	Clostridium sp. CAG:793; Clostridium sp. CAG:780; Clostridium sp. CAG:492	N/A; N/A; N/A	1163; 1194; 1098	367022; 365637; 324855	0.0016211490433710148
IC	Bacteria	0.0053705098983236116; 0.005241337379645791; 0.004784952282063367	Percentage of Proteome in LCDs	UP000502472_1823760; UP000018303_1262804; UP000018280_1262907	Pasteurellaceae bacterium RH1A; Clostridium sp. CAG:417; Mycoplasma sp. CAG:877	N/A; N/A; N/A	2012; 1291; 1407	633087; 381582; 417977	5.0042974769378334e-06
ID	Bacteria	0.060402486814579104; 0.05513458493553495; 0.04621499214345134	Percentage of Proteome in LCDs	UP000290088_1971488; UP000289404_1972134; UP000217196_1160784	endosymbiont of Pachyrhynchus infernalis; endosymbiont of Sipalinus gigas; Candidatus Nasuia deltocephalinicola	N/A; N/A; N/A	212; 228; 159	67878; 70736; 43276	0.00021413964184753133
IE	Bacteria	0.04220915255815397; 0.03056726406898549; 0.030157702718606565	Percentage of Proteome in LCDs	UP000019265_1276257; UP000289537_1972133; UP000015216_669502	Spiroplasma sabaudiense Ar-1343; endosymbiont of Rhynchophorus ferrugineus; Candidatus Profftella armatura	N/A; N/A; N/A	924; 196; 372	322205; 62158; 135952	0.0002622416264256954
IF	Bacteria	0.4970989242843214; 0.23338571032442923; 0.20997065470367998	Percentage of Proteome in LCDs	UP000001303_871271; UP000217196_1160784; UP000249343_203274	Zinderia insecticola (strain CARI); Candidatus Nasuia deltocephalinicola; Candidatus Phytoplasma oryzae	N/A; N/A; N/A	206; 159; 392	62563; 43276; 118588	0.0020681546561845295
IG	Bacteria	0.0565482922415743; 0.05208020351341066; 0.04226300482801106	Percentage of Proteome in LCDs	UP000289404_1972134; UP000000777_387662; UP000501080_2675785	endosymbiont of Sipalinus gigas; Carsonella ruddii (strain PV); Enterobacteriaceae endosymbiont of Donacia sparganii	N/A; N/A; N/A	228; 182; 412	70736; 49923; 139602	0.0020144305333162802
IH	Bacteria	0.015611694578484245; 0.011990479559229971; 0.002811642449053039	Percentage of Proteome in LCDs	UP000502108_2675790; UP000000601_224915; UP000004105_888742	Enterobacteriaceae endosymbiont of Macroplea appendiculata; Buchnera aphidicola subsp. Baizongia pistaciae (strain Bp); Neisseria bacilliformis ATCC BAA-1200	N/A; N/A; N/A	415; 507; 2966	140920; 166799; 711328	4.005684098484238e-06
IK	Bacteria	2.349631571376053; 1.425399787637955; 1.2085220445512526	Percentage of Proteome in LCDs	UP000001303_871271; UP000289537_1972133; UP000217196_1160784	Zinderia insecticola (strain CARI); endosymbiont of Rhynchophorus ferrugineus; Candidatus Nasuia deltocephalinicola	N/A; N/A; N/A	206; 196; 159	62563; 62158; 43276	0.0021061206324258226
IL	Bacteria	0.5642312548950658; 0.40351031928029635; 0.3590816557339968	Percentage of Proteome in LCDs	UP000001303_871271; UP000274458_1302411; UP000289404_1972134	Zinderia insecticola (strain CARI); Candidatus Annandia adelgestsuga; endosymbiont of Sipalinus gigas	N/A; N/A; N/A	206; 285; 228	62563; 90704; 70736	0.00834582749316316
IM	Bacteria	0.03805861025980009; 0.006881175855330158; 0.006445484768301785	Percentage of Proteome in LCDs	UP000000777_387662; UP000291072_1937191; UP000014984_1276220	Carsonella ruddii (strain PV); Mycoplasma todarodis; Spiroplasma taiwanense CT-1	N/A; N/A; N/A	182; 894; 989	49923; 290648; 294780	4.678992445889983e-05
IN	Bacteria	1.9289552430901895; 1.4305579975384812; 0.8485812781755503	Percentage of Proteome in LCDs	UP000289537_1972133; UP000001303_871271; UP000290088_1971488	endosymbiont of Rhynchophorus ferrugineus; Zinderia insecticola (strain CARI); endosymbiont of Pachyrhynchus infernalis	N/A; N/A; N/A	196; 206; 212	62158; 62563; 67878	0.001544158166577309
IP	Bacteria	0.022656383358420882; 0.018366737837775787; 0.015071657524189265	Percentage of Proteome in LCDs	UP000019265_1276257; UP000196288_1932701; UP000189533_1712378	Spiroplasma sabaudiense Ar-1343; bacterium B13(2017); Epulopiscium sp. SCG-C07WGA-EpuloA2	N/A; N/A; N/A	924; 465; 1923	322205; 261342; 670132	8.871040583742325e-05
IQ	Bacteria	0.04506589131204938; 0.010093720191982559; 0.009683255612465918	Percentage of Proteome in LCDs	UP000013782_1158607; UP000033094_1505596; UP000007464_859654	Enterococcus pallens ATCC BAA-351; Blochmannia endosymbiont of Polyrhachis (Hedomyrma) turneri; Blochmannia vafer (strain BVAF)	N/A; N/A; N/A	5181; 589; 587	1566595; 198143; 196215	2.818864346510858e-05
IR	Bacteria	0.014373391976772598; 0.01419244961680386; 0.011990479559229971	Percentage of Proteome in LCDs	UP000256856_472834; UP000502108_2675790; UP000000601_224915	Candidatus Purcelliella pentastirinorum; Enterobacteriaceae endosymbiont of Macroplea appendiculata; Buchnera aphidicola subsp. Baizongia pistaciae (strain Bp)	N/A; N/A; N/A	427; 415; 507	139146; 140920; 166799	3.9297702687791e-05
IS	Bacteria	0.16625603429281094; 0.15184693828620752; 0.1458499071864227	Percentage of Proteome in LCDs	UP000000777_387662; UP000001303_871271; UP000290088_1971488	Carsonella ruddii (strain PV); Zinderia insecticola (strain CARI); endosymbiont of Pachyrhynchus infernalis	N/A; N/A; N/A	182; 206; 212	49923; 62563; 67878	0.0017678936760196625
IT	Bacteria	0.07206813714784888; 0.05925750348137833; 0.05192107995846314	Percentage of Proteome in LCDs	UP000509549_2652803; UP000593661_2832407; UP000000781_444179	Candidatus Azoamicus ciliaticola; 'Parthenium sp.' phyllody phytoplasma; Sulcia muelleri (strain GWSS)	N/A; N/A; N/A	310; 359; 227	91580; 33751; 75114	0.0004761562114693637
IV	Bacteria	0.08963732737344703; 0.06480228433776875; 0.060989451286385124	Percentage of Proteome in LCDs	UP000018244_1262811; UP000018370_1262822; UP000018374_1262839	Clostridium sp. CAG:465; Clostridium sp. CAG:571; Clostridium sp. CAG:780	N/A; N/A; N/A	1173; 1620; 1194	334682; 436713; 365637	0.001634981830847605
IW	Bacteria	0.005758029420499797; 0.00317303918703396; 0.0031329253220255615	Percentage of Proteome in LCDs	UP000054004_1165095; UP000053051_1165094; UP000182544_369401	Richelia intracellularis HM01; Richelia intracellularis HH01; Flaviramulus basaltis	N/A; N/A; N/A	1674; 2278; 3670	329974; 598795; 1276762	7.90211247542005e-06
IY	Bacteria	0.14318350011261624; 0.0901192346797301; 0.06614923266890105	Percentage of Proteome in LCDs	UP000289537_1972133; UP000217196_1160784; UP000274458_1302411	endosymbiont of Rhynchophorus ferrugineus; Candidatus Nasuia deltocephalinicola; Candidatus Annandia adelgestsuga	N/A; N/A; N/A	196; 159; 285	62158; 43276; 90704	0.000225050895986752
KA	Bacteria	0.13566755872732678; 0.13374703444580327; 0.12250896478749045	Percentage of Proteome in LCDs	UP000217186_1884907; UP000037778_148814; UP000217215_1884904	Candidatus Planktophila vernalis; Apilactobacillus kunkeei; Candidatus Planktophila sulfonica	N/A; N/A; N/A	1352; 1332; 1334	430464; 462814; 425275	0.009069070263100583
KC	Bacteria	0.0360555255092843; 0.02183882943874208; 0.010418113626892624	Percentage of Proteome in LCDs	UP000000777_387662; UP000509549_2652803; UP000019450_1427984	Carsonella ruddii (strain PV); Candidatus Azoamicus ciliaticola; Candidatus Hepatoplasma crinochetorum Av	N/A; N/A; N/A	182; 310; 582	49923; 91580; 201572	7.319219959966607e-05
KD	Bacteria	0.09990108803165183; 0.06001655629139073; 0.04925846047341374	Percentage of Proteome in LCDs	UP000243335_2137193; UP000008812_243272; UP000000781_444179	cyanobacterium G8-9; Metamycoplasma arthritidis (strain 158L3-1); Sulcia muelleri (strain GWSS)	N/A; Mycoplasma arthritidis; N/A	461; 631; 227	101100; 241600; 75114	0.0015078051191549117
KE	Bacteria	0.20338565206672693; 0.1998178874949413; 0.18977020014825796	Percentage of Proteome in LCDs	UP000035282_1528105; UP000070503_1588751; UP000276170_2218522	Mycoplasmataceae bacterium RV_VA103A; Tissierellia bacterium KA00581; Candidatus Termititenax spirochaetophilus	N/A; N/A; N/A	1718; 1550; 135	340732; 474432; 33725	0.006971446636124782
KF	Bacteria	0.6770426456743385; 0.6586909971138628; 0.6285238931509383	Percentage of Proteome in LCDs	UP000000777_387662; UP000257084_881286; UP000217196_1160784	Carsonella ruddii (strain PV); Candidatus Vidania fulgoroideae; Candidatus Nasuia deltocephalinicola	N/A; N/A; N/A	182; 154; 159	49923; 42964; 43276	0.000724705907271812
KG	Bacteria	0.043104775393331074; 0.036139498464071315; 0.02939634603418795	Percentage of Proteome in LCDs	UP000077650_1799660; UP000010466_1246955; UP000002523_262768	Opitutae bacterium SCGC AG-212-L18; Mycoplasmopsis cynos (strain C142); Onion yellows phytoplasma (strain OY-M)	N/A; Mycoplasma cynos; N/A	203; 871; 730	64958; 298842; 204107	0.0008680443900900979
KH	Bacteria	0.03629967978496761; 0.014873120838386381; 0.012130239276022185	Percentage of Proteome in LCDs	UP000037778_148814; UP000189810_381751; UP000004080_1196324	Apilactobacillus kunkeei; Thermocrinis minervae; Fictibacillus macauensis ZFHKF-1	N/A; N/A; N/A	1332; 1463; 3850	462814; 437030; 1063458	0.00010337788687700133
KI	Bacteria	5.618336716589678; 5.311423517363374; 2.329235604029947	Percentage of Proteome in LCDs	UP000001303_871271; UP000257084_881286; UP000217196_1160784	Zinderia insecticola (strain CARI); Candidatus Vidania fulgoroideae; Candidatus Nasuia deltocephalinicola	N/A; N/A; N/A	206; 154; 159	62563; 42964; 43276	0.005751289243351783
KL	Bacteria	0.9046880744209836; 0.6898366022624303; 0.6354156968624896	Percentage of Proteome in LCDs	UP000001303_871271; UP000015382_1343077; UP000257084_881286	Zinderia insecticola (strain CARI); Candidatus Nasuia deltocephalinicola str. NAS-ALF; Candidatus Vidania fulgoroideae	N/A; N/A; N/A	206; 137; 154	62563; 34211; 42964	0.002721635384376341
KM	Bacteria	0.01247200576965832; 0.010925797446641137; 0.009554896256990034	Percentage of Proteome in LCDs	UP000566071_2732510; UP000242153_622695; UP000018227_592026	Mucilaginibacter humi; Planococcus salinarum; Catonella morbi ATCC 51271	N/A; N/A; N/A	1941; 751; 3288	368826; 183053; 1036118	0.00014805867623984522
KN	Bacteria	2.8802966609657465; 1.398845545107532; 1.3416737306714215	Percentage of Proteome in LCDs	UP000001303_871271; UP000257084_881286; UP000015382_1343077	Zinderia insecticola (strain CARI); Candidatus Vidania fulgoroideae; Candidatus Nasuia deltocephalinicola str. NAS-ALF	N/A; N/A; N/A	206; 154; 137	62563; 42964; 34211	0.0026568063088877845
KP	Bacteria	0.10802980132450331; 0.09326369235253061; 0.06161067918439196	Percentage of Proteome in LCDs	UP000008812_243272; UP000034982_1411022; UP000242611_1200302	Metamycoplasma arthritidis (strain 158L3-1); Tannerella sp. oral taxon BU063 isolate Cell 1/3; Photobacterium damselae subsp. piscicida DI21	Mycoplasma arthritidis; N/A; N/A	631; 2311; 110	241600; 651915; 34085	0.0015414285557243054
KQ	Bacteria	0.04986909362922329; 0.043248945147679324; 0.031200458731068914	Percentage of Proteome in LCDs	UP000292185_2773170; UP000037086_198422; UP000249343_203274	Cyanobacteria bacterium PMG_012; Candidatus Phytoplasma phoenicium; Candidatus Phytoplasma oryzae	N/A; N/A; N/A	157; 327; 392	40105; 94800; 118588	0.0007496048287109717
KR	Bacteria	0.1466343915836514; 0.07975552831741022; 0.07602169997191421	Percentage of Proteome in LCDs	UP000257084_881286; UP000195536_1932699; UP000007102_868864	Candidatus Vidania fulgoroideae; bacterium G20; Desulfurobacterium thermolithotrophum (strain DSM 11699 / BSA)	N/A; N/A; N/A	154; 493; 1496	42964; 119114; 473549	0.0010593700329459422
KS	Bacteria	0.1251431157973214; 0.10008379108090494; 0.09279311774398977	Percentage of Proteome in LCDs	UP000000781_444179; UP000257084_881286; UP000018731_1357400	Sulcia muelleri (strain GWSS); Candidatus Vidania fulgoroideae; Helicobacter macacae MIT 99-5501	N/A; N/A; N/A	227; 154; 1946	75114; 42964; 668153	0.001992563618294345
KT	Bacteria	0.14378346464708158; 0.13165128323833222; 0.10533690662250682	Percentage of Proteome in LCDs	UP000262191_2293108; UP000006000_411463; UP000002523_262768	Eubacterium sp. AF36-5BH; Eubacterium ventriosum ATCC 27560; Onion yellows phytoplasma (strain OY-M)	N/A; N/A; N/A	2295; 2776; 730	785904; 829464; 204107	0.002692723933571528
KV	Bacteria	0.16816906863571907; 0.1158799984147743; 0.10306602333109388	Percentage of Proteome in LCDs	UP000018137_1262828; UP000018023_1262777; UP000262191_2293108	Clostridium sp. CAG:62; Clostridium sp. CAG:167; Eubacterium sp. AF36-5BH	N/A; N/A; N/A	2452; 1994; 2295	800385; 630825; 785904	0.0014895163830268212
KW	Bacteria	0.008256786046031582; 0.0072701670607862486; 0.0032418693915659525	Percentage of Proteome in LCDs	UP000195450_1932704; UP000196288_1932701; UP000018181_1262953	bacterium B17; bacterium B13(2017); Ruminococcus sp. CAG:254	N/A; N/A; N/A	776; 465; 1961	242225; 261342; 616928	4.849699241643395e-06
KY	Bacteria	0.5242715342934322; 0.3258542035192254; 0.15545069677191745	Percentage of Proteome in LCDs	UP000001303_871271; UP000257084_881286; UP000274458_1302411	Zinderia insecticola (strain CARI); Candidatus Vidania fulgoroideae; Candidatus Annandia adelgestsuga	N/A; N/A; N/A	206; 154; 285	62563; 42964; 90704	0.0003655563294052179
LA	Bacteria	0.7973660111818006; 0.677985107389075; 0.6477986730414477	Percentage of Proteome in LCDs	UP000000532_300852; UP000243063_1245526; UP000586093_2759899	Thermus thermophilus (strain ATCC 27634 / DSM 579 / HB8); Pseudomonas guangdongensis; Aquariibacter albus	N/A; N/A; N/A	2225; 2871; 2983	663936; 945301; 1001237	0.06101057520367125
LC	Bacteria	0.01254217305690384; 0.00866210329807094; 0.00821500306008864	Percentage of Proteome in LCDs	UP000236014_2070341; UP000010482_13035; UP000003936_1199245	Bacillus sp. UFRGS-B20; Dactylococcopsis salina PCC 8305; secondary endosymbiont of Ctenarytaina eucalypti	N/A; N/A; N/A	1974; 3305; 918	159462; 1004375; 243457	5.433887260490332e-05
LD	Bacteria	0.05930318754633062; 0.03254731566014093; 0.02914386280164301	Percentage of Proteome in LCDs	UP000276170_2218522; UP000464341_1408252; UP000051841_1410657	Candidatus Termititenax spirochaetophilus; Escherichia coli R178; Kandleria vitulina DSM 20405	N/A; N/A; N/A	135; 269; 2043	33725; 61449; 621057	0.002434929040777767
LE	Bacteria	0.14005907874454693; 0.12468040781540987; 0.0777183605647488	Percentage of Proteome in LCDs	UP000245021_2169526; UP000236438_2035433; UP000192901_1304903	Lactococcus termiticola; bacterium HR38; Alteromonadaceae bacterium Bs31	N/A; N/A; N/A	1667; 485; 4296	504073; 126724; 1444961	0.0024951791415389847
LF	Bacteria	0.1806026252658721; 0.15113318533569126; 0.15063560878830184	Percentage of Proteome in LCDs	UP000236624_2035430; UP000236014_2070341; UP000283896_69896	bacterium HR35; Bacillus sp. UFRGS-B20; Candidatus Phytoplasma solani	N/A; N/A; N/A	609; 1974; 631	183829; 159462; 190526	0.005803871884015638
LG	Bacteria	0.6013067769325463; 0.5565295450163871; 0.3215023016528554	Percentage of Proteome in LCDs	UP000236438_2035433; UP000000532_300852; UP000586093_2759899	bacterium HR38; Thermus thermophilus (strain ATCC 27634 / DSM 579 / HB8); Aquariibacter albus	N/A; N/A; N/A	485; 2225; 2983	126724; 663936; 1001237	0.028602024750061943
LH	Bacteria	0.020866134264089384; 0.011091786753744587; 0.010756479284813644	Percentage of Proteome in LCDs	UP000002200_203267; UP000017951_1262800; UP000018244_1262811	Tropheryma whipplei (strain Twist); Clostridium sp. CAG:356; Clostridium sp. CAG:465	Whipple's bacillus; N/A; N/A	805; 1500; 1173	263585; 450784; 334682	0.0001252485531686641
LI	Bacteria	0.1215048969413102; 0.12147788213682556; 0.12080497362915821	Percentage of Proteome in LCDs	UP000002523_262768; UP000593661_2832407; UP000290088_1971488	Onion yellows phytoplasma (strain OY-M); 'Parthenium sp.' phyllody phytoplasma; endosymbiont of Pachyrhynchus infernalis	N/A; N/A; N/A	730; 359; 212	204107; 33751; 67878	0.010999269393852954
LK	Bacteria	0.18122825991640115; 0.060402486814579104; 0.05192107995846314	Percentage of Proteome in LCDs	UP000015382_1343077; UP000290088_1971488; UP000000781_444179	Candidatus Nasuia deltocephalinicola str. NAS-ALF; endosymbiont of Pachyrhynchus infernalis; Sulcia muelleri (strain GWSS)	N/A; N/A; N/A	137; 212; 227	34211; 67878; 75114	0.0012322526173932046
LM	Bacteria	0.016527583254138663; 0.013141344547280678; 0.011455737892717014	Percentage of Proteome in LCDs	UP000051336_1735693; UP000198988_235205; UP000324924_2601668	Sphingobium sp. Leaf26; Bathymodiolus azoricus thioautotrophic gill symbiont; Candidatus Nesciobacter abundans	N/A; N/A; N/A	4284; 2029; 501	1403714; 479403; 174585	0.00027417886496874683
LN	Bacteria	0.09474073389407524; 0.06138376545555523; 0.05007382679591706	Percentage of Proteome in LCDs	UP000217196_1160784; UP000015382_1343077; UP000092809_1835721	Candidatus Nasuia deltocephalinicola; Candidatus Nasuia deltocephalinicola str. NAS-ALF; secondary endosymbiont of Trabutina mannipara	N/A; N/A; N/A	159; 137; 237	43276; 34211; 77885	0.0006386948538393075
LP	Bacteria	0.16763663967611336; 0.10258514567090685; 0.0898502630677939	Percentage of Proteome in LCDs	UP000000532_300852; UP000236438_2035433; UP000010388_292564	Thermus thermophilus (strain ATCC 27634 / DSM 579 / HB8); bacterium HR38; Cyanobium gracile (strain ATCC 27147 / PCC 6307)	N/A; N/A; N/A	2225; 485; 3261	663936; 126724; 987198	0.003861211696150832
LQ	Bacteria	0.053647916388728824; 0.05042924538154647; 0.04944180914028576	Percentage of Proteome in LCDs	UP000035062_1195246; UP000059499_1763998; UP000001115_316278	Alishewanella agri BL06; Rheinheimera sp. F8; Synechococcus sp. (strain RCC307)	N/A; N/A; N/A	3152; 2872; 2528	1056891; 1005369; 697790	0.0009588952327159639
LR	Bacteria	0.10678740119529594; 0.0969191694127098; 0.09190231962856049	Percentage of Proteome in LCDs	UP000000532_300852; UP000594525_1353136; UP000325996_2511069	Thermus thermophilus (strain ATCC 27634 / DSM 579 / HB8); Synechococcus sp. CBW1004; Synechococcus sp. RSCCF101	N/A; N/A; N/A	2225; 3258; 2660	663936; 1000834; 856344	0.005191090817935726
LS	Bacteria	0.13387108186513832; 0.11337868480725624; 0.09863956314510275	Percentage of Proteome in LCDs	UP000294141_2026788; UP000004602_608534; UP000236438_2035433	Rickettsiales bacterium; Oribacterium sp. oral taxon 078 str. F0262; bacterium HR38	N/A; N/A; N/A	1999; 2936; 485	353325; 809676; 126724	0.007173891234011068
LT	Bacteria	0.06409643892700194; 0.04285801751056144; 0.034653503469200736	Percentage of Proteome in LCDs	UP000324770_947515; UP000007718_693977; UP000254891_1521402	Ectothiorhodospiraceae bacterium BW-2; Deinococcus proteolyticus (strain ATCC 35074 / DSM 20540 / JCM 6276 / NBRC 101906 / NCIMB 13154 / VKM Ac-1939 / CCM 2703 / MRP); Mastigocladus laminosus WC112	N/A; N/A; N/A	3445; 2652; 953	1182593; 832983; 129857	0.0037645176602380034
LV	Bacteria	0.19619319418579342; 0.1901182058203679; 0.18730127494284785	Percentage of Proteome in LCDs	UP000555552_351215; UP000276232_763993; UP000435304_2656650	Pseudokineococcus marinus; Pseudokineococcus lusitanus; Auraticoccus cholistanensis	N/A; N/A; N/A	3393; 3389; 3358	1033675; 1148759; 1128129	0.023823125189055498
LW	Bacteria	0.017225787003143707; 0.011866239007412838; 0.011796326022695206	Percentage of Proteome in LCDs	UP000242542_2100160; UP000051254_266128; UP000519004_1341696	Desulfobacteraceae bacterium SEEP-SAG10; Stenotrophomonas koreensis; Rehaibacterium terrae	N/A; N/A; N/A	614; 2597; 2607	116105; 842727; 864676	0.0003353730211738553
LY	Bacteria	0.02446776433835705; 0.017952515596247925; 0.017363522711487705	Percentage of Proteome in LCDs	UP000018401_1262806; UP000032420_1495769; UP000019450_1427984	Clostridium sp. CAG:433; Candidatus Evansia muelleri; Candidatus Hepatoplasma crinochetorum Av	N/A; N/A; N/A	1308; 330; 582	404614; 111405; 201572	0.00042335456494455167
MA	Bacteria	0.008865806016164367; 0.006155120883023111; 0.005452985824334159	Percentage of Proteome in LCDs	UP000050969_1293598; UP000267342_33074; UP000430901_2651627	Lacticaseibacillus saniviri JCM 17471 = DSM 24301; Zymobacter palmae; Betaproteobacteria bacterium SCN1	N/A; N/A; N/A	2333; 2668; 3025	699316; 844825; 953606	4.167284524872957e-05
MC	Bacteria	0.003274621449862037; 0.0026439405289643684; 0.0022911421748060615	Percentage of Proteome in LCDs	UP000013523_86416; UP000030009_1487921; UP000018877_1131730	Clostridium pasteurianum BC1; Clostridium sp. HMP27; Neobacillus vireti LMG 21834	N/A; N/A; N/A	4454; 3451; 5084	1282591; 1021203; 1483976	4.868443839136536e-06
MD	Bacteria	0.012081380176871406; 0.009671861377355963; 0.00913106260086639	Percentage of Proteome in LCDs	UP000268914_718; UP000243297_118967; UP000015064_1302425	Actinobacillus equuli; Anaerorhabdus furcosa; Clostridium botulinum CFSAN002367	N/A; N/A; N/A	4840; 2330; 2475	579404; 723749; 470920	9.803565646469427e-05
ME	Bacteria	0.01364899741909867; 0.009258361181895937; 0.0065230933813433005	Percentage of Proteome in LCDs	UP000419017_1130046; UP000252477_142651; UP000196784_1871322	Oceanivirga miroungae; [Mycoplasma] phocidae; Chlamydiales bacterium SCGC AB-751-O23	N/A; N/A; N/A	1193; 608; 876	402960; 226822; 306603	3.1216308472413886e-05
MF	Bacteria	0.0065915406803524635; 0.004835471174451519; 0.004454519357361341	Percentage of Proteome in LCDs	UP000029601_1230734; UP000199040_442341; UP000008930_1045854	Clostridiales bacterium S5-A14a; Halomonas xianhensis; Weissella koreensis (strain KACC 15510)	N/A; N/A; N/A	1151; 4043; 1346	379274; 1302872; 404084	6.835509430542992e-06
MG	Bacteria	0.02733883434485065; 0.025678122655001544; 0.024451717262912388	Percentage of Proteome in LCDs	UP000216052_1123286; UP000316460_2220073; UP000031623_40754	Sporomusa acidovorans DSM 3132; Bdellovibrio sp. NC01; Thioploca ingrica	N/A; N/A; N/A	5767; 3773; 3951	1704535; 1203359; 1382316	0.0007672585036879143
MH	Bacteria	0.005845010648084615; 0.005521107619128514; 0.00521674326170662	Percentage of Proteome in LCDs	UP000004150_1042404; UP000015064_1302425; UP000051296_1123500	Streptococcus thermophilus CNCM I-1630; Clostridium botulinum CFSAN002367; Weissella halotolerans DSM 20190	N/A; N/A; N/A	1889; 2475; 1304	393498; 470920; 402550	1.95266404380444e-05
MI	Bacteria	0.005449264621739296; 0.00410949867360523; 0.0039060280665871258	Percentage of Proteome in LCDs	UP000018310_1262840; UP000305233_1529066; UP000008520_420890	Clostridium sp. CAG:793; Arthrobacter echini; Lactococcus garvieae (strain Lg2)	N/A; N/A; Enterococcus seriolicida	1163; 2848; 1938	367022; 924687; 563232	1.9993748829794593e-05
MK	Bacteria	0.015533203084548952; 0.01436420440262865; 0.011609672983309869	Percentage of Proteome in LCDs	UP000268914_718; UP000095322_1778262; UP000186230_1229726	Actinobacillus equuli; Candidatus Doolittlea endobia; Gramella flava JLT2011	N/A; N/A; N/A	4840; 568; 3628	579404; 167082; 1223118	0.00027162955246293994
ML	Bacteria	0.08128436419384576; 0.009072434315575556; 0.00809587034416021	Percentage of Proteome in LCDs	UP000051336_1735693; UP000053947_1217799; UP000010322_391597	Sphingobium sp. Leaf26; Dehalogenimonas alkenigignens; Limnobacter sp. MED105	N/A; N/A; N/A	4284; 1926; 3244	1403714; 551120; 1049918	3.0165164045366816e-05
MN	Bacteria	0.01291204270800958; 0.012874194596516609; 0.011088068006817109	Percentage of Proteome in LCDs	UP000070456_520762; UP000579281_1417629; UP000216052_1123286	Thermotalea metallivorans; Anaerosolibacter carboniphilus; Sporomusa acidovorans DSM 3132	N/A; N/A; N/A	3013; 5119; 5767	875152; 1468053; 1704535	6.517101037492453e-05
MP	Bacteria	0.03911053106259537; 0.012340713384646325; 0.012008494776304772	Percentage of Proteome in LCDs	UP000051336_1735693; UP000070456_520762; UP000190140_29349	Sphingobium sp. Leaf26; Thermotalea metallivorans; [Clostridium] thermoalcaliphilum	N/A; N/A; N/A	4284; 3013; 2026	1403714; 875152; 607903	0.00011507802452323086
MQ	Bacteria	0.03854061439865956; 0.012999021034178614; 0.011980091266513468	Percentage of Proteome in LCDs	UP000051336_1735693; UP000290649_1548597; UP000236432_2035402	Sphingobium sp. Leaf26; Anaerobacillus alkaliphilus; bacterium HR07	N/A; N/A; N/A	4284; 4641; 726	1403714; 1361641; 183638	0.00014956730095684018
MR	Bacteria	0.05150621850319937; 0.009154642172291763; 0.006136077275525907	Percentage of Proteome in LCDs	UP000051336_1735693; UP000480288_2708300; UP000401081_580	Sphingobium sp. Leaf26; Methylobacterium sp. BTF04; Kluyvera cryocrescens	N/A; N/A; Kluyvera citrophila	4284; 4688; 7537	1403714; 1430968; 1434141	1.772737644379881e-05
MS	Bacteria	0.01031464705038831; 0.006385134272279152; 0.006270329584198769	Percentage of Proteome in LCDs	UP000010305_1123866; UP000000546_259536; UP000016057_1234409	SAR86 cluster bacterium SAR86A; Psychrobacter arcticus (strain DSM 17307 / VKM B-2377 / 273-4); Catellicoccus marimammalium M35/04/3	N/A; N/A; N/A	1298; 2099; 1196	397493; 704762; 382755	3.9704410297192365e-05
MT	Bacteria	0.0062956710672919395; 0.003891068752071994; 0.00348051866689174	Percentage of Proteome in LCDs	UP000018262_1262873; UP000242588_2137199; UP000004528_585506	Dorea sp. CAG:317; Marinobacter sp. Z-F4-2; Weissella paramesenteroides ATCC 33313	N/A; N/A; N/A	2206; 2568; 1952	683009; 642497; 574627	1.090696435590404e-05
MV	Bacteria	0.006957628909643883; 0.0068448012938266255; 0.005126993397324155	Percentage of Proteome in LCDs	UP000248148_99655; UP000004923_626939; UP000019148_1432657	Rhodopseudomonas faecalis; Phascolarctobacterium succinatutens YIT 12067; Borrelia duttonii CR2A	N/A; N/A; N/A	3711; 2148; 1995	1149817; 628214; 448606	3.910471352634513e-05
MW	Bacteria	0.0025519969376036748; 0.0014407052540359557; 0.0	Percentage of Proteome in LCDs	UP000028720_1453500; UP000004478_1225176; UP000658656_941986	Schleiferia thermophila str. Yellowstone; Cecembia lonarensis LW9; Amycolatopsis bartoniae	N/A; N/A; N/A	2301; 4213; 7406	783700; 1388209; 2385516	4.630293623610844e-07
MY	Bacteria	0.009523824393168451; 0.00733810310034856; 0.006924551544174994	Percentage of Proteome in LCDs	UP000029622_1156417; UP000004083_1002805; UP000008387_1002804	Caloranaerobacter azorensis H53214; Helicobacter bizzozeronii CCUG 35545; Helicobacter bizzozeronii (strain CIII-1)	N/A; N/A; N/A	2148; 2512; 1959	640499; 517845; 548772	3.2929348394936475e-06
NA	Bacteria	0.05604998543469504; 0.04351396880060103; 0.0327720827689889	Percentage of Proteome in LCDs	UP000198778_745820; UP000199318_1464123; UP000033074_698960	Alkalicoccus daliensis; Salisediminibacterium haloalkalitolerans; Gardnerella vaginalis 00703Dmash	N/A; N/A; N/A	3459; 2769; 1166	1040143; 857196; 436347	0.00033259860561437595
NC	Bacteria	0.029974222168934715; 0.022569098180825715; 0.01607962630948457	Percentage of Proteome in LCDs	UP000289362_650377; UP000283896_69896; UP000243633_98804	endosymbiont of Euscepes postfasciatus; Candidatus Phytoplasma solani; Buchnera aphidicola subsp. Tuberolachnus salignus	N/A; N/A; N/A	210; 631; 382	66724; 190526; 124381	3.97523670469872e-05
ND	Bacteria	0.31426194657546913; 0.09591751094059109; 0.0444472442708552	Percentage of Proteome in LCDs	UP000217196_1160784; UP000289362_650377; UP000199318_1464123	Candidatus Nasuia deltocephalinicola; endosymbiont of Euscepes postfasciatus; Salisediminibacterium haloalkalitolerans	N/A; N/A; N/A	159; 210; 2769	43276; 66724; 857196	0.0005994732149948813
NE	Bacteria	0.1871707181809779; 0.10873504893077202; 0.10394355549955903	Percentage of Proteome in LCDs	UP000217196_1160784; UP000198778_745820; UP000199318_1464123	Candidatus Nasuia deltocephalinicola; Alkalicoccus daliensis; Salisediminibacterium haloalkalitolerans	N/A; N/A; N/A	159; 3459; 2769	43276; 1040143; 857196	0.0004504796889950472
NF	Bacteria	0.2923036450264535; 0.18948146778815048; 0.11491204808627242	Percentage of Proteome in LCDs	UP000015382_1343077; UP000217196_1160784; UP000290088_1971488	Candidatus Nasuia deltocephalinicola str. NAS-ALF; Candidatus Nasuia deltocephalinicola; endosymbiont of Pachyrhynchus infernalis	N/A; N/A; N/A	137; 159; 212	34211; 43276; 67878	0.0001926554791255613
NG	Bacteria	0.2564932063961549; 0.10660739563663976; 0.07864135696535238	Percentage of Proteome in LCDs	UP000217196_1160784; UP000002522_272633; UP000051672_1423727	Candidatus Nasuia deltocephalinicola; Malacoplasma penetrans (strain HF-2); Lacticaseibacillus brantae DSM 23927	N/A; Mycoplasma penetrans; N/A	159; 1028; 1863	43276; 397721; 572218	0.001808474237590223
NH	Bacteria	0.01709416467378636; 0.014046719388686771; 0.010121034369712584	Percentage of Proteome in LCDs	UP000191094_90241; UP000317544_2495405; UP000294321_1720083	Moraxella lincolnii; Buchnera aphidicola (Nipponaphis monzeni); Acetilactobacillus jinshanensis	N/A; N/A; N/A	1751; 441; 1450	579145; 142382; 454499	3.583741910393867e-05
NI	Bacteria	2.215322243315422; 1.2876042311205398; 1.0910616869492236	Percentage of Proteome in LCDs	UP000289537_1972133; UP000290088_1971488; UP000289362_650377	endosymbiont of Rhynchophorus ferrugineus; endosymbiont of Pachyrhynchus infernalis; endosymbiont of Euscepes postfasciatus	N/A; N/A; N/A	196; 212; 210	62158; 67878; 66724	0.0017663430668707087
NK	Bacteria	1.1647736413655523; 0.7672266355513643; 0.7209538774378408	Percentage of Proteome in LCDs	UP000289537_1972133; UP000001303_871271; UP000217196_1160784	endosymbiont of Rhynchophorus ferrugineus; Zinderia insecticola (strain CARI); Candidatus Nasuia deltocephalinicola	N/A; N/A; N/A	196; 206; 159	62158; 62563; 43276	0.0014184530583714488
NL	Bacteria	0.32819588789858106; 0.2518717071818098; 0.2033059312295589	Percentage of Proteome in LCDs	UP000289537_1972133; UP000217196_1160784; UP000290088_1971488	endosymbiont of Rhynchophorus ferrugineus; Candidatus Nasuia deltocephalinicola; endosymbiont of Pachyrhynchus infernalis	N/A; N/A; N/A	196; 159; 212	62158; 43276; 67878	0.0007004740039865831
NM	Bacteria	0.015673067458220283; 0.015566567460685151; 0.014722453440240996	Percentage of Proteome in LCDs	UP000306888_84031; UP000199263_119641; UP000017979_1263018	Clostridium sartagoforme; Clostridium uliginosum; Firmicutes bacterium CAG:321	N/A; N/A; N/A	3231; 3511; 1220	1046381; 1079236; 353202	6.823662928876282e-05
NP	Bacteria	0.08178286648947046; 0.04006702119909667; 0.030789125280950767	Percentage of Proteome in LCDs	UP000296144_2044610; UP000027148_1415657; UP000077650_1799660	Candidatus Pantoea edessiphila; Candidatus Walczuchella monophlebidarum; Opitutae bacterium SCGC AG-212-L18	N/A; N/A; N/A	689; 243; 203	229877; 82362; 64958	0.0002519011057180256
NQ	Bacteria	0.05501963763190911; 0.04925846047341374; 0.047206057616792654	Percentage of Proteome in LCDs	UP000017975_1262890; UP000000781_444179; UP000194309_75658	Eubacterium sp. CAG:581; Sulcia muelleri (strain GWSS); Campylobacter lanienae	N/A; N/A; N/A	1746; 227; 1503	525267; 75114; 472397	0.0007446630069441128
NR	Bacteria	0.03949850518588133; 0.03786304659001708; 0.022440367014492354	Percentage of Proteome in LCDs	UP000037386_479893; UP000018041_1262813; UP000018370_1262822	Candidatus Phytoplasma pruni; Clostridium sp. CAG:492; Clostridium sp. CAG:571	N/A; N/A; N/A	549; 1098; 1620	146841; 324855; 436713	0.0006619600395078088
NS	Bacteria	0.21027821425270357; 0.11364029274477036; 0.08925855059199791	Percentage of Proteome in LCDs	UP000217196_1160784; UP000052012_1423781; UP000002522_272633	Candidatus Nasuia deltocephalinicola; Apilactobacillus ozensis DSM 23829 = JCM 17196; Malacoplasma penetrans (strain HF-2)	N/A; N/A; Mycoplasma penetrans	159; 1405; 1028	43276; 433825; 397721	0.0015196060746956246
NT	Bacteria	0.09936223310842036; 0.07823313474152976; 0.06594720102218161	Percentage of Proteome in LCDs	UP000217196_1160784; UP000321595_2600177; UP000018370_1262822	Candidatus Nasuia deltocephalinicola; Bradymonadales bacterium V1718; Clostridium sp. CAG:571	N/A; N/A; N/A	159; 4727; 1620	43276; 1827870; 436713	0.0008151132237254405
NV	Bacteria	0.04006169501031589; 0.025272517324240813; 0.02173173094546121	Percentage of Proteome in LCDs	UP000000777_387662; UP000011846_1171377; UP000018086_1262817	Carsonella ruddii (strain PV); Bibersteinia trehalosi USDA-ARS-USMARC-192; Clostridium sp. CAG:524	N/A; N/A; N/A	182; 2244; 1265	49923; 716193; 381930	0.00018337999070106988
NW	Bacteria	0.010907483117748227; 0.008099920620777917; 0.007380378820084078	Percentage of Proteome in LCDs	UP000191110_642797; UP000037950_1664068; UP000009383_655186	Solemya pervernicosa gill symbiont; bacterium 336/3; uncultured SUP05 cluster bacterium	N/A; N/A; N/A	3236; 4024; 1283	1026818; 1296309; 338736	2.2039254695349884e-05
NY	Bacteria	0.20592683162263908; 0.08012339002063178; 0.0716616687246428	Percentage of Proteome in LCDs	UP000289537_1972133; UP000000777_387662; UP000274458_1302411	endosymbiont of Rhynchophorus ferrugineus; Carsonella ruddii (strain PV); Candidatus Annandia adelgestsuga	N/A; N/A; N/A	196; 182; 285	62158; 49923; 90704	0.0003148081756356319
PA	Bacteria	0.5057145028161153; 0.41721425900782527; 0.3876060333072323	Percentage of Proteome in LCDs	UP000095349_285473; UP000001935_290397; UP000567795_1892865	Streptomyces rubrolavendulae; Anaeromyxobacter dehalogenans (strain 2CP-C); Allostreptomyces psammosilenae	N/A; N/A; N/A	5418; 4345; 5424	1829293; 1516487; 1867102	0.03728006987897058
PC	Bacteria	0.021512964840731914; 0.01267906705839701; 0.011610814431646913	Percentage of Proteome in LCDs	UP000235589_1981510; UP000070490_1588753; UP000001662_610130	Monoglobus pectinilyticus; Coriobacteriales bacterium DNF00809; Lacrimispora saccharolytica (strain ATCC 35040 / DSM 2544 / NRCC 2533 / WM1)	N/A; N/A; Clostridium saccharolyticum	2258; 1709; 4133	762331; 504769; 1343575	9.467731909868036e-05
PD	Bacteria	0.06092549272055316; 0.056291390728476824; 0.05271553331524084	Percentage of Proteome in LCDs	UP000259606_2123; UP000008812_243272; UP000594749_1448857	Mycoplasma putrefaciens; Metamycoplasma arthritidis (strain 158L3-1); Campylobacter corcagiensis	N/A; Mycoplasma arthritidis; N/A	1378; 631; 1688	173983; 241600; 512183	0.001966777559119881
PE	Bacteria	0.13060718245541503; 0.09869019430834969; 0.09535517658501369	Percentage of Proteome in LCDs	UP000176288_1912795; UP000237968_215803; UP000005801_391625	Boudabousia tangfeifanii; Enhygromyxa salina; Plesiocystis pacifica SIR-1	N/A; N/A; N/A	1712; 6943; 8436	638556; 2649706; 3147181	0.006904963444936461
PF	Bacteria	0.013069190472560145; 0.01254217305690384; 0.009384659600800042	Percentage of Proteome in LCDs	UP000236432_2035402; UP000236014_2070341; UP000008550_498761	bacterium HR07; Bacillus sp. UFRGS-B20; Heliobacterium modesticaldum (strain ATCC 51547 / Ice1)	N/A; N/A; N/A	726; 1974; 2924	183638; 159462; 852455	7.394441737826006e-05
PG	Bacteria	0.17142906368718933; 0.1629395197216463; 0.15208964032625819	Percentage of Proteome in LCDs	UP000555167_2545265; UP000199207_910347; UP000319210_1898	Streptomyces sp. AJS327; Streptomyces aidingensis; Streptomyces cacaoi	N/A; N/A; N/A	4999; 5601; 6946	1741245; 1894568; 2355190	0.007556692937961625
PH	Bacteria	0.0532116965133102; 0.014927525168994852; 0.014356127673828777	Percentage of Proteome in LCDs	UP000001510_449447; UP000007842_1003195; UP000053275_611303	Microcystis aeruginosa (strain NIES-843 / IAM M-2473); Streptomyces cattleya (strain ATCC 35852 / DSM 46488 / JCM 4925 / NBRC 14057 / NRRL 8057); Mycobacterium tuberculosis CPHL_A	N/A; N/A; N/A	5981; 7537; 1458	1510946; 2358060; 459734	0.0002423226235323284
PI	Bacteria	0.05920689805443729; 0.023114063623600314; 0.017243501355426672	Percentage of Proteome in LCDs	UP000033457_35755; UP000243251_1449122; UP000093314_1880991	Corynebacterium kutscheri; Candidatus Synechococcus spongiarum LMB bulk10E; Oscillatoriales cyanobacterium USR001	N/A; N/A; N/A	2046; 426; 4908	665463; 116812; 1600603	0.0002737791304862568
PK	Bacteria	0.5636154072626364; 0.07995265141682328; 0.07077814569536424	Percentage of Proteome in LCDs	UP000176288_1912795; UP000000528_272635; UP000008812_243272	Boudabousia tangfeifanii; Mycoplasmopsis pulmonis (strain UAB CTIP); Metamycoplasma arthritidis (strain 158L3-1)	N/A; Mycoplasma pulmonis; Mycoplasma arthritidis	1712; 778; 631	638556; 288921; 241600	0.002232370645000253
PL	Bacteria	0.05790224406501998; 0.04585750122021816; 0.04081718719876615	Percentage of Proteome in LCDs	UP000003533_422288; UP000542342_2755323; UP000000532_300852	Beggiatoa sp. SS; Thermogemmata fonticola; Thermus thermophilus (strain ATCC 27634 / DSM 579 / HB8)	N/A; N/A; N/A	1437; 3449; 2225	212427; 1321485; 663936	0.0018502923516408667
PM	Bacteria	0.045459339348513116; 0.032515961467329255; 0.012567788020023033	Percentage of Proteome in LCDs	UP000261764_572419; UP000464378_692036; UP000019062_1227360	Mycoplasma amphoriforme A39; Tuwongella immobilis; Viridibacillus arenosi FSL R5-213	N/A; N/A; N/A	715; 5223; 4296	274971; 1989792; 1217398	0.00020872988317158312
PN	Bacteria	0.12190207876905991; 0.09406983744732089; 0.06324770727061145	Percentage of Proteome in LCDs	UP000001418_710127; UP000004870_638300; UP000254572_194702	Mycoplasma gallisepticum (strain R(low / passage 15 / clone 2)); Cardiobacterium hominis (strain ATCC 15826 / DSM 8339 / NCTC 10426 / 6573); Cardiobacterium valvarum	Mycoplasmoides gallisepticum; N/A; N/A	761; 2580; 2618	295319; 770704; 800029	0.0004723892266190424
PQ	Bacteria	0.15592896976812445; 0.08558075846877419; 0.07262236743918032	Percentage of Proteome in LCDs	UP000054357_592678; UP000289862_76629; UP000254572_194702	Haloechinothrix halophila YIM 93223; Mycoplasmopsis gallopavonis; Cardiobacterium valvarum	N/A; N/A; N/A	356; 714; 2618	109024; 268752; 800029	0.004278342383877618
PR	Bacteria	0.18342086169367378; 0.15504399954373974; 0.1145496558578154	Percentage of Proteome in LCDs	UP000027178_1348663; UP000423204_59779; UP000248554_1453555	Kitasatospora cheerisanensis KCTC 2395; Paracoccus marcusii; Streptomyces sp. SW4	N/A; N/A; N/A	7804; 1631; 3180	2315440; 236707; 811002	0.003800805815049672
PS	Bacteria	0.20977516651160752; 0.1205462037026527; 0.11993400822305912	Percentage of Proteome in LCDs	UP000008221_351607; UP000542342_2755323; UP000027178_1348663	Acidothermus cellulolyticus (strain ATCC 43068 / DSM 8971 / 11B); Thermogemmata fonticola; Kitasatospora cheerisanensis KCTC 2395	N/A; N/A; N/A	2157; 3449; 7804	729829; 1321485; 2315440	0.004857971729886462
PT	Bacteria	0.2951853307470281; 0.2540155485135173; 0.21840789112789896	Percentage of Proteome in LCDs	UP000236226_2035418; UP000197025_877466; UP000001418_710127	bacterium HR23; Thermoflexus hugenholtzii JAD2; Mycoplasma gallisepticum (strain R(low / passage 15 / clone 2))	N/A; N/A; Mycoplasmoides gallisepticum	1642; 2944; 761	473262; 955847; 295319	0.010217624778842874
PV	Bacteria	0.12700530572103308; 0.09693372898120672; 0.0891909162482221	Percentage of Proteome in LCDs	UP000176288_1912795; UP000243335_2137193; UP000214646_1908690	Boudabousia tangfeifanii; cyanobacterium G8-9; Fimbriiglobus ruber	N/A; N/A; N/A	1712; 461; 10212	638556; 101100; 3250331	0.004762384745144657
PW	Bacteria	0.040613107504399754; 0.008449264280312792; 0.005882204650302933	Percentage of Proteome in LCDs	UP000019485_479430; UP000423204_59779; UP000053405_1121927	Actinospica robiniae DSM 44927; Paracoccus marcusii; Gordonia hirsuta DSM 44140 = NBRC 16056	N/A; N/A; N/A	191; 1631; 3215	66481; 236707; 1071027	4.364218513846624e-05
PY	Bacteria	0.02119114583068444; 0.01765754645820476; 0.017543939594165385	Percentage of Proteome in LCDs	UP000467249_1431246; UP000037003_1604835; UP000178953_1552759	Mycolicibacterium anyangense; Achromatium sp. WMS2; Mycobacterium grossiae	N/A; N/A; N/A	5421; 2198; 5542	1769607; 583320; 1755592	0.0006907008158850397
QA	Bacteria	0.11773732521077233; 0.08340578499598213; 0.07904707145801608	Percentage of Proteome in LCDs	UP000218054_2029117; UP000242999_64971; UP000001890_380358	Vandammella animalimorsus; Pseudospirillum japonicum; Xanthomonas albilineans (strain GPE PC73 / CFBP 7063)	N/A; N/A; N/A	2590; 2385; 3190	887569; 820087; 1118321	0.0042545425056526275
QC	Bacteria	0.002999350640586313; 0.002998900902819117; 0.002508415734790221	Percentage of Proteome in LCDs	UP000006457_1095749; UP000000809_272843; UP000243793_1903694	Pasteurella bettyae CCUG 2042; Pasteurella multocida (strain Pm70); Oceanisphaera avium	N/A; N/A; N/A	2177; 2007; 2484	666811; 666911; 797316	1.8949578561420858e-06
QD	Bacteria	0.022348714440994316; 0.013259263447915469; 0.013166454970723999	Percentage of Proteome in LCDs	UP000001418_710127; UP000009875_883081; UP000198461_364032	Mycoplasma gallisepticum (strain R(low / passage 15 / clone 2)); Alloiococcus otitis ATCC 51267; Sulfurivirga caldicuralii	Mycoplasmoides gallisepticum; N/A; N/A	761; 1627; 1631	295319; 512849; 516464	0.0003834285759476372
QE	Bacteria	0.06920878728344347; 0.061216651600102645; 0.0577715634312249	Percentage of Proteome in LCDs	UP000289862_76629; UP000265887_2039283; UP000032430_1212491	Mycoplasmopsis gallopavonis; endosymbiont GvMRE of Glomus versiforme; Legionella fallonii LLAP-10	N/A; N/A; N/A	714; 2357; 3840	268752; 596243; 1280907	0.0012951966021642865
QF	Bacteria	0.00513662059027881; 0.004685486704931474; 0.004520471672629646	Percentage of Proteome in LCDs	UP000290985_171281; UP000190814_39495; UP000216300_2016505	Mycoplasmopsis citelli; Eubacterium uniforme; Parenemella sanctibonifatiensis	N/A; N/A; N/A	908; 2409; 2661	369893; 853700; 906985	3.203868635533149e-05
QG	Bacteria	0.0802659360408386; 0.059979574916600005; 0.05369779926336515	Percentage of Proteome in LCDs	UP000216300_2016505; UP000215896_2016499; UP000326711_2487892	Parenemella sanctibonifatiensis; Enemella evansiae; Corynebacterium urogenitale	N/A; N/A; N/A	2661; 4158; 2031	906985; 1373801; 687179	0.002883066534808321
QH	Bacteria	0.013908579903254684; 0.01139610978252424; 0.010952574319932962	Percentage of Proteome in LCDs	UP000026918_68570; UP000191094_90241; UP000233534_1677857	Streptomyces albulus; Moraxella lincolnii; Acetivibrio saccincola	N/A; N/A; N/A	8069; 1751; 3020	2602710; 579145; 967809	0.00010458723683764086
QI	Bacteria	0.056294628307309406; 0.02109704641350211; 0.017174139625282036	Percentage of Proteome in LCDs	UP000593661_2832407; UP000037086_198422; UP000317093_2527975	'Parthenium sp.' phyllody phytoplasma; Candidatus Phytoplasma phoenicium; Planctomycetes bacterium Pan216	N/A; N/A; N/A	359; 327; 5710	33751; 94800; 2113643	0.00012572244050553517
QK	Bacteria	0.05925750348137833; 0.03901378886120426; 0.0368977078137605	Percentage of Proteome in LCDs	UP000593661_2832407; UP000012445_97138; UP000265887_2039283	'Parthenium sp.' phyllody phytoplasma; Clostridium sp. MD294; endosymbiont GvMRE of Glomus versiforme	N/A; N/A; N/A	359; 2792; 2357	33751; 835602; 596243	0.000588372913045937
QL	Bacteria	0.21714605392062636; 0.20722177084991078; 0.19942926428008026	Percentage of Proteome in LCDs	UP000092258_1827365; UP000004374_562729; UP000059499_1763998	Rheinheimera sp. SA_1; Rheinheimera nanhaiensis E407-8; Rheinheimera sp. F8	N/A; N/A; N/A	4186; 3730; 2872	1508662; 1193890; 1005369	0.0025825152568490933
QM	Bacteria	0.01828735335918522; 0.01425901185047876; 0.012601311681988716	Percentage of Proteome in LCDs	UP000261875_1878942; UP000233534_1677857; UP000324924_2601668	Candidatus Fukatsuia symbiotica; Acetivibrio saccincola; Candidatus Nesciobacter abundans	N/A; N/A; N/A	2349; 3020; 501	694469; 967809; 174585	0.00030389983879873777
QN	Bacteria	0.04213476264900273; 0.03802146161063288; 0.036242981112812656	Percentage of Proteome in LCDs	UP000002523_262768; UP000321934_2163644; UP000183461_1265	Onion yellows phytoplasma (strain OY-M); Candidatus Deianiraea vastatrix; Ruminococcus flavefaciens	N/A; N/A; N/A	730; 1126; 2780	204107; 365583; 979500	0.0008368947911145868
QP	Bacteria	0.0898884649251541; 0.08260403643507769; 0.05923542952910242	Percentage of Proteome in LCDs	UP000054357_592678; UP000289862_76629; UP000319173_713054	Haloechinothrix halophila YIM 93223; Mycoplasmopsis gallopavonis; TM7 phylum sp. oral taxon 352	N/A; N/A; N/A	356; 714; 702	109024; 268752; 207646	0.0038744027138515585
QR	Bacteria	0.04075986405788356; 0.03110675695968993; 0.0261290232565219	Percentage of Proteome in LCDs	UP000014115_740709; UP000243205_57664; UP000324770_947515	Idiomarina xiamenensis 10-D-4; Desulfuromonas thiophila; Ectothiorhodospiraceae bacterium BW-2	N/A; N/A; N/A	2673; 2471; 3445	878315; 839046; 1182593	0.0009192880903594948
QS	Bacteria	0.030479357162648935; 0.025380583100049755; 0.025327013640405915	Percentage of Proteome in LCDs	UP000282196_2218523; UP000257506_2021362; UP000018369_1262868	Candidatus Termititenax dinenymphae; Bifidobacteriaceae bacterium NR015; Cryptobacterium sp. CAG:338	N/A; N/A; N/A	355; 1751; 1643	108270; 397942; 525131	0.0007026155835225322
QT	Bacteria	0.09504818551054103; 0.031050745951829568; 0.030841283736116807	Percentage of Proteome in LCDs	UP000002523_262768; UP000051461_1423726; UP000001279_1069534	Onion yellows phytoplasma (strain OY-M); Loigolactobacillus bifermentans DSM 20003; Ligilactobacillus ruminis (strain ATCC 27782 / RF3)	N/A; N/A; Lactobacillus ruminis	730; 2964; 1851	204107; 885647; 541482	0.00045280120803692657
QV	Bacteria	0.04986909362922329; 0.024179855517374345; 0.02106224851812037	Percentage of Proteome in LCDs	UP000292185_2773170; UP000001235_395494; UP000321934_2163644	Cyanobacteria bacterium PMG_012; Gallionella capsiferriformans (strain ES-2); Candidatus Deianiraea vastatrix	N/A; Gallionella ferruginea capsiferriformans (strain ES-2); N/A	157; 2853; 1126	40105; 938798; 365583	0.0002786449149398973
QW	Bacteria	0.0036611596723262092; 0.003557822305045761; 0.0034858323166322407	Percentage of Proteome in LCDs	UP000019025_2342; UP000198822_399736; UP000004282_506534	Candidatus Sodalis pierantonius str. SOPE; Agrococcus jejuensis; Rheinheimera sp. A13L	N/A; N/A; N/A	2189; 3218; 3941	655530; 1039962; 1348315	9.620452406063642e-06
QY	Bacteria	0.05880253906348161; 0.0375864742871268; 0.03138006209949131	Percentage of Proteome in LCDs	UP000257506_2021362; UP000001418_710127; UP000319378_713057	Bifidobacteriaceae bacterium NR015; Mycoplasma gallisepticum (strain R(low / passage 15 / clone 2)); TM7 phylum sp. oral taxon 356	N/A; Mycoplasmoides gallisepticum; N/A	1751; 761; 611	397942; 295319; 181644	0.0007257200842127888
RA	Bacteria	0.4247487673584107; 0.3654034335218327; 0.3438850562087306	Percentage of Proteome in LCDs	UP000195062_33013; UP000321832_392597; UP000423204_59779	Clavibacter michiganensis subsp. michiganensis; Piscinibacter aquaticus; Paracoccus marcusii	N/A; N/A; N/A	4035; 2624; 1631	919367; 661187; 236707	0.01206597031391984
RC	Bacteria	0.02872749855306349; 0.022383985166072533; 0.020708901869389285	Percentage of Proteome in LCDs	UP000423204_59779; UP000321832_392597; UP000500826_2732511	Paracoccus marcusii; Piscinibacter aquaticus; Ramlibacter sp. H242	N/A; N/A; N/A	1631; 2624; 2805	236707; 661187; 608434	8.950000154331659e-05
RD	Bacteria	0.09437177235431357; 0.0723723557704389; 0.06500617558668073	Percentage of Proteome in LCDs	UP000001989_392499; UP000257506_2021362; UP000008702_367928	Rhizorhabdus wittichii (strain DSM 6014 / CCUG 31198 / JCM 15750 / NBRC 105917 / EY 4224 / RW1); Bifidobacteriaceae bacterium NR015; Bifidobacterium adolescentis (strain ATCC 15703 / DSM 20083 / NCTC 11814 / E194a)	Sphingomonas wittichii; N/A; N/A	252; 1751; 1629	76294; 397942; 599943	0.0034766200268421437
RE	Bacteria	0.08625070135974688; 0.06843549108719711; 0.05805578435178903	Percentage of Proteome in LCDs	UP000006637_266117; UP000222056_29539; UP000236169_2035434	Rubrobacter xylanophilus (strain DSM 9941 / NBRC 16129 / PRD-1); Thermoleophilum album; bacterium HR39	N/A; N/A; N/A	3127; 2060; 1916	982021; 679472; 551194	0.004450819128902702
RF	Bacteria	0.010279706437830195; 0.007286850513905132; 0.006472792289316718	Percentage of Proteome in LCDs	UP000298602_980445; UP000077623_432608; UP000218890_1052	Desulfoglaeba alkanexedens ALDC; Candidatus Mycoplasma haemobos; Halorhodospira halochloris	N/A; N/A; Ectothiorhodospira halochloris	2850; 1109; 2566	914423; 274467; 818812	8.378324672528883e-05
RG	Bacteria	0.42596368732955614; 0.3705002386917159; 0.2903983692084442	Percentage of Proteome in LCDs	UP000432847_2653157; UP000423204_59779; UP000027178_1348663	Nocardioides sp. AX2bis; Paracoccus marcusii; Kitasatospora cheerisanensis KCTC 2395	N/A; N/A; N/A	4362; 1631; 7804	1328517; 236707; 2315440	0.00785693630350252
RH	Bacteria	0.07609699655180348; 0.05576514425006442; 0.0350257402480738	Percentage of Proteome in LCDs	UP000500826_2732511; UP000423204_59779; UP000027178_1348663	Ramlibacter sp. H242; Paracoccus marcusii; Kitasatospora cheerisanensis KCTC 2395	N/A; N/A; N/A	2805; 1631; 7804	608434; 236707; 2315440	0.0004427341598768721
RI	Bacteria	0.02391360894117252; 0.019844769800670313; 0.016789368971567204	Percentage of Proteome in LCDs	UP000217500_1462730; UP000274458_1302411; UP000269014_235559	Sodalis-like endosymbiont of Proechinophthirus fluctus; Candidatus Annandia adelgestsuga; Arsenophonus endosymbiont of Aleurodicus dispersus	N/A; N/A; N/A	1168; 285; 381	238358; 90704; 119123	0.00015804187816334455
RK	Bacteria	0.039003878099879645; 0.030867868274095774; 0.025682418550044026	Percentage of Proteome in LCDs	UP000036873_52689; UP000285530_453842; UP000054357_592678	Acetobacterium bakii; Paracoccus aestuarii; Haloechinothrix halophila YIM 93223	N/A; N/A; N/A	3495; 3662; 356	1076816; 1101469; 109024	0.00040530458813210795
RL	Bacteria	0.10776604970300838; 0.10066639979278028; 0.09291873645189805	Percentage of Proteome in LCDs	UP000236169_2035434; UP000222056_29539; UP000276634_1750597	bacterium HR39; Thermoleophilum album; Inmirania thermothiophila	N/A; N/A; N/A	1916; 2060; 2472	551194; 679472; 817919	0.004495842705721761
RM	Bacteria	0.006348783096999882; 0.006251103135847502; 0.005358206262454438	Percentage of Proteome in LCDs	UP000195554_1932703; UP000267128_661483; UP000321605_2603899	bacterium I07; Marmoricola ginsengisoli; Methylobacterium sp. WL8	N/A; N/A; N/A	1024; 4237; 4923	315021; 1359760; 1474374	3.2242628346859374e-05
RN	Bacteria	0.020707748734282733; 0.018468305868723923; 0.017835823653515825	Percentage of Proteome in LCDs	UP000000376_644284; UP000269014_235559; UP000487882_2610880	Arcanobacterium haemolyticum (strain ATCC 9345 / DSM 20595 / CCUG 17215 / LMG 16163 / NBRC 15585 / NCTC 8452 / 11018); Arsenophonus endosymbiont of Aleurodicus dispersus; Bifidobacterium canis	N/A; N/A; N/A	1717; 381; 1883	569835; 119123; 622343	0.0005325616314219068
RP	Bacteria	0.4273053933593615; 0.37810457654399743; 0.36807934154695565	Percentage of Proteome in LCDs	UP000027178_1348663; UP000423204_59779; UP000195062_33013	Kitasatospora cheerisanensis KCTC 2395; Paracoccus marcusii; Clavibacter michiganensis subsp. michiganensis	N/A; N/A; N/A	7804; 1631; 4035	2315440; 236707; 919367	0.004600440310860456
RQ	Bacteria	0.03598313110813651; 0.02974850189174175; 0.022164034000727202	Percentage of Proteome in LCDs	UP000470946_2690326; UP000500826_2732511; UP000522081_1514948	Streptomyces sp. SID7803; Ramlibacter sp. H242; Novosphingobium marinum	N/A; N/A; N/A	1189; 2805; 3527	138954; 608434; 1091859	0.0005854960747345657
RS	Bacteria	0.3242448336736037; 0.12885128027477008; 0.12355521344964934	Percentage of Proteome in LCDs	UP000195062_33013; UP000423204_59779; UP000242679_1449348	Clavibacter michiganensis subsp. michiganensis; Paracoccus marcusii; Mesorhizobium amorphae CCBAU 01583	N/A; N/A; N/A	4035; 1631; 4266	919367; 236707; 654768	0.0018802769559640058
RT	Bacteria	0.058409753667469026; 0.05543434034500367; 0.023492364321697577	Percentage of Proteome in LCDs	UP000195062_33013; UP000185790_1517881; UP000001883_680646	Clavibacter michiganensis subsp. michiganensis; Cellulosimicrobium sp. CUA-896; Rothia mucilaginosa (strain DY-18)	N/A; N/A; Stomatococcus mucilaginosus	4035; 2595; 1991	919367; 732398; 757693	0.0006674542011845712
RV	Bacteria	0.06076985657525909; 0.058975271886924745; 0.03254731566014093	Percentage of Proteome in LCDs	UP000095245_1891920; UP000236443_2035436; UP000464341_1408252	Curtobacterium sp. ER1/6; bacterium HR41; Escherichia coli R178	N/A; N/A; N/A	3099; 1586; 269	1015306; 457819; 61449	0.0011276129757958233
RW	Bacteria	0.02050580183050047; 0.016898528560625584; 0.012180956814157753	Percentage of Proteome in LCDs	UP000020681_1299332; UP000423204_59779; UP000053275_611303	Mycobacterium ulcerans str. Harvey; Paracoccus marcusii; Mycobacterium tuberculosis CPHL_A	N/A; N/A; N/A	9033; 1631; 1458	1677574; 236707; 459734	0.00010199188555139637
RY	Bacteria	0.016369494487431614; 0.015295015198848934; 0.013607474154096348	Percentage of Proteome in LCDs	UP000266273_933063; UP000522081_1514948; UP000256310_680125	Dichotomicrobium thermohalophilum; Novosphingobium marinum; Parasphingopyxis lamellibrachiae	N/A; N/A; N/A	2737; 3527; 2877	885794; 1091859; 903915	0.0001613363641292288
SA	Bacteria	0.40462135230220525; 0.3270980271900235; 0.31174494913231454	Percentage of Proteome in LCDs	UP000294321_1720083; UP000257317_947835; UP000078582_375175	Acetilactobacillus jinshanensis; Lactobacillus rodentium; Loigolactobacillus backii	N/A; N/A; N/A	1450; 1434; 2375	454499; 450018; 717253	0.009636264179116151
SC	Bacteria	0.029275365012685992; 0.017326987324225836; 0.014782202228516865	Percentage of Proteome in LCDs	UP000006502_1212765; UP000289269_2506947; UP000007065_347257	Mycoplasma haemolamae (strain Purdue); bacterium AMD01; Mycoplasmopsis agalactiae (strain NCTC 10123 / CIP 59.7 / PG2)	N/A; N/A; Mycoplasma agalactiae	923; 639; 726	215198; 184683; 250301	0.00018310056807017264
SD	Bacteria	0.8456515205333479; 0.26009443581037606; 0.19800560195308445	Percentage of Proteome in LCDs	UP000475928_2709158; UP000008930_1045854; UP000000432_220668	Lactococcus insecticola; Weissella koreensis (strain KACC 15510); Lactiplantibacillus plantarum (strain ATCC BAA-793 / NCIMB 8826 / WCFS1)	N/A; N/A; Lactobacillus plantarum	1846; 1346; 3087	585584; 404084; 934317	0.0021953774546578553
SE	Bacteria	0.634750949479494; 0.2618644101911751; 0.2120490910133624	Percentage of Proteome in LCDs	UP000475928_2709158; UP000298191_2558284; UP000006371_342451	Lactococcus insecticola; Streptococcus sp. WM07; Staphylococcus saprophyticus subsp. saprophyticus (strain ATCC 15305 / DSM 20229 / NCIMB 8711 / NCTC 7292 / S-41)	N/A; N/A; N/A	1846; 1709; 2403	585584; 496822; 697480	0.002087323514700044
SF	Bacteria	0.0671051553151381; 0.058460729005290694; 0.05214778838894467	Percentage of Proteome in LCDs	UP000031641_29554; UP000015382_1343077; UP000216097_1961830	Metamycoplasma canadense; Candidatus Nasuia deltocephalinicola str. NAS-ALF; Rickettsia endosymbiont of Culicoides newsteadi	N/A; N/A; N/A	481; 137; 1352	195216; 34211; 385443	0.0002473676676276122
SG	Bacteria	0.1453969300612304; 0.11917276660062105; 0.11053785427448169	Percentage of Proteome in LCDs	UP000441772_2650774; UP000192901_1304903; UP000229095_2045438	Bifidobacterium leontopitheci; Alteromonadaceae bacterium Bs31; Bifidobacterium primatium	N/A; N/A; N/A	2129; 4296; 2029	843209; 1444961; 759016	0.009152675487442708
SH	Bacteria	0.017789925241882335; 0.016578390280812427; 0.012960082944530845	Percentage of Proteome in LCDs	UP000242907_1945637; UP000001227_452471; UP000199543_1520825	Prochlorococcus sp. HOT_208_60; Amoebophilus asiaticus (strain 5a2); Lachnospiraceae bacterium XPB1003	N/A; N/A; N/A	1097; 1253; 2824	247331; 470492; 956784	0.00013285944407927553
SI	Bacteria	0.051855828595134094; 0.04156190671660937; 0.03406771868663983	Percentage of Proteome in LCDs	UP000018232_1263020; UP000002427_374463; UP000001565_357244	Firmicutes bacterium CAG:345; Baumannia cicadellinicola subsp. Homalodisca coagulata; Orientia tsutsugamushi (strain Boryong)	N/A; N/A; Rickettsia tsutsugamushi	1462; 595; 966	491748; 194890; 302339	0.0005233638376632505
SK	Bacteria	0.09851692094682749; 0.08933046347465413; 0.08375153562994707	Percentage of Proteome in LCDs	UP000000781_444179; UP000184492_1896207; UP000001259_390333	Sulcia muelleri (strain GWSS); Fibrobacter sp. UWB8; Lactobacillus delbrueckii subsp. bulgaricus (strain ATCC 11842 / DSM 20081 / BCRC 10696 / JCM 1002 / NBRC 13953 / NCIMB 11778 / NCTC 12712 / WDCM 00102 / Lb 14)	N/A; N/A; N/A	227; 2821; 1517	75114; 1063467; 450141	0.0015291753984285196
SL	Bacteria	0.5422387057067808; 0.33174431653668773; 0.23674128222492277	Percentage of Proteome in LCDs	UP000070638_1777880; UP000298203_2558277; UP000473671_2678504	Streptococcus sp. DD12; Granulicatella sp. WM01; Granulicatella sp. zg-ZJ	N/A; N/A; N/A	1598; 1694; 1680	497198; 528419; 538985	0.0018416143339332115
SM	Bacteria	0.07160409445231004; 0.02802804750298064; 0.014809115606424773	Percentage of Proteome in LCDs	UP000464341_1408252; UP000014090_1235792; UP000000581_257314	Escherichia coli R178; Lachnospiraceae bacterium M18-1; Lactobacillus johnsonii (strain CNCM I-12250 / La1 / NCC 533)	N/A; N/A; N/A	269; 5263; 1809	61449; 1644781; 587476	8.994435238941172e-05
SN	Bacteria	0.1287131544843883; 0.10574521909595973; 0.07700439838682312	Percentage of Proteome in LCDs	UP000294321_1720083; UP000018232_1263020; UP000051697_1423778	Acetilactobacillus jinshanensis; Firmicutes bacterium CAG:345; Paucilactobacillus oligofermentans DSM 15707 = LMG 22743	N/A; N/A; N/A	1450; 1462; 1735	454499; 491748; 536333	0.0019245875331204418
SP	Bacteria	0.23800095638841426; 0.1345922562343244; 0.11883094417954002	Percentage of Proteome in LCDs	UP000008221_351607; UP000309033_2576905; UP000019485_479430	Acidothermus cellulolyticus (strain ATCC 43068 / DSM 8971 / 11B); Microbispora fusca; Actinospica robiniae DSM 44927	N/A; N/A; N/A	2157; 6758; 191	729829; 2345603; 66481	0.003867236707263039
SQ	Bacteria	0.06806317898863375; 0.05020945114137217; 0.039490974950466065	Percentage of Proteome in LCDs	UP000007307_320483; UP000199277_1855370; UP000000581_257314	Anaplasma marginale (strain Florida); Leuconostocaceae bacterium R-53105; Lactobacillus johnsonii (strain CNCM I-12250 / La1 / NCC 533)	N/A; N/A; N/A	939; 1574; 1809	342329; 476006; 587476	0.0008009203753137222
SR	Bacteria	0.27062098161017306; 0.09514820516579918; 0.07332079006223392	Percentage of Proteome in LCDs	UP000195062_33013; UP000242679_1449348; UP000185790_1517881	Clavibacter michiganensis subsp. michiganensis; Mesorhizobium amorphae CCBAU 01583; Cellulosimicrobium sp. CUA-896	N/A; N/A; N/A	4035; 4266; 2595	919367; 654768; 732398	0.0018740965824612283
ST	Bacteria	0.5122707653691285; 0.4653302689461898; 0.3711840232393475	Percentage of Proteome in LCDs	UP000070638_1777880; UP000199277_1855370; UP000015961_1140003	Streptococcus sp. DD12; Leuconostocaceae bacterium R-53105; Enterococcus sulfureus ATCC 49903	N/A; N/A; N/A	1598; 1574; 2176	497198; 476006; 687799	0.006667692516050764
SV	Bacteria	0.21194713599639306; 0.18926061649483708; 0.11217806535982663	Percentage of Proteome in LCDs	UP000298191_2558284; UP000070638_1777880; UP000243979_1954207	Streptococcus sp. WM07; Streptococcus sp. DD12; Cellvibrio sp. 79	N/A; N/A; N/A	1709; 1598; 4688	496822; 497198; 1645598	0.0010025752430429028
SW	Bacteria	0.013819639161947986; 0.012129977007824227; 0.008726381596843576	Percentage of Proteome in LCDs	UP000261764_572419; UP000281955_598650; UP000541969_2026353	Mycoplasma amphoriforme A39; Motilibacter peucedani; Geodermatophilus daqingensis	N/A; N/A; N/A	715; 3836; 5256	274971; 1277826; 1661628	3.2334752718547464e-05
SY	Bacteria	0.058460729005290694; 0.026626194850493914; 0.02356250536337892	Percentage of Proteome in LCDs	UP000015382_1343077; UP000000781_444179; UP000001423_74547	Candidatus Nasuia deltocephalinicola str. NAS-ALF; Sulcia muelleri (strain GWSS); Prochlorococcus marinus (strain MIT 9313)	N/A; N/A; N/A	137; 227; 2830	34211; 75114; 687533	0.0002814001748710291
TA	Bacteria	0.23478860477441488; 0.21660331127467602; 0.16841511489185124	Percentage of Proteome in LCDs	UP000018377_1262954; UP000016662_411473; UP000018181_1262953	Ruminococcus sp. CAG:330; Ruminococcus callidus ATCC 27760; Ruminococcus sp. CAG:254	N/A; N/A; N/A	2234; 3475; 1961	701908; 928887; 616928	0.008389369323657607
TC	Bacteria	0.010094625466099917; 0.00564348019314811; 0.0038538309913753533	Percentage of Proteome in LCDs	UP000244527_1355330; UP000594463_2847778; UP000001362_243159	Flavobacterium faecale; Atribacter laminatus; Acidithiobacillus ferrooxidans (strain ATCC 23270 / DSM 14882 / CIP 104768 / NCIMB 8455)	N/A; N/A; Ferrobacillus ferrooxidans (strain ATCC 23270)	3658; 2724; 3120	1287814; 850539; 882239	9.030757723261482e-06
TD	Bacteria	0.19636620836234078; 0.15960703233154963; 0.15093530225601662	Percentage of Proteome in LCDs	UP000005801_391625; UP000253850_663364; UP000199400_54	Plesiocystis pacifica SIR-1; Halarcobacter bivalviorum; Nannocystis exedens	N/A; N/A; N/A	8436; 2581; 9143	3147181; 831417; 3282201	0.0012473481890370895
TE	Bacteria	0.2494761159361745; 0.2060574209109676; 0.1713327973442606	Percentage of Proteome in LCDs	UP000017904_1262888; UP000005801_391625; UP000018181_1262953	Eubacterium sp. CAG:274; Plesiocystis pacifica SIR-1; Ruminococcus sp. CAG:254	N/A; N/A; N/A	2006; 8436; 1961	633728; 3147181; 616928	0.0019997857148046183
TF	Bacteria	0.013922228004982102; 0.013250693176886815; 0.010183826144306433	Percentage of Proteome in LCDs	UP000008922_926569; UP000289440_2120; UP000184212_947013	Anaerolinea thermophila (strain DSM 14523 / JCM 11388 / NBRC 100420 / UNI-1); Mesomycoplasma neurolyticum; Chryseolinea serpens	N/A; N/A; N/A	3110; 836; 6790	1070231; 301871; 2474512	3.394292107009765e-05
TG	Bacteria	0.30890856471008327; 0.13762013090593664; 0.13405790363516845	Percentage of Proteome in LCDs	UP000199400_54; UP000245468_2516557; UP000306409_2488810	Nannocystis exedens; Aquirufa nivalisilvae; Ruminiclostridium herbifermentans	N/A; N/A; N/A	9143; 2618; 3669	3282201; 959162; 1236779	0.005092029522210259
TH	Bacteria	0.026958058342319353; 0.019055389797821037; 0.013682057781490335	Percentage of Proteome in LCDs	UP000016023_883158; UP000242637_1863; UP000188822_1712379	Prevotella micans F0438; Dermatophilus congolensis; Epulopiscium sp. SCG-B10WGA-EpuloA2	N/A; N/A; N/A	2058; 2311; 477	708508; 781931; 138868	7.399650217393956e-05
TI	Bacteria	0.05133741644878112; 0.01677670661047995; 0.016753396399426548	Percentage of Proteome in LCDs	UP000198651_1561003; UP000185478_1431546; UP000242637_1863	Candidatus Ichthyocystis hellenicum; Corynebacterium aquilae DSM 44791; Dermatophilus congolensis	N/A; N/A; N/A	1563; 2002; 2311	586317; 655671; 781931	0.00024708264524472395
TK	Bacteria	0.10906288749328555; 0.07417614258302964; 0.06336651804800587	Percentage of Proteome in LCDs	UP000250086_179995; UP000018398_1262997; UP000262191_2293108	Anaerobiospirillum thomasii; Firmicutes bacterium CAG:582; Eubacterium sp. AF36-5BH	N/A; N/A; N/A	2368; 1293; 2295	796788; 388265; 785904	0.0014321314779658365
TL	Bacteria	0.04673027092287777; 0.043274054310316314; 0.03321591575459589	Percentage of Proteome in LCDs	UP000199191_1881068; UP000007058_342108; UP000222280_29553	Sphingomonas sp. OV641; Magnetospirillum magneticum (strain AMB-1 / ATCC 700264); Mycoplasmopsis bovirhinis	N/A; N/A; N/A	4248; 4515; 645	1331043; 1451216; 243859	0.0007307689358709968
TM	Bacteria	0.0062956710672919395; 0.005477215212622928; 0.004921976823395534	Percentage of Proteome in LCDs	UP000018262_1262873; UP000516057_1926868; UP000050923_1736443	Dorea sp. CAG:317; Acidovorax monticola; Brevundimonas sp. Root1279	N/A; N/A; N/A	2206; 3751; 3236	683009; 1168477; 1015852	2.879253879177569e-05
TN	Bacteria	0.0549533843704995; 0.05435477682568103; 0.05124405480229999	Percentage of Proteome in LCDs	UP000266258_2028576; UP000018148_1262796; UP000017951_1262800	Psittacicella melopsittaci; Clostridium sp. CAG:343; Clostridium sp. CAG:356	N/A; N/A; N/A	1522; 1443; 1500	633264; 406588; 450784	0.0009492148886935835
TP	Bacteria	0.3539147819985186; 0.26874626062522605; 0.24082274222945285	Percentage of Proteome in LCDs	UP000236563_2035425; UP000036923_398512; UP000000787_316274	bacterium HR30; Pseudobacteroides cellulosolvens ATCC 35603 = DSM 2933; Herpetosiphon aurantiacus (strain ATCC 23779 / DSM 785 / 114-95)	N/A; N/A; N/A	3301; 5771; 5254	1077378; 1943841; 1962024	0.007502965243469779
TQ	Bacteria	0.0582768378835074; 0.042707033238273864; 0.03401221718841407	Percentage of Proteome in LCDs	UP000262191_2293108; UP000005926_638301; UP000460558_2577098	Eubacterium sp. AF36-5BH; Granulicatella adiacens ATCC 49175; Streptomyces katsurahamanus	N/A; N/A; N/A	2295; 1920; 319	785904; 573676; 73503	0.00047957255414534316
TR	Bacteria	0.024318298684398606; 0.02422214373441433; 0.02216333048556637	Percentage of Proteome in LCDs	UP000236563_2035425; UP000003111_585531; UP000050501_229921	bacterium HR30; Aeromicrobium marinum DSM 15272; Levilinea saccharolytica	N/A; N/A; N/A	3301; 3077; 3080	1077378; 937159; 1055798	0.0005032852545699474
TS	Bacteria	0.24781860785474233; 0.24447009796170313; 0.14666385952134378	Percentage of Proteome in LCDs	UP000000528_272635; UP000199400_54; UP000288669_1160095	Mycoplasmopsis pulmonis (strain UAB CTIP); Nannocystis exedens; Vagococcus entomophilus	Mycoplasma pulmonis; N/A; N/A	778; 9143; 2255	288921; 3282201; 702968	0.004775090972829672
TV	Bacteria	0.18900981864918792; 0.08544904749819218; 0.07944889711910341	Percentage of Proteome in LCDs	UP000500826_2732511; UP000509763_2736252; UP000006000_411463	Ramlibacter sp. H242; Aquimarina sp. TRL1; Eubacterium ventriosum ATCC 27560	N/A; N/A; N/A	2805; 4414; 2776	608434; 1568186; 829464	0.0018364167211940166
TW	Bacteria	0.006302846283170441; 0.003218765162470152; 0.0030735421805244997	Percentage of Proteome in LCDs	UP000008221_351607; UP000320791_679663; UP000011617_1261130	Acidothermus cellulolyticus (strain ATCC 43068 / DSM 8971 / 11B); Corynebacterium canis; Wohlfahrtiimonas chitiniclastica SH04	N/A; N/A; N/A	2157; 2534; 2000	729829; 838831; 650715	3.846147605218824e-06
TY	Bacteria	0.016703770944748855; 0.014705264484685517; 0.014697506935386085	Percentage of Proteome in LCDs	UP000429232_2682091; UP000480080_2691041; UP000327242_2587833	Mucilaginibacter ginkgonis; Spiroplasma endosymbiont of Danaus chrysippus; SAR202 cluster bacterium AC-647-N09_OGT_505m	N/A; N/A; N/A	3351; 553; 888	1095561; 142806; 272155	8.272694382826295e-05
VA	Bacteria	0.327657933474297; 0.29421725510117686; 0.2587890391860082	Percentage of Proteome in LCDs	UP000276232_763993; UP000051005_1736282; UP000315994_2768446	Pseudokineococcus lusitanus; Frigoribacterium sp. Leaf164; Cellulomonas sp. SLBN-39	N/A; N/A; N/A	3389; 2793; 3709	1148759; 897636; 1256622	0.012556026528205935
VC	Bacteria	0.03600541521444825; 0.01665809619688421; 0.006496110453865748	Percentage of Proteome in LCDs	UP000188822_1712379; UP000049987_813; UP000199177_1882751	Epulopiscium sp. SCG-B10WGA-EpuloA2; Chlamydia trachomatis; Paenibacillus sp. GP183	N/A; N/A; N/A	477; 890; 5493	138868; 138071; 1600958	1.858282849065133e-05
VD	Bacteria	0.038518786836778555; 0.032121619939430295; 0.026351792331491895	Percentage of Proteome in LCDs	UP000189057_1884656; UP000276232_763993; UP000185790_1517881	Epulopiscium sp. Nuni2H_MBin001; Pseudokineococcus lusitanus; Cellulosimicrobium sp. CUA-896	N/A; N/A; N/A	2185; 3389; 2595	784033; 1148759; 732398	0.0009398145934141071
VE	Bacteria	0.04164664424155054; 0.04055608741354242; 0.040176880309884914	Percentage of Proteome in LCDs	UP000195266_1932695; UP000318879_2600149; UP000189057_1884656	bacterium J17; Streptococcus sp. sy004; Epulopiscium sp. Nuni2H_MBin001	N/A; N/A; N/A	527; 1182; 2185	156075; 362461; 784033	0.0010808679969144849
VF	Bacteria	0.019850755699789807; 0.018047826740863287; 0.015050607668284607	Percentage of Proteome in LCDs	UP000092024_1844972; UP000236141_2035429; UP000236014_2070341	Paenibacillus oryzae; bacterium HR34; Bacillus sp. UFRGS-B20	N/A; N/A; N/A	5020; 573; 1974	1677518; 166225; 159462	0.00028890213837445226
VG	Bacteria	0.2064270850156584; 0.1047406996269492; 0.08344139495296535	Percentage of Proteome in LCDs	UP000236563_2035425; UP000242637_1863; UP000051005_1736282	bacterium HR30; Dermatophilus congolensis; Frigoribacterium sp. Leaf164	N/A; N/A; N/A	3301; 2311; 2793	1077378; 781931; 897636	0.004740957941615946
VH	Bacteria	0.0064748571540075815; 0.005083130976309705; 0.004913413372837177	Percentage of Proteome in LCDs	UP000199086_1577474; UP000316096_1490222; UP000018256_1262867	Raineyella antarctica; Actinoallomurus bryophytorum; Corallococcus sp. CAG:1435	N/A; N/A; N/A	3410; 8518; 1300	1127438; 2754208; 407049	1.6993198675414477e-05
VI	Bacteria	0.03215525312804411; 0.027055278853840008; 0.02144679727827311	Percentage of Proteome in LCDs	UP000018161_1263026; UP000326137_2587835; UP000029014_1693	Firmicutes bacterium CAG:475; SAR202 cluster bacterium AD-812-D07_MRT_10900m; Bifidobacterium minimum	N/A; N/A; N/A	1270; 274; 1589	422948; 81315; 545536	0.001090197158464339
VK	Bacteria	0.02074688796680498; 0.020550982661460417; 0.019782393669634024	Percentage of Proteome in LCDs	UP000509549_2652803; UP000196862_1871324; UP000243335_2137193	Candidatus Azoamicus ciliaticola; Chlamydiales bacterium SCGC AG-110-M15; cyanobacterium G8-9	N/A; N/A; N/A	310; 847; 461	91580; 277359; 101100	0.0004868490446798221
VL	Bacteria	0.22119522023331264; 0.19183979490652284; 0.18812062570299	Percentage of Proteome in LCDs	UP000276232_763993; UP000555552_351215; UP000095245_1891920	Pseudokineococcus lusitanus; Pseudokineococcus marinus; Curtobacterium sp. ER1/6	N/A; N/A; N/A	3389; 3393; 3099	1148759; 1033675; 1015306	0.009980001167554422
VM	Bacteria	0.010107217726616003; 0.009354614163436114; 0.007244451957209437	Percentage of Proteome in LCDs	UP000010809_1255043; UP000028629_1485007; UP000018021_1263000	Thioalkalivibrio nitratireducens (strain DSM 14787 / UNIQEM 213 / ALEN2); Halomonas sp. SUBG004; Firmicutes bacterium CAG:110	N/A; N/A; N/A	3764; 2023; 2311	1108119; 363457; 703987	7.642561748487066e-05
VN	Bacteria	0.014393252443254602; 0.013162817119975615; 0.00995673797350512	Percentage of Proteome in LCDs	UP000470946_2690326; UP000053785_1403934; UP000219272_1929246	Streptomyces sp. SID7803; Leuconostoc sp. DORA_2; Sodalis endosymbiont of Henestaris halophilus	N/A; N/A; N/A	1189; 844; 712	138954; 144346; 200869	0.00011297998970240882
VP	Bacteria	0.10069560683989133; 0.06978064689699238; 0.06739066540903552	Percentage of Proteome in LCDs	UP000242662_1464122; UP000198637_1882832; UP000234789_217090	Alkalihalobacillus lonarensis; Paenibacillaceae bacterium GAS479; Paenibacillus pasadenensis	N/A; N/A; N/A	2581; 4781; 4980	755743; 1546274; 1626338	0.0012637486977850726
VQ	Bacteria	0.015237759846132489; 0.01491661133085044; 0.009749089229821952	Percentage of Proteome in LCDs	UP000001418_710127; UP000093309_512399; UP000002427_374463	Mycoplasma gallisepticum (strain R(low / passage 15 / clone 2)); Paenibacillus pectinilyticus; Baumannia cicadellinicola subsp. Homalodisca coagulata	Mycoplasmoides gallisepticum; N/A; N/A	761; 6496; 595	295319; 2286042; 194890	9.351405417093061e-05
VR	Bacteria	0.034570858440706544; 0.027769096912407216; 0.025457104778448317	Percentage of Proteome in LCDs	UP000095245_1891920; UP000276232_763993; UP000236375_2035426	Curtobacterium sp. ER1/6; Pseudokineococcus lusitanus; bacterium HR31	N/A; N/A; N/A	3099; 3389; 927	1015306; 1148759; 267116	0.0007649118481305115
VS	Bacteria	0.024102908119431794; 0.02357575521311926; 0.020198944061355067	Percentage of Proteome in LCDs	UP000484015_1462440; UP000236563_2035425; UP000245872_247481	Massilia ginsengisoli; bacterium HR30; Candidatus Cardinium hertigii	N/A; N/A; N/A	5918; 3301; 963	2124225; 1077378; 321799	0.0005730910649261739
VT	Bacteria	0.05743861346004261; 0.05576948612402072; 0.03190221132696409	Percentage of Proteome in LCDs	UP000199659_37658; UP000002200_203267; UP000195536_1932699	[Clostridium] populeti; Tropheryma whipplei (strain Twist); bacterium G20	N/A; Whipple's bacillus; N/A	3680; 805; 493	1277886; 263585; 119114	0.000851721256649025
VW	Bacteria	0.006118275934244634; 0.0033960250335559614; 0.0030448054837727482	Percentage of Proteome in LCDs	UP000318639_2486264; UP000051495_1736322; UP000535511_661492	Microcystis aeruginosa Ma_AC_P_19900807_S299; Nocardioides sp. Leaf285; Nocardioides panaciterrulae	N/A; N/A; N/A	3434; 3888; 4033	931635; 1236740; 1280870	1.7226634386593093e-05
VY	Bacteria	0.0176708364932225; 0.014204001786131962; 0.012795398279472962	Percentage of Proteome in LCDs	UP000266575_2152761; UP000287188_2014872; UP000287171_2014873	Arsenophonus endosymbiont of Aleurodicus floccissimus; Dictyobacter kobayashii; Dictyobacter alpinus	N/A; N/A; N/A	1780; 8237; 7631	407451; 2351450; 2422746	1.8099210552003574e-05
WA	Bacteria	0.00503880271748929; 0.002258651765588085; 0.002152625449629641	Percentage of Proteome in LCDs	UP000293764_1259133; UP000190229_1765683; UP000595177_2798724	Cellulomonas sp. HLT2-17; Acidibacillus ferrooxidans; Croceicoccus sp. YJ47	N/A; N/A; N/A	3785; 2881; 3014	1270143; 885484; 929098	2.018563266444058e-06
WC	Bacteria	0.0018236128688712931; 0.0011011723655528387; 0.0010849808925430205	Percentage of Proteome in LCDs	UP000509427_1898104; UP000001908_644283; UP000263094_2293568	Bacteroidetes bacterium; Micromonospora aurantiaca (strain ATCC 27029 / DSM 43813 / BCRC 12538 / CBS 129.76 / JCM 10878 / NBRC 16125 / NRRL B-16091 / INA 9442); Streptomyces triticagri	N/A; N/A; N/A	4173; 6204; 6489	1096724; 2088683; 2119853	6.692181072136747e-07
WD	Bacteria	0.002457944568434093; 0.0021993547512084667; 0.0017416186778153485	Percentage of Proteome in LCDs	UP000182011_1633631; UP000264006_1608957; UP000228948_441209	Candidatus Kryptonium thompsoni; Euzebya pacifica; Rhodobaca barguzinensis	N/A; N/A; N/A	2301; 5625; 3617	813688; 1909651; 1148357	1.2500886484486636e-06
WE	Bacteria	0.001625830148874015; 0.0015657148962115225; 0.0	Percentage of Proteome in LCDs	UP000249688_990373; UP000012139_1085538; UP000658656_941986	Humitalea rosea; Leptospira interrogans serovar Bataviae str. HAI135; Amycolatopsis bartoniae	N/A; N/A; N/A	4650; 6014; 7406	1537676; 1085766; 2385516	3.70120033061062e-07
WF	Bacteria	0.003254310411623777; 0.0030317775766698653; 0.003030688754326308	Percentage of Proteome in LCDs	UP000059419_1619313; UP000251577_2055947; UP000004837_1156937	Erwinia gerundensis; Corynebacterium heidelbergense; Methylacidiphilum fumariolicum (strain SolV)	N/A; N/A; N/A	4160; 1960; 2208	1290596; 659679; 659916	1.2621143632092687e-06
WG	Bacteria	0.00894053182526261; 0.0074092825962126215; 0.006708738589426722	Percentage of Proteome in LCDs	UP000004837_1156937; UP000032726_516051; UP000381693_1041766	Methylacidiphilum fumariolicum (strain SolV); Muricauda lutaonensis; Methylacidimicrobium cyclopophantes	N/A; N/A; N/A	2208; 2882; 2067	659916; 971754; 655861	2.2414445706905407e-05
WH	Bacteria	0.00496007142502852; 0.0022944298413545166; 0.002052069203981835	Percentage of Proteome in LCDs	UP000293764_1259133; UP000036959_242163; UP000256900_569860	Cellulomonas sp. HLT2-17; Candidatus Burkholderia verschuerenii; Methylovirgula ligni	N/A; N/A; N/A	3785; 4492; 3170	1270143; 1394682; 974626	1.6124713351035169e-06
WI	Bacteria	0.001023571034625602; 0.0; 0.0	Percentage of Proteome in LCDs	UP000060787_84531; UP000658656_941986; UP000655589_43677	Lysobacter antibioticus; Amycolatopsis bartoniae; Promicromonospora citrea	N/A; N/A; N/A	5139; 7406; 4551	1660852; 2385516; 1526752	1.1870242776592855e-07
WK	Bacteria	0.0; 0.0; 0.0	Percentage of Proteome in LCDs	N/A; N/A; N/A	N/A; N/A; N/A	N/A; N/A; N/A	N/A; N/A; N/A	N/A; N/A; N/A	0.0
WL	Bacteria	0.004836777366858402; 0.004586145255184089; 0.003599837138402566	Percentage of Proteome in LCDs	UP000264120_265959; UP000005870_1045855; UP000018361_1263102	Komagataeibacter saccharivorans; Pseudoxanthomonas spadix (strain BD-a59); Prevotella copri CAG:164	N/A; N/A; N/A	3405; 3147; 2331	1075096; 1003021; 805592	5.458927031764419e-06
WM	Bacteria	0.0; 0.0; 0.0	Percentage of Proteome in LCDs	N/A; N/A; N/A	N/A; N/A; N/A	N/A; N/A; N/A	N/A; N/A; N/A	N/A; N/A; N/A	0.0
WN	Bacteria	0.004874340538023486; 0.004465316367664649; 0.0043359539415936425	Percentage of Proteome in LCDs	UP000280438_192149; UP000256629_1461338; UP000216605_2022802	Muricauda sp.; Seonamhaeicola aphaedonensis; Flavobacterium cyanobacteriorum	N/A; N/A; N/A	2810; 2965; 2995	964233; 1052557; 945582	7.406804763071384e-06
WP	Bacteria	0.0023194099421107272; 0.0022822299534626463; 0.002152625449629641	Percentage of Proteome in LCDs	UP000297607_2559610; UP000590749_113559; UP000595177_2798724	Geodermatophilus sp. DF01_2; Actinoplanes campanulatus; Croceicoccus sp. YJ47	N/A; N/A; N/A	4069; 9271; 3014	1250318; 2979542; 929098	2.8005351076187966e-06
WQ	Bacteria	0.0036611596723262092; 0.0008180390703640396; 0.0006496564941287294	Percentage of Proteome in LCDs	UP000019025_2342; UP000185151_60549; UP000000657_326424	Candidatus Sodalis pierantonius str. SOPE; Paraburkholderia phenazinium; Frankia alni (strain ACN14a)	N/A; N/A; N/A	2189; 7404; 6677	655530; 2444871; 2154985	5.947878043394385e-07
WR	Bacteria	0.0025631131002134505; 0.00245941387063019; 0.0022394302889344954	Percentage of Proteome in LCDs	UP000295788_1281767; UP000000657_326424; UP000297607_2559610	Tepidibacillus fermentans; Frankia alni (strain ACN14a); Geodermatophilus sp. DF01_2	N/A; N/A; N/A	2415; 6677; 4069	702271; 2154985; 1250318	3.0051699375787142e-06
WS	Bacteria	0.013819639161947986; 0.00503880271748929; 0.003567903143322669	Percentage of Proteome in LCDs	UP000261764_572419; UP000293764_1259133; UP000272558_2486470	Mycoplasma amphoriforme A39; Cellulomonas sp. HLT2-17; Muribaculaceae bacterium Isolate-102 (HZI)	N/A; N/A; N/A	715; 3785; 2650	274971; 1270143; 924913	5.544433592181807e-06
WT	Bacteria	0.0; 0.0; 0.0	Percentage of Proteome in LCDs	N/A; N/A; N/A	N/A; N/A; N/A	N/A; N/A; N/A	N/A; N/A; N/A	N/A; N/A; N/A	0.0
WV	Bacteria	0.0025006144802655773; 0.002292650595880732; 0.002238613850303892	Percentage of Proteome in LCDs	UP000219514_1564158; UP000318946_2585118; UP000243719_1770053	Geodermatophilus sabuli; Alistipes communis; Chitinasiproducens palmae	N/A; N/A; N/A	5204; 2673; 4543	1639597; 959588; 1518797	1.4949984059831237e-06
WY	Bacteria	0.005375852744641619; 0.0029590406478741628; 0.002335047340012388	Percentage of Proteome in LCDs	UP000243065_1643429; UP000018353_1262935; UP000182011_1633631	Candidatus Kryptobacter tengchongensis; Prevotella sp. CAG:755; Candidatus Kryptonium thompsoni	N/A; N/A; N/A	1795; 1936; 2301	558051; 642100; 813688	2.498082677662215e-06
YA	Bacteria	0.006540995690490147; 0.00579467926450271; 0.004849559729256008	Percentage of Proteome in LCDs	UP000010305_1123866; UP000029104_1482738; UP000076318_1632864	SAR86 cluster bacterium SAR86A; Geobacillus sp. CAMR12739; Planctomyces sp. SH-PL14	N/A; N/A; N/A	1298; 1702; 6497	397493; 327887; 2309488	4.059319912469186e-05
YC	Bacteria	0.0030016905521189534; 0.0027391641006489146; 0.0025788682378851215	Percentage of Proteome in LCDs	UP000183952_1121331; UP000319976_2528027; UP000535937_1562603	Hathewaya proteolytica DSM 3090; Calycomorphotria hydatis; Microbulbifer rhizosphaerae	N/A; N/A; N/A	2678; 4286; 4525	832864; 1496807; 1551068	1.928237822822505e-06
YD	Bacteria	0.03993929227574087; 0.01144283215544815; 0.01068560902883079	Percentage of Proteome in LCDs	UP000000781_444179; UP000053697_1380771; UP000297458_2555897	Sulcia muelleri (strain GWSS); Smithella sp. ME-1; Jeotgalibacillus sp. R-1-5s-1	N/A; N/A; N/A	227; 705; 3369	75114; 183521; 982630	0.00013105593564832839
YE	Bacteria	0.058279689528199424; 0.009260861158320019; 0.006544686182297558	Percentage of Proteome in LCDs	UP000500877_1564138; UP000297458_2555897; UP000199687_531814	Aliarcobacter faecis; Jeotgalibacillus sp. R-1-5s-1; Gracilibacillus ureilyticus	N/A; N/A; N/A	124; 3369; 3983	37749; 982630; 1176527	2.6671910802979104e-05
YF	Bacteria	0.016478892834518147; 0.011735642907857599; 0.004839466819808905	Percentage of Proteome in LCDs	UP000306912_2579976; UP000243846_206403; UP000294841_109472	Culicoidibacter larvae; Sulfurovum lithotrophicum; Bisgaardia hudsonensis	N/A; N/A; N/A	2363; 666; 1892	740341; 170421; 619903	9.048218786733927e-06
YG	Bacteria	0.05442377673337423; 0.0285094395237474; 0.022923743231007897	Percentage of Proteome in LCDs	UP000292505_2026729; UP000018547_1394712; UP000190896_1918948	Cytophagaceae bacterium; Parcubacteria bacterium RAAC4_OD1_1; Solemya velesiana gill symbiont	N/A; N/A; N/A	1132; 686; 2304	216817; 206949; 693604	0.0008974980388602186
YH	Bacteria	0.006973051430043999; 0.006611541739669107; 0.005393962579177147	Percentage of Proteome in LCDs	UP000309061_391905; UP000078281_1633203; UP000001695_395963	Methylocystis heyeri; Bacteroidales bacterium Barb7; Beijerinckia indica subsp. indica (strain ATCC 9039 / DSM 1715 / NCIMB 8712)	N/A; N/A; N/A	4086; 2857; 3774	1319365; 695753; 1205051	1.977671023500962e-05
YI	Bacteria	0.026860438814747794; 0.019585569352501078; 0.007104078488850337	Percentage of Proteome in LCDs	UP000289404_1972134; UP000306912_2579976; UP000018049_1262905	endosymbiont of Sipalinus gigas; Culicoidibacter larvae; Mycoplasma sp. CAG:611	N/A; N/A; N/A	228; 2363; 943	70736; 740341; 267452	1.2230356614579212e-05
YK	Bacteria	0.031967776481306845; 0.010350844333159175; 0.008758064717927758	Percentage of Proteome in LCDs	UP000001303_871271; UP000000562_36870; UP000500686_754515	Zinderia insecticola (strain CARI); Wigglesworthia glossinidia brevipalpis; Mycoplasma miroungigenitalium	N/A; N/A; N/A	206; 617; 659	62563; 202882; 239779	5.9073867420136426e-05
YL	Bacteria	0.009475029237233075; 0.006199850550970928; 0.005423105528468722	Percentage of Proteome in LCDs	UP000187499_1847728; UP000232063_214888; UP000537141_1230533	Companilactobacillus allii; Williamsoniiplasma luminosum; Thalassotalea piscium	N/A; N/A; N/A	2425; 866; 3672	738784; 306459; 1161696	1.7185536604347747e-05
YM	Bacteria	0.008742396148466218; 0.0019798639230917555; 0.0019453896696566223	Percentage of Proteome in LCDs	UP000000429_85962; UP000537141_1230533; UP000184514_696762	Helicobacter pylori (strain ATCC 700392 / 26695); Thalassotalea piscium; Planktotalea frisia	Campylobacter pylori; N/A; N/A	1552; 3672; 4128	491856; 1161696; 1233686	1.709383987514498e-06
YN	Bacteria	0.03356616530537218; 0.014628416907041381; 0.013753815574643287	Percentage of Proteome in LCDs	UP000001303_871271; UP000002148_388919; UP000017951_1262800	Zinderia insecticola (strain CARI); Streptococcus sanguinis (strain SK36); Clostridium sp. CAG:356	N/A; N/A; N/A	206; 2269; 1500	62563; 704109; 450784	0.00014369291215721159
YP	Bacteria	0.016424228805751007; 0.013419257244111539; 0.011916123851959424	Percentage of Proteome in LCDs	UP000010809_1255043; UP000029104_1482738; UP000076865_294699	Thioalkalivibrio nitratireducens (strain DSM 14787 / UNIQEM 213 / ALEN2); Geobacillus sp. CAMR12739; Anoxybacillus amylolyticus	N/A; N/A; N/A	3764; 1702; 3186	1108119; 327887; 897943	0.0003295745539521707
YQ	Bacteria	0.009425912329093327; 0.006554067782169003; 0.005721692476634589	Percentage of Proteome in LCDs	UP000019450_1427984; UP000019260_838561; UP000471514_2681972	Candidatus Hepatoplasma crinochetorum Av; Spiroplasma mirum ATCC 29335; bacterium LRH843	N/A; N/A; N/A	582; 1384; 7592	201572; 305154; 1363233	1.1173972285589457e-05
YR	Bacteria	0.01801517154600659; 0.016604714836583434; 0.011735642907857599	Percentage of Proteome in LCDs	UP000094472_1774969; UP000010809_1255043; UP000243846_206403	Methyloceanibacter superfactus; Thioalkalivibrio nitratireducens (strain DSM 14787 / UNIQEM 213 / ALEN2); Sulfurovum lithotrophicum	N/A; N/A; N/A	2686; 3764; 666	721614; 1108119; 170421	0.00014787088839242224
YS	Bacteria	0.011047776045442357; 0.010387133174850863; 0.010317255610007738	Percentage of Proteome in LCDs	UP000018361_1263102; UP000069902_389348; UP000018745_1415773	Prevotella copri CAG:164; Candidatus Protochlamydia naegleriophila; Mycoplasma ovis str. Michigan	N/A; N/A; N/A	2331; 2571; 834	805592; 847202; 193850	9.372443758030586e-05
YT	Bacteria	0.005134871452547032; 0.003127986792944652; 0.0029862486889639904	Percentage of Proteome in LCDs	UP000018408_1262904; UP000217826_2024899; UP000182491_388950	Mycoplasma sp. CAG:472; Candidatus Izimaplasma sp. ZiA1; Pontibacter akesuensis	N/A; N/A; N/A	1281; 1828; 4073	370019; 575450; 1372960	1.0594458666522522e-05
YV	Bacteria	0.014204001786131962; 0.012176266104659755; 0.01215756713573206	Percentage of Proteome in LCDs	UP000287188_2014872; UP000287171_2014873; UP000287224_1936993	Dictyobacter kobayashii; Dictyobacter alpinus; Dictyobacter aurantiacus	N/A; N/A; N/A	8237; 7631; 7362	2351450; 2422746; 2368895	9.95122138459775e-06
YW	Bacteria	0.007400158465462312; 0.006671781699302799; 0.006070768977561089	Percentage of Proteome in LCDs	UP000018275_1262928; UP000030107_1517682; UP000190446_1945891	Prevotella sp. CAG:487; Porphyromonadaceae bacterium COT-184 OH4590; Bacteroidales bacterium WCE2008	N/A; N/A; N/A	2507; 1856; 1918	783767; 599540; 741257	2.5560636733738278e-05
A	Eukaryota	18.065689215806565; 15.07385980560815; 14.326253998996002	Percentage of Proteome in LCDs	UP000247498_307507; UP000650467_51695; UP000613740_2026947	Raphidocelis subcapitata; Chlamydomonas incerta; Chlamydomonas schloesseri	N/A; N/A; N/A	13347; 16257; 15419	7490027; 13124933; 12547837	0.5394021499188155
C	Eukaryota	0.2852756975350494; 0.16070499747549105; 0.1494519028346632	Percentage of Proteome in LCDs	UP000694388_7764; UP000001357_81824; UP000694546_8049	Eptatretus burgeri; Monosiga brevicollis; Gadus morhua	Inshore hagfish; Choanoflagellate; Atlantic cod	16492; 9188; 23377	7756707; 5511963; 13101874	0.005525497096944658
D	Eukaryota	2.331246446377107; 1.0822374638486056; 0.8637487182652612	Percentage of Proteome in LCDs	UP000272942_27848; UP000007799_946362; UP000054566_580058	Echinostoma caproni; Salpingoeca rosetta (strain ATCC 50818 / BSB-021); Plasmodium falciparum RAJ116	N/A; N/A; N/A	18535; 11614; 3203	5728309; 7724460; 2170886	0.1508206869089303
E	Eukaryota	2.3085722660188552; 2.036576687012714; 1.8346219389256984	Percentage of Proteome in LCDs	UP000221165_483139; UP000265515_69332; UP000053144_3914	Cystoisospora suis; Chara braunii; Phaseolus angularis	N/A; Braun's stonewort; Azuki bean	11530; 34639; 33730	6987219; 22684832; 12545473	0.39940394222732856
F	Eukaryota	0.31848300935291873; 0.2890035807342664; 0.23740844964739471	Percentage of Proteome in LCDs	UP000503178_1928728; UP000283509_6689; UP000023152_46433	Paulinella micropora; Penaeus vannamei; Reticulomyxa filosa	N/A; Whiteleg shrimp; N/A	897; 25399; 39903	272856; 13085305; 12687417	0.018844151412030507
G	Eukaryota	6.1602447799162094; 6.073771917821374; 5.8240542477890385	Percentage of Proteome in LCDs	UP000650467_51695; UP000613740_2026947; UP000006906_3055	Chlamydomonas incerta; Chlamydomonas schloesseri; Chlamydomonas reinhardtii	N/A; N/A; Chlamydomonas smithii	16257; 15419; 17614	13124933; 12547837; 13015830	0.36834294197053397
H	Eukaryota	1.9578893311079728; 0.34339114472279764; 0.24807643918351246	Percentage of Proteome in LCDs	UP000301870_69820; UP000053454_37653; UP000515146_6956	Spodoptera litura; Octopus bimaculoides; Dermatophagoides pteronyssinus	Asian cotton leafworm; California two-spotted octopus; European house dust mite	283; 32778; 11180	62312; 9496168; 6144074	0.024657740662993446
I	Eukaryota	0.7441082932398271; 0.7123931769983614; 0.5145986568785516	Percentage of Proteome in LCDs	UP000012073_2769; UP000008983_857967; UP000014978_1358809	Chondrus crispus; Ichthyophthirius multifiliis (strain G5); Spraguea lophii (strain 42_110)	Carrageen Irish moss; White spot disease agent; Microsporidian parasite	205; 8049; 2499	49052; 3335658; 844153	0.025546313793489553
K	Eukaryota	3.4466175056107726; 2.761373412166884; 2.574200100286226	Percentage of Proteome in LCDs	UP000220158_85471; UP000492440_2600580; UP000001450_36329	Plasmodium relictum; Hepatocystis sp. ex Piliocolobus tephrosceles; Plasmodium falciparum (isolate 3D7)	N/A; N/A; N/A	5136; 5281; 5374	3624278; 3455889; 4100264	0.23296681586186063
L	Eukaryota	5.00737843869798; 2.8409731374240037; 1.4215540339386723	Percentage of Proteome in LCDs	UP000242691_3330; UP000283509_6689; UP000001554_7739	Picea glauca; Penaeus vannamei; Branchiostoma floridae	White spruce; Whiteleg shrimp; Florida lancelet	6155; 25399; 43	491974; 13085305; 13436	0.33171365032507705
M	Eukaryota	0.7681149882103078; 0.15204537709467997; 0.10876198198014253	Percentage of Proteome in LCDs	UP000272942_27848; UP000275846_70667; UP000314294_230148	Echinostoma caproni; Schistocephalus solidus; Liparis tanakae (Tanaka's snailfish)	N/A; Tapeworm; N/A	18535; 20172; 68041	5728309; 6502664; 15182695	0.004473983090832726
N	Eukaryota	8.629518086163898; 8.576698089311993; 8.364014406021228	Percentage of Proteome in LCDs	UP000054566_580058; UP000030656_1036724; UP000054282_57267	Plasmodium falciparum RAJ116; Plasmodium falciparum FCH/4; Plasmodium falciparum (isolate Dd2)	N/A; N/A; N/A	3203; 5725; 5122	2170886; 3675587; 3041506	0.12989869483990477
P	Eukaryota	6.330597567271072; 3.5651328925479926; 2.6803948264125252	Percentage of Proteome in LCDs	UP000283509_6689; UP000218209_2786; UP000054563_396776	Penaeus vannamei; Porphyra umbilicalis; Coccidioides immitis H538.4	Whiteleg shrimp; Purple laver; N/A	25399; 13291; 61	13085305; 5883287; 11752	0.43821528758944783
Q	Eukaryota	3.5926766137553883; 3.1650103285612983; 2.4898251552478	Percentage of Proteome in LCDs	UP000054937_266149; UP000256970_3088; UP000054498_145388	Pseudocohnilembus persalinus; Tetradesmus obliquus; Monoraphidium neglectum	Ciliate; Green alga; N/A	13175; 17055; 16738	7254786; 9730300; 5818762	0.17268627113954974
R	Eukaryota	3.316632351948834; 1.2810972569417294; 1.1840225901732548	Percentage of Proteome in LCDs	UP000218209_2786; UP000673691_278681; UP000002729_44056	Porphyra umbilicalis; Olpidium bornovanus; Aureococcus anophagefferens	Purple laver; N/A; Harmful bloom alga	13291; 8458; 11501	5883287; 2378586; 6025983	0.1582193860655792
S	Eukaryota	6.932314558911064; 4.579298427958553; 4.3305168795375835	Percentage of Proteome in LCDs	UP000221165_483139; UP000002226_432359; UP000398389_2606893	Cystoisospora suis; Toxoplasma gondii (strain ATCC 50861 / VEG); Saprochaete ingens	N/A; N/A; N/A	11530; 8404; 6465	6987219; 6625207; 3935327	0.9143329153037371
T	Eukaryota	2.5141991190947977; 1.3215418511128205; 1.193538898827433	Percentage of Proteome in LCDs	UP000000267_436907; UP000319698_2562755; UP000001396_670386	Vanderwaltozyma polyspora (strain ATCC 22028 / DSM 70294 / BCRC 21397 / CBS 2163 / NBRC 10782 / NRRL Y-8283 / UCD 57-17); Metschnikowia sp. JCM 33374; Polysphondylium pallidum (strain ATCC 26659 / Pp 5 / PN500)	Kluyveromyces polysporus; N/A; Heterostelium pallidum	5313; 6652; 12349	2688371; 3060062; 6384794	0.1519257834738041
V	Eukaryota	1.938631403261009; 0.619126073676142; 0.5042538897553699	Percentage of Proteome in LCDs	UP000301870_69820; UP000186817_2951; UP000324222_210409	Spodoptera litura; Symbiodinium microadriaticum; Portunus trituberculatus	Asian cotton leafworm; Dinoflagellate; Swimming crab	283; 43269; 98477	62312; 32314097; 13497764	0.04171762896841093
W	Eukaryota	0.007953185261528427; 0.005908702692674324; 0.003638871785277783	Percentage of Proteome in LCDs	UP000186817_2951; UP000444721_5763; UP000076744_1081104	Symbiodinium microadriaticum; Naegleria fowleri; Cordyceps fumosorosea (strain ARSEF 2679)	Dinoflagellate; Brain eating amoeba; Isaria fumosorosea	43269; 13588; 10050	32314097; 7260477; 4864145	9.719589525718863e-05
Y	Eukaryota	0.19852326370128803; 0.18531537294775316; 0.17945662533632023	Percentage of Proteome in LCDs	UP000186817_2951; UP000000702_1068625; UP000550142_99802	Symbiodinium microadriaticum; Trypanosoma congolense (strain IL3000); Spirometra erinaceieuropaei	Dinoflagellate; N/A; Tapeworm	43269; 5904; 27601	32314097; 2211905; 11261217	0.004695564381032081
AC	Eukaryota	0.03211969376577594; 0.015236307468117247; 0.014379120395694169	Percentage of Proteome in LCDs	UP000030693_691883; UP000588193_2650976; UP000247498_307507	Fonticula alba; Scenedesmus sp. NREL 46B-D3; Raphidocelis subcapitata	Slime mold; N/A; N/A	5901; 17318; 13347	4028681; 7048952; 7490027	0.00028078926154366497
AD	Eukaryota	0.5836702305452242; 0.47786394352589445; 0.43811624368275126	Percentage of Proteome in LCDs	UP000274922_1555241; UP000002729_44056; UP000001876_564608	Caulochytrium protostelioides; Aureococcus anophagefferens; Micromonas pusilla (strain CCMP1545)	N/A; Harmful bloom alga; Picoplanktonic green alga	6161; 11501; 10246	3431561; 6025983; 4598323	0.007797746459476655
AE	Eukaryota	1.2876737541276593; 1.104869181379453; 1.0776614394023363	Percentage of Proteome in LCDs	UP000323011_33653; UP000247498_307507; UP000013827_2903	Cafeteria roenbergensis; Raphidocelis subcapitata; Emiliania huxleyi	Marine flagellate; N/A; Coccolithophore	8424; 13347; 35676	5835329; 7490027; 12558768	0.03848293207610937
AF	Eukaryota	0.0214208527761099; 0.015075732480614352; 0.014128020768793432	Percentage of Proteome in LCDs	UP000001876_564608; UP000001743_561896; UP000006753_1072389	Micromonas pusilla (strain CCMP1545); Postia placenta (strain ATCC 44394 / Madison 698-R); Marssonina brunnea f. sp. multigermtubi (strain MB_m1)	Picoplanktonic green alga; Brown rot fungus; Marssonina leaf spot fungus	10246; 8983; 10037	4598323; 3900308; 4975927	0.0005589240334318017
AG	Eukaryota	4.5738138244210464; 4.45540449987697; 4.208358779286024	Percentage of Proteome in LCDs	UP000650467_51695; UP000247498_307507; UP000613740_2026947	Chlamydomonas incerta; Raphidocelis subcapitata; Chlamydomonas schloesseri	N/A; N/A; N/A	16257; 13347; 15419	13124933; 7490027; 12547837	0.057569477472946294
AH	Eukaryota	0.5167543972268583; 0.042895929869817266; 0.02955956251847473	Percentage of Proteome in LCDs	UP000301870_69820; UP000274922_1555241; UP000053268_66420	Spodoptera litura; Caulochytrium protostelioides; Papilio xuthus	Asian cotton leafworm; N/A; Asian swallowtail butterfly	283; 6161; 260	62312; 3431561; 71043	0.0015012864850837498
AI	Eukaryota	0.10431377583771986; 0.015588233110891721; 0.011615926037500147	Percentage of Proteome in LCDs	UP000301870_69820; UP000053240_76193; UP000006753_1072389	Spodoptera litura; Papilio machaon; Marssonina brunnea f. sp. multigermtubi (strain MB_m1)	Asian cotton leafworm; Old World swallowtail butterfly; Marssonina leaf spot fungus	283; 858; 10037	62312; 134717; 4975927	0.0012425598416041853
AK	Eukaryota	0.28190712135706864; 0.22673198843953862; 0.20751786301038852	Percentage of Proteome in LCDs	UP000001876_564608; UP000002009_296587; UP000037460_1460289	Micromonas pusilla (strain CCMP1545); Micromonas commoda (strain RCC299 / NOUM17 / CCMP2709); Chrysochromulina tobinii	Picoplanktonic green alga; Picoplanktonic green alga; N/A	10246; 10077; 16658	4598323; 4878006; 7763669	0.022102651466329178
AL	Eukaryota	1.7095398988548374; 1.0245306475844862; 0.9263329963650442	Percentage of Proteome in LCDs	UP000247498_307507; UP000054498_145388; UP000239649_554055	Raphidocelis subcapitata; Monoraphidium neglectum; Micractinium conductrix	N/A; N/A; N/A	13347; 16738; 9122	7490027; 5818762; 5811625	0.027001530704049474
AM	Eukaryota	0.00982060350959811; 0.008602194999577274; 0.008203987265748577	Percentage of Proteome in LCDs	UP000274922_1555241; UP000075714_33097; UP000614601_465554	Caulochytrium protostelioides; Gonium pectorale; Bursaphelenchus okinawaensis	N/A; Green alga; N/A	6161; 16224; 14486	3431561; 8125833; 6253057	0.0003534395051865831
AN	Eukaryota	0.09976335204862884; 0.08676247890967417; 0.07542688406727437	Percentage of Proteome in LCDs	UP000077115_403673; UP000008333_126793; UP000301870_69820	Batrachochytrium dendrobatidis (strain JEL423); Plasmodium vivax (strain Salvador I); Spodoptera litura	N/A; N/A; Asian cotton leafworm	140; 5389; 283	43102; 3748164; 62312	0.0023820063338773263
AP	Eukaryota	3.110642992341683; 2.2219721730386435; 1.9595452411071357	Percentage of Proteome in LCDs	UP000247498_307507; UP000218209_2786; UP000650467_51695	Raphidocelis subcapitata; Porphyra umbilicalis; Chlamydomonas incerta	N/A; Purple laver; N/A	13347; 13291; 16257	7490027; 5883287; 13124933	0.06255510278866333
AQ	Eukaryota	0.7905290798918517; 0.6908738949949454; 0.5949148536016361	Percentage of Proteome in LCDs	UP000239899_3076; UP000239649_554055; UP000256970_3088	Chlorella sorokiniana; Micractinium conductrix; Tetradesmus obliquus	Freshwater green alga; N/A; Green alga	9482; 9122; 17055	6014706; 5811625; 9730300	0.014229681920395611
AR	Eukaryota	1.6679379126403684; 1.5353661992012289; 1.1314336598692694	Percentage of Proteome in LCDs	UP000247498_307507; UP000218209_2786; UP000002729_44056	Raphidocelis subcapitata; Porphyra umbilicalis; Aureococcus anophagefferens	N/A; Purple laver; Harmful bloom alga	13347; 13291; 11501	7490027; 5883287; 6025983	0.022377303657171065
AS	Eukaryota	1.2836953492462486; 1.2570842192445362; 1.249577087512068	Percentage of Proteome in LCDs	UP000613740_2026947; UP000323011_33653; UP000274922_1555241	Chlamydomonas schloesseri; Cafeteria roenbergensis; Caulochytrium protostelioides	N/A; Marine flagellate; N/A	15419; 8424; 6161	12547837; 5835329; 3431561	0.0491172881496239
AT	Eukaryota	0.9422825355574329; 0.7032129337890861; 0.657540589129852	Percentage of Proteome in LCDs	UP000274922_1555241; UP000006906_3055; UP000218209_2786	Caulochytrium protostelioides; Chlamydomonas reinhardtii; Porphyra umbilicalis	N/A; Chlamydomonas smithii; Purple laver	6161; 17614; 13291	3431561; 13015830; 5883287	0.026838693997032054
AV	Eukaryota	4.188599306714598; 1.1201901250100497; 0.5136898684140774	Percentage of Proteome in LCDs	UP000301870_69820; UP000218209_2786; UP000006906_3055	Spodoptera litura; Porphyra umbilicalis; Chlamydomonas reinhardtii	Asian cotton leafworm; Purple laver; Chlamydomonas smithii	283; 13291; 17614	62312; 5883287; 13015830	0.01995698539672008
AW	Eukaryota	0.0025352893333383843; 0.00210947170150388; 0.0021072995617230105	Percentage of Proteome in LCDs	UP000274922_1555241; UP000247498_307507; UP000444721_5763	Caulochytrium protostelioides; Raphidocelis subcapitata; Naegleria fowleri	N/A; N/A; Brain eating amoeba	6161; 13347; 13588	3431561; 7490027; 7260477	4.934988868365991e-05
AY	Eukaryota	0.9998074207215303; 0.030102230948981294; 0.02816410956024757	Percentage of Proteome in LCDs	UP000301870_69820; UP000007819_7029; UP000694846_143950	Spodoptera litura; Acyrthosiphon pisum; Sipha flava (yellow sugarcane aphid)	Asian cotton leafworm; Pea aphid; N/A	283; 35815; 14255	62312; 13889336; 6984066	0.0014960170024102123
CA	Eukaryota	0.020166913389543243; 0.005646229396937303; 0.005027906816642681	Percentage of Proteome in LCDs	UP000298064_2494336; UP000588193_2650976; UP000694388_7764	Perkinsus sp. BL_2016; Scenedesmus sp. NREL 46B-D3; Eptatretus burgeri	N/A; N/A; Inshore hagfish	691; 17318; 16492	233055; 7048952; 7756707	0.00014312304161164769
CD	Eukaryota	0.004837459113298265; 0.00413312433329789; 0.003636369751120969	Percentage of Proteome in LCDs	UP000000702_1068625; UP000574528_2585815; UP000078560_864141	Trypanosoma congolense (strain IL3000); Psilopogon haemacephalus; Plasmodium ovale curtisi	N/A; N/A; N/A	5904; 13526; 8607	2211905; 5830940; 4757492	0.00019319208024307696
CE	Eukaryota	0.009654922257682025; 0.008511903613473322; 0.006073468517587184	Percentage of Proteome in LCDs	UP000187209_5963; UP000588193_2650976; UP000078348_478820	Stentor coeruleus; Scenedesmus sp. NREL 46B-D3; Blastocystis sp. subtype 1 (strain ATCC 50177 / NandII)	N/A; N/A; N/A	30969; 17318; 6376	13122840; 7048952; 3227151	7.850274848278865e-05
CF	Eukaryota	0.003923516716126756; 0.0032805395188284904; 0.003178900416613523	Percentage of Proteome in LCDs	UP000557230_545262; UP000694557_8019; UP000654075_89957	Indicator maculatus (spotted honeyguide); Oncorhynchus kisutch; Polarella glacialis	N/A; Coho salmon; Dinoflagellate	13941; 42665; 55419	6167936; 24630095; 23089745	4.591042030782941e-05
CG	Eukaryota	0.017056159708421538; 0.014634888648657689; 0.009868915062967968	Percentage of Proteome in LCDs	UP000000589_10090; UP000504629_7092; UP000298064_2494336	Mus musculus; Bombyx mandarina; Perkinsus sp. BL_2016	Mouse; Wild silk moth; N/A	21918; 12762; 691	11725969; 6696327; 233055	0.0003772175129404854
CH	Eukaryota	0.0030424343922961236; 0.0027954326403633037; 0.00260191445265293	Percentage of Proteome in LCDs	UP000565785_113115; UP000574528_2585815; UP000583613_91767	Rhinopomastus cyanomelas; Psilopogon haemacephalus; Eubucco bourcierii (red-headed barbet)	Common scimitarbill; N/A; N/A	14764; 13526; 14131	6475078; 5830940; 6110885	1.7835766952655736e-05
CI	Eukaryota	0.005856807885106672; 0.0049695301621857325; 0.004880929442475835	Percentage of Proteome in LCDs	UP000053806_30455; UP000694557_8019; UP000054379_8969	Fulmarus glacialis; Oncorhynchus kisutch; Haliaeetus albicilla	Northern fulmar; Coho salmon; White-tailed sea-eagle	8115; 42665; 8357	3363607; 24630095; 3523919	3.437866424047824e-05
CK	Eukaryota	0.05040022680102061; 0.012000308156061292; 0.01103121517425025	Percentage of Proteome in LCDs	UP000002173_5865; UP000001950_5874; UP000000702_1068625	Babesia bovis; Theileria annulata; Trypanosoma congolense (strain IL3000)	N/A; N/A; N/A	554; 3790; 5904	285713; 2024948; 2211905	0.00023147631288710586
CL	Eukaryota	0.023656946175741843; 0.014265057592594077; 0.010129883786481537	Percentage of Proteome in LCDs	UP000694388_7764; UP000261660_56723; UP000694557_8019	Eptatretus burgeri; Labrus bergylta (ballan wrasse); Oncorhynchus kisutch	Inshore hagfish; N/A; Coho salmon	16492; 26926; 42665	7756707; 13101945; 24630095	0.00038013959757996277
CM	Eukaryota	0.015264209412576755; 0.001948835357719895; 0.0017982272303948984	Percentage of Proteome in LCDs	UP000694388_7764; UP000694557_8019; UP000245119_400727	Eptatretus burgeri; Oncorhynchus kisutch; Pomacea canaliculata	Inshore hagfish; Coho salmon; Golden apple snail	16492; 42665; 21377	7756707; 24630095; 10621572	2.3551849579389656e-05
CN	Eukaryota	0.003750274573674144; 0.0036284662915481514; 0.0023492928628482826	Percentage of Proteome in LCDs	UP000011185_72359; UP000033188_5866; UP000282876_291195	Trachipleistophora hominis; Babesia bigemina; Tubulinosema ratisbonensis	Microsporidian parasite; N/A; N/A	3212; 4432; 2996	933265; 2259908; 936452	3.308978267671397e-05
CP	Eukaryota	0.0233074578812708; 0.013668037808157056; 0.013571242849104196	Percentage of Proteome in LCDs	UP000268093_994334; UP000504601_230844; UP000645828_34880	Jimgerdemannia flammicorona; Peromyscus maniculatus bairdii; Nyctereutes procyonoides	N/A; Prairie deer mouse; Raccoon dog	13114; 21521; 26674	4552191; 11757357; 12791754	0.00047266040076409754
CQ	Eukaryota	0.005833206620280166; 0.004199135658995165; 0.0037913708089619925	Percentage of Proteome in LCDs	UP000000589_10090; UP000557230_545262; UP000525416_227184	Mus musculus; Indicator maculatus (spotted honeyguide); Rynchops niger	Mouse; N/A; Black skimmer	21918; 13941; 14305	11725969; 6167936; 6435667	7.643721885289247e-05
CR	Eukaryota	0.005490177830690292; 0.00356530486647659; 0.0033478065695398546	Percentage of Proteome in LCDs	UP000588193_2650976; UP000265040_64144; UP000654075_89957	Scenedesmus sp. NREL 46B-D3; Anabas testudineus; Polarella glacialis	N/A; Climbing perch; Dinoflagellate	17318; 23198; 55419	7048952; 12761882; 23089745	0.000103471055639409
CS	Eukaryota	0.04657184408384501; 0.029792630471161343; 0.028740519908609805	Percentage of Proteome in LCDs	UP000000589_10090; UP000645828_34880; UP000005447_10141	Mus musculus; Nyctereutes procyonoides; Cavia porcellus	Mouse; Raccoon dog; Guinea pig	21918; 26674; 18237	11725969; 12791754; 9871081	0.0008156070018641486
CT	Eukaryota	0.00967029228360708; 0.00801958828681848; 0.007592818701550846	Percentage of Proteome in LCDs	UP000645828_34880; UP000515132_9915; UP000005640_9606	Nyctereutes procyonoides; Bos indicus; Homo sapiens	Raccoon dog; Zebu; Human	26674; 19683; 20541	12791754; 10736212; 11405514	0.00020305365637318329
CV	Eukaryota	0.27960318728037553; 0.1633719239407086; 0.14950533030618368	Percentage of Proteome in LCDs	UP000694388_7764; UP000001357_81824; UP000694546_8049	Eptatretus burgeri; Monosiga brevicollis; Gadus morhua	Inshore hagfish; Choanoflagellate; Atlantic cod	16492; 9188; 23377	7756707; 5511963; 13101874	0.001221226416650063
CW	Eukaryota	0.003256820033165284; 0.0020144838551886864; 0.0020008882731273126	Percentage of Proteome in LCDs	UP000579904_689266; UP000588193_2650976; UP000654075_89957	Oreotrochilus melanogaster; Scenedesmus sp. NREL 46B-D3; Polarella glacialis	N/A; N/A; Dinoflagellate	12132; 17318; 55419	5158406; 7048952; 23089745	1.6554183841693284e-05
CY	Eukaryota	0.005926400295759279; 0.003907851715568296; 0.003861992706931667	Percentage of Proteome in LCDs	UP000271974_188477; UP000324091_433684; UP000242691_3330	Elysia chlorotica; Takifugu flavidus (sansaifugu); Picea glauca	Eastern emerald elysia; N/A; White spruce	23836; 29066; 6155	10343547; 14023050; 491974	3.1168444890099224e-05
DA	Eukaryota	0.22357172144105847; 0.21362135717738837; 0.11464649208296566	Percentage of Proteome in LCDs	UP000274922_1555241; UP000001876_564608; UP000323011_33653	Caulochytrium protostelioides; Micromonas pusilla (strain CCMP1545); Cafeteria roenbergensis	N/A; Picoplanktonic green alga; Marine flagellate	6161; 10246; 8424	3431561; 4598323; 5835329	0.0050761711451662766
DC	Eukaryota	0.019166035453456035; 0.010950514405901668; 0.009803429350569048	Percentage of Proteome in LCDs	UP000242188_6573; UP000001450_36329; UP000054289_137071	Mizuhopecten yessoensis; Plasmodium falciparum (isolate 3D7); Plasmodium falciparum (isolate HB3)	Japanese scallop; N/A; N/A	22409; 5374; 5451	11322112; 4100264; 3784390	0.0001270750228055972
DE	Eukaryota	0.3268503846423089; 0.2891104331790957; 0.2578291268624273	Percentage of Proteome in LCDs	UP000272942_27848; UP000241890_2315210; UP000078113_117179	Echinostoma caproni; Hondaea fermentalgiana; Tilletia walkeri	N/A; N/A; N/A	18535; 11849; 7968	5728309; 7193445; 4572796	0.05402015705703244
DF	Eukaryota	0.046401559092385504; 0.009893044479047219; 0.006715648496449138	Percentage of Proteome in LCDs	UP000077115_403673; UP000324748_56615; UP000001926_5759	Batrachochytrium dendrobatidis (strain JEL423); Puccinia graminis f. sp. tritici; Entamoeba histolytica	N/A; N/A; N/A	140; 34829; 7959	43102; 12382437; 3380165	0.0006150879569274846
DG	Eukaryota	0.4362376140209154; 0.1954625631996708; 0.1762197127188544	Percentage of Proteome in LCDs	UP000007799_946362; UP000001876_564608; UP000323011_33653	Salpingoeca rosetta (strain ATCC 50818 / BSB-021); Micromonas pusilla (strain CCMP1545); Cafeteria roenbergensis	N/A; Picoplanktonic green alga; Marine flagellate	11614; 10246; 8424	7724460; 4598323; 5835329	0.011095799351804372
DH	Eukaryota	0.0298691987460872; 0.02590657721077958; 0.024773539286168163	Percentage of Proteome in LCDs	UP000272942_27848; UP000274922_1555241; UP000054539_578456	Echinostoma caproni; Caulochytrium protostelioides; Tremella mesenterica (strain ATCC 24925 / CBS 8224 / DSM 1558 / NBRC 9311 / NRRL Y-6157 / RJB 2259-6 / UBC 559-6)	N/A; N/A; Jelly fungus	18535; 6161; 1453	5728309; 3431561; 621631	0.001144241375185992
DI	Eukaryota	0.11927404016633893; 0.08830801836806781; 0.04665451917569783	Percentage of Proteome in LCDs	UP000243839_35883; UP000425232_2018007; UP000054282_57267	Ipomoea nil; Vitis riparia x Vitis cinerea; Plasmodium falciparum (isolate Dd2)	Japanese morning glory; N/A; N/A	103; 118; 5122	31021; 33972; 3041506	0.0010235260712027606
DK	Eukaryota	0.1213329488512985; 0.12073543209630089; 0.12050443581193795	Percentage of Proteome in LCDs	UP000054566_580058; UP000054562_580059; UP000001450_36329	Plasmodium falciparum RAJ116; Plasmodium falciparum IGH-CR14; Plasmodium falciparum (isolate 3D7)	N/A; N/A; N/A	3203; 5057; 5374	2170886; 3756975; 4100264	0.0029208143327089492
DL	Eukaryota	0.1562965168204823; 0.021755675725589774; 0.02059018971052065	Percentage of Proteome in LCDs	UP000001554_7739; UP000054408_461836; UP000078542_456900	Branchiostoma floridae; Thecamonas trahens ATCC 50062; Cyphomyrmex costatus	Florida lancelet; N/A; N/A	43; 10533; 388	13436; 6844191; 106847	0.0029538366073688753
DM	Eukaryota	0.22469109121033798; 0.03783273967016422; 0.012519544399868684	Percentage of Proteome in LCDs	UP000272942_27848; UP000281553_60516; UP000054317_717944	Echinostoma caproni; Dibothriocephalus latus; Trametes versicolor (strain FP-101664)	N/A; Fish tapeworm; White-rot fungus	18535; 19927; 1022	5728309; 4139272; 359438	0.0004742051302643459
DN	Eukaryota	0.4680577423227198; 0.4610873692177494; 0.44655661196449786	Percentage of Proteome in LCDs	UP000054566_580058; UP000054282_57267; UP000001450_36329	Plasmodium falciparum RAJ116; Plasmodium falciparum (isolate Dd2); Plasmodium falciparum (isolate 3D7)	N/A; N/A; N/A	3203; 5122; 5374	2170886; 3041506; 4100264	0.00751318164415291
DP	Eukaryota	0.04350225787178587; 0.017521326899978124; 0.016095957992638417	Percentage of Proteome in LCDs	UP000054217_870435; UP000001075_10029; UP000019763_110365	Pisolithus tinctorius Marx 270; Cricetulus griseus; Gregarina niphandrodes	N/A; Chinese hamster; Septate eugregarine	22400; 23883; 6341	6500812; 8794996; 2913775	0.000971067102859661
DQ	Eukaryota	0.02665826393776467; 0.014963406577378144; 0.012244203021927268	Percentage of Proteome in LCDs	UP000054937_266149; UP000019763_110365; UP000314294_230148	Pseudocohnilembus persalinus; Gregarina niphandrodes; Liparis tanakae (Tanaka's snailfish)	Ciliate; Septate eugregarine; N/A	13175; 6341; 68041	7254786; 2913775; 15182695	0.0005634906585797448
DR	Eukaryota	0.06579792014379253; 0.04756081728056076; 0.04144221411058838	Percentage of Proteome in LCDs	UP000301870_69820; UP000001876_564608; UP000001396_670386	Spodoptera litura; Micromonas pusilla (strain CCMP1545); Polysphondylium pallidum (strain ATCC 26659 / Pp 5 / PN500)	Asian cotton leafworm; Picoplanktonic green alga; Heterostelium pallidum	283; 10246; 12349	62312; 4598323; 6384794	0.00516148062223808
DS	Eukaryota	0.08698902241481736; 0.08248659348201506; 0.07754964687406973	Percentage of Proteome in LCDs	UP000272942_27848; UP000001876_564608; UP000053664_1277687	Echinostoma caproni; Micromonas pusilla (strain CCMP1545); Pseudozyma flocculosa PF-1	N/A; Picoplanktonic green alga; N/A	18535; 10246; 4425	5728309; 4598323; 2781444	0.01574753439055268
DT	Eukaryota	0.032106737063660525; 0.017622093765164333; 0.016557416251304666	Percentage of Proteome in LCDs	UP000265618_797122; UP000492440_2600580; UP000095751_635003	Kipferlia bialata; Hepatocystis sp. ex Piliocolobus tephrosceles; Fragilariopsis cylindrus CCMP1102	N/A; N/A; N/A	3235; 5281; 18047	560630; 3455889; 7477012	0.0010167873502999409
DV	Eukaryota	0.17719095955082326; 0.12722517516876405; 0.08840305227947724	Percentage of Proteome in LCDs	UP000279833_6186; UP000053144_3914; UP000272942_27848	Schistosoma curassoni; Phaseolus angularis; Echinostoma caproni	N/A; Azuki bean; N/A	22688; 33730; 18535	5552202; 12545473; 5728309	0.002219208821455558
DW	Eukaryota	0.004383805465518622; 0.004080723831162024; 0.004023600818999147	Percentage of Proteome in LCDs	UP000001058_3068; UP000269221_333673; UP000283210_123683	Volvox carteri f. nagariensis; Hirundo rustica rustica; Oryzias javanicus	N/A; N/A; Javanese ricefish	14333; 34534; 21345	8189232; 15462943; 11457399	3.936921842081677e-05
DY	Eukaryota	0.07632828255375915; 0.07211201805310763; 0.07008297899240745	Percentage of Proteome in LCDs	UP000054566_580058; UP000054289_137071; UP000054562_580059	Plasmodium falciparum RAJ116; Plasmodium falciparum (isolate HB3); Plasmodium falciparum IGH-CR14	N/A; N/A; N/A	3203; 5451; 5057	2170886; 3784390; 3756975	0.0017911862702046435
EA	Eukaryota	0.3200357249181304; 0.26541569305959367; 0.20467771998017642	Percentage of Proteome in LCDs	UP000001554_7739; UP000265618_797122; UP000013827_2903	Branchiostoma floridae; Kipferlia bialata; Emiliania huxleyi	Florida lancelet; N/A; Coccolithophore	43; 3235; 35676	13436; 560630; 12558768	0.027635592577769798
EC	Eukaryota	0.010998962039698778; 0.008388039075680035; 0.008151993413994457	Percentage of Proteome in LCDs	UP000282876_291195; UP000030655_1288291; UP000054343_1240240	Tubulinosema ratisbonensis; Anncaliia algerae PRA339; Anncaliia algerae PRA109	N/A; N/A; N/A	2996; 3576; 5143	936452; 953739; 993622	0.00010151366907918339
ED	Eukaryota	1.1568953996393758; 0.32974015412589347; 0.315905860053704	Percentage of Proteome in LCDs	UP000053144_3914; UP000265515_69332; UP000006911_656061	Phaseolus angularis; Chara braunii; Tuber melanosporum (strain Mel28)	Azuki bean; Braun's stonewort; Perigord black truffle	33730; 34639; 14	12545473; 22684832; 6331	0.07309402477742638
EF	Eukaryota	0.006444560424833234; 0.00597985109714291; 0.005638232226255994	Percentage of Proteome in LCDs	UP000003786_869250; UP000187283_133412; UP000051530_146866	Theileria orientalis strain Shintoku; Smittium culicis; Pseudoloma neurophilia	N/A; N/A; N/A	3987; 10767; 3636	2048239; 4381380; 957747	0.00022440055136421885
EG	Eukaryota	0.3221034110467663; 0.3165110502030608; 0.2655054692119055	Percentage of Proteome in LCDs	UP000019335_72520; UP000265515_69332; UP000009377_1093141	Nannochloropsis gaditana; Chara braunii; Nannochloropsis gaditana (strain CCMP526)	N/A; Braun's stonewort; Green microalga	10493; 34639; 3300	4302345; 22684832; 996213	0.020234597370664954
EH	Eukaryota	0.012258549709317793; 0.011712401058224773; 0.010810718054757145	Percentage of Proteome in LCDs	UP000285775_2028339; UP000008333_126793; UP000019763_110365	Spathaspora sp. JA1; Plasmodium vivax (strain Salvador I); Gregarina niphandrodes	N/A; N/A; Septate eugregarine	5246; 5389; 6341	2781732; 3748164; 2913775	0.0006901516917192247
EI	Eukaryota	0.11815452308412326; 0.09015231669095483; 0.08765394511797774	Percentage of Proteome in LCDs	UP000054566_580058; UP000054562_580059; UP000054282_57267	Plasmodium falciparum RAJ116; Plasmodium falciparum IGH-CR14; Plasmodium falciparum (isolate Dd2)	N/A; N/A; N/A	3203; 5057; 5122	2170886; 3756975; 3041506	0.0025586093684658692
EK	Eukaryota	0.8605113302724291; 0.6283186486640823; 0.5583456898173925	Percentage of Proteome in LCDs	UP000078348_478820; UP000221165_483139; UP000220158_85471	Blastocystis sp. subtype 1 (strain ATCC 50177 / NandII); Cystoisospora suis; Plasmodium relictum	N/A; N/A; N/A	6376; 11530; 5136	3227151; 6987219; 3624278	0.05208121394440341
EL	Eukaryota	0.2958156934539331; 0.05653234889750725; 0.0559919987006437	Percentage of Proteome in LCDs	UP000636800_51239; UP000614601_465554; UP000054282_57267	Vanilla planifolia; Bursaphelenchus okinawaensis; Plasmodium falciparum (isolate Dd2)	Vanilla; N/A; N/A	22694; 14486; 5122	8310242; 6253057; 3041506	0.012176905055972622
EM	Eukaryota	0.023850569713669643; 0.019797329038319576; 0.017164757468151347	Percentage of Proteome in LCDs	UP000269221_333673; UP000028990_885580; UP000195521_77519	Hirundo rustica rustica; Fukomys damarensis; Plasmodium gonderi	N/A; Damaraland mole rat; N/A	34534; 20406; 5915	15462943; 10132680; 4048994	0.0006018743414948016
EN	Eukaryota	0.1930037676766508; 0.1829053952263044; 0.15911403196337998	Percentage of Proteome in LCDs	UP000193944_1754192; UP000220158_85471; UP000193920_1754190	Anaeromyces robustus; Plasmodium relictum; Neocallimastix californiae	N/A; N/A; N/A	12656; 5136; 19950	6482775; 3624278; 9703104	0.003970600236655331
EP	Eukaryota	0.06984488795225263; 0.0661116634631669; 0.06589456645751737	Percentage of Proteome in LCDs	UP000078348_478820; UP000614601_465554; UP000472267_181472	Blastocystis sp. subtype 1 (strain ATCC 50177 / NandII); Bursaphelenchus okinawaensis; Salarias fasciatus	N/A; N/A; Jewelled blenny	6376; 14486; 24684	3227151; 6253057; 12521518	0.009155797728321617
EQ	Eukaryota	0.1638727518828702; 0.15869523925309442; 0.14183939911672738	Percentage of Proteome in LCDs	UP000186817_2951; UP000054937_266149; UP000243839_35883	Symbiodinium microadriaticum; Pseudocohnilembus persalinus; Ipomoea nil	Dinoflagellate; Ciliate; Japanese morning glory	43269; 13175; 103	32314097; 7254786; 31021	0.009682826589659077
ER	Eukaryota	0.45007892267295474; 0.4161389864973334; 0.3792486333293733	Percentage of Proteome in LCDs	UP000221165_483139; UP000265618_797122; UP000269221_333673	Cystoisospora suis; Kipferlia bialata; Hirundo rustica rustica	N/A; N/A; N/A	11530; 3235; 34534	6987219; 560630; 15462943	0.04142388120028771
ES	Eukaryota	0.11683284875943137; 0.10843809643377567; 0.09605526341142856	Percentage of Proteome in LCDs	UP000265618_797122; UP000265515_69332; UP000285775_2028339	Kipferlia bialata; Chara braunii; Spathaspora sp. JA1	N/A; Braun's stonewort; N/A	3235; 34639; 5246	560630; 22684832; 2781732	0.019460669541854592
ET	Eukaryota	0.11615065721643926; 0.0659702017673248; 0.058872012245378545	Percentage of Proteome in LCDs	UP000285775_2028339; UP000182028_1866961; UP000425232_2018007	Spathaspora sp. JA1; Amphiamblys sp. WSBS2006; Vitis riparia x Vitis cinerea	N/A; N/A; N/A	5246; 3608; 118	2781732; 1182352; 33972	0.004330451974545975
EV	Eukaryota	1.3362190488951673; 0.41895336742693995; 0.29738557148991324	Percentage of Proteome in LCDs	UP000053144_3914; UP000054566_580058; UP000054282_57267	Phaseolus angularis; Plasmodium falciparum RAJ116; Plasmodium falciparum (isolate Dd2)	Azuki bean; N/A; N/A	33730; 3203; 5122	12545473; 2170886; 3041506	0.01189155269452317
EW	Eukaryota	0.0038063882769182747; 0.003285196921770484; 0.0022554721910171267	Percentage of Proteome in LCDs	UP000186817_2951; UP000440578_1232801; UP000191518_29845	Symbiodinium microadriaticum; Amphibalanus amphitrite; Penicillium vulpinum	Dinoflagellate; Striped barnacle; N/A	43269; 24795; 10238	32314097; 10471214; 5054374	4.324657148777107e-05
EY	Eukaryota	0.038515855693927334; 0.016692979953524537; 0.01597029525083345	Percentage of Proteome in LCDs	UP000301870_69820; UP000220158_85471; UP000054562_580059	Spodoptera litura; Plasmodium relictum; Plasmodium falciparum IGH-CR14	Asian cotton leafworm; N/A; N/A	283; 5136; 5057	62312; 3624278; 3756975	0.0008288173086861455
FA	Eukaryota	0.013602245607092953; 0.0034318700902880254; 0.0026221740987971906	Percentage of Proteome in LCDs	UP000053630_694068; UP000016665_59894; UP000000702_1068625	Fomitiporia mediterranea (strain MF3/22); Ficedula albicollis; Trypanosoma congolense (strain IL3000)	Grapevine white-rot fungus; Collared flycatcher; N/A	531; 15439; 5904	161738; 8712451; 2211905	0.00011409026468110294
FC	Eukaryota	0.005814266201727387; 0.00420452053772653; 0.004052921760107561	Percentage of Proteome in LCDs	UP000017861_1416333; UP000000702_1068625; UP000031737_429131	Trypanosoma cruzi Dm28c; Trypanosoma congolense (strain IL3000); Trypanosoma rangeli SC58	N/A; N/A; N/A	11346; 5904; 7365	5280116; 2211905; 3404951	6.614849418896334e-05
FD	Eukaryota	0.049754809747815064; 0.0042632761928403946; 0.003837216531700266	Percentage of Proteome in LCDs	UP000479000_355587; UP000030143_27334; UP000268321_27322	Nesidiocoris tenuis; Penicillium expansum; Metschnikowia bicuspidata	N/A; Blue mold rot fungus; N/A	23052; 11060; 4707	7171166; 5559105; 2058784	0.00011788207702976984
FE	Eukaryota	0.06729728470934852; 0.0031030940951222463; 0.002792653083000087	Percentage of Proteome in LCDs	UP000479000_355587; UP000031056_1354746; UP000314294_230148	Nesidiocoris tenuis; Ordospora colligata OC4; Liparis tanakae (Tanaka's snailfish)	N/A; N/A; N/A	23052; 1810; 68041	7171166; 644518; 15182695	5.1046895931304154e-05
FG	Eukaryota	0.013602245607092953; 0.01048140500961576; 0.00573619085657269	Percentage of Proteome in LCDs	UP000053630_694068; UP000444721_5763; UP000007754_59729	Fomitiporia mediterranea (strain MF3/22); Naegleria fowleri; Taeniopygia guttata	Grapevine white-rot fungus; Brain eating amoeba; Zebra finch	531; 13588; 16489	161738; 7260477; 9849742	0.00013511930852942535
FH	Eukaryota	0.005326585815156773; 0.0020989177979833596; 0.001273794405435725	Percentage of Proteome in LCDs	UP000283509_6689; UP000011081_948595; UP000008553_73239	Penaeus vannamei; Vavraia culicis (isolate floridensis); Plasmodium yoelii yoelii	Whiteleg shrimp; Microsporidian parasite; N/A	25399; 2768; 7573	13085305; 952872; 3375741	7.049551318215754e-05
FI	Eukaryota	0.036844304781845146; 0.027652199636019885; 0.026640959429065175	Percentage of Proteome in LCDs	UP000008983_857967; UP000479987_613905; UP000193920_1754190	Ichthyophthirius multifiliis (strain G5); Nylanderia fulva; Neocallimastix californiae	White spot disease agent; N/A; N/A	8049; 426; 19950	3335658; 155503; 9703104	0.0007060396357290522
FK	Eukaryota	0.06633535637845604; 0.022134918983777403; 0.009205971554336079	Percentage of Proteome in LCDs	UP000503178_1928728; UP000001742_481877; UP000023152_46433	Paulinella micropora; Enterocytozoon bieneusi (strain H348); Reticulomyxa filosa	N/A; Microsporidian parasite; N/A	897; 3311; 39903	272856; 826748; 12687417	0.0001094322691776675
FL	Eukaryota	0.17293444822264364; 0.06446828062110757; 0.05227226314071651	Percentage of Proteome in LCDs	UP000283509_6689; UP000017861_1416333; UP000023152_46433	Penaeus vannamei; Trypanosoma cruzi Dm28c; Reticulomyxa filosa	Whiteleg shrimp; N/A; N/A	25399; 11346; 39903	13085305; 5280116; 12687417	0.00876030819977298
FM	Eukaryota	0.004518301922023725; 0.00436554009902027; 0.0013374765384323883	Percentage of Proteome in LCDs	UP000314294_230148; UP000424527_215358; UP000196158_1789683	Liparis tanakae (Tanaka's snailfish); Larimichthys crocea; Kazachstania saulgeensis	N/A; Large yellow croaker; N/A	68041; 23959; 5290	15182695; 13033897; 2691636	1.0132481125262693e-05
FN	Eukaryota	0.018691177764095346; 0.008492342807292426; 0.008415469232768568	Percentage of Proteome in LCDs	UP000503178_1928728; UP000479000_355587; UP000220158_85471	Paulinella micropora; Nesidiocoris tenuis; Plasmodium relictum	N/A; N/A; N/A	897; 23052; 5136	272856; 7171166; 3624278	7.888110143337021e-05
FP	Eukaryota	0.07819940800830398; 0.06147523813907246; 0.05843960075825516	Percentage of Proteome in LCDs	UP000694410_156563; UP000016665_59894; UP000283509_6689	Cyanistes caeruleus; Ficedula albicollis; Penaeus vannamei	Eurasian blue tit; Collared flycatcher; Whiteleg shrimp	15400; 15439; 25399	8296738; 8712451; 13085305	0.0005012953455106039
FQ	Eukaryota	0.006295609441975166; 0.0024191168288281314; 0.0012651925907791498	Percentage of Proteome in LCDs	UP000008983_857967; UP000001742_481877; UP000002899_1133968	Ichthyophthirius multifiliis (strain G5); Enterocytozoon bieneusi (strain H348); Babesia microti (strain RI)	White spot disease agent; Microsporidian parasite; N/A	8049; 3311; 3595	3335658; 826748; 1580787	2.009088867706663e-05
FR	Eukaryota	0.0033974366111212562; 0.0020557411539127287; 0.0019314734114414221	Percentage of Proteome in LCDs	UP000016665_59894; UP000283509_6689; UP000235965_105785	Ficedula albicollis; Penaeus vannamei; Cryptotermes secundus	Collared flycatcher; Whiteleg shrimp; N/A	15439; 25399; 17779	8712451; 13085305; 7662544	3.8386233162291545e-05
FS	Eukaryota	0.1573291566379232; 0.045681749027914186; 0.0313715657116229	Percentage of Proteome in LCDs	UP000283509_6689; UP000016665_59894; UP000221165_483139	Penaeus vannamei; Ficedula albicollis; Cystoisospora suis	Whiteleg shrimp; Collared flycatcher; N/A	25399; 15439; 11530	13085305; 8712451; 6987219	0.007156247960721489
FT	Eukaryota	0.004720391010217624; 0.0030276086035075644; 0.0024403283929001224	Percentage of Proteome in LCDs	UP000192758_646526; UP000192356_1081669; UP000479000_355587	Enterocytozoon hepatopenaei; Hepatospora eriocheir; Nesidiocoris tenuis	N/A; N/A; N/A	2431; 2687; 23052	741464; 627558; 7171166	7.250259951075688e-05
FV	Eukaryota	0.01576703522628799; 0.01277937780577314; 0.010302803953549506	Percentage of Proteome in LCDs	UP000440578_1232801; UP000275846_70667; UP000017861_1416333	Amphibalanus amphitrite; Schistocephalus solidus; Trypanosoma cruzi Dm28c	Striped barnacle; Tapeworm; N/A	24795; 20172; 11346	10471214; 6502664; 5280116	0.0004457332952141206
FW	Eukaryota	0.0015919977201620434; 0.0008169769109253342; 0.0005914404406980996	Percentage of Proteome in LCDs	UP000002320_7176; UP000319698_2562755; UP000246464_52904	Culex quinquefasciatus; Metschnikowia sp. JCM 33374; Scophthalmus maximus	Southern house mosquito; N/A; Turbot	18754; 6652; 21114	8228655; 3060062; 12004590	1.2392895626691391e-05
FY	Eukaryota	0.05689467355377437; 0.021910514408585127; 0.017807580993015472	Percentage of Proteome in LCDs	UP000186817_2951; UP000193920_1754190; UP000008983_857967	Symbiodinium microadriaticum; Neocallimastix californiae; Ichthyophthirius multifiliis (strain G5)	Dinoflagellate; N/A; White spot disease agent	43269; 19950; 8049	32314097; 9703104; 3335658	0.00021312992818687848
GA	Eukaryota	3.224008838749882; 3.0581924199365997; 2.8079961093529957	Percentage of Proteome in LCDs	UP000650467_51695; UP000613740_2026947; UP000006906_3055	Chlamydomonas incerta; Chlamydomonas schloesseri; Chlamydomonas reinhardtii	N/A; N/A; Chlamydomonas smithii	16257; 15419; 17614	13124933; 12547837; 13015830	0.05249039338366063
GC	Eukaryota	0.06650029925134664; 0.03134069346422458; 0.021975094267760308	Percentage of Proteome in LCDs	UP000002173_5865; UP000000589_10090; UP000645828_34880	Babesia bovis; Mus musculus; Nyctereutes procyonoides	N/A; Mouse; Raccoon dog	554; 21918; 26674	285713; 11725969; 12791754	0.0014143390946988186
GD	Eukaryota	0.4032609661911785; 0.35224468765454153; 0.2789976591539657	Percentage of Proteome in LCDs	UP000218209_2786; UP000007799_946362; UP000247498_307507	Porphyra umbilicalis; Salpingoeca rosetta (strain ATCC 50818 / BSB-021); Raphidocelis subcapitata	Purple laver; N/A; N/A	13291; 11614; 13347	5883287; 7724460; 7490027	0.010538957777385581
GE	Eukaryota	0.49654316425112355; 0.2724316988435204; 0.26884006456684284	Percentage of Proteome in LCDs	UP000019335_72520; UP000009377_1093141; UP000013827_2903	Nannochloropsis gaditana; Nannochloropsis gaditana (strain CCMP526); Emiliania huxleyi	N/A; Green microalga; Coccolithophore	10493; 3300; 35676	4302345; 996213; 12558768	0.011402793706368297
GF	Eukaryota	0.22628065220182308; 0.2042205582028591; 0.03432777057000171	Percentage of Proteome in LCDs	UP000301870_69820; UP000054563_396776; UP000694843_294128	Spodoptera litura; Coccidioides immitis H538.4; Hyalella azteca	Asian cotton leafworm; N/A; Amphipod	283; 61; 18602	62312; 11752; 9892865	0.0051951637570372775
GH	Eukaryota	0.3867633842598537; 0.0479621495972589; 0.04524285739446568	Percentage of Proteome in LCDs	UP000301870_69820; UP000650467_51695; UP000613740_2026947	Spodoptera litura; Chlamydomonas incerta; Chlamydomonas schloesseri	Asian cotton leafworm; N/A; N/A	283; 16257; 15419	62312; 13124933; 12547837	0.0033877357739994464
GI	Eukaryota	0.3723199383746309; 0.04485036288020876; 0.03756809970154901	Percentage of Proteome in LCDs	UP000301870_69820; UP000012073_2769; UP000636800_51239	Spodoptera litura; Chondrus crispus; Vanilla planifolia	Asian cotton leafworm; Carrageen Irish moss; Vanilla	283; 205; 22694	62312; 49052; 8310242	0.0018275762052300853
GK	Eukaryota	0.09385551897606491; 0.08724984640604377; 0.08699999884070664	Percentage of Proteome in LCDs	UP000654075_89957; UP000186817_2951; UP000643038_631055	Polarella glacialis; Symbiodinium microadriaticum; Symbiodinium sp. CCMP2592	Dinoflagellate; Dinoflagellate; N/A	55419; 43269; 43934	23089745; 32314097; 30190805	0.007564179823444875
GL	Eukaryota	0.6692129926819874; 0.2393231188529349; 0.1965757126108667	Percentage of Proteome in LCDs	UP000301870_69820; UP000444721_5763; UP000613740_2026947	Spodoptera litura; Naegleria fowleri; Chlamydomonas schloesseri	Asian cotton leafworm; Brain eating amoeba; N/A	283; 13588; 15419	62312; 7260477; 12547837	0.011462413275772547
GM	Eukaryota	0.08094517511060818; 0.07216144591795337; 0.07192011573599225	Percentage of Proteome in LCDs	UP000650467_51695; UP000612055_47281; UP000006906_3055	Chlamydomonas incerta; Edaphochlamys debaryana; Chlamydomonas reinhardtii	N/A; N/A; Chlamydomonas smithii	16257; 19103; 17614	13124933; 14101713; 13015830	0.007319772202323144
GN	Eukaryota	0.126550199849872; 0.12256667531089889; 0.12248657291944272	Percentage of Proteome in LCDs	UP000006319_1120755; UP000008333_126793; UP000492440_2600580	Plasmodium cynomolgi (strain B); Plasmodium vivax (strain Salvador I); Hepatocystis sp. ex Piliocolobus tephrosceles	N/A; N/A; N/A	4983; 5389; 5281	3117340; 3748164; 3455889	0.009648247571044485
GP	Eukaryota	0.4250263780010272; 0.3526430038174238; 0.3249202406445187	Percentage of Proteome in LCDs	UP000612055_47281; UP000218209_2786; UP000030693_691883	Edaphochlamys debaryana; Porphyra umbilicalis; Fonticula alba	N/A; Purple laver; Slime mold	19103; 13291; 5901	14101713; 5883287; 4028681	0.03288607753540897
GQ	Eukaryota	0.10057821896146289; 0.08071359841176742; 0.07724269445122578	Percentage of Proteome in LCDs	UP000265515_69332; UP000612055_47281; UP000515129_7957	Chara braunii; Edaphochlamys debaryana; Carassius auratus	Braun's stonewort; N/A; Goldfish	34639; 19103; 51384	22684832; 14101713; 29693423	0.006908863955288087
GR	Eukaryota	1.3599880474979378; 0.452721999533513; 0.42451267855088326	Percentage of Proteome in LCDs	UP000218209_2786; UP000247498_307507; UP000019335_72520	Porphyra umbilicalis; Raphidocelis subcapitata; Nannochloropsis gaditana	Purple laver; N/A; N/A	13291; 13347; 10493	5883287; 7490027; 4302345	0.04864686894734467
GS	Eukaryota	1.5053280267043267; 1.132713011771051; 1.1181369346764705	Percentage of Proteome in LCDs	UP000301870_69820; UP000006906_3055; UP000613740_2026947	Spodoptera litura; Chlamydomonas reinhardtii; Chlamydomonas schloesseri	Asian cotton leafworm; Chlamydomonas smithii; N/A	283; 17614; 15419	62312; 13015830; 12547837	0.054079672757543586
GT	Eukaryota	0.081303463719745; 0.08093221869062518; 0.08079480152635073	Percentage of Proteome in LCDs	UP000019763_110365; UP000006906_3055; UP000613740_2026947	Gregarina niphandrodes; Chlamydomonas reinhardtii; Chlamydomonas schloesseri	Septate eugregarine; Chlamydomonas smithii; N/A	6341; 17614; 15419	2913775; 13015830; 12547837	0.006892505499075731
GV	Eukaryota	0.21344203363718064; 0.18299294255065238; 0.1036460572154465	Percentage of Proteome in LCDs	UP000301870_69820; UP000218209_2786; UP000006319_1120755	Spodoptera litura; Porphyra umbilicalis; Plasmodium cynomolgi (strain B)	Asian cotton leafworm; Purple laver; N/A	283; 13291; 4983	62312; 5883287; 3117340	0.009767004644799404
GW	Eukaryota	0.06098343818205161; 0.01942878875738013; 0.016942648196245913	Percentage of Proteome in LCDs	UP000301870_69820; UP000518266_36200; UP000000539_9031	Spodoptera litura; Dissostichus mawsoni; Gallus gallus	Asian cotton leafworm; Antarctic cod; Chicken	283; 29104; 18096	62312; 12363097; 10110580	0.0005306361290476797
GY	Eukaryota	1.323982539478752; 0.0591144446097654; 0.054041204355679814	Percentage of Proteome in LCDs	UP000301870_69820; UP000440578_1232801; UP000001555_6945	Spodoptera litura; Amphibalanus amphitrite; Ixodes scapularis	Asian cotton leafworm; Striped barnacle; Black-legged tick	283; 24795; 20486	62312; 10471214; 5817783	0.010020662428350044
HA	Eukaryota	0.041725510335087944; 0.020311455923412117; 0.01976633189174511	Percentage of Proteome in LCDs	UP000301870_69820; UP000274922_1555241; UP000614601_465554	Spodoptera litura; Caulochytrium protostelioides; Bursaphelenchus okinawaensis	Asian cotton leafworm; N/A; N/A	283; 6161; 14486	62312; 3431561; 6253057	0.0009892142609177247
HC	Eukaryota	0.00554960695724844; 0.0026310036144925808; 0.002374427154382843	Percentage of Proteome in LCDs	UP000053454_37653; UP000694840_6087; UP000694410_156563	Octopus bimaculoides; Hydra vulgaris; Cyanistes caeruleus	California two-spotted octopus; Hydra; Eurasian blue tit	32778; 20254; 15400	9496168; 9083986; 8296738	2.895740450278681e-05
HD	Eukaryota	0.42046475799204003; 0.023926240408637927; 0.021717063659952608	Percentage of Proteome in LCDs	UP000301870_69820; UP000054317_717944; UP000054539_578456	Spodoptera litura; Trametes versicolor (strain FP-101664); Tremella mesenterica (strain ATCC 24925 / CBS 8224 / DSM 1558 / NBRC 9311 / NRRL Y-6157 / RJB 2259-6 / UBC 559-6)	Asian cotton leafworm; White-rot fungus; Jelly fungus	283; 1022; 1453	62312; 359438; 621631	0.001995867670013208
HE	Eukaryota	0.9484529464629606; 0.013809224846924031; 0.012297848686691036	Percentage of Proteome in LCDs	UP000301870_69820; UP000053927_721885; UP000492440_2600580	Spodoptera litura; Stereum hirsutum (strain FP-91666); Hepatocystis sp. ex Piliocolobus tephrosceles	Asian cotton leafworm; White-rot fungus; N/A	283; 1613; 5281	62312; 702429; 3455889	0.0011879294208540449
HF	Eukaryota	0.0025217876099676287; 0.0019197250538647178; 0.00144331548244518	Percentage of Proteome in LCDs	UP000001357_81824; UP000651452_205686; UP000031668_669202	Monosiga brevicollis; Ascochyta lentis; Thelohanellus kitauei	Choanoflagellate; N/A; Myxosporean	9188; 11599; 14792	5511963; 5782078; 3533531	2.1540101497422568e-05
HG	Eukaryota	0.16208755937861086; 0.04189956961099675; 0.03727166732574476	Percentage of Proteome in LCDs	UP000301870_69820; UP000030693_691883; UP000274922_1555241	Spodoptera litura; Fonticula alba; Caulochytrium protostelioides	Asian cotton leafworm; Slime mold; N/A	283; 5901; 6161	62312; 4028681; 3431561	0.003499090133144444
HI	Eukaryota	0.07863653870843497; 0.015908812850607867; 0.004998912504768934	Percentage of Proteome in LCDs	UP000301870_69820; UP000694388_7764; UP000324091_433684	Spodoptera litura; Eptatretus burgeri; Takifugu flavidus (sansaifugu)	Asian cotton leafworm; Inshore hagfish; N/A	283; 16492; 29066	62312; 7756707; 14023050	0.00012254160439797225
HK	Eukaryota	0.2006034150725382; 0.015661120799653084; 0.01372760617603669	Percentage of Proteome in LCDs	UP000301870_69820; UP000007151_278856; UP000663880_345717	Spodoptera litura; Danaus plexippus plexippus; Pieris macdunnoughi	Asian cotton leafworm; N/A; N/A	283; 15038; 16578	62312; 6410780; 7503129	0.0007129978890412588
HL	Eukaryota	0.012278566527005035; 0.010034156636012688; 0.008323636159853372	Percentage of Proteome in LCDs	UP000001593_45351; UP000283509_6689; UP000030765_74873	Nematostella vectensis; Penaeus vannamei; Anopheles sinensis	Starlet sea anemone; Whiteleg shrimp; Mosquito	24428; 25399; 19343	8258293; 13085305; 7280472	0.0004994628971699945
HM	Eukaryota	0.0018908049442052; 0.0016319103754821786; 0.0013765672036486275	Percentage of Proteome in LCDs	UP000053119_188379; UP000274922_1555241; UP000314294_230148	Egretta garzetta; Caulochytrium protostelioides; Liparis tanakae (Tanaka's snailfish)	Little egret; N/A; N/A	13489; 6161; 68041	5606078; 3431561; 15182695	2.967355788401332e-05
HN	Eukaryota	0.07112544542920544; 0.032096546411606114; 0.028974860949145764	Percentage of Proteome in LCDs	UP000515146_6956; UP000301870_69820; UP000002195_44689	Dermatophagoides pteronyssinus; Spodoptera litura; Dictyostelium discoideum	European house dust mite; Asian cotton leafworm; Slime mold	11180; 283; 12725	6144074; 62312; 6847315	0.0010073476875282134
HP	Eukaryota	0.11073308512004108; 0.06279971037667167; 0.03849560010735639	Percentage of Proteome in LCDs	UP000301870_69820; UP000030693_691883; UP000274922_1555241	Spodoptera litura; Fonticula alba; Caulochytrium protostelioides	Asian cotton leafworm; Slime mold; N/A	283; 5901; 6161	62312; 4028681; 3431561	0.003374468999963168
HQ	Eukaryota	0.10592898982158426; 0.09903909636060738; 0.08205104305025852	Percentage of Proteome in LCDs	UP000000673_43151; UP000007062_7165; UP000007799_946362	Anopheles darlingi; Anopheles gambiae; Salpingoeca rosetta (strain ATCC 50818 / BSB-021)	Mosquito; African malaria mosquito; N/A	10517; 12911; 11614	6065384; 7308225; 7724460	0.004842590562974074
HR	Eukaryota	0.058486749602576535; 0.02133482469972011; 0.013912722207238177	Percentage of Proteome in LCDs	UP000053454_37653; UP000007799_946362; UP000600918_30213	Octopus bimaculoides; Salpingoeca rosetta (strain ATCC 50818 / BSB-021); Vespula pensylvanica	California two-spotted octopus; N/A; Western yellow jacket	32778; 11614; 18484	9496168; 7724460; 6907347	0.0010972491152329586
HS	Eukaryota	0.06740274746437283; 0.032749953588258024; 0.028612936628041916	Percentage of Proteome in LCDs	UP000301870_69820; UP000015104_32264; UP000515146_6956	Spodoptera litura; Tetranychus urticae; Dermatophagoides pteronyssinus	Asian cotton leafworm; Two-spotted spider mite; European house dust mite	283; 17526; 11180	62312; 6781689; 6144074	0.003414059897476737
HT	Eukaryota	0.19143432902647992; 0.11821972948297321; 0.10438043377420997	Percentage of Proteome in LCDs	UP000694388_7764; UP000694546_8049; UP000694557_8019	Eptatretus burgeri; Gadus morhua; Oncorhynchus kisutch	Inshore hagfish; Atlantic cod; Coho salmon	16492; 23377; 42665	7756707; 13101874; 24630095	0.001368166350680865
HV	Eukaryota	0.06419309282321223; 0.008367643253277716; 0.006180986890541683	Percentage of Proteome in LCDs	UP000301870_69820; UP000015102_36166; UP000265140_8010	Spodoptera litura; Megaselia scalaris; Esox lucius	Asian cotton leafworm; Humpbacked fly; Northern pike	283; 11425; 24807	62312; 2581372; 14221030	0.00013136245743295295
HW	Eukaryota	0.001068792742075133; 0.0009416109409541673; 0.0007394466583720836	Percentage of Proteome in LCDs	UP000332933_120398; UP000664859_303371; UP000070444_796925	Aphanomyces stellatus; Tribonema minus; Conidiobolus coronatus (strain ATCC 28846 / CBS 209.66 / NRRL 28638)	N/A; N/A; Delacroixia coronata	20738; 18071; 10563	9730605; 8496078; 3651379	2.9089248364829304e-06
HY	Eukaryota	0.21825651559892156; 0.055011663652117355; 0.011821466030754317	Percentage of Proteome in LCDs	UP000301870_69820; UP000053454_37653; UP000186817_2951	Spodoptera litura; Octopus bimaculoides; Symbiodinium microadriaticum	Asian cotton leafworm; California two-spotted octopus; Dinoflagellate	283; 32778; 43269	62312; 9496168; 32314097	0.00034238291261031665
IA	Eukaryota	0.012301132846138327; 0.012218413792659949; 0.01107755454238039	Percentage of Proteome in LCDs	UP000186817_2951; UP000479987_613905; UP000297026_454923	Symbiodinium microadriaticum; Nylanderia fulva; Diachasma alloeum	Dinoflagellate; N/A; N/A	43269; 426; 422	32314097; 155503; 171518	0.0007732430125220191
IC	Eukaryota	0.003195036008755926; 0.0031216119361878306; 0.0018188349452758037	Percentage of Proteome in LCDs	UP000005207_8128; UP000053119_188379; UP000016927_578461	Oreochromis niloticus; Egretta garzetta; Nosema bombycis (strain CQ1 / CVCC 102059)	Nile tilapia; Little egret; Microsporidian parasite	28034; 13489; 4398	15711873; 5606078; 1099605	3.386902973096159e-05
ID	Eukaryota	0.009240031131797197; 0.008331170689184783; 0.007945761092256517	Percentage of Proteome in LCDs	UP000014978_1358809; UP000054562_580059; UP000054359_407821	Spraguea lophii (strain 42_110); Plasmodium falciparum IGH-CR14; Stegodyphus mimosarum	Microsporidian parasite; N/A; African social velvet spider	2499; 5057; 27004	844153; 3756975; 7702220	0.0001831318203502016
IE	Eukaryota	0.013355513227225536; 0.012201579571475787; 0.00686752190206087	Percentage of Proteome in LCDs	UP000001996_379508; UP000014978_1358809; UP000007266_7070	Lodderomyces elongisporus (strain ATCC 11503 / CBS 2605 / JCM 1781 / NBRC 1676 / NRRL YB-4239); Spraguea lophii (strain 42_110); Tribolium castaneum	Yeast; Microsporidian parasite; Red flour beetle	5779; 2499; 16559	2942605; 844153; 7499066	0.00021340703111624257
IF	Eukaryota	0.21065936380872127; 0.07528136409831745; 0.05963122983061343	Percentage of Proteome in LCDs	UP000078540_520822; UP000078492_471704; UP000001742_481877	Atta colombica; Trachymyrmex cornetzi; Enterocytozoon bieneusi (strain H348)	N/A; N/A; Microsporidian parasite	50; 260; 3311	9494; 53134; 826748	0.0011557087905441877
IG	Eukaryota	0.04951672958077979; 0.04077305716382614; 0.01152432625535773	Percentage of Proteome in LCDs	UP000479987_613905; UP000012073_2769; UP000269221_333673	Nylanderia fulva; Chondrus crispus; Hirundo rustica rustica	N/A; Carrageen Irish moss; N/A	426; 205; 34534	155503; 49052; 15462943	0.000604156559036368
IH	Eukaryota	0.010953499942368425; 0.0077610253938946; 0.0055590813627939585	Percentage of Proteome in LCDs	UP000005207_8128; UP000694388_7764; UP000095285_7209	Oreochromis niloticus; Eptatretus burgeri; Loa loa	Nile tilapia; Inshore hagfish; Eye worm	28034; 16492; 12201	15711873; 7756707; 5054792	6.166708266799043e-05
IK	Eukaryota	0.09008717320540655; 0.03846720802655001; 0.03387136963641489	Percentage of Proteome in LCDs	UP000008983_857967; UP000074855_5823; UP000030697_1237627	Ichthyophthirius multifiliis (strain G5); Plasmodium berghei (strain Anka); Plasmodium falciparum UGT5.1	White spot disease agent; N/A; N/A	8049; 4927; 5861	3335658; 3405498; 3908906	0.0005617005808485827
IL	Eukaryota	0.21065936380872127; 0.1692081872298785; 0.09799876212089953	Percentage of Proteome in LCDs	UP000078540_520822; UP000012073_2769; UP000078541_34720	Atta colombica; Chondrus crispus; Trachymyrmex septentrionalis	N/A; Carrageen Irish moss; N/A	50; 205; 131	9494; 49052; 19388	0.003809737708463189
IM	Eukaryota	0.02087456458207847; 0.018139829465012983; 0.011281929010316442	Percentage of Proteome in LCDs	UP000192356_1081669; UP000271098_637853; UP000030697_1237627	Hepatospora eriocheir; Gongylonema pulchrum; Plasmodium falciparum UGT5.1	N/A; N/A; N/A	2687; 26895; 5861	627558; 4856716; 3908906	0.00011401454897140545
IN	Eukaryota	0.1433650183960381; 0.05816481135528749; 0.05085821966555348	Percentage of Proteome in LCDs	UP000192758_646526; UP000014978_1358809; UP000030697_1237627	Enterocytozoon hepatopenaei; Spraguea lophii (strain 42_110); Plasmodium falciparum UGT5.1	N/A; Microsporidian parasite; N/A	2431; 2499; 5861	741464; 844153; 3908906	0.0008437816591459008
IP	Eukaryota	0.007605279279630017; 0.006316964354192888; 0.004614086208347111	Percentage of Proteome in LCDs	UP000269221_333673; UP000479000_355587; UP000016665_59894	Hirundo rustica rustica; Nesidiocoris tenuis; Ficedula albicollis	N/A; N/A; Collared flycatcher	34534; 23052; 15439	15462943; 7171166; 8712451	0.00011694548570561638
IQ	Eukaryota	0.02794051428533741; 0.011439229344528151; 0.007898998883353473	Percentage of Proteome in LCDs	UP000008983_857967; UP000563990_2069292; UP000580559_370605	Ichthyophthirius multifiliis (strain G5); Abscondita terminalis; Lamprigera yunnana	White spot disease agent; N/A; N/A	8049; 20366; 19398	3335658; 9983190; 8899862	6.124558948017129e-05
IR	Eukaryota	0.011871720662010313; 0.0051341584116054795; 0.004248202092283783	Percentage of Proteome in LCDs	UP000008983_857967; UP000243308_1069443; UP000422442_64606	Ichthyophthirius multifiliis (strain G5); Podila verticillata NRRL 6337; Sparganum proliferum	White spot disease agent; N/A; N/A	8049; 1503; 22383	3335658; 701186; 9039118	6.813148544887956e-05
IS	Eukaryota	0.09799876212089953; 0.042811710022017446; 0.027215064324316477	Percentage of Proteome in LCDs	UP000078541_34720; UP000012073_2769; UP000001742_481877	Trachymyrmex septentrionalis; Chondrus crispus; Enterocytozoon bieneusi (strain H348)	N/A; Carrageen Irish moss; Microsporidian parasite	131; 205; 3311	19388; 49052; 826748	0.0008968014105560616
IT	Eukaryota	0.10983377716148239; 0.08330476800235567; 0.06300965179376666	Percentage of Proteome in LCDs	UP000053454_37653; UP000335636_9995; UP000186817_2951	Octopus bimaculoides; Marmota monax; Symbiodinium microadriaticum	California two-spotted octopus; Woodchuck; Dinoflagellate	32778; 30583; 43269	9496168; 11981307; 32314097	0.0007310309326822835
IV	Eukaryota	0.19002401810919942; 0.0762455885393701; 0.04686808979994087	Percentage of Proteome in LCDs	UP000053454_37653; UP000014680_370355; UP000186817_2951	Octopus bimaculoides; Entamoeba invadens IP1; Symbiodinium microadriaticum	California two-spotted octopus; N/A; Dinoflagellate	32778; 9834; 43269	9496168; 4270411; 32314097	0.0018308791618055775
IW	Eukaryota	0.0006146994156016497; 0.0005386007460389762; 0.000524242345647878	Percentage of Proteome in LCDs	UP000694410_156563; UP000030699_1036727; UP000220158_85471	Cyanistes caeruleus; Plasmodium falciparum MaliPS096_E11; Plasmodium relictum	Eurasian blue tit; N/A; N/A	15400; 6236; 5136	8296738; 3898992; 3624278	3.3896806311681586e-06
IY	Eukaryota	0.14506882899865634; 0.11261504267233473; 0.07172919485792688	Percentage of Proteome in LCDs	UP000008983_857967; UP000192758_646526; UP000005207_8128	Ichthyophthirius multifiliis (strain G5); Enterocytozoon hepatopenaei; Oreochromis niloticus	White spot disease agent; N/A; Nile tilapia	8049; 2431; 28034	3335658; 741464; 15711873	0.00073392014237896
KA	Eukaryota	0.29770765108663294; 0.1981089599279604; 0.18088752429411725	Percentage of Proteome in LCDs	UP000001554_7739; UP000031515_8897; UP000614601_465554	Branchiostoma floridae; Chaetura pelagica; Bursaphelenchus okinawaensis	Florida lancelet; Chimney swift; N/A	43; 147; 14486	13436; 22210; 6253057	0.01899200417278709
KC	Eukaryota	0.013240034028684743; 0.011948721894389605; 0.009337694887228139	Percentage of Proteome in LCDs	UP000240830_1246581; UP000006671_5762; UP000030708_1036725	Paramicrosporidium saccamoebae; Naegleria gruberi; Plasmodium falciparum Tanzania (2000708)	N/A; Amoeba; N/A	3754; 15634; 6636	1669180; 7850212; 4037399	0.0002940814500314943
KD	Eukaryota	0.1967084125631106; 0.14841333156244313; 0.13410356921807304	Percentage of Proteome in LCDs	UP000249218_29058; UP000492440_2600580; UP000078541_34720	Helicoverpa armigera; Hepatocystis sp. ex Piliocolobus tephrosceles; Trachymyrmex septentrionalis	Cotton bollworm; N/A; N/A	37; 5281; 131	15251; 3455889; 19388	0.009464398660310291
KE	Eukaryota	0.7612274775831214; 0.45591742095883286; 0.43694747460163536	Percentage of Proteome in LCDs	UP000220158_85471; UP000492440_2600580; UP000001450_36329	Plasmodium relictum; Hepatocystis sp. ex Piliocolobus tephrosceles; Plasmodium falciparum (isolate 3D7)	N/A; N/A; N/A	5136; 5281; 5374	3624278; 3455889; 4100264	0.04962290589314776
KF	Eukaryota	0.030480872043234457; 0.025501510822841196; 0.02089013985398892	Percentage of Proteome in LCDs	UP000001742_481877; UP000187406_3775; UP000503178_1928728	Enterocytozoon bieneusi (strain H348); Cephalotus follicularis; Paulinella micropora	Microsporidian parasite; Albany pitcher plant; N/A	3311; 24356; 897	826748; 7940706; 272856	0.00042163116146691867
KG	Eukaryota	0.14885382554331647; 0.13332561110283211; 0.11713583095503909	Percentage of Proteome in LCDs	UP000001554_7739; UP000018936_8665; UP000054408_461836	Branchiostoma floridae; Ophiophagus hannah; Thecamonas trahens ATCC 50062	Florida lancelet; King cobra; N/A	43; 18365; 10533	13436; 7683445; 6844191	0.009119185439603083
KH	Eukaryota	0.012970980785057429; 0.010912518339469874; 0.01006976786580819	Percentage of Proteome in LCDs	UP000525554_1049336; UP000079169_121845; UP000492440_2600580	Ephemera danica; Diaphorina citri; Hepatocystis sp. ex Piliocolobus tephrosceles	N/A; Asian citrus psyllid; N/A	541; 19805; 5281	223576; 7376849; 3455889	0.0015919306837478392
KI	Eukaryota	0.2790624780990862; 0.20757610193868856; 0.20116386839970843	Percentage of Proteome in LCDs	UP000220158_85471; UP000074855_5823; UP000492440_2600580	Plasmodium relictum; Plasmodium berghei (strain Anka); Hepatocystis sp. ex Piliocolobus tephrosceles	N/A; N/A; N/A	5136; 4927; 5281	3624278; 3405498; 3455889	0.0032740632168785123
KL	Eukaryota	0.15012645277211076; 0.11360318575046825; 0.0835120149828307	Percentage of Proteome in LCDs	UP000220158_85471; UP000492440_2600580; UP000074855_5823	Plasmodium relictum; Hepatocystis sp. ex Piliocolobus tephrosceles; Plasmodium berghei (strain Anka)	N/A; N/A; N/A	5136; 5281; 4927	3624278; 3455889; 3405498	0.005870841401369865
KM	Eukaryota	0.021526107424635225; 0.016611016687090138; 0.016291032495546007	Percentage of Proteome in LCDs	UP000078542_456900; UP000314294_230148; UP000492440_2600580	Cyphomyrmex costatus; Liparis tanakae (Tanaka's snailfish); Hepatocystis sp. ex Piliocolobus tephrosceles	N/A; N/A; N/A	388; 68041; 5281	106847; 15182695; 3455889	0.00040503179650023944
KN	Eukaryota	0.6384168101895054; 0.5757708074535959; 0.5721092102023569	Percentage of Proteome in LCDs	UP000220158_85471; UP000492440_2600580; UP000054562_580059	Plasmodium relictum; Hepatocystis sp. ex Piliocolobus tephrosceles; Plasmodium falciparum IGH-CR14	N/A; N/A; N/A	5136; 5281; 5057	3624278; 3455889; 3756975	0.007917367477366571
KP	Eukaryota	0.2823898774631352; 0.21303590306866413; 0.1305718144979739	Percentage of Proteome in LCDs	UP000614601_465554; UP000005239_54126; UP000031515_8897	Bursaphelenchus okinawaensis; Pristionchus pacificus; Chaetura pelagica	N/A; Parasitic nematode; Chimney swift	14486; 25205; 147	6253057; 11382119; 22210	0.007297208606597594
KQ	Eukaryota	0.15027321274535183; 0.14626799270188973; 0.056678599760691666	Percentage of Proteome in LCDs	UP000054937_266149; UP000008983_857967; UP000009168_312017	Pseudocohnilembus persalinus; Ichthyophthirius multifiliis (strain G5); Tetrahymena thermophila (strain SB210)	Ciliate; White spot disease agent; N/A	13175; 8049; 26971	7254786; 3335658; 16912909	0.002776698675072782
KR	Eukaryota	0.26273370864241236; 0.18415849424736377; 0.11334388120574118	Percentage of Proteome in LCDs	UP000018936_8665; UP000053454_37653; UP000233556_1758121	Ophiophagus hannah; Octopus bimaculoides; Limosa lapponica baueri	King cobra; California two-spotted octopus; N/A	18365; 32778; 22950	7683445; 9496168; 7942202	0.009770960387458777
KS	Eukaryota	0.1754230470431073; 0.11687392993715462; 0.11029791541469255	Percentage of Proteome in LCDs	UP000054673_92179; UP000054653_45882; UP000054408_461836	Trichinella sp. T6; Trichinella britovi; Thecamonas trahens ATCC 50062	N/A; Parasitic roundworm; N/A	14632; 15466; 10533	4998203; 5072132; 6844191	0.015767084214150625
KT	Eukaryota	0.0824492597691575; 0.05839307917586473; 0.052673866012360585	Percentage of Proteome in LCDs	UP000193944_1754192; UP000492440_2600580; UP000193920_1754190	Anaeromyces robustus; Hepatocystis sp. ex Piliocolobus tephrosceles; Neocallimastix californiae	N/A; N/A; N/A	12656; 5281; 19950	6482775; 3455889; 9703104	0.0037396371423959514
KV	Eukaryota	0.04597948603094602; 0.03775872898309208; 0.03321815434108909	Percentage of Proteome in LCDs	UP000492440_2600580; UP000242715_3900; UP000078348_478820	Hepatocystis sp. ex Piliocolobus tephrosceles; Trifolium subterraneum; Blastocystis sp. subtype 1 (strain ATCC 50177 / NandII)	N/A; Subterranean clover; N/A	5281; 959; 6376	3455889; 275433; 3227151	0.0026065638116501096
KW	Eukaryota	0.015718817457101856; 0.0023439401634147003; 0.00186898508035935	Percentage of Proteome in LCDs	UP000053144_3914; UP000563990_2069292; UP000494163_30019	Phaseolus angularis; Abscondita terminalis; Drosophila busckii	Azuki bean; N/A; Fruit fly	33730; 20366; 11902	12545473; 9983190; 6420597	6.0730529716431055e-05
KY	Eukaryota	0.04845096692894482; 0.04544353385695027; 0.04428719027372972	Percentage of Proteome in LCDs	UP000030694_5835; UP000220158_85471; UP000054289_137071	Plasmodium falciparum (isolate Camp / Malaysia); Plasmodium relictum; Plasmodium falciparum (isolate HB3)	N/A; N/A; N/A	6042; 5136; 5451	3898787; 3624278; 3784390	0.00045515808659280513
LA	Eukaryota	0.15920977683697257; 0.14254955289213245; 0.1418191985890349	Percentage of Proteome in LCDs	UP000239899_3076; UP000247498_307507; UP000239649_554055	Chlorella sorokiniana; Raphidocelis subcapitata; Micractinium conductrix	Freshwater green alga; N/A; N/A	9482; 13347; 9122	6014706; 7490027; 5811625	0.01927225835713681
LC	Eukaryota	0.03421648512517229; 0.03041807187507803; 0.01980221761631579	Percentage of Proteome in LCDs	UP000001357_81824; UP000694557_8019; UP000694388_7764	Monosiga brevicollis; Oncorhynchus kisutch; Eptatretus burgeri	Choanoflagellate; Coho salmon; Inshore hagfish	9188; 42665; 16492	5511963; 24630095; 7756707	0.000613838580592122
LD	Eukaryota	0.10366401476500792; 0.03197680718322373; 0.0278227751054174	Percentage of Proteome in LCDs	UP000242691_3330; UP000288216_75743; UP000053630_694068	Picea glauca; Scyliorhinus torazame; Fomitiporia mediterranea (strain MF3/22)	White spruce; Cloudy catshark; Grapevine white-rot fungus	6155; 3865; 531	491974; 2076505; 161738	0.00177201099617048
LE	Eukaryota	0.05384566300930889; 0.052017740787384324; 0.03475793436238501	Percentage of Proteome in LCDs	UP000614601_465554; UP000693970_303405; UP000242691_3330	Bursaphelenchus okinawaensis; Nitzschia inconspicua; Picea glauca	N/A; N/A; White spruce	14486; 161; 6155	6253057; 36526; 491974	0.0035445121846726275
LF	Eukaryota	0.482098048154017; 0.07947721653126104; 0.06922261136085468	Percentage of Proteome in LCDs	UP000283509_6689; UP000425232_2018007; UP000005239_54126	Penaeus vannamei; Vitis riparia x Vitis cinerea; Pristionchus pacificus	Whiteleg shrimp; N/A; Parasitic nematode	25399; 118; 25205	13085305; 33972; 11382119	0.007685442072786756
LG	Eukaryota	0.23694035529621538; 0.14885382554331647; 0.11631055249727172	Percentage of Proteome in LCDs	UP000444721_5763; UP000001554_7739; UP000006672_6279	Naegleria fowleri; Branchiostoma floridae; Brugia malayi	Brain eating amoeba; Florida lancelet; Filarial nematode worm	13588; 43; 11476	7260477; 13436; 5418253	0.009128900829742506
LH	Eukaryota	0.03669765435349042; 0.021952379597295794; 0.013561492212021646	Percentage of Proteome in LCDs	UP000283509_6689; UP000242691_3330; UP000314294_230148	Penaeus vannamei; Picea glauca; Liparis tanakae (Tanaka's snailfish)	Whiteleg shrimp; White spruce; N/A	25399; 6155; 68041	13085305; 491974; 15182695	0.0007097328259019845
LI	Eukaryota	0.27539177758835487; 0.12028051863328712; 0.10315659170621003	Percentage of Proteome in LCDs	UP000249218_29058; UP000012073_2769; UP000078541_34720	Helicoverpa armigera; Chondrus crispus; Trachymyrmex septentrionalis	Cotton bollworm; Carrageen Irish moss; N/A	37; 205; 131	15251; 49052; 19388	0.0076808510326907
LK	Eukaryota	0.03764068204915873; 0.031668490173006734; 0.027218686795914385	Percentage of Proteome in LCDs	UP000078492_471704; UP000479000_355587; UP000614601_465554	Trachymyrmex cornetzi; Nesidiocoris tenuis; Bursaphelenchus okinawaensis	N/A; N/A; N/A	260; 23052; 14486	53134; 7171166; 6253057	0.002228927822194783
LM	Eukaryota	0.20692150398191775; 0.013850360631691714; 0.010749079791170145	Percentage of Proteome in LCDs	UP000242691_3330; UP000279833_6186; UP000314294_230148	Picea glauca; Schistosoma curassoni; Liparis tanakae (Tanaka's snailfish)	White spruce; N/A; N/A	6155; 22688; 68041	491974; 5552202; 15182695	0.0002979779805032471
LN	Eukaryota	0.0547555166182993; 0.0398983721909938; 0.027657584158077512	Percentage of Proteome in LCDs	UP000693970_303405; UP000095038_1344418; UP000282876_291195	Nitzschia inconspicua; Ascoidea rubescens DSM 1968; Tubulinosema ratisbonensis	N/A; N/A; N/A	161; 6733; 2996	36526; 3140479; 936452	0.0016030761085745057
LP	Eukaryota	1.2676204337613834; 0.5752336505587694; 0.1052777100534935	Percentage of Proteome in LCDs	UP000283509_6689; UP000242691_3330; UP000694557_8019	Penaeus vannamei; Picea glauca; Oncorhynchus kisutch	Whiteleg shrimp; White spruce; Coho salmon	25399; 6155; 42665	13085305; 491974; 24630095	0.009801796207438108
LQ	Eukaryota	0.144723095122913; 0.10440582510302869; 0.08229568816656026	Percentage of Proteome in LCDs	UP000242691_3330; UP000256970_3088; UP000095192_88456	Picea glauca; Tetradesmus obliquus; Cyclospora cayetanensis	White spruce; Green alga; N/A	6155; 17055; 7151	491974; 9730300; 3734096	0.002307226319033082
LR	Eukaryota	0.05376240589194346; 0.05122221906035685; 0.04728234004599282	Percentage of Proteome in LCDs	UP000236333_47790; UP000242691_3330; UP000002437_5811	Tetrabaena socialis; Picea glauca; Toxoplasma gondii	N/A; White spruce; N/A	14113; 6155; 466	5766111; 491974; 372232	0.004912967704523976
LS	Eukaryota	1.5656570481161882; 0.8118909222689473; 0.6709950701773578	Percentage of Proteome in LCDs	UP000283509_6689; UP000694388_7764; UP000001357_81824	Penaeus vannamei; Eptatretus burgeri; Monosiga brevicollis	Whiteleg shrimp; Inshore hagfish; Choanoflagellate	25399; 16492; 9188	13085305; 7756707; 5511963	0.0220689065224379
LT	Eukaryota	0.16167460857726346; 0.0990544799639802; 0.034351408814286936	Percentage of Proteome in LCDs	UP000054563_396776; UP000031515_8897; UP000242691_3330	Coccidioides immitis H538.4; Chaetura pelagica; Picea glauca	N/A; Chimney swift; White spruce	61; 147; 6155	11752; 22210; 491974	0.004317634318592646
LV	Eukaryota	0.2872102997312866; 0.27465105808194507; 0.21976786168587661	Percentage of Proteome in LCDs	UP000242691_3330; UP000031515_8897; UP000186817_2951	Picea glauca; Chaetura pelagica; Symbiodinium microadriaticum	White spruce; Chimney swift; Dinoflagellate	6155; 147; 43269	491974; 22210; 32314097	0.01264693583531326
LW	Eukaryota	0.008720720693803358; 0.0038444577618471486; 0.002087567774785597	Percentage of Proteome in LCDs	UP000668214_621737; UP000076744_1081104; UP000002899_1133968	Pseudoatta argentina; Cordyceps fumosorosea (strain ARSEF 2679); Babesia microti (strain RI)	N/A; Isaria fumosorosea; N/A	9266; 10050; 3595	5355062; 4864145; 1580787	0.00016663935488683937
LY	Eukaryota	0.07798215230740368; 0.04077305716382614; 0.02759757473700204	Percentage of Proteome in LCDs	UP000011082_993615; UP000012073_2769; UP000095285_7209	Vittaforma corneae (strain ATCC 50505); Chondrus crispus; Loa loa	Microsporidian parasite; Carrageen Irish moss; Eye worm	2236; 205; 12201	714266; 49052; 5054792	0.000627710450120201
MA	Eukaryota	0.010570829595828089; 0.0032677210913109197; 0.0023319546735016596	Percentage of Proteome in LCDs	UP000614601_465554; UP000008983_857967; UP000265515_69332	Bursaphelenchus okinawaensis; Ichthyophthirius multifiliis (strain G5); Chara braunii	N/A; White spot disease agent; Braun's stonewort	14486; 8049; 34639	6253057; 3335658; 22684832	8.222002954836809e-05
MC	Eukaryota	0.0019724865203752055; 0.0008473322028038787; 0.0004834833232903103	Percentage of Proteome in LCDs	UP000694388_7764; UP000245119_400727; UP000325672_132259	Eptatretus burgeri; Pomacea canaliculata; Aspergillus pseudotamarii	Inshore hagfish; Golden apple snail; N/A	16492; 21377; 13426	7756707; 10621572; 6204971	2.318408289235729e-06
MD	Eukaryota	0.19391412020545679; 0.033629101929034864; 0.006113011178303677	Percentage of Proteome in LCDs	UP000272942_27848; UP000281553_60516; UP000095285_7209	Echinostoma caproni; Dibothriocephalus latus; Loa loa	N/A; Fish tapeworm; Eye worm	18535; 19927; 12201	5728309; 4139272; 5054792	0.0001904546206751493
ME	Eukaryota	0.010707315625782074; 0.008764727270100482; 0.00681650800174068	Percentage of Proteome in LCDs	UP000011087_905079; UP000288216_75743; UP000195521_77519	Guillardia theta (strain CCMP2712); Scyliorhinus torazame; Plasmodium gonderi	Cryptophyte; Cloudy catshark; N/A	24714; 3865; 5915	10161277; 2076505; 4048994	8.577198472113649e-05
MF	Eukaryota	0.0035511129937439816; 0.0010029501779484353; 0.0008582033512840868	Percentage of Proteome in LCDs	UP000298787_240159; UP000070412_52283; UP000000591_284811	Collichthys lucidus; Sarcoptes scabiei; Ashbya gossypii (strain ATCC 10895 / CBS 109.51 / FGSC 9923 / NRRL Y-1056)	Big head croaker; Itch mite; Yeast	27208; 10456; 4758	15347301; 3988234; 2330450	5.0952660104434636e-06
MG	Eukaryota	0.03184097529011256; 0.020030541286686705; 0.01716333054429212	Percentage of Proteome in LCDs	UP000654075_89957; UP000030746_225164; UP000298064_2494336	Polarella glacialis; Lottia gigantea; Perkinsus sp. BL_2016	Dinoflagellate; Giant owl limpet; N/A	55419; 23671; 691	23089745; 8981285; 233055	0.0017511709970245318
MH	Eukaryota	0.0021850229973670475; 0.0019523707256771513; 0.0012521047881488784	Percentage of Proteome in LCDs	UP000238350_45607; UP000008312_12968; UP000563990_2069292	Wickerhamiella sorbophila; Blastocystis hominis; Abscondita terminalis	N/A; N/A; N/A	4707; 5820; 20366	2105241; 2100011; 9983190	8.742422007782218e-06
MI	Eukaryota	0.15056799484804329; 0.04576585842356302; 0.022360788648131784	Percentage of Proteome in LCDs	UP000272942_27848; UP000275846_70667; UP000271098_637853	Echinostoma caproni; Schistocephalus solidus; Gongylonema pulchrum	N/A; Tapeworm; N/A	18535; 20172; 26895	5728309; 6502664; 4856716	0.0001775976778567743
MK	Eukaryota	0.030491719091025805; 0.0075382623837627885; 0.007446487781763802	Percentage of Proteome in LCDs	UP000301870_69820; UP000015101_6412; UP000479000_355587	Spodoptera litura; Helobdella robusta; Nesidiocoris tenuis	Asian cotton leafworm; Californian leech; N/A	283; 23328; 23052	62312; 8768599; 7171166	0.00010099420557791624
ML	Eukaryota	0.08276438997966067; 0.048575322007376534; 0.013978886191874592	Percentage of Proteome in LCDs	UP000272942_27848; UP000279833_6186; UP000275846_70667	Echinostoma caproni; Schistosoma curassoni; Schistocephalus solidus	N/A; N/A; Tapeworm	18535; 22688; 20172	5728309; 5552202; 6502664	0.00013316482274156727
MN	Eukaryota	0.029771201375953973; 0.024641599224330686; 0.020474283679266004	Percentage of Proteome in LCDs	UP000193944_1754192; UP000193920_1754190; UP000193719_1754191	Anaeromyces robustus; Neocallimastix californiae; Piromyces finnis	N/A; N/A; N/A	12656; 19950; 10768	6482775; 9703104; 5641223	0.0005237025890206813
MP	Eukaryota	0.015158758847467904; 0.012443414644611787; 0.011857080748624649	Percentage of Proteome in LCDs	UP000297026_454923; UP000298064_2494336; UP000008312_12968	Diachasma alloeum; Perkinsus sp. BL_2016; Blastocystis hominis	N/A; N/A; N/A	422; 691; 5820	171518; 233055; 2100011	0.0007471083321827244
MQ	Eukaryota	0.005904730975218701; 0.005774992781259024; 0.005462608445192656	Percentage of Proteome in LCDs	UP000008312_12968; UP000029445_294750; UP000192639_1081671	Blastocystis hominis; Cryptococcus gattii serotype B (strain R265); Enterospora canceri	N/A; Filobasidiella gattii; N/A	5820; 2943; 2147	2100011; 1333335; 604107	0.0004750868388363064
MR	Eukaryota	0.05162081863949728; 0.034792110515918885; 0.01245643324028429	Percentage of Proteome in LCDs	UP000272942_27848; UP000479000_355587; UP000275846_70667	Echinostoma caproni; Nesidiocoris tenuis; Schistocephalus solidus	N/A; N/A; Tapeworm	18535; 23052; 20172	5728309; 7171166; 6502664	8.848142197013891e-05
MS	Eukaryota	0.004283293074308062; 0.004078019306023064; 0.0037944342479564125	Percentage of Proteome in LCDs	UP000092555_869754; UP000001996_379508; UP000002428_284593	Metschnikowia bicuspidata var. bicuspidata NRRL YB-4993; Lodderomyces elongisporus (strain ATCC 11503 / CBS 2605 / JCM 1781 / NBRC 1676 / NRRL YB-4239); Candida glabrata (strain ATCC 2001 / CBS 138 / JCM 3761 / NBRC 0622 / NRRL Y-65)	N/A; Yeast; Yeast	5826; 5779; 5200	2544771; 2942605; 2635439	0.0001140237689378422
MT	Eukaryota	0.03632834751058297; 0.032928569395943685; 0.01258051737017359	Percentage of Proteome in LCDs	UP000272942_27848; UP000242691_3330; UP000271098_637853	Echinostoma caproni; Picea glauca; Gongylonema pulchrum	N/A; White spruce; N/A	18535; 6155; 26895	5728309; 491974; 4856716	0.0001462293720766749
MV	Eukaryota	0.059627095189622135; 0.026718988929197062; 0.024930502156400802	Percentage of Proteome in LCDs	UP000314294_230148; UP000186817_2951; UP000335636_9995	Liparis tanakae (Tanaka's snailfish); Symbiodinium microadriaticum; Marmota monax	N/A; Dinoflagellate; Woodchuck	68041; 43269; 30583	15182695; 32314097; 11981307	0.00022739267624310864
MW	Eukaryota	0.0005324400227983389; 0.00038102598193757536; 0.0003505460631298405	Percentage of Proteome in LCDs	UP000318571_6832; UP000242519_503106; UP000335636_9995	Tigriopus californicus; Marssonina coronariae; Marmota monax	Marine copepod; N/A; Woodchuck	15551; 9355; 30583	8076027; 4461638; 11981307	1.2293506295944956e-06
MY	Eukaryota	0.00264541628524781; 0.001017965558181194; 0.0009241439281795423	Percentage of Proteome in LCDs	UP000298787_240159; UP000479000_355587; UP000030746_225164	Collichthys lucidus; Nesidiocoris tenuis; Lottia gigantea	Big head croaker; N/A; Giant owl limpet	27208; 23052; 23671	15347301; 7171166; 8981285	4.554418983884182e-06
NA	Eukaryota	0.08342911721117072; 0.0625495052617021; 0.05312670632650528	Percentage of Proteome in LCDs	UP000023152_46433; UP000219813_5858; UP000492440_2600580	Reticulomyxa filosa; Plasmodium malariae; Hepatocystis sp. ex Piliocolobus tephrosceles	N/A; N/A; N/A	39903; 5915; 5281	12687417; 4135924; 3455889	0.0015468602775858874
NC	Eukaryota	0.09606628818743781; 0.04828285661879741; 0.04132077158728188	Percentage of Proteome in LCDs	UP000030656_1036724; UP000192758_646526; UP000492440_2600580	Plasmodium falciparum FCH/4; Enterocytozoon hepatopenaei; Hepatocystis sp. ex Piliocolobus tephrosceles	N/A; N/A; N/A	5725; 2431; 5281	3675587; 741464; 3455889	0.0002942751057756996
ND	Eukaryota	1.2013067475675832; 1.1689989952022573; 1.1688617415188398	Percentage of Proteome in LCDs	UP000054566_580058; UP000054562_580059; UP000054282_57267	Plasmodium falciparum RAJ116; Plasmodium falciparum IGH-CR14; Plasmodium falciparum (isolate Dd2)	N/A; N/A; N/A	3203; 5057; 5122	2170886; 3756975; 3041506	0.011517591295843838
NE	Eukaryota	0.35324378834681136; 0.28060761343362733; 0.25722216643342855	Percentage of Proteome in LCDs	UP000193944_1754192; UP000220158_85471; UP000054566_580058	Anaeromyces robustus; Plasmodium relictum; Plasmodium falciparum RAJ116	N/A; N/A; N/A	12656; 5136; 3203	6482775; 3624278; 2170886	0.003411450908799193
NF	Eukaryota	0.0641303444474553; 0.046066294374616776; 0.04094608636533952	Percentage of Proteome in LCDs	UP000095038_1344418; UP000492440_2600580; UP000220158_85471	Ascoidea rubescens DSM 1968; Hepatocystis sp. ex Piliocolobus tephrosceles; Plasmodium relictum	N/A; N/A; N/A	6733; 5281; 5136	3140479; 3455889; 3624278	0.0004916397506318514
NG	Eukaryota	0.36242483482542404; 0.21871775206701088; 0.15196663488105278	Percentage of Proteome in LCDs	UP000492440_2600580; UP000219813_5858; UP000008553_73239	Hepatocystis sp. ex Piliocolobus tephrosceles; Plasmodium malariae; Plasmodium yoelii yoelii	N/A; N/A; N/A	5281; 5915; 7573	3455889; 4135924; 3375741	0.005892392114866744
NH	Eukaryota	0.19254852640754863; 0.18599338617119282; 0.1854081697518893	Percentage of Proteome in LCDs	UP000054562_580059; UP000054282_57267; UP000054566_580058	Plasmodium falciparum IGH-CR14; Plasmodium falciparum (isolate Dd2); Plasmodium falciparum RAJ116	N/A; N/A; N/A	5057; 5122; 3203	3756975; 3041506; 2170886	0.0022212877055175157
NI	Eukaryota	1.6888210351412882; 1.066305871687978; 0.9905575629329447	Percentage of Proteome in LCDs	UP000192758_646526; UP000030656_1036724; UP000054562_580059	Enterocytozoon hepatopenaei; Plasmodium falciparum FCH/4; Plasmodium falciparum IGH-CR14	N/A; N/A; N/A	2431; 5725; 5057	741464; 3675587; 3756975	0.011188522060537553
NK	Eukaryota	0.8740916756969703; 0.8661668359928357; 0.8622362405924979	Percentage of Proteome in LCDs	UP000030656_1036724; UP000030694_5835; UP000054562_580059	Plasmodium falciparum FCH/4; Plasmodium falciparum (isolate Camp / Malaysia); Plasmodium falciparum IGH-CR14	N/A; N/A; N/A	5725; 6042; 5057	3675587; 3898787; 3756975	0.008750151281822738
NL	Eukaryota	0.28766312400114763; 0.23102942287150824; 0.16328769481811276	Percentage of Proteome in LCDs	UP000095038_1344418; UP000192758_646526; UP000220158_85471	Ascoidea rubescens DSM 1968; Enterocytozoon hepatopenaei; Plasmodium relictum	N/A; N/A; N/A	6733; 2431; 5136	3140479; 741464; 3624278	0.002410803182445132
NM	Eukaryota	0.30476036051639743; 0.26605240956289417; 0.24985526919928933	Percentage of Proteome in LCDs	UP000054566_580058; UP000054282_57267; UP000054562_580059	Plasmodium falciparum RAJ116; Plasmodium falciparum (isolate Dd2); Plasmodium falciparum IGH-CR14	N/A; N/A; N/A	3203; 5122; 5057	2170886; 3041506; 3756975	0.002294677542067099
NP	Eukaryota	0.09070384862388359; 0.06202875421233513; 0.055733216455908535	Percentage of Proteome in LCDs	UP000292282_1176355; UP000095038_1344418; UP000003163_1003232	Hamiltosporidium tvaerminnensis; Ascoidea rubescens DSM 1968; Edhazardia aedis (strain USNM 41457)	N/A; N/A; Microsporidian parasite	5820; 6733; 4189	2114574; 3140479; 1478472	0.0010947649878483943
NQ	Eukaryota	0.6393572463750137; 0.20655819764654323; 0.20025607558592176	Percentage of Proteome in LCDs	UP000054937_266149; UP000009168_312017; UP000095038_1344418	Pseudocohnilembus persalinus; Tetrahymena thermophila (strain SB210); Ascoidea rubescens DSM 1968	Ciliate; N/A; N/A	13175; 26971; 6733	7254786; 16912909; 3140479	0.0026792080890003494
NR	Eukaryota	0.07054624728977117; 0.03904810629982563; 0.026095242102510054	Percentage of Proteome in LCDs	UP000492440_2600580; UP000219813_5858; UP000266861_1348612	Hepatocystis sp. ex Piliocolobus tephrosceles; Plasmodium malariae; Diversispora epigaea	N/A; N/A; N/A	5281; 5915; 28108	3455889; 4135924; 10124451	0.0010016554505244944
NS	Eukaryota	1.6326045194159884; 1.4759700613454212; 1.2343962560507293	Percentage of Proteome in LCDs	UP000492440_2600580; UP000219813_5858; UP000002195_44689	Hepatocystis sp. ex Piliocolobus tephrosceles; Plasmodium malariae; Dictyostelium discoideum	N/A; N/A; Slime mold	5281; 5915; 12725	3455889; 4135924; 6847315	0.021376895161964754
NT	Eukaryota	1.0434761498872502; 0.5811742658025264; 0.5519315001508578	Percentage of Proteome in LCDs	UP000192758_646526; UP000014978_1358809; UP000292282_1176355	Enterocytozoon hepatopenaei; Spraguea lophii (strain 42_110); Hamiltosporidium tvaerminnensis	N/A; Microsporidian parasite; N/A	2431; 2499; 5820	741464; 844153; 2114574	0.007864260653652921
NV	Eukaryota	0.15749329997061107; 0.1528519095474413; 0.1490028546902761	Percentage of Proteome in LCDs	UP000054566_580058; UP000054282_57267; UP000054562_580059	Plasmodium falciparum RAJ116; Plasmodium falciparum (isolate Dd2); Plasmodium falciparum IGH-CR14	N/A; N/A; N/A	3203; 5122; 5057	2170886; 3041506; 3756975	0.0013080676638263786
NW	Eukaryota	0.016237613723123514; 0.0127372398075933; 0.009502113962707191	Percentage of Proteome in LCDs	UP000193719_1754191; UP000019335_72520; UP000193920_1754190	Piromyces finnis; Nannochloropsis gaditana; Neocallimastix californiae	N/A; N/A; N/A	10768; 10493; 19950	5641223; 4302345; 9703104	4.258760982077009e-05
NY	Eukaryota	0.4815084716562731; 0.45858702812768254; 0.4566345457201802	Percentage of Proteome in LCDs	UP000054566_580058; UP000054562_580059; UP000030656_1036724	Plasmodium falciparum RAJ116; Plasmodium falciparum IGH-CR14; Plasmodium falciparum FCH/4	N/A; N/A; N/A	3203; 5057; 5725	2170886; 3756975; 3675587	0.004279768119789415
PA	Eukaryota	1.4050138978431614; 0.9435094871098284; 0.8818793310090871	Percentage of Proteome in LCDs	UP000218209_2786; UP000612055_47281; UP000247498_307507	Porphyra umbilicalis; Edaphochlamys debaryana; Raphidocelis subcapitata	Purple laver; N/A; N/A	13291; 19103; 13347	5883287; 14101713; 7490027	0.06326894173435275
PC	Eukaryota	0.023881878808686762; 0.021675694652712733; 0.020044664970741085	Percentage of Proteome in LCDs	UP000292282_1176355; UP000007754_59729; UP000011081_948595	Hamiltosporidium tvaerminnensis; Taeniopygia guttata; Vavraia culicis (isolate floridensis)	N/A; Zebra finch; Microsporidian parasite	5820; 16489; 2768	2114574; 9849742; 952872	0.0009879097999410127
PD	Eukaryota	0.01980668144113949; 0.018918422648690453; 0.017590491045195448	Percentage of Proteome in LCDs	UP000440578_1232801; UP000054317_717944; UP000002729_44056	Amphibalanus amphitrite; Trametes versicolor (strain FP-101664); Aureococcus anophagefferens	Striped barnacle; White-rot fungus; Harmful bloom alga	24795; 1022; 11501	10471214; 359438; 6025983	0.001796291535066021
PE	Eukaryota	0.6211708645336964; 0.06846251361534046; 0.06158331346105689	Percentage of Proteome in LCDs	UP000054563_396776; UP000614601_465554; UP000002729_44056	Coccidioides immitis H538.4; Bursaphelenchus okinawaensis; Aureococcus anophagefferens	N/A; N/A; Harmful bloom alga	61; 14486; 11501	11752; 6253057; 6025983	0.009896368699217431
PF	Eukaryota	0.3369428530706774; 0.05591009388875364; 0.029949366851666402	Percentage of Proteome in LCDs	UP000283509_6689; UP000007754_59729; UP000078542_456900	Penaeus vannamei; Taeniopygia guttata; Cyphomyrmex costatus	Whiteleg shrimp; Zebra finch; N/A	25399; 16489; 388	13085305; 9849742; 106847	0.0017414714406789392
PG	Eukaryota	0.7265834781235192; 0.5289777736531948; 0.32897612930102765	Percentage of Proteome in LCDs	UP000006911_656061; UP000077115_403673; UP000230423_45464	Tuber melanosporum (strain Mel28); Batrachochytrium dendrobatidis (strain JEL423); Teladorsagia circumcincta	Perigord black truffle; N/A; Brown stomach worm	14; 140; 25373	6331; 43102; 5444164	0.04486274678302878
PH	Eukaryota	0.29679858436620316; 0.06052672325211492; 0.0447275199484739	Percentage of Proteome in LCDs	UP000283509_6689; UP000053268_66420; UP000525554_1049336	Penaeus vannamei; Papilio xuthus; Ephemera danica	Whiteleg shrimp; Asian swallowtail butterfly; N/A	25399; 260; 541	13085305; 71043; 223576	0.005298373320813434
PI	Eukaryota	0.026546449362944556; 0.024877403733050186; 0.024352308772720453	Percentage of Proteome in LCDs	UP000000539_9031; UP000629468_192524; UP000037069_7375	Gallus gallus; Agaricus bisporus var. burnettii; Lucilia cuprina	Chicken; N/A; Green bottle fly	18096; 11675; 14353	10110580; 5695932; 7420241	0.002073283474155014
PK	Eukaryota	0.48502382573179037; 0.3054560775226459; 0.2800390273109617	Percentage of Proteome in LCDs	UP000054563_396776; UP000078540_520822; UP000614601_465554	Coccidioides immitis H538.4; Atta colombica; Bursaphelenchus okinawaensis	N/A; N/A; N/A	61; 50; 14486	11752; 9494; 6253057	0.007789119386271595
PL	Eukaryota	2.733394445142853; 0.39993192648059905; 0.2204844102460402	Percentage of Proteome in LCDs	UP000283509_6689; UP000054563_396776; UP000019335_72520	Penaeus vannamei; Coccidioides immitis H538.4; Nannochloropsis gaditana	Whiteleg shrimp; N/A; N/A	25399; 61; 10493	13085305; 11752; 4302345	0.023061334045248957
PM	Eukaryota	0.031716179146334; 0.02918983338554657; 0.020979759460252274	Percentage of Proteome in LCDs	UP000054317_717944; UP000078348_478820; UP000037751_77020	Trametes versicolor (strain FP-101664); Blastocystis sp. subtype 1 (strain ATCC 50177 / NandII); Malassezia pachydermatis	White-rot fungus; N/A; N/A	1022; 6376; 4201	359438; 3227151; 2130625	0.004033286165454135
PN	Eukaryota	0.05336179295624333; 0.032096546411606114; 0.023012198830804582	Percentage of Proteome in LCDs	UP000077115_403673; UP000301870_69820; UP000559256_182062	Batrachochytrium dendrobatidis (strain JEL423); Spodoptera litura; Tetrapyrgos nigripes	N/A; Asian cotton leafworm; N/A	140; 283; 18656	43102; 62312; 8877900	0.0019437716230789519
PQ	Eukaryota	0.21857064066658238; 0.19834309452412946; 0.19334193934551894	Percentage of Proteome in LCDs	UP000247498_307507; UP000006906_3055; UP000650467_51695	Raphidocelis subcapitata; Chlamydomonas reinhardtii; Chlamydomonas incerta	N/A; Chlamydomonas smithii; N/A	13347; 17614; 16257	7490027; 13015830; 13124933	0.02537422148532177
PR	Eukaryota	0.9480414604964879; 0.17560920437085722; 0.17312177513975707	Percentage of Proteome in LCDs	UP000218209_2786; UP000283509_6689; UP000002279_9258	Porphyra umbilicalis; Penaeus vannamei; Ornithorhynchus anatinus	Purple laver; Whiteleg shrimp; Duckbill platypus	13291; 25399; 17390	5883287; 13085305; 10006829	0.013565406726465404
PS	Eukaryota	2.827423586993196; 0.9143404608081083; 0.4752851029225197	Percentage of Proteome in LCDs	UP000283509_6689; UP000006906_3055; UP000613740_2026947	Penaeus vannamei; Chlamydomonas reinhardtii; Chlamydomonas schloesseri	Whiteleg shrimp; Chlamydomonas smithii; N/A	25399; 17614; 15419	13085305; 13015830; 12547837	0.06063945928370509
PT	Eukaryota	0.4934390142224427; 0.19571136827773997; 0.1337177669557851	Percentage of Proteome in LCDs	UP000283509_6689; UP000054563_396776; UP000218209_2786	Penaeus vannamei; Coccidioides immitis H538.4; Porphyra umbilicalis	Whiteleg shrimp; N/A; Purple laver	25399; 61; 13291	13085305; 11752; 5883287	0.019228806124878317
PV	Eukaryota	0.3402233919630248; 0.3317011530563892; 0.21423952136783242	Percentage of Proteome in LCDs	UP000301870_69820; UP000006911_656061; UP000652761_4460	Spodoptera litura; Tuber melanosporum (strain Mel28); Colocasia esculenta	Asian cotton leafworm; Perigord black truffle; Wild taro	283; 14; 56092	62312; 6331; 16046059	0.009778187711347988
PW	Eukaryota	0.0018016256969476407; 0.0012714491965833618; 0.0012693493336589676	Percentage of Proteome in LCDs	UP000266453_1678846; UP000001593_45351; UP000612055_47281	Alternaria sp. MG1; Nematostella vectensis; Edaphochlamys debaryana	N/A; Starlet sea anemone; N/A	4966; 24428; 19103	2220217; 8258293; 14101713	5.6571931173746005e-05
PY	Eukaryota	0.07646790554982051; 0.06893510114139506; 0.050880135411425206	Percentage of Proteome in LCDs	UP000006548_3702; UP000467841_1685480; UP000011115_4113	Arabidopsis thaliana; Microthlaspi erraticum; Solanum tuberosum	Mouse-ear cress; N/A; Potato	27461; 45480; 39126	11123621; 16402384; 12097059	0.005082832167532045
QA	Eukaryota	0.5939608685777825; 0.5668170560003288; 0.5086357086012948	Percentage of Proteome in LCDs	UP000239899_3076; UP000256970_3088; UP000239649_554055	Chlorella sorokiniana; Tetradesmus obliquus; Micractinium conductrix	Freshwater green alga; Green alga; N/A	9482; 17055; 9122	6014706; 9730300; 5811625	0.015925936511435496
QC	Eukaryota	0.04241627703115568; 0.03774071807943306; 0.020685003336998676	Percentage of Proteome in LCDs	UP000001940_6239; UP000005237_281687; UP000008549_6238	Caenorhabditis elegans; Caenorhabditis japonica; Caenorhabditis briggsae	N/A; N/A; N/A	19762; 28999; 20934	8133670; 8470957; 8431229	0.00017362335061151877
QD	Eukaryota	0.04074551613238488; 0.03212866638423933; 0.031653172753864166	Percentage of Proteome in LCDs	UP000054937_266149; UP000479000_355587; UP000000600_5888	Pseudocohnilembus persalinus; Nesidiocoris tenuis; Paramecium tetraurelia	Ciliate; N/A; N/A	13175; 23052; 517	7254786; 7171166; 262217	0.0006486520113392584
QE	Eukaryota	0.42024403129050475; 0.3628914760545659; 0.33941353916794104	Percentage of Proteome in LCDs	UP000054498_145388; UP000054937_266149; UP000000600_5888	Monoraphidium neglectum; Pseudocohnilembus persalinus; Paramecium tetraurelia	N/A; Ciliate; N/A	16738; 13175; 517	5818762; 7254786; 262217	0.007414423307919282
QF	Eukaryota	0.013315347964778011; 0.004835436082776735; 0.004585287785716765	Percentage of Proteome in LCDs	UP000054937_266149; UP000015101_6412; UP000095038_1344418	Pseudocohnilembus persalinus; Helobdella robusta; Ascoidea rubescens DSM 1968	Ciliate; Californian leech; N/A	13175; 23328; 6733	7254786; 8768599; 3140479	0.00028116468646910143
QG	Eukaryota	0.13307028132208334; 0.11218881267183638; 0.10860621258882454	Percentage of Proteome in LCDs	UP000247498_307507; UP000054498_145388; UP000006906_3055	Raphidocelis subcapitata; Monoraphidium neglectum; Chlamydomonas reinhardtii	N/A; N/A; Chlamydomonas smithii	13347; 16738; 17614	7490027; 5818762; 13015830	0.007280871944261877
QH	Eukaryota	0.25794683382398254; 0.23503181729315945; 0.22445404940561062	Percentage of Proteome in LCDs	UP000007799_946362; UP000001070_7222; UP000000673_43151	Salpingoeca rosetta (strain ATCC 50818 / BSB-021); Drosophila grimshawi; Anopheles darlingi	N/A; Hawaiian fruit fly; Mosquito	11614; 14394; 10517	7724460; 7278589; 6065384	0.012673520785417391
QI	Eukaryota	0.07841719934950528; 0.054534984383163565; 0.04552144163963751	Percentage of Proteome in LCDs	UP000054937_266149; UP000000600_5888; UP000009168_312017	Pseudocohnilembus persalinus; Paramecium tetraurelia; Tetrahymena thermophila (strain SB210)	Ciliate; N/A; N/A	13175; 517; 26971	7254786; 262217; 16912909	0.0009474710715686387
QK	Eukaryota	0.38617265898677094; 0.17580858601845037; 0.11350084451103801	Percentage of Proteome in LCDs	UP000054937_266149; UP000000600_5888; UP000008983_857967	Pseudocohnilembus persalinus; Paramecium tetraurelia; Ichthyophthirius multifiliis (strain G5)	Ciliate; N/A; White spot disease agent	13175; 517; 8049	7254786; 262217; 3335658	0.0026832748252737753
QL	Eukaryota	0.6017183437304091; 0.31391900526489613; 0.21986408547135067	Percentage of Proteome in LCDs	UP000256970_3088; UP000588193_2650976; UP000015101_6412	Tetradesmus obliquus; Scenedesmus sp. NREL 46B-D3; Helobdella robusta	Green alga; N/A; Californian leech	17055; 17318; 23328	9730300; 7048952; 8768599	0.01788622824397488
QM	Eukaryota	0.03248615150612006; 0.019157369079089683; 0.017591267467844864	Percentage of Proteome in LCDs	UP000256970_3088; UP000006077_1172189; UP000588193_2650976	Tetradesmus obliquus; Oxytricha trifallax; Scenedesmus sp. NREL 46B-D3	Green alga; N/A; N/A	17055; 23559; 17318	9730300; 15273496; 7048952	0.002911172128363016
QN	Eukaryota	0.9940748079957148; 0.3054116828748975; 0.184510278846526	Percentage of Proteome in LCDs	UP000054937_266149; UP000009168_312017; UP000002195_44689	Pseudocohnilembus persalinus; Tetrahymena thermophila (strain SB210); Dictyostelium discoideum	Ciliate; N/A; Slime mold	13175; 26971; 12725	7254786; 16912909; 6847315	0.0038127215054924437
QP	Eukaryota	0.5123880060779488; 0.41885993067145977; 0.3196876418945238	Percentage of Proteome in LCDs	UP000247498_307507; UP000301870_69820; UP000006906_3055	Raphidocelis subcapitata; Spodoptera litura; Chlamydomonas reinhardtii	N/A; Asian cotton leafworm; Chlamydomonas smithii	13347; 283; 17614	7490027; 62312; 13015830	0.033365871341341634
QR	Eukaryota	0.17620586647125283; 0.13968736832368991; 0.11568446208537556	Percentage of Proteome in LCDs	UP000054498_145388; UP000256970_3088; UP000007799_946362	Monoraphidium neglectum; Tetradesmus obliquus; Salpingoeca rosetta (strain ATCC 50818 / BSB-021)	N/A; Green alga; N/A	16738; 17055; 11614	5818762; 9730300; 7724460	0.004117561203035573
QS	Eukaryota	0.16790295399478358; 0.1250855262245128; 0.11843996699638937	Percentage of Proteome in LCDs	UP000054937_266149; UP000002195_44689; UP000398389_2606893	Pseudocohnilembus persalinus; Dictyostelium discoideum; Saprochaete ingens	Ciliate; Slime mold; N/A	13175; 12725; 6465	7254786; 6847315; 3935327	0.009175238377068207
QT	Eukaryota	0.09280311818477101; 0.0900657479960371; 0.05063298533804857	Percentage of Proteome in LCDs	UP000077115_403673; UP000054361_1603295; UP000002195_44689	Batrachochytrium dendrobatidis (strain JEL423); Fungal sp. (strain No.11243); Dictyostelium discoideum	N/A; N/A; Slime mold	140; 10; 12725	43102; 22206; 6847315	0.002521206610445508
QV	Eukaryota	0.0987731535331424; 0.05121848022150136; 0.02650483541103563	Percentage of Proteome in LCDs	UP000000600_5888; UP000053240_76193; UP000256970_3088	Paramecium tetraurelia; Papilio machaon; Tetradesmus obliquus	N/A; Old World swallowtail butterfly; Green alga	517; 858; 17055	262217; 134717; 9730300	0.002171379024617195
QW	Eukaryota	0.01506175318807109; 0.003555902695703113; 0.0034027856784656254	Percentage of Proteome in LCDs	UP000070249_1714833; UP000256970_3088; UP000054498_145388	Leucoagaricus sp. SymC.cos; Tetradesmus obliquus; Monoraphidium neglectum	N/A; Green alga; N/A	698; 17055; 16738	159344; 9730300; 5818762	0.00011854050775351659
QY	Eukaryota	0.12838618564642446; 0.06680390512393213; 0.05747651855659751	Percentage of Proteome in LCDs	UP000301870_69820; UP000242715_3900; UP000001949_5875	Spodoptera litura; Trifolium subterraneum; Theileria parva	Asian cotton leafworm; Subterranean clover; East coast fever infection agent	283; 959; 2789	62312; 275433; 1334458	0.0031646640981111166
RA	Eukaryota	0.8764488286904922; 0.49656628636356925; 0.29010576247036146	Percentage of Proteome in LCDs	UP000218209_2786; UP000002729_44056; UP000001876_564608	Porphyra umbilicalis; Aureococcus anophagefferens; Micromonas pusilla (strain CCMP1545)	Purple laver; Harmful bloom alga; Picoplanktonic green alga	13291; 11501; 10246	5883287; 6025983; 4598323	0.009297919824022612
RC	Eukaryota	0.03061213909843256; 0.014217568011452497; 0.010293560476379587	Percentage of Proteome in LCDs	UP000218209_2786; UP000631465_84702; UP000187283_133412	Porphyra umbilicalis; Cervus hanglu yarkandensis (Yarkand deer); Smittium culicis	Purple laver; N/A; N/A	13291; 713; 10767	5883287; 203973; 4381380	0.00032269851040235434
RD	Eukaryota	0.13244428206065034; 0.09169063203591174; 0.0837511945282553	Percentage of Proteome in LCDs	UP000002437_5811; UP000008066_759272; UP000006757_1220162	Toxoplasma gondii; Chaetomium thermophilum (strain DSM 1495 / CBS 144.50 / IMI 039719); Trichosporon asahii var. asahii (strain CBS 8904)	N/A; N/A; Yeast	466; 7184; 8515	372232; 3924065; 4190985	0.018963565698111733
RE	Eukaryota	0.35200931672580055; 0.34709535988308365; 0.3215094270864176	Percentage of Proteome in LCDs	UP000269221_333673; UP000002437_5811; UP000018936_8665	Hirundo rustica rustica; Toxoplasma gondii; Ophiophagus hannah	N/A; N/A; King cobra	34534; 466; 18365	15462943; 372232; 7683445	0.029034977881256724
RF	Eukaryota	0.005203839886063295; 0.00416497743078973; 0.0033721555867625656	Percentage of Proteome in LCDs	UP000187283_133412; UP000283509_6689; UP000001949_5875	Smittium culicis; Penaeus vannamei; Theileria parva	N/A; Whiteleg shrimp; East coast fever infection agent	10767; 25399; 2789	4381380; 13085305; 1334458	0.0001123703813057883
RG	Eukaryota	1.0413566429786614; 0.37806279904871953; 0.23425682317141358	Percentage of Proteome in LCDs	UP000218209_2786; UP000002729_44056; UP000673691_278681	Porphyra umbilicalis; Aureococcus anophagefferens; Olpidium bornovanus	Purple laver; Harmful bloom alga; N/A	13291; 11501; 8458	5883287; 6025983; 2378586	0.015275032005978026
RH	Eukaryota	0.05671999343224289; 0.026025178968819267; 0.01688143896142902	Percentage of Proteome in LCDs	UP000218209_2786; UP000059680_39947; UP000007799_946362	Porphyra umbilicalis; Oryza sativa subsp. japonica; Salpingoeca rosetta (strain ATCC 50818 / BSB-021)	Purple laver; Rice; N/A	13291; 43664; 11614	5883287; 13398563; 7724460	0.001788803320012909
RI	Eukaryota	0.01911822986666325; 0.008130510961961403; 0.007827114690711564	Percentage of Proteome in LCDs	UP000479000_355587; UP000242691_3330; UP000253664_1330021	Nesidiocoris tenuis; Picea glauca; Ophiocordyceps polyrhachis-furcata BCC 54312	N/A; White spruce; N/A	23052; 6155; 8807	7171166; 491974; 4088352	0.0002269846993361025
RK	Eukaryota	0.18245721808381526; 0.1637392080976481; 0.10211487412606854	Percentage of Proteome in LCDs	UP000018936_8665; UP000001554_7739; UP000053454_37653	Ophiophagus hannah; Branchiostoma floridae; Octopus bimaculoides	King cobra; Florida lancelet; California two-spotted octopus	18365; 43; 32778	7683445; 13436; 9496168	0.005133191116946806
RL	Eukaryota	0.0810656120337545; 0.06894852656157902; 0.06494726337443799	Percentage of Proteome in LCDs	UP000002729_44056; UP000673691_278681; UP000059680_39947	Aureococcus anophagefferens; Olpidium bornovanus; Oryza sativa subsp. japonica	Harmful bloom alga; N/A; Rice	11501; 8458; 43664	6025983; 2378586; 13398563	0.0039744166273334115
RM	Eukaryota	0.08939968758218678; 0.0051308413954176115; 0.004275170914566706	Percentage of Proteome in LCDs	UP000479000_355587; UP000314294_230148; UP000275846_70667	Nesidiocoris tenuis; Liparis tanakae (Tanaka's snailfish); Schistocephalus solidus	N/A; N/A; Tapeworm	23052; 68041; 20172	7171166; 15182695; 6502664	0.00012880019173550176
RN	Eukaryota	0.017782436568176924; 0.012021172897214523; 0.009394125201013456	Percentage of Proteome in LCDs	UP000078542_456900; UP000037069_7375; UP000193944_1754192	Cyphomyrmex costatus; Lucilia cuprina; Anaeromyces robustus	N/A; Green bottle fly; N/A	388; 14353; 12656	106847; 7420241; 6482775	0.0007079854233026268
RP	Eukaryota	0.9201488895578271; 0.1846337767630609; 0.1682512215240483	Percentage of Proteome in LCDs	UP000218209_2786; UP000002729_44056; UP000673691_278681	Porphyra umbilicalis; Aureococcus anophagefferens; Olpidium bornovanus	Purple laver; Harmful bloom alga; N/A	13291; 11501; 8458	5883287; 6025983; 2378586	0.0077018777239775465
RQ	Eukaryota	0.02797606564083444; 0.02728066810271197; 0.023387261745949132	Percentage of Proteome in LCDs	UP000007799_946362; UP000218209_2786; UP000664859_303371	Salpingoeca rosetta (strain ATCC 50818 / BSB-021); Porphyra umbilicalis; Tribonema minus	N/A; Purple laver; N/A	11614; 13291; 18071	7724460; 5883287; 8496078	0.0022531570223593023
RS	Eukaryota	0.15910601139947778; 0.12386864293456076; 0.10579144886378444	Percentage of Proteome in LCDs	UP000078542_456900; UP000053268_66420; UP000030693_691883	Cyphomyrmex costatus; Papilio xuthus; Fonticula alba	N/A; Asian swallowtail butterfly; Slime mold	388; 260; 5901	106847; 71043; 4028681	0.03503812925941593
RT	Eukaryota	0.058872012245378545; 0.04176236855349739; 0.02807753142343725	Percentage of Proteome in LCDs	UP000425232_2018007; UP000218209_2786; UP000078542_456900	Vitis riparia x Vitis cinerea; Porphyra umbilicalis; Cyphomyrmex costatus	N/A; Purple laver; N/A	118; 13291; 388	33972; 5883287; 106847	0.0011885010220534509
RV	Eukaryota	0.0408955062025701; 0.031446246816502446; 0.031003324759528317	Percentage of Proteome in LCDs	UP000218209_2786; UP000001876_564608; UP000059680_39947	Porphyra umbilicalis; Micromonas pusilla (strain CCMP1545); Oryza sativa subsp. japonica	Purple laver; Picoplanktonic green alga; Rice	13291; 10246; 43664	5883287; 4598323; 13398563	0.0009265655697226849
RW	Eukaryota	0.01930893393438056; 0.013136531397737924; 0.011788314438955104	Percentage of Proteome in LCDs	UP000218209_2786; UP000268093_994334; UP000193498_1314790	Porphyra umbilicalis; Jimgerdemannia flammicorona; Basidiobolus meristosporus CBS 931.73	Purple laver; N/A; N/A	13291; 13114; 15513	5883287; 4552191; 5895669	0.0001628743343895702
RY	Eukaryota	0.025269778281093523; 0.011766263181891721; 0.006971219042317335	Percentage of Proteome in LCDs	UP000078542_456900; UP000631465_84702; UP000193498_1314790	Cyphomyrmex costatus; Cervus hanglu yarkandensis (Yarkand deer); Basidiobolus meristosporus CBS 931.73	N/A; N/A; N/A	388; 713; 15513	106847; 203973; 5895669	0.0007676410051845247
SA	Eukaryota	1.162584558241171; 1.02140041717081; 0.9897757728831879	Percentage of Proteome in LCDs	UP000224006_94643; UP000053240_76193; UP000008743_595528	Besnoitia besnoiti; Papilio machaon; Capsaspora owczarzaki (strain ATCC 30864)	N/A; Old World swallowtail butterfly; N/A	8035; 858; 8738	6780238; 134717; 5440020	0.06843661711237195
SC	Eukaryota	0.07871435019020395; 0.04217629692113033; 0.02584070203391381	Percentage of Proteome in LCDs	UP000002437_5811; UP000269945_48420; UP000002226_432359	Toxoplasma gondii; Gulo gulo; Toxoplasma gondii (strain ATCC 50861 / VEG)	N/A; Wolverine; N/A	466; 23; 8404	372232; 52162; 6625207	0.0013336164056965843
SD	Eukaryota	0.5445881552076242; 0.21112709387035405; 0.17703757130679956	Percentage of Proteome in LCDs	UP000054563_396776; UP000077115_403673; UP000249218_29058	Coccidioides immitis H538.4; Batrachochytrium dendrobatidis (strain JEL423); Helicoverpa armigera	N/A; N/A; Cotton bollworm	61; 140; 37	11752; 43102; 15251	0.026998348681536038
SE	Eukaryota	0.4199396898910815; 0.2250475615980697; 0.18157834850233634	Percentage of Proteome in LCDs	UP000398389_2606893; UP000077115_403673; UP000182334_45354	Saprochaete ingens; Batrachochytrium dendrobatidis (strain JEL423); [Candida] intermedia	N/A; N/A; N/A	6465; 140; 5921	3935327; 43102; 2935372	0.02062489138207444
SF	Eukaryota	0.48010344428349205; 0.24816740394139644; 0.09555927837424552	Percentage of Proteome in LCDs	UP000283509_6689; UP000221165_483139; UP000002226_432359	Penaeus vannamei; Cystoisospora suis; Toxoplasma gondii (strain ATCC 50861 / VEG)	Whiteleg shrimp; N/A; N/A	25399; 11530; 8404	13085305; 6987219; 6625207	0.004261837374714806
SG	Eukaryota	1.186932606872184; 0.6034267503493822; 0.5574267501243442	Percentage of Proteome in LCDs	UP000053240_76193; UP000006906_3055; UP000613740_2026947	Papilio machaon; Chlamydomonas reinhardtii; Chlamydomonas schloesseri	Old World swallowtail butterfly; Chlamydomonas smithii; N/A	858; 17614; 15419	134717; 13015830; 12547837	0.0523408815665853
SH	Eukaryota	0.10270894851713956; 0.05424189509445746; 0.041842173557183636	Percentage of Proteome in LCDs	UP000301870_69820; UP000221165_483139; UP000054562_580059	Spodoptera litura; Cystoisospora suis; Plasmodium falciparum IGH-CR14	Asian cotton leafworm; N/A; N/A	283; 11530; 5057	62312; 6987219; 3756975	0.005376541667559177
SI	Eukaryota	0.06771050806319301; 0.05957079526792619; 0.055150822533759976	Percentage of Proteome in LCDs	UP000492440_2600580; UP000002195_44689; UP000095038_1344418	Hepatocystis sp. ex Piliocolobus tephrosceles; Dictyostelium discoideum; Ascoidea rubescens DSM 1968	N/A; Slime mold; N/A	5281; 12725; 6733	3455889; 6847315; 3140479	0.003867265023106883
SK	Eukaryota	0.12123551455927808; 0.11863841985858337; 0.10116429714132609	Percentage of Proteome in LCDs	UP000479000_355587; UP000187283_133412; UP000187455_133383	Nesidiocoris tenuis; Smittium culicis; Smittium mucronatum	N/A; N/A; N/A	23052; 10767; 7880	7171166; 4381380; 3194803	0.016998348449309777
SL	Eukaryota	1.686907565394922; 0.8972811643659659; 0.8510183509574359	Percentage of Proteome in LCDs	UP000283509_6689; UP000221165_483139; UP000694388_7764	Penaeus vannamei; Cystoisospora suis; Eptatretus burgeri	Whiteleg shrimp; N/A; Inshore hagfish	25399; 11530; 16492	13085305; 6987219; 7756707	0.037079320470245
SM	Eukaryota	0.017940054589023247; 0.012449794364598593; 0.011345358401389673	Percentage of Proteome in LCDs	UP000282876_291195; UP000594262_252671; UP000002428_284593	Tubulinosema ratisbonensis; Clytia hemisphaerica; Candida glabrata (strain ATCC 2001 / CBS 138 / JCM 3761 / NBRC 0622 / NRRL Y-65)	N/A; N/A; Yeast	2996; 19013; 5200	936452; 10056391; 2635439	0.0009020280701573362
SN	Eukaryota	0.764029168760918; 0.5874866172589245; 0.5167134855049024	Percentage of Proteome in LCDs	UP000492440_2600580; UP000219813_5858; UP000002195_44689	Hepatocystis sp. ex Piliocolobus tephrosceles; Plasmodium malariae; Dictyostelium discoideum	N/A; N/A; Slime mold	5281; 5915; 12725	3455889; 4135924; 6847315	0.0191612273716984
SP	Eukaryota	1.4020383934497516; 1.2097886149066739; 1.1996904634018197	Percentage of Proteome in LCDs	UP000283509_6689; UP000002226_432359; UP000221165_483139	Penaeus vannamei; Toxoplasma gondii (strain ATCC 50861 / VEG); Cystoisospora suis	Whiteleg shrimp; N/A; N/A	25399; 8404; 11530	13085305; 6625207; 6987219	0.0839532295870586
SQ	Eukaryota	0.06960233863857826; 0.06944327813164723; 0.0682027186050867	Percentage of Proteome in LCDs	UP000077115_403673; UP000002195_44689; UP000398389_2606893	Batrachochytrium dendrobatidis (strain JEL423); Dictyostelium discoideum; Saprochaete ingens	N/A; Slime mold; N/A	140; 12725; 6465	43102; 6847315; 3935327	0.008136712338661005
SR	Eukaryota	0.2865921664621904; 0.2737691986450745; 0.2230214910968155	Percentage of Proteome in LCDs	UP000479000_355587; UP000077115_403673; UP000221165_483139	Nesidiocoris tenuis; Batrachochytrium dendrobatidis (strain JEL423); Cystoisospora suis	N/A; N/A; N/A	23052; 140; 11530	7171166; 43102; 6987219	0.0501483767007688
ST	Eukaryota	0.6521186168265051; 0.5967927670339802; 0.5247991117715544	Percentage of Proteome in LCDs	UP000398389_2606893; UP000479000_355587; UP000007797_1054147	Saprochaete ingens; Nesidiocoris tenuis; Cavenderia fasciculata (strain SH3)	N/A; N/A; Slime mold	6465; 23052; 12150	3935327; 7171166; 6765827	0.07402804306238941
SV	Eukaryota	0.16430654936679975; 0.09957479088894657; 0.08663571089812169	Percentage of Proteome in LCDs	UP000398389_2606893; UP000054562_580059; UP000008743_595528	Saprochaete ingens; Plasmodium falciparum IGH-CR14; Capsaspora owczarzaki (strain ATCC 30864)	N/A; N/A; N/A	6465; 5057; 8738	3935327; 3756975; 5440020	0.009504234197210162
SW	Eukaryota	0.007528273951687852; 0.0031719902307652294; 0.0030716936463758603	Percentage of Proteome in LCDs	UP000001744_402676; UP000186817_2951; UP000516988_48435	Schizosaccharomyces japonicus (strain yFS275 / FY16936); Symbiodinium microadriaticum; Steatornis caripensis	Fission yeast; Dinoflagellate; Oilbird	4852; 43269; 14501	2271437; 32314097; 6315734	9.963146385629784e-05
SY	Eukaryota	0.042811710022017446; 0.030491719091025805; 0.020747194137311704	Percentage of Proteome in LCDs	UP000012073_2769; UP000301870_69820; UP000492440_2600580	Chondrus crispus; Spodoptera litura; Hepatocystis sp. ex Piliocolobus tephrosceles	Carrageen Irish moss; Asian cotton leafworm; N/A	205; 283; 5281	49052; 62312; 3455889	0.002375628221583957
TA	Eukaryota	0.46957327761422807; 0.28085390527410536; 0.27152240633452446	Percentage of Proteome in LCDs	UP000007799_946362; UP000295192_7232; UP000001070_7222	Salpingoeca rosetta (strain ATCC 50818 / BSB-021); Drosophila navojoa; Drosophila grimshawi	N/A; Fruit fly; Hawaiian fruit fly	11614; 15486; 14394	7724460; 7239351; 7278589	0.02304502697367002
TC	Eukaryota	0.006290901296872086; 0.00410013390174137; 0.003527748090564349	Percentage of Proteome in LCDs	UP000009192_7230; UP000606786_7213; UP000245383_133385	Drosophila mojavensis; Ceratitis capitata; Smittium simulii	Fruit fly; Mediterranean fruit fly; N/A	13363; 18695; 6456	7184980; 6487593; 2976403	0.00010606491807296595
TD	Eukaryota	0.05141947556764699; 0.03537016526559847; 0.02570056523948395	Percentage of Proteome in LCDs	UP000492440_2600580; UP000001949_5875; UP000188320_1213189	Hepatocystis sp. ex Piliocolobus tephrosceles; Theileria parva; Zancudomyces culisetae	N/A; East coast fever infection agent; Gut fungus	5281; 2789; 7361	3455889; 1334458; 2890987	0.0015167787094574115
TE	Eukaryota	0.12835993572576326; 0.1174448149570124; 0.10110412119655925	Percentage of Proteome in LCDs	UP000035681_6248; UP000285775_2028339; UP000301870_69820	Strongyloides stercoralis; Spathaspora sp. JA1; Spodoptera litura	Threadworm; N/A; Asian cotton leafworm	12800; 5246; 283	5834375; 2781732; 62312	0.0051106526006157145
TF	Eukaryota	0.006916615872768851; 0.004557661428861917; 0.004197977254404782	Percentage of Proteome in LCDs	UP000007264_574566; UP000563990_2069292; UP000518266_36200	Coccomyxa subellipsoidea (strain C-169); Abscondita terminalis; Dissostichus mawsoni	Green microalga; N/A; Antarctic cod	9785; 20366; 29104	4163886; 9983190; 12363097	0.00013885283050753096
TG	Eukaryota	0.21034534072201563; 0.08556409074481269; 0.0802052320443411	Percentage of Proteome in LCDs	UP000076580_98403; UP000492440_2600580; UP000019763_110365	Drechmeria coniospora; Hepatocystis sp. ex Piliocolobus tephrosceles; Gregarina niphandrodes	N/A; N/A; Septate eugregarine	8231; 5281; 6341	4273924; 3455889; 2913775	0.005184341323688746
TH	Eukaryota	0.22089270614450177; 0.16852749104697703; 0.14991009981894102	Percentage of Proteome in LCDs	UP000694388_7764; UP000078540_520822; UP000694557_8019	Eptatretus burgeri; Atta colombica; Oncorhynchus kisutch	Inshore hagfish; N/A; Coho salmon	16492; 50; 42665	7756707; 9494; 24630095	0.0018431978992374573
TI	Eukaryota	0.1465433214745148; 0.13545976893491987; 0.09937146256247335	Percentage of Proteome in LCDs	UP000053454_37653; UP000279833_6186; UP000335636_9995	Octopus bimaculoides; Schistosoma curassoni; Marmota monax	California two-spotted octopus; N/A; Woodchuck	32778; 22688; 30583	9496168; 5552202; 11981307	0.002534851733120678
TK	Eukaryota	0.21554041286331857; 0.12644939004420502; 0.11955967904703484	Percentage of Proteome in LCDs	UP000193944_1754192; UP000195826_73868; UP000193920_1754190	Anaeromyces robustus; Piromyces sp. (strain E2); Neocallimastix californiae	N/A; N/A; N/A	12656; 14606; 19950	6482775; 5645737; 9703104	0.003248027539429124
TL	Eukaryota	0.02905582072835333; 0.025217876099676288; 0.023710830185592058	Percentage of Proteome in LCDs	UP000188320_1213189; UP000001357_81824; UP000694557_8019	Zancudomyces culisetae; Monosiga brevicollis; Oncorhynchus kisutch	Gut fungus; Choanoflagellate; Coho salmon	7361; 9188; 42665	2890987; 5511963; 24630095	0.0018813990476393863
TM	Eukaryota	0.019716489082756406; 0.016686316128218446; 0.015020231072905397	Percentage of Proteome in LCDs	UP000242691_3330; UP000614350_7454; UP000617340_30212	Picea glauca; Vespula vulgaris; Vespula germanica	White spruce; Yellow jacket; German yellow jacket	6155; 15506; 17178	491974; 6040878; 6704291	0.00033570253391462107
TN	Eukaryota	0.27429729755385873; 0.26128372130552885; 0.25343166046683635	Percentage of Proteome in LCDs	UP000002195_44689; UP000279833_6186; UP000292282_1176355	Dictyostelium discoideum; Schistosoma curassoni; Hamiltosporidium tvaerminnensis	Slime mold; N/A; N/A	12725; 22688; 5820	6847315; 5552202; 2114574	0.0052928565640095
TP	Eukaryota	0.24216791545299143; 0.2375144434458852; 0.1970942056970178	Percentage of Proteome in LCDs	UP000002195_44689; UP000301870_69820; UP000008312_12968	Dictyostelium discoideum; Spodoptera litura; Blastocystis hominis	Slime mold; Asian cotton leafworm; N/A	12725; 283; 5820	6847315; 62312; 2100011	0.018664400039777804
TQ	Eukaryota	0.09798702684447422; 0.033049450770119386; 0.02574607988332919	Percentage of Proteome in LCDs	UP000005239_54126; UP000002195_44689; UP000242188_6573	Pristionchus pacificus; Dictyostelium discoideum; Mizuhopecten yessoensis	Parasitic nematode; Slime mold; Japanese scallop	25205; 12725; 22409	11382119; 6847315; 11322112	0.00128909796774232
TR	Eukaryota	0.028403279970379808; 0.026475702434526193; 0.026370220945615072	Percentage of Proteome in LCDs	UP000007799_946362; UP000001568_436017; UP000283269_93625	Salpingoeca rosetta (strain ATCC 50818 / BSB-021); Ostreococcus lucimarinus (strain CCE9901); Psilocybe cyanescens	N/A; N/A; N/A	11614; 7403; 15930	7724460; 2987645; 6841050	0.0015499486329514606
TS	Eukaryota	0.6447349750046751; 0.5922819083985267; 0.5192269917631651	Percentage of Proteome in LCDs	UP000001396_670386; UP000663884_2762512; UP000007797_1054147	Polysphondylium pallidum (strain ATCC 26659 / Pp 5 / PN500); Rotaria sp. Silwood2; Cavenderia fasciculata (strain SH3)	Heterostelium pallidum; N/A; Slime mold	12349; 57113; 12150	6384794; 18212611; 6765827	0.041823565824804114
TV	Eukaryota	0.11682111112522207; 0.080684639722986; 0.07883157569125822	Percentage of Proteome in LCDs	UP000015100_1284197; UP000319698_2562755; UP000182334_45354	Dactylellina haptotyla (strain CBS 200.50); Metschnikowia sp. JCM 33374; [Candida] intermedia	Nematode-trapping fungus; N/A; N/A	10959; 6652; 5921	5669352; 3060062; 2935372	0.006249446925573449
TW	Eukaryota	0.0020459347138057447; 0.0014731456358981253; 0.001333258212117941	Percentage of Proteome in LCDs	UP000009192_7230; UP000694548_105023; UP000019484_1182541	Drosophila mojavensis; Nothobranchius furzeri; Capronia coronata CBS 617.96	Fruit fly; Turquoise killifish; N/A	13363; 23040; 9230	7184980; 12490279; 4650262	2.319210623881268e-05
TY	Eukaryota	0.023193648644812423; 0.013987703261520814; 0.01357247369919426	Percentage of Proteome in LCDs	UP000000305_6669; UP000186817_2951; UP000292282_1176355	Daphnia pulex; Symbiodinium microadriaticum; Hamiltosporidium tvaerminnensis	Water flea; Dinoflagellate; N/A	30118; 43269; 5820	9933754; 32314097; 2114574	0.00040428444499555286
VA	Eukaryota	0.43169854923610224; 0.07256016626161192; 0.06984190980314237	Percentage of Proteome in LCDs	UP000301870_69820; UP000324222_210409; UP000218209_2786	Spodoptera litura; Portunus trituberculatus; Porphyra umbilicalis	Asian cotton leafworm; Swimming crab; Purple laver	283; 98477; 13291	62312; 13497764; 5883287	0.004574660944640347
VC	Eukaryota	0.2926370687973647; 0.17088285969989275; 0.1544740851575889	Percentage of Proteome in LCDs	UP000694388_7764; UP000001357_81824; UP000694546_8049	Eptatretus burgeri; Monosiga brevicollis; Gadus morhua	Inshore hagfish; Choanoflagellate; Atlantic cod	16492; 9188; 23377	7756707; 5511963; 13101874	0.00124752285605535
VD	Eukaryota	0.14328977334774606; 0.12498482507532829; 0.1015505752553132	Percentage of Proteome in LCDs	UP000095285_7209; UP000663884_2762512; UP000053144_3914	Loa loa; Rotaria sp. Silwood2; Phaseolus angularis	Eye worm; N/A; Azuki bean	12201; 57113; 33730	5054792; 18212611; 12545473	0.0011841304191798016
VE	Eukaryota	0.1641229469785635; 0.10752343047888047; 0.1026769715222264	Percentage of Proteome in LCDs	UP000053144_3914; UP000301870_69820; UP000054566_580058	Phaseolus angularis; Spodoptera litura; Plasmodium falciparum RAJ116	Azuki bean; Asian cotton leafworm; N/A	33730; 283; 3203	12545473; 62312; 2170886	0.0027002321147749273
VF	Eukaryota	0.015690635297874726; 0.007280288283824702; 0.006345993395015141	Percentage of Proteome in LCDs	UP000440578_1232801; UP000654075_89957; UP000014680_370355	Amphibalanus amphitrite; Polarella glacialis; Entamoeba invadens IP1	Striped barnacle; Dinoflagellate; N/A	24795; 55419; 9834	10471214; 23089745; 4270411	0.00033643220774323327
VG	Eukaryota	0.08651023112296778; 0.04063636021492152; 0.03680458520085991	Percentage of Proteome in LCDs	UP000186817_2951; UP000324222_210409; UP000076580_98403	Symbiodinium microadriaticum; Portunus trituberculatus; Drechmeria coniospora	Dinoflagellate; Swimming crab; N/A	43269; 98477; 8231	32314097; 13497764; 4273924	0.0029226272419024834
VH	Eukaryota	0.00408359648929258; 0.0038519919455479897; 0.0036999441791030372	Percentage of Proteome in LCDs	UP000314294_230148; UP000494040_79782; UP000054539_578456	Liparis tanakae (Tanaka's snailfish); Cimex lectularius; Tremella mesenterica (strain ATCC 24925 / CBS 8224 / DSM 1558 / NBRC 9311 / NRRL Y-6157 / RJB 2259-6 / UBC 559-6)	N/A; Bed bug; Jelly fungus	68041; 11935; 1453	15182695; 6334385; 621631	7.960950198101469e-05
VI	Eukaryota	0.08739314637230512; 0.03838038071745319; 0.0354441718175492	Percentage of Proteome in LCDs	UP000053454_37653; UP000014680_370355; UP000288216_75743	Octopus bimaculoides; Entamoeba invadens IP1; Scyliorhinus torazame	California two-spotted octopus; N/A; Cloudy catshark	32778; 9834; 3865	9496168; 4270411; 2076505	0.0017600457313739378
VK	Eukaryota	0.15566825009628965; 0.01629619026986878; 0.012128045505492938	Percentage of Proteome in LCDs	UP000301870_69820; UP000013776_1097556; UP000053780_1037528	Spodoptera litura; Taphrina deformans (strain PYCC 5710 / ATCC 11124 / CBS 356.35 / IMI 108563 / JCM 9778 / NBRC 8474); Nosema apis BRL 01	Asian cotton leafworm; Peach leaf curl fungus; N/A	283; 4650; 2727	62312; 2067968; 750327	0.0005292197784008069
VL	Eukaryota	0.28802909145194433; 0.08059056767995874; 0.05796731081010321	Percentage of Proteome in LCDs	UP000186817_2951; UP000243839_35883; UP000314294_230148	Symbiodinium microadriaticum; Ipomoea nil; Liparis tanakae (Tanaka's snailfish)	Dinoflagellate; Japanese morning glory; N/A	43269; 103; 68041	32314097; 31021; 15182695	0.004425556758363664
VM	Eukaryota	0.03989549676524201; 0.03355226604242759; 0.024599033175310384	Percentage of Proteome in LCDs	UP000324222_210409; UP000335636_9995; UP000299084_9838	Portunus trituberculatus; Marmota monax; Camelus dromedarius	Swimming crab; Woodchuck; Dromedary	98477; 30583; 21123	13497764; 11981307; 9675177	0.00035402156270991614
VN	Eukaryota	0.06960233863857826; 0.020399960762628663; 0.017366181365580692	Percentage of Proteome in LCDs	UP000077115_403673; UP000492440_2600580; UP000054566_580058	Batrachochytrium dendrobatidis (strain JEL423); Hepatocystis sp. ex Piliocolobus tephrosceles; Plasmodium falciparum RAJ116	N/A; N/A; N/A	140; 5281; 3203	43102; 3455889; 2170886	0.00024298475966339544
VP	Eukaryota	0.9532674284247015; 0.06067024121158916; 0.04147206082358429	Percentage of Proteome in LCDs	UP000301870_69820; UP000076580_98403; UP000494040_79782	Spodoptera litura; Drechmeria coniospora; Cimex lectularius	Asian cotton leafworm; N/A; Bed bug	283; 8231; 11935	62312; 4273924; 6334385	0.0023519989297515298
VQ	Eukaryota	0.013130492243060359; 0.009076122519750282; 0.008200038134380513	Percentage of Proteome in LCDs	UP000186817_2951; UP000314294_230148; UP000283509_6689	Symbiodinium microadriaticum; Liparis tanakae (Tanaka's snailfish); Penaeus vannamei	Dinoflagellate; N/A; Whiteleg shrimp	43269; 68041; 25399	32314097; 15182695; 13085305	0.0002379528792828158
VR	Eukaryota	0.03341011481053662; 0.01284356960342021; 0.01004326609324046	Percentage of Proteome in LCDs	UP000000702_1068625; UP000314294_230148; UP000472277_8032	Trypanosoma congolense (strain IL3000); Liparis tanakae (Tanaka's snailfish); Salmo trutta	N/A; N/A; Brown trout	5904; 68041; 43228	2211905; 15182695; 24235144	0.0004229762559916871
VS	Eukaryota	0.06740274746437283; 0.04587771719275948; 0.03545318909171121	Percentage of Proteome in LCDs	UP000301870_69820; UP000001996_379508; UP000694388_7764	Spodoptera litura; Lodderomyces elongisporus (strain ATCC 11503 / CBS 2605 / JCM 1781 / NBRC 1676 / NRRL YB-4239); Eptatretus burgeri	Asian cotton leafworm; Yeast; Inshore hagfish	283; 5779; 16492	62312; 2942605; 7756707	0.0012553715133987308
VT	Eukaryota	0.028778376450813818; 0.017969435113960847; 0.012173240590325285	Percentage of Proteome in LCDs	UP000563990_2069292; UP000076580_98403; UP000001300_284591	Abscondita terminalis; Drechmeria coniospora; Yarrowia lipolytica (strain CLIB 122 / E 150)	N/A; N/A; Yeast	20366; 8231; 6447	9983190; 4273924; 3121601	0.0008661396424373073
VW	Eukaryota	0.004641936923071068; 0.0044900631184424935; 0.0032379408290390487	Percentage of Proteome in LCDs	UP000186817_2951; UP000444721_5763; UP000037510_104452	Symbiodinium microadriaticum; Naegleria fowleri; Operophtera brumata (winter moth)	Dinoflagellate; Brain eating amoeba; N/A	43269; 13588; 16811	32314097; 7260477; 6022346	4.210280547586616e-05
VY	Eukaryota	0.023423213713816605; 0.022818961706301398; 0.008367653524703922	Percentage of Proteome in LCDs	UP000186817_2951; UP000694388_7764; UP000236161_1088818	Symbiodinium microadriaticum; Eptatretus burgeri; Apostasia shenzhenica	Dinoflagellate; Inshore hagfish; N/A	43269; 16492; 21679	32314097; 7756707; 7935319	8.522805804277625e-05
WA	Eukaryota	0.0021072995617230105; 0.0007412516716820605; 0.0005935804276746981	Percentage of Proteome in LCDs	UP000444721_5763; UP000032141_109376; UP000011064_658429	Naegleria fowleri; Brassica oleracea var. oleracea; Pseudogymnoascus destructans (strain ATCC MYA-4855 / 20631-21)	Brain eating amoeba; N/A; Bat white-nose syndrome fungus	13588; 58535; 9073	7260477; 20370949; 4043260	4.349795142332707e-06
WC	Eukaryota	0.0013275939599983252; 0.0006830984193821626; 0.0006583009037128821	Percentage of Proteome in LCDs	UP000186817_2951; UP000053664_1277687; UP000654075_89957	Symbiodinium microadriaticum; Pseudozyma flocculosa PF-1; Polarella glacialis	Dinoflagellate; N/A; Dinoflagellate	43269; 4425; 55419	32314097; 2781444; 23089745	3.3521520781535856e-06
WD	Eukaryota	0.0017762983356084596; 0.001546517220805453; 0.0009571269841711246	Percentage of Proteome in LCDs	UP000440578_1232801; UP000242519_503106; UP000269221_333673	Amphibalanus amphitrite; Marssonina coronariae; Hirundo rustica rustica	Striped barnacle; N/A; N/A	24795; 9355; 34534	10471214; 4461638; 15462943	6.061923002922476e-06
[truncated: 435 more rows]
